# Supplementary material for: Glutathione S-transferases and UDP-glycosyltransferases Are Involved in Response to Aluminum Stress in Flax
Source: Front Plant Sci. 2016 Dec 21;7:1920. doi: 10.3389/fpls.2016.01920 (PMC5174120; doi:10.3389/fpls.2016.01920)
Supplement: Supplementary file 1 [file Table1.XLSX]

## Sheet: Hermes + TMP, Model 0,1,1,1 
S1 Table. Gene expression under Al treatment in the flax cultivars resistant to Al. Model [0,1,1,1].
Gene	Transcript lengths	Blast symbol	Blast name	Blast species	KEGG Orthology	KEGG A.Thaliana	Gene Ontology	log2(FC)	log2(CPM)	LR	PValue	FDR	Hermes-N	Hermes-Al4	Hermes-Al12	Hermes-Al24	TMP-N	TMP-Al4	TMP-Al12	TMP-Al24
TR13293|c0_g2	1009; 787							2.02064961551072	5.24796129562297	24.9296857393879	5.94597601118632e-07	0.00938215554805089	13.9744633971854	75.6438009105934	54.5661215790239	60.5693570317428	9.04006557060894	30.0722227000264	30.6286109425932	28.6891552556395
TR46925|c0_g1	1966	M810; COPIA	Uncharacterized mitochondrial protein AtMg00810; Copia protein	ARATH; DROME		ArthMp070	GO:0005575,GO:0005739,GO:0043226,GO:0043227,GO:0043229,GO:0043231,GO:0044424,GO:0044444,GO:0044464	2.38455327169471	4.28276295663685	19.6071602378706	9.51120845628434e-06	0.0750386791158553	5.49504323414749	38.2685232698714	33.724255579616	27.493074071671	3.78952243616435	21.8748246447481	6.07983662905408	18.0686506658114
TR50184|c0_g1	1361	U74F1	UDP-glycosyltransferase 74F1	ARATH	K13691	AT2G43840	GO:0003674,GO:0003824,GO:0008150,GO:0008152,GO:0016740,GO:0016757,GO:0016758	2.52145135279381	5.14582595849321	18.4111027516603	1.78017696902096e-05	0.0936313746472724	10.4216337199349	81.6144427475389	75.638030249507	32.1880451823717	5.06791554715956	42.2098065608804	15.3716624206273	19.8617228692889
TR33770|c0_g1	1637; 1475; 1475							-1.0851927227627	5.14854916012258	17.5165495048255	2.84817673556749e-05	0.112353451776299	80.9571455789488	26.8443818023299	27.375077857942	23.9824199979038	36.2972329728995	25.7244314662876	27.3592648307434	34.482157759182
TR28587|c0_g1	1604	DLO2	Protein DMR6-LIKE OXYGENASE 2 {ECO:0000303|PubMed:25376907}	ARATH		AT4G10490	GO:0003674,GO:0003824,GO:0005488,GO:0008150,GO:0008152,GO:0016491,GO:0043167,GO:0043169,GO:0044699,GO:0044710,GO:0046872,GO:0055114	-1.59097619144539	6.3527784668189	15.8559813079583	6.83501562568103e-05	0.156788097571855	244.103084358293	52.5134404084107	77.5243801523232	75.2887259193451	83.1412091115095	21.014324296404	69.2298378421536	30.2983226177346
TR54192|c0_g2	934							1.43632802470554	3.58398185066536	15.8520605517543	6.84919161465635e-05	0.156788097571855	4.35813773742732	19.9804943362351	15.1828162909594	14.4232896283689	6.07236727722722	12.8622157331438	14.0524525860212	8.27571786220369
TR2513|c0_g2	1106; 459	CAB6; CB121	Chlorophyll a-b binding protein 1B-21, chloroplastic; Chlorophyll a-b binding protein 6, chloroplastic	ARATH; HORVU			GO:0003674,GO:0005488,GO:0005575,GO:0006091,GO:0006464,GO:0006950,GO:0008150,GO:0008152,GO:0009266,GO:0009314,GO:0009409,GO:0009416,GO:0009507,GO:0009521,GO:0009522,GO:0009523,GO:0009526,GO:0009534,GO:0009535,GO:0009536,GO:0009579,GO:0009628,GO:0009637,GO:0009639,GO:0009642,GO:0009644,GO:0009645,GO:0009765,GO:0009768,GO:0009941,GO:0009987,GO:0010114,GO:0010218,GO:0010287,GO:0016020,GO:0016021,GO:…	-1.54255376490304	3.86629474491357	15.6280131693151	7.7103839453827e-05	0.156788097571855	26.2435685492906	12.5994646637906	5.06093876365315	3.84903037003394	30.8640622511699	13.4509791293793	9.40653969023462	14.4365300485109
TR37962|c0_g1	1129	CB23	Chlorophyll a-b binding protein 13, chloroplastic	SOLLC	K08914		GO:0003674,GO:0005488,GO:0005575,GO:0006091,GO:0006464,GO:0008150,GO:0008152,GO:0009314,GO:0009416,GO:0009521,GO:0009522,GO:0009523,GO:0009526,GO:0009535,GO:0009628,GO:0009765,GO:0009768,GO:0009941,GO:0009987,GO:0010287,GO:0016020,GO:0016021,GO:0016168,GO:0018298,GO:0019538,GO:0031224,GO:0031409,GO:0031967,GO:0031975,GO:0032991,GO:0034357,GO:0036211,GO:0042651,GO:0043167,GO:0043169,GO:0043170,GO:…	-1.71668396632622	3.83412923352695	15.5703351119237	7.94920324846216e-05	0.156788097571855	35.2914414606886	12.5524517359406	18.1273624807213	5.0756444440008	23.9698708311601	3.44200139337651	6.30926442637688	8.55157512427714
TR21513|c0_g1	993; 993; 943; 786	CB24; CB2G	Chlorophyll a-b binding protein 3C, chloroplastic; Chlorophyll a-b binding protein 40, chloroplastic	SOLLC; TOBAC			GO:0003674,GO:0005488,GO:0005575,GO:0006091,GO:0006464,GO:0008150,GO:0008152,GO:0009314,GO:0009416,GO:0009521,GO:0009522,GO:0009523,GO:0009526,GO:0009535,GO:0009628,GO:0009765,GO:0009768,GO:0009941,GO:0009987,GO:0010287,GO:0016020,GO:0016021,GO:0016168,GO:0018298,GO:0019538,GO:0031224,GO:0031409,GO:0031967,GO:0031975,GO:0032991,GO:0034357,GO:0036211,GO:0042651,GO:0043167,GO:0043169,GO:0043170,GO:…	-1.87294417096343	4.14342696162836	14.3505275093733	0.000151737175372248	0.266028987799856	38.133705202489	20.7797141096845	5.1529558320832	2.15714888870034	39.1736174726387	14.0397425256147	7.97261595696715	13.1951723691803
TR11558|c0_g1	325	GSTX3	Probable glutathione S-transferase	TOBAC			GO:0003674,GO:0003824,GO:0004364,GO:0007165,GO:0008150,GO:0009734,GO:0009755,GO:0016740,GO:0016765,GO:0050789,GO:0050794,GO:0065007	1.21369310381155	7.0755429123085	14.0588153189542	0.000177181366500379	0.279574478200949	73.9935994115377	214.04986050089	179.847360246547	160.686443689659	61.4998400182335	186.275680670495	79.9555873669943	121.882933626122
TR13293|c0_g1	783							1.70128869625622	3.70089902155472	13.1460389886294	0.000288127700428665	0.380624051710298	6.53720660614098	22.9423087907828	20.6118233283328	20.8101422204033	3.05901208702424	11.3676624965461	10.66839257551	7.21826502425544
TR36602|c0_g1	726	TBB5; TBB6	Tubulin beta-5 chain; Tubulin beta-6 chain	ARATH; WHEAT	K07375	AT5G12250	GO:0000166,GO:0001882,GO:0001883,GO:0003674,GO:0003824,GO:0003924,GO:0005198,GO:0005200,GO:0005488,GO:0005525,GO:0005575,GO:0005737,GO:0005856,GO:0005874,GO:0005886,GO:0006950,GO:0006970,GO:0007017,GO:0008150,GO:0009266,GO:0009409,GO:0009628,GO:0009651,GO:0009987,GO:0015630,GO:0016020,GO:0016462,GO:0016787,GO:0016817,GO:0016818,GO:0017076,GO:0017111,GO:0019001,GO:0032549,GO:0032550,GO:0032553,GO:…	-1.70300516740246	2.68657516495598	13.0574852750167	0.000302074738958362	0.380624051710298	21.5538333753199	4.84233156854638	5.79707531109361	4.52578296256738	4.88528795987453	1.63042171265203	4.41648509846381	3.12638230349917
TR50184|c1_g1	372							2.3096587961002	2.15331280329924	12.713562121761	0.000363013298027791	0.380624051710298	1.08953443435683	9.73167606494272	8.60359589821035	4.18740666630066	1.09576552371017	4.48365970979309	3.55613085850333	2.06892946555092
TR25219|c0_g1	1991	U71K2	UDP-glycosyltransferase 71K2 {ECO:0000303|Ref.1}	PYRCO			GO:0003674,GO:0003824,GO:0008150,GO:0008152,GO:0016740,GO:0016757,GO:0016758	1.41602649450142	4.40596504871191	12.5911865369067	0.000387570019146468	0.380624051710298	12.1269919650151	38.4095620534213	34.0923238533362	18.2300229613695	6.6202500390823	26.4490633385774	17.2644417485404	15.6319115174959
TR45330|c0_g1	1886; 1865; 1857	PUMP4; PUMP5	Mitochondrial uncoupling protein 4; Mitochondrial uncoupling protein 5	ARATH	K13577	AT4G24570	GO:0003674,GO:0003735,GO:0005198,GO:0005215,GO:0005310,GO:0005342,GO:0005575,GO:0005743,GO:0006412,GO:0006810,GO:0006811,GO:0006820,GO:0006835,GO:0006839,GO:0008150,GO:0008152,GO:0008509,GO:0008514,GO:0009058,GO:0009059,GO:0009987,GO:0015075,GO:0015711,GO:0015849,GO:0016020,GO:0016021,GO:0019538,GO:0019866,GO:0022857,GO:0022891,GO:0022892,GO:0031090,GO:0031224,GO:0031966,GO:0034645,GO:0043170,GO:…	0.909586486039644	5.27631728232554	12.5083507432631	0.000405137083349881	0.380624051710298	27.7594425449175	43.1578677662677	46.2845854203188	39.7169177743062	18.8562983871793	55.5702067062234	45.6561316672363	32.32127587294
TR12467|c0_g3	1881	PME3	Pectinesterase 3	CITSI			GO:0000272,GO:0003674,GO:0003824,GO:0004857,GO:0005575,GO:0005576,GO:0005618,GO:0005975,GO:0005976,GO:0008150,GO:0008152,GO:0009056,GO:0009057,GO:0009987,GO:0010393,GO:0016043,GO:0016052,GO:0016787,GO:0016788,GO:0030234,GO:0030312,GO:0030599,GO:0042545,GO:0043170,GO:0044238,GO:0044464,GO:0045229,GO:0045330,GO:0045488,GO:0045490,GO:0052689,GO:0071554,GO:0071555,GO:0071704,GO:0071840,GO:1901575	-1.01556050312675	5.64729039461074	12.4948651497552	0.000408072085948087	0.380624051710298	117.669718910538	37.6573552078218	50.7934217733916	41.5779874037732	43.4653657738369	31.0685915244248	32.7508180678291	45.1946147697013
TR45852|c0_g1	1015	TIL	Temperature-induced lipocalin-1 {ECO:0000303|PubMed:18671872}	ARATH	K03098	AT5G58070	GO:0001101,GO:0003006,GO:0003674,GO:0005215,GO:0005575,GO:0005737,GO:0005739,GO:0005773,GO:0005774,GO:0005783,GO:0005794,GO:0005886,GO:0005911,GO:0006629,GO:0006873,GO:0006875,GO:0006883,GO:0006950,GO:0006970,GO:0006972,GO:0008150,GO:0008152,GO:0009266,GO:0009314,GO:0009408,GO:0009409,GO:0009414,GO:0009415,GO:0009416,GO:0009506,GO:0009526,GO:0009628,GO:0009642,GO:0009644,GO:0009651,GO:0009719,GO:…	-0.813261902678798	4.99203966582513	12.4857080866147	0.000410077246915208	0.380624051710298	47.7026597998838	21.343869243884	30.4116411161339	26.0549748125374	46.0678088926486	26.5849318146317	21.2794282016893	34.3442291281453
TR38234|c0_g1	1153	CML41	Probable calcium-binding protein CML41	ARATH	K13448	AT3G50770	GO:0003674,GO:0005488,GO:0005509,GO:0043167,GO:0043169,GO:0046872	1.17960977830228	3.56491592282646	12.3153536362086	0.000449247588599448	0.39381542780615	6.06349598250757	16.7366023145875	18.2193795491513	9.68602148063485	5.9810534835847	14.4926374457958	11.2993190181477	11.4480763760484
TR50618|c0_g1	690							1.19123856953174	5.24035961755623	11.9804167635617	0.000537625585942873	0.42826194430962	20.7485253151431	58.5310951732062	59.6730688768921	55.3245244396087	17.6692190698266	33.7859610455115	24.8355590601926	30.9879657729183
TR12467|c0_g2	1970	PME3	Pectinesterase 3	CITSI			GO:0000272,GO:0003674,GO:0003824,GO:0004857,GO:0005575,GO:0005576,GO:0005618,GO:0005975,GO:0005976,GO:0008150,GO:0008152,GO:0009056,GO:0009057,GO:0009987,GO:0010393,GO:0016043,GO:0016052,GO:0016787,GO:0016788,GO:0030234,GO:0030312,GO:0030599,GO:0042545,GO:0043170,GO:0044238,GO:0044464,GO:0045229,GO:0045330,GO:0045488,GO:0045490,GO:0052689,GO:0071554,GO:0071555,GO:0071704,GO:0071840,GO:1901575	-1.10679403904023	4.46916396524443	11.9624818141418	0.000542825203510514	0.42826194430962	53.292445158758	14.9030981284389	25.5347364893409	16.8765177763026	20.4542897759233	14.3114794777234	14.6833790286589	16.3675308830251
TR46307|c0_g1	2080	RPT2	Root phototropism protein 2	ARATH		AT2G30520	GO:0003674,GO:0004871,GO:0005488,GO:0005515,GO:0005575,GO:0005634,GO:0005737,GO:0006464,GO:0008150,GO:0008152,GO:0009314,GO:0009416,GO:0009605,GO:0009606,GO:0009628,GO:0009637,GO:0009638,GO:0009987,GO:0016567,GO:0019538,GO:0032446,GO:0036211,GO:0043170,GO:0043226,GO:0043227,GO:0043229,GO:0043231,GO:0043412,GO:0044237,GO:0044238,GO:0044260,GO:0044267,GO:0044424,GO:0044464,GO:0050896,GO:0060089,GO:…	-0.933749216489818	4.25990259491191	11.674663677891	0.000633569927370308	0.476052375427433	37.6126235164923	18.664132356436	13.4805005250034	17.5955674058694	21.7326828869185	13.6321370974517	13.0773844473993	16.6893643554441
TR31582|c1_g1	2241; 2129; 2116; 2055; 1968; 1952; 1950; 1878; 1790; 1634; 1514; 693	DTX30; DTX33	Protein DETOXIFICATION 30 {ECO:0000303|PubMed:11739388}; Protein DETOXIFICATION 33 {ECO:0000303|PubMed:11739388}	ARATH	K03327	AT1G47530	GO:0003674,GO:0005215,GO:0005575,GO:0005774,GO:0006810,GO:0006855,GO:0008150,GO:0009987,GO:0015238,GO:0015291,GO:0015297,GO:0015893,GO:0016020,GO:0016021,GO:0022804,GO:0022857,GO:0031090,GO:0031224,GO:0044422,GO:0044424,GO:0044425,GO:0044437,GO:0044444,GO:0044446,GO:0044464,GO:0044699,GO:0044763,GO:0044765,GO:0051179,GO:0051234,GO:0055085,GO:0090484,GO:0098588,GO:1902578	1.56165655589369	7.70427161974376	10.7852901822141	0.00102309864355475	0.680767197000353	88.0154338710865	434.258414550125	277.477469850838	169.357336281493	81.1779625481954	335.685714838246	77.2598107484514	204.31827877574
TR12914|c0_g2	1830; 842; 776	PLT3; PLT6	Probable polyol transporter 3; Probable polyol transporter 6	ARATH		AT2G18480,AT4G36670	GO:0003674,GO:0005215,GO:0005351,GO:0005355,GO:0005402,GO:0005575,GO:0005887,GO:0006810,GO:0006811,GO:0006812,GO:0006818,GO:0008150,GO:0008324,GO:0008643,GO:0008645,GO:0009791,GO:0009987,GO:0010311,GO:0015075,GO:0015144,GO:0015145,GO:0015149,GO:0015291,GO:0015293,GO:0015294,GO:0015295,GO:0015672,GO:0015749,GO:0015758,GO:0015992,GO:0016021,GO:0022804,GO:0022857,GO:0022891,GO:0022892,GO:0031224,GO:…	2.18191461133213	2.16024411948848	10.7420373699759	0.00104728969347386	0.680767197000353	1.7527293074436	8.79141750794342	7.63741667969475	2.41093111090038	0.639196555497602	7.01987126280736	4.30177119980242	2.48271535866111
TR38930|c0_g1	1102	EXP17	Putative expansin-A17	ARATH		AT4G01630	GO:0005575,GO:0005576,GO:0005618,GO:0008150,GO:0009664,GO:0009987,GO:0016020,GO:0016043,GO:0030312,GO:0044464,GO:0045229,GO:0071554,GO:0071555,GO:0071669,GO:0071840	-1.2906715211998	4.10907322185162	10.6434097534909	0.00110463823857636	0.680767197000353	22.8802231214934	14.4329688499392	7.86745935076989	17.5532703688361	38.7627054012474	21.5125087086032	5.96512273039269	8.18376544151254
TR28934|c0_g1	1330; 1330	PERN1	Peroxidase N1	TOBAC			GO:0003674,GO:0003824,GO:0004601,GO:0005488,GO:0005575,GO:0005576,GO:0006950,GO:0006979,GO:0008150,GO:0008152,GO:0009056,GO:0009987,GO:0016209,GO:0016491,GO:0016684,GO:0020037,GO:0042743,GO:0042744,GO:0043167,GO:0043169,GO:0044237,GO:0044248,GO:0044699,GO:0044710,GO:0044712,GO:0044763,GO:0046872,GO:0046906,GO:0050896,GO:0055114,GO:0072593,GO:0097159,GO:1901363	-2.52449014973209	4.85456837034015	10.5685383978535	0.00115028640015141	0.680767197000353	135.86020685806	28.3017825656788	0.368068273720229	8.58629851776801	15.797286300155	10.3712936721476	6.76812002102247	24.6432487452288
TR23012|c0_g1	777	PLAS; PLAS1	Plastocyanin A, chloroplastic; Plastocyanin, chloroplastic	PEA; POPNI			GO:0003674,GO:0003824,GO:0005488,GO:0005507,GO:0005575,GO:0008150,GO:0008152,GO:0009055,GO:0009535,GO:0016020,GO:0016491,GO:0020037,GO:0034357,GO:0042651,GO:0043167,GO:0043169,GO:0044422,GO:0044424,GO:0044434,GO:0044435,GO:0044436,GO:0044444,GO:0044446,GO:0044464,GO:0044699,GO:0044710,GO:0046872,GO:0046906,GO:0046914,GO:0051536,GO:0051540,GO:0055035,GO:0055114,GO:0097159,GO:1901363	-1.20858637272953	3.0669327102569	10.3320796701525	0.00130737813516489	0.680767197000353	15.2061110186323	9.4966114256929	4.55484488728783	2.9607925923338	13.6514121495559	7.65392415106093	7.57111731165225	5.24128797939567
TR14328|c0_g1	1551	PER5	Peroxidase 5 {ECO:0000250|UniProtKB:P22195}	VITVI			GO:0003674,GO:0003824,GO:0004601,GO:0005488,GO:0005575,GO:0005576,GO:0006950,GO:0006979,GO:0008150,GO:0008152,GO:0009056,GO:0009987,GO:0016209,GO:0016491,GO:0016684,GO:0020037,GO:0042743,GO:0042744,GO:0043167,GO:0043169,GO:0044237,GO:0044248,GO:0044699,GO:0044710,GO:0044712,GO:0044763,GO:0046872,GO:0046906,GO:0050896,GO:0055114,GO:0072593,GO:0097159,GO:1901363	0.82627189280546	6.95997461647438	10.3227249930745	0.00131402132830583	0.680767197000353	94.078929853594	135.491258063599	172.992088648508	168.93436591116	63.4174296847263	142.163715444854	110.469484410926	107.630308418994
TR47938|c0_g1	1881; 1670; 1657; 1543; 1319; 1006; 873; 803; 772; 453	BXL1	Beta-D-xylosidase 1	ARATH		AT5G49360	GO:0000272,GO:0003006,GO:0003674,GO:0003824,GO:0004553,GO:0005575,GO:0005576,GO:0005578,GO:0005618,GO:0005975,GO:0005976,GO:0008150,GO:0008152,GO:0009044,GO:0009056,GO:0009057,GO:0009505,GO:0009987,GO:0010214,GO:0010383,GO:0010410,GO:0016052,GO:0016787,GO:0016798,GO:0022414,GO:0030312,GO:0031012,GO:0031221,GO:0031222,GO:0032502,GO:0043170,GO:0044036,GO:0044237,GO:0044238,GO:0044260,GO:0044421,GO:…	-1.45529166017678	6.37664275077407	10.2950781486882	0.00133385504613418	0.680767197000353	170.298969196209	43.4869582612175	23.7404036549548	18.9913696279696	146.786923280342	94.6550383178541	50.9329710056606	115.078454494977
TR51930|c1_g1	814; 723							1.64753223207893	2.08690062760567	10.2601442720639	0.0013593504907244	0.680767197000353	0.900050184903468	5.73557719769571	4.87690462679303	4.90645629586744	2.28284484106286	5.52531802620966	3.72820170649543	5.24128797939567
TR23387|c1_g1	2240; 2147; 1590; 242	ASOL	L-ascorbate oxidase homolog	BRANA			GO:0003674,GO:0003824,GO:0005488,GO:0005507,GO:0005575,GO:0005576,GO:0008150,GO:0008152,GO:0016491,GO:0043167,GO:0043169,GO:0044699,GO:0044710,GO:0046872,GO:0046914,GO:0055114	-1.01593169004212	5.70903711559339	10.2230799812281	0.00138694047091935	0.680767197000353	120.369869465248	36.2469673723229	56.9585653582054	53.7172370323418	47.8484278686776	24.9997995939978	46.5738428565275	31.0339419832638
TR5174|c0_g1	2207; 1865	ASOL	L-ascorbate oxidase homolog	BRANA			GO:0003674,GO:0003824,GO:0005488,GO:0005507,GO:0005575,GO:0005576,GO:0008150,GO:0008152,GO:0016491,GO:0043167,GO:0043169,GO:0044699,GO:0044710,GO:0046872,GO:0046914,GO:0055114	-1.05015490139233	4.12137691157068	10.207373437301	0.00139880252132979	0.680767197000353	36.4757180197721	10.2488182712923	16.6550893858404	18.2723199984029	20.0890346013532	7.69921364307904	16.4614444579106	12.5974816346878
TR4656|c0_g1	2080; 2077; 1055	HQGT	Hydroquinone glucosyltransferase	RAUSE			GO:0003674,GO:0003824,GO:0008150,GO:0008152,GO:0008194,GO:0016740,GO:0016757,GO:0016758,GO:0035251,GO:0046527,GO:0050505	1.5355477111347	8.86305431891548	10.1816857155854	0.00141842445236859	0.680767197000353	283.847405681136	795.223674582155	850.191703759514	521.607060695148	100.21688852266	579.886655799906	271.699868979521	321.557615156959
TR9|c2_g2	2194	U87A1; U87A2	UDP-glycosyltransferase 87A1; UDP-glycosyltransferase 87A2	ARATH		AT2G30140	GO:0003674,GO:0003824,GO:0005575,GO:0005634,GO:0005737,GO:0005829,GO:0005975,GO:0005996,GO:0006063,GO:0006082,GO:0008150,GO:0008152,GO:0008194,GO:0009058,GO:0009812,GO:0009813,GO:0009909,GO:0009987,GO:0016740,GO:0016757,GO:0016758,GO:0019585,GO:0019752,GO:0032787,GO:0035251,GO:0043226,GO:0043227,GO:0043229,GO:0043231,GO:0043436,GO:0044237,GO:0044238,GO:0044281,GO:0044424,GO:0044444,GO:0044464,GO:…	1.03090913301125	6.57534960833854	10.1747786957291	0.0014237478611453	0.680767197000353	64.6141290635963	147.05643831469	152.380265320175	99.8210073986823	42.2782864564842	119.337811467725	65.5589930849888	71.033244983915
TR47842|c0_g1	1734	ROMT	Trans-resveratrol di-O-methyltransferase	VITVI			GO:0003674,GO:0003824,GO:0005488,GO:0005515,GO:0006725,GO:0008150,GO:0008152,GO:0008168,GO:0008171,GO:0008757,GO:0009058,GO:0009987,GO:0016740,GO:0016741,GO:0019438,GO:0044237,GO:0044249,GO:0046983	1.11892263287126	4.46083406062423	10.064814008507	0.00151127821452471	0.688037258063224	13.9744633971854	28.6778859884785	32.3900080873801	28.9734703678379	9.35966384835774	25.4074050221608	11.8728885114547	24.6432487452288
TR53691|c0_g1	870	GST23	Glutathione transferase GST 23	MAIZE	K00799		GO:0003674,GO:0003824,GO:0004364,GO:0005488,GO:0005515,GO:0006950,GO:0006952,GO:0008150,GO:0016740,GO:0016765,GO:0050896	1.12248299545827	9.72628747365045	10.0467595484524	0.00152616160924094	0.688037258063224	505.543977541569	1352.09180496499	1144.69233126991	949.737669546616	394.064676464271	1079.24859479161	589.629439119585	760.492495326173
TR19736|c3_g2	626; 626	PIP22	Aquaporin PIP2-2	ARATH	K09872	AT2G37170	GO:0001101,GO:0003674,GO:0005215,GO:0005372,GO:0005575,GO:0005773,GO:0005886,GO:0005911,GO:0006810,GO:0006811,GO:0006833,GO:0006950,GO:0008150,GO:0008643,GO:0009414,GO:0009415,GO:0009506,GO:0009507,GO:0009536,GO:0009628,GO:0009719,GO:0009725,GO:0009737,GO:0009987,GO:0010033,GO:0010035,GO:0015144,GO:0015166,GO:0015168,GO:0015250,GO:0015254,GO:0015267,GO:0015665,GO:0015791,GO:0015793,GO:0015850,GO:…	-0.693116068288559	5.81715613977358	9.97004385103352	0.00159107702842425	0.697377900875174	75.3199891577112	36.5290449394227	52.8177972788529	40.689749626073	82.3650418655481	61.2313932084874	58.1599466213287	43.2176377248415
TR49263|c0_g1	2167; 2152; 1636; 1616; 1538; 1189; 1111	ARP1	Probable RNA-binding protein ARP1	ARATH			GO:0000166,GO:0001101,GO:0003674,GO:0003676,GO:0003723,GO:0005488,GO:0005575,GO:0005634,GO:0006950,GO:0006970,GO:0008150,GO:0009414,GO:0009415,GO:0009628,GO:0009651,GO:0009719,GO:0009725,GO:0009737,GO:0010029,GO:0010033,GO:0010035,GO:0033993,GO:0036094,GO:0042221,GO:0043226,GO:0043227,GO:0043229,GO:0043231,GO:0044424,GO:0044464,GO:0048580,GO:0050789,GO:0050793,GO:0050896,GO:0051239,GO:0065007,GO:…	-0.821007860977737	4.40732361701193	9.86316039296144	0.00168621195932457	0.719101040707633	40.5970004453827	17.0186798816873	18.9555160965918	18.7375874057696	22.0522811646673	15.0361113500132	19.616076671099	17.0111978278631
TR44845|c0_g1	2956	POT5	Potassium transporter 5	ARATH	K03549	AT4G13420	GO:0003674,GO:0005215,GO:0005575,GO:0005886,GO:0006810,GO:0006811,GO:0006812,GO:0006813,GO:0008150,GO:0008324,GO:0009674,GO:0009987,GO:0015075,GO:0015077,GO:0015079,GO:0015291,GO:0015293,GO:0015672,GO:0016020,GO:0016021,GO:0022804,GO:0022820,GO:0022857,GO:0022890,GO:0022891,GO:0022892,GO:0030001,GO:0031224,GO:0034220,GO:0044425,GO:0044464,GO:0044699,GO:0044763,GO:0044765,GO:0046873,GO:0051179,GO:…	1.59329303840439	4.64221118873318	9.70873362523167	0.0018339434669941	0.746711554561763	10.2795205328449	31.4986616594764	24.7525914076854	45.5116118478738	9.49663453882151	39.6735950078661	6.07983662905408	31.4937040867196
TR50250|c0_g1	1672; 1578; 950	YQJG	Glutathionyl-hydroquinone reductase YqjG	ECOLI	K07393		GO:0003674,GO:0003824,GO:0005488,GO:0005515,GO:0016491	0.791270171029796	5.69486011311015	9.68444089549675	0.00185834926792797	0.746711554561763	36.9020575810422	79.6398997778404	62.9396748061591	47.8802459217408	29.9052674179235	64.1752101896647	47.3194831978266	44.8727812972822
TR29467|c0_g1	1711	CYSX; SAT3	Putative uncharacterized protein CysX; Serine acetyltransferase 3, mitochondrial	ARATH; ECOLI	K00640	AT3G13110	GO:0000096,GO:0000097,GO:0003674,GO:0003824,GO:0005488,GO:0005575,GO:0005737,GO:0005739,GO:0006082,GO:0006520,GO:0006534,GO:0006535,GO:0006563,GO:0006790,GO:0006807,GO:0008150,GO:0008152,GO:0008270,GO:0008374,GO:0008652,GO:0009001,GO:0009058,GO:0009069,GO:0009070,GO:0009987,GO:0010035,GO:0010038,GO:0016053,GO:0016407,GO:0016412,GO:0016413,GO:0016740,GO:0016746,GO:0016747,GO:0019344,GO:0019752,GO:…	1.33334904518543	6.89865302719953	9.63790688618633	0.00190602314505584	0.746711554561763	78.7780767102351	209.207528932343	206.348275954403	123.126674804053	32.6446812271989	155.20708914607	70.7784754740824	77.6078430633324
TR34617|c0_g1	2281; 2254; 2244; 2220; 2217; 2193; 1975; 1906; 1889; 1745; 1718; 1525; 750; 321	DHQSD; HEM1	Bifunctional 3-dehydroquinate dehydratase/shikimate dehydrogenase, chloroplastic; Glutamyl-tRNA reductase {ECO:0000255|HAMAP-Rule:MF_00087}	ARATH; IGNH4	K13832,K02492	AT3G06350	GO:0000166,GO:0003006,GO:0003674,GO:0003824,GO:0003855,GO:0004764,GO:0005488,GO:0005575,GO:0006082,GO:0006520,GO:0006725,GO:0006778,GO:0006779,GO:0006782,GO:0006807,GO:0008150,GO:0008152,GO:0008652,GO:0008883,GO:0009058,GO:0009072,GO:0009073,GO:0009423,GO:0009507,GO:0009532,GO:0009536,GO:0009570,GO:0009790,GO:0009793,GO:0009987,GO:0016053,GO:0016491,GO:0016614,GO:0016616,GO:0016620,GO:0016829,GO:…	0.931319542452278	6.84035582590345	9.60522214644928	0.00194024803454162	0.746711554561763	73.0461781642709	163.934079412827	102.000920354718	156.287551838191	63.2348020974413	179.482256867778	82.8234348335292	95.0788029946513
TR23208|c0_g1	1004; 999	PSBR	Photosystem II 10 kDa polypeptide, chloroplastic	SOLTU	K03541		GO:0005575,GO:0008150,GO:0008152,GO:0009521,GO:0009523,GO:0009535,GO:0009654,GO:0009987,GO:0015979,GO:0016020,GO:0032991,GO:0034357,GO:0042651,GO:0043234,GO:0044237,GO:0044422,GO:0044424,GO:0044425,GO:0044434,GO:0044435,GO:0044436,GO:0044444,GO:0044446,GO:0044464,GO:0055035,GO:1902494,GO:1990204	-0.805972024830188	5.16909616207435	9.49655701985308	0.00205857817562263	0.773388215074989	57.0821301478252	20.4506236147347	42.7879368199766	32.2303422194051	48.624595114639	22.0559826128205	34.2994556997579	29.5627032522054
TR14777|c0_g1	599; 354	DIRL1	Putative lipid-transfer protein DIR1	ARATH		AT5G48485	GO:0003674,GO:0005488,GO:0005504,GO:0005515,GO:0005575,GO:0005576,GO:0005783,GO:0005911,GO:0006810,GO:0006869,GO:0007165,GO:0008150,GO:0008270,GO:0008289,GO:0009506,GO:0009862,GO:0009863,GO:0030054,GO:0031406,GO:0033293,GO:0036094,GO:0043167,GO:0043168,GO:0043169,GO:0043177,GO:0043226,GO:0043227,GO:0043229,GO:0043231,GO:0043621,GO:0044424,GO:0044444,GO:0044464,GO:0044699,GO:0044765,GO:0046872,GO:…	-1.4444541839955	6.10655375137069	9.41109604851829	0.00215676266060971	0.783246949846487	191.000123448989	63.6084913810024	9.33973244565081	38.4903037003394	70.8595038665913	70.6063180562366	34.9303821423956	71.6309357184075
TR25300|c0_g1	898; 584; 500	NAC81; NC100	NAC domain-containing protein 100; Protein ATAF2	ARATH		AT5G08790,AT5G61430	GO:0001071,GO:0001101,GO:0003674,GO:0003676,GO:0003677,GO:0003700,GO:0005488,GO:0005515,GO:0005575,GO:0005634,GO:0006139,GO:0006351,GO:0006355,GO:0006725,GO:0006807,GO:0006950,GO:0008150,GO:0008152,GO:0008361,GO:0009058,GO:0009059,GO:0009314,GO:0009416,GO:0009605,GO:0009607,GO:0009611,GO:0009620,GO:0009628,GO:0009719,GO:0009725,GO:0009743,GO:0009744,GO:0009751,GO:0009753,GO:0009889,GO:0009987,GO:…	1.05921227543181	4.85586224872171	9.38800547091503	0.00218409695121652	0.783246949846487	17.0062113884392	35.2126829596237	53.001831415713	18.0185377762028	14.8384914669086	33.0160396812036	34.8730251930649	25.0110584279934
TR11327|c0_g3	3289; 1971; 838	AB12A; AB7A	ABC transporter A family member 12; ABC transporter A family member 7	ARATH		AT5G61700,AT3G47780	GO:0000166,GO:0001882,GO:0001883,GO:0003674,GO:0003824,GO:0005215,GO:0005488,GO:0005524,GO:0005575,GO:0005886,GO:0005911,GO:0006810,GO:0006869,GO:0008150,GO:0009506,GO:0009987,GO:0015399,GO:0015405,GO:0016020,GO:0016021,GO:0016462,GO:0016787,GO:0016817,GO:0016818,GO:0016820,GO:0016887,GO:0017076,GO:0017111,GO:0022804,GO:0022857,GO:0030054,GO:0030554,GO:0031224,GO:0032549,GO:0032550,GO:0032553,GO:…	0.835992690919142	5.80106172511622	9.29516156479815	0.00229759876890581	0.785254832872319	36.0967495208654	72.3058830332459	81.987207971181	70.8475370308444	33.9687312350154	55.3437592461329	35.8480933316868	58.8035730319918
TR25076|c0_g1	1804; 1787; 1781; 1764	C81E8	Cytochrome P450 81E8 {ECO:0000303|PubMed:14617078}	MEDTR			GO:0003674,GO:0003824,GO:0004497,GO:0005488,GO:0005506,GO:0005575,GO:0008150,GO:0008152,GO:0016021,GO:0016491,GO:0016705,GO:0020037,GO:0031224,GO:0043167,GO:0043169,GO:0044425,GO:0044699,GO:0044710,GO:0046872,GO:0046906,GO:0046914,GO:0055114,GO:0097159,GO:1901363	1.2275589243482	5.22574672571006	9.24769040091402	0.00235792620322623	0.785254832872319	21.3169780635032	67.2284868254497	39.1072540827743	23.5594496275704	15.8886000937975	72.780213673106	29.8829706012941	28.8270838866762
TR2644|c0_g1	2699; 2673; 2593; 2488	DTX42	Protein DETOXIFICATION 42 {ECO:0000303|PubMed:11739388}	ARATH		AT1G51340	GO:0003674,GO:0005215,GO:0005342,GO:0005575,GO:0005886,GO:0006810,GO:0006811,GO:0006820,GO:0006842,GO:0006855,GO:0008150,GO:0008509,GO:0008514,GO:0009987,GO:0010035,GO:0010038,GO:0010044,GO:0015075,GO:0015137,GO:0015142,GO:0015238,GO:0015291,GO:0015297,GO:0015711,GO:0015746,GO:0015849,GO:0015893,GO:0016020,GO:0016021,GO:0022804,GO:0022857,GO:0022891,GO:0022892,GO:0031224,GO:0042221,GO:0044425,GO:…	0.950610212116699	7.64992899649527	9.24229706284803	0.00236488108388427	0.785254832872319	142.918495150198	279.726920707291	229.214517459273	274.42317627231	93.3226971026499	261.546816404597	136.337468559071	188.410509996171
TR41172|c0_g1	1023	GSTU8	Glutathione S-transferase U8	ARATH	K00799	AT3G09270	GO:0003674,GO:0003824,GO:0004364,GO:0005488,GO:0005515,GO:0005575,GO:0005737,GO:0005829,GO:0006518,GO:0006575,GO:0006749,GO:0006790,GO:0006807,GO:0008150,GO:0008152,GO:0009056,GO:0009404,GO:0009407,GO:0009636,GO:0009987,GO:0010035,GO:0010038,GO:0016740,GO:0016765,GO:0019748,GO:0034641,GO:0042221,GO:0043603,GO:0044237,GO:0044248,GO:0044424,GO:0044444,GO:0044464,GO:0044699,GO:0044710,GO:0044712,GO:…	1.05548889307999	5.82234279845324	9.22390186111272	0.0023887592355581	0.785254832872319	36.4757180197721	91.0640412453819	48.4469865284251	72.8354977714114	25.9787742912954	59.8274189559259	29.8256136519634	87.3547996565945
TR32917|c0_g1	540	TBB1	Tubulin beta-1 chain	AVESA			GO:0000166,GO:0001882,GO:0001883,GO:0003674,GO:0003824,GO:0003924,GO:0005198,GO:0005200,GO:0005488,GO:0005525,GO:0005575,GO:0005737,GO:0005874,GO:0007017,GO:0008150,GO:0009987,GO:0016462,GO:0016787,GO:0016817,GO:0016818,GO:0017076,GO:0017111,GO:0019001,GO:0032549,GO:0032550,GO:0032553,GO:0032555,GO:0032561,GO:0032991,GO:0035639,GO:0036094,GO:0043167,GO:0043168,GO:0043234,GO:0044422,GO:0044424,GO:…	-1.46314973656456	2.52378769056827	8.93237372377457	0.0028016000965102	0.902172406588457	16.7219850142592	5.17142206349613	6.07312651638378	3.55295111080056	4.97660175351704	1.44926374457958	4.35912814913312	2.98845367246244
TR24706|c0_g1	3093; 3081; 2784; 2772; 2023; 522; 510	UFAA1	Tuberculostearic acid methyltransferase UfaA1 {ECO:0000305}	MYCTU	K00574		GO:0003674,GO:0003824,GO:0005975,GO:0006082,GO:0006629,GO:0006631,GO:0006633,GO:0008150,GO:0008152,GO:0008168,GO:0008610,GO:0008757,GO:0009058,GO:0009311,GO:0009312,GO:0009877,GO:0009987,GO:0016043,GO:0016051,GO:0016053,GO:0016491,GO:0016740,GO:0016741,GO:0019752,GO:0032259,GO:0032787,GO:0043436,GO:0044237,GO:0044238,GO:0044249,GO:0044255,GO:0044281,GO:0044283,GO:0044403,GO:0044419,GO:0044699,GO:…	-1.06646621857255	3.13738975057082	8.87820253071946	0.00288595541916641	0.910749811180535	20.6064121280531	6.72284868254497	7.82145081655486	7.78265481413455	8.03561384054128	4.57423869382931	5.85040883173129	8.22974165185811
TR12136|c0_g1	1945; 1831; 1831	CSLG1; CSLG3	Cellulose synthase-like protein G1; Cellulose synthase-like protein G3	ARATH		AT4G24010,AT4G23990	GO:0000139,GO:0000271,GO:0003674,GO:0003824,GO:0005575,GO:0005975,GO:0005976,GO:0006073,GO:0008150,GO:0008152,GO:0008194,GO:0009058,GO:0009059,GO:0009250,GO:0009987,GO:0016020,GO:0016021,GO:0016043,GO:0016051,GO:0016740,GO:0016757,GO:0016758,GO:0016759,GO:0016760,GO:0030243,GO:0030244,GO:0031090,GO:0031224,GO:0033692,GO:0034637,GO:0034645,GO:0035251,GO:0043170,GO:0044042,GO:0044237,GO:0044238,GO:…	1.39841645313099	4.07010628679921	8.71389810105279	0.00315793233842268	0.952532833787314	10.5163758446616	32.8150236392755	22.9122500390842	18.8221814798363	4.47437588848321	13.360400145343	7.62847426098295	22.988105172788
TR21048|c0_g1	847	CML45	Probable calcium-binding protein CML45	ARATH		AT5G39670	GO:0003674,GO:0005488,GO:0005509,GO:0043167,GO:0043169,GO:0046872	1.04845139582395	4.5443807528395	8.70078834814163	0.00318072458684795	0.952532833787314	15.1587399562689	27.7846403593292	27.5131034605871	39.8015118483729	10.6380569593529	31.3403284765335	15.0275207246431	18.5284127692671
TR53519|c0_g1	1064	RBS	Ribulose bisphosphate carboxylase small chain, chloroplastic	MALSP; PYRPY			GO:0003674,GO:0003824,GO:0004497,GO:0005575,GO:0005975,GO:0008150,GO:0008152,GO:0009058,GO:0009507,GO:0009536,GO:0009853,GO:0009987,GO:0016051,GO:0016491,GO:0016829,GO:0016830,GO:0016831,GO:0016984,GO:0019253,GO:0019685,GO:0043094,GO:0043226,GO:0043227,GO:0043229,GO:0043231,GO:0044237,GO:0044238,GO:0044249,GO:0044424,GO:0044444,GO:0044464,GO:0044699,GO:0044710,GO:0044711,GO:0044723,GO:0071704,GO:…	-2.0673509324496	2.75994516727298	8.69008472569311	0.00319945751890029	0.952532833787314	22.5012546225867	0.705193917749472	1.47227309488092	11.7162792582352	8.62915349921762	3.21555393328595	4.30177119980242	0.827571786220369
TR36198|c0_g2	1278	TRNH	Tropinone reductase homolog	DATST			GO:0003674,GO:0003824,GO:0016491	2.15695791526518	2.1744201668708	8.60849095417191	0.00334599414827122	0.970141602662032	2.08432674398698	7.47505552814441	8.46557029556526	6.25996148093431	0.365255174570058	6.24994989849946	2.81049051720425	1.56319115174959
TR50091|c1_g1	1626; 1168	Q8OMT; ROMT	8-hydroxyquercetin 8-O-methyltransferase; Trans-resveratrol di-O-methyltransferase	MENPI; VITVI			GO:0003674,GO:0003824,GO:0005488,GO:0005515,GO:0006725,GO:0008150,GO:0008152,GO:0008168,GO:0008171,GO:0008757,GO:0009058,GO:0009987,GO:0016740,GO:0016741,GO:0019438,GO:0044237,GO:0044249,GO:0046983	0.74337835174703	7.31979780748598	8.58922996441254	0.00338156969050078	0.970141602662032	111.89044930221	202.061563899149	200.873260382815	197.484865908664	100.21688852266	181.157968072448	118.499457317224	165.100571350964
TR39457|c0_g2	1915	C79D1	Valine N-monooxygenase 1	MANES	K13401		GO:0003674,GO:0003824,GO:0004497,GO:0005488,GO:0005506,GO:0005575,GO:0005783,GO:0008150,GO:0008152,GO:0009058,GO:0016020,GO:0016021,GO:0016137,GO:0016138,GO:0016491,GO:0016705,GO:0019748,GO:0019756,GO:0020037,GO:0031090,GO:0031224,GO:0042341,GO:0043167,GO:0043169,GO:0043226,GO:0043227,GO:0043229,GO:0043231,GO:0044422,GO:0044424,GO:0044425,GO:0044444,GO:0044464,GO:0044550,GO:0044699,GO:0044710,GO:…	-1.43684004722444	4.79399180435277	8.54846476752428	0.00345813753523528	0.974392003008527	68.3090719279369	17.3007574487871	27.6051205290172	18.5261022206029	36.6624881474696	3.57786986943085	36.6510906223166	12.689434055379
TR47981|c1_g1	1668; 1653; 1638						GO:0000166,GO:0003674,GO:0003824,GO:0005488,GO:0006629,GO:0006720,GO:0006721,GO:0008150,GO:0008152,GO:0008299,GO:0008610,GO:0009058,GO:0009987,GO:0016108,GO:0016109,GO:0016114,GO:0016116,GO:0016117,GO:0016491,GO:0016705,GO:0036094,GO:0042440,GO:0043167,GO:0043168,GO:0044237,GO:0044238,GO:0044249,GO:0044255,GO:0044699,GO:0044710,GO:0044711,GO:0044763,GO:0046148,GO:0048037,GO:0050660,GO:0050662,GO:…	0.786502296689973	6.47887174735315	8.48648977038014	0.00357793470974334	0.99046020675509	70.0618012353805	123.738026101107	71.3592365675094	89.6274214736474	45.3829554403297	133.921027897557	101.177658619353	77.5618668529868
TR17085|c0_g1	632							1.00195367294136	3.80313218151284	8.45224061097764	0.0036459398985412	0.991884235501406	7.24777254159108	12.3173870966908	17.3452173990658	13.6619429617688	8.58349660239637	13.4056896373612	25.9826980468066	12.5515054243423
TR9449|c0_g1	1143	EGC2	EG45-like domain containing protein 2	ARATH		AT2G18660	GO:0002376,GO:0005575,GO:0005576,GO:0005618,GO:0006091,GO:0006950,GO:0006952,GO:0006955,GO:0008150,GO:0008152,GO:0009060,GO:0009605,GO:0009607,GO:0009627,GO:0009814,GO:0009987,GO:0010230,GO:0015980,GO:0030312,GO:0043207,GO:0044237,GO:0044464,GO:0044699,GO:0044710,GO:0044763,GO:0045087,GO:0045333,GO:0048046,GO:0050896,GO:0051704,GO:0051707,GO:0055114,GO:0098542	-2.71765689304004	4.4206772009428	8.35340086465851	0.00384966117574606	0.999974110452307	113.406323297837	38.1744974141714	0.966179218515601	2.70701037013376	3.78952243616435	2.17389561686938	3.32670306118054	6.06885976561604
TR47750|c0_g1	802; 801							0.678115890775034	5.88814052195433	8.30214448467996	0.00395982930115631	0.999974110452307	35.480925710142	72.8230252395955	58.2007957820112	45.5962059219405	46.0678088926486	76.6298204946455	74.7361049779007	63.5850989079317
TR50128|c0_g1	879							0.869295977332034	4.83083197604413	8.03695383378847	0.00458325463114077	0.999974110452307	16.2009033282624	48.4233156854638	29.8135301713385	28.3390148123378	18.810641490358	37.2279624388881	24.0325617695628	24.0455580107363
TR50618|c0_g2	690							0.994037744442293	4.32995177295516	7.95342893391616	0.00479963546178796	0.999974110452307	12.2217340897418	29.1010023391282	31.4238288688645	28.6773911086045	10.7293707529955	15.760743222303	14.3965942820054	17.7468171933924
TR53996|c0_g1	1991; 1917; 1901	COL10	Zinc finger protein CONSTANS-LIKE 10	ARATH		AT5G48250	GO:0001071,GO:0003674,GO:0003700,GO:0005488,GO:0005515,GO:0005575,GO:0005634,GO:0005886,GO:0006355,GO:0008150,GO:0008270,GO:0009889,GO:0010468,GO:0010556,GO:0016020,GO:0019219,GO:0019222,GO:0031323,GO:0031326,GO:0043167,GO:0043169,GO:0043226,GO:0043227,GO:0043229,GO:0043231,GO:0044424,GO:0044464,GO:0046872,GO:0046914,GO:0050789,GO:0050794,GO:0051171,GO:0051252,GO:0060255,GO:0065007,GO:0080090,GO:…	1.1692198678683	5.36204394203951	7.91665909706448	0.00489816402126512	0.999974110452307	16.2482743906258	69.8141978571978	24.108471928675	33.964520737772	26.1157449817592	82.9703493771812	32.2919624731835	42.7118994110402
TR15681|c0_g1	594; 594	PIP24	Aquaporin PIP2-4	MAIZE	K09872		GO:0003674,GO:0005215,GO:0005575,GO:0005886,GO:0006810,GO:0008150,GO:0016020,GO:0016021,GO:0031224,GO:0044425,GO:0044464,GO:0051179,GO:0051234	-1.13621320480713	6.40544118135456	7.86094536315012	0.00505139742116166	0.999974110452307	190.810639199535	34.789566608974	138.439679453021	50.1219888845079	95.651198840534	33.3783556173485	81.1027263536082	53.1484991594859
TR9702|c1_g1	1244	ZIFL1	Protein ZINC INDUCED FACILITATOR-LIKE 1	ARATH		AT5G13750	GO:0001101,GO:0003674,GO:0005215,GO:0005575,GO:0005774,GO:0005886,GO:0006810,GO:0006811,GO:0006812,GO:0006813,GO:0006950,GO:0008150,GO:0008324,GO:0009414,GO:0009415,GO:0009605,GO:0009606,GO:0009628,GO:0009629,GO:0009630,GO:0009705,GO:0009914,GO:0009926,GO:0009987,GO:0010035,GO:0010119,GO:0010540,GO:0010817,GO:0015075,GO:0015077,GO:0015079,GO:0015291,GO:0015297,GO:0015672,GO:0016020,GO:0016021,GO:…	1.06586992284873	4.12287411325212	7.80894065776751	0.00519883713636867	0.999974110452307	9.99529415866483	33.426191701325	25.6267535577709	14.677071850569	9.04006557060894	18.613981219444	11.9876024101161	15.2181256243857
TR27270|c0_g1	903	KIC	Calcium-binding protein KIC	ARATH		AT2G46600	GO:0000902,GO:0000904,GO:0003674,GO:0005488,GO:0005509,GO:0008150,GO:0009653,GO:0009987,GO:0010091,GO:0016043,GO:0032502,GO:0032989,GO:0043167,GO:0043169,GO:0044699,GO:0044763,GO:0044767,GO:0046872,GO:0048869,GO:0071840	0.860959459898077	8.39460261082709	7.74996960259253	0.00537134452989376	0.999974110452307	255.424768263131	422.881286010434	457.83092397375	455.708276997205	161.945013025	331.654950048634	255.926707913578	350.062865571216
TR19190|c0_g1	2102; 2073; 1734; 1705; 624	JMJ30	Putative lysine-specific demethylase JMJD5	ARATH			GO:0001071,GO:0003674,GO:0003700,GO:0003824,GO:0005488,GO:0005515,GO:0005575,GO:0005634,GO:0005737,GO:0006325,GO:0006355,GO:0006464,GO:0006479,GO:0006482,GO:0006996,GO:0007623,GO:0008150,GO:0008152,GO:0008168,GO:0008170,GO:0008213,GO:0008214,GO:0008276,GO:0008757,GO:0009889,GO:0009987,GO:0010452,GO:0010468,GO:0010556,GO:0016043,GO:0016278,GO:0016279,GO:0016491,GO:0016568,GO:0016569,GO:0016570,GO:…	2.53744638046315	4.64137838578633	7.68199917562213	0.00557743458862803	0.999974110452307	3.97916923852059	46.6838373550151	4.41681928464275	13.1966755544021	6.80287762636733	98.0517502192125	6.25190747704618	19.3559845554875
TR16482|c0_g1	1312; 718	XTHB	Probable xyloglucan endotransglucosylase/hydrolase protein B	PHAAN			GO:0003674,GO:0003824,GO:0004553,GO:0005575,GO:0005576,GO:0005618,GO:0005975,GO:0005976,GO:0006073,GO:0008150,GO:0008152,GO:0009987,GO:0010383,GO:0010410,GO:0010411,GO:0016043,GO:0016740,GO:0016757,GO:0016758,GO:0016762,GO:0016787,GO:0016798,GO:0030312,GO:0042546,GO:0043170,GO:0044036,GO:0044042,GO:0044085,GO:0044237,GO:0044238,GO:0044260,GO:0044262,GO:0044264,GO:0044464,GO:0045229,GO:0048046,GO:…	-0.894295421809754	7.84396871158639	7.60411882589733	0.00582351169213755	0.999974110452307	394.743062673716	150.441369119887	152.472282388605	109.803108138551	308.138396646665	159.826617331917	283.515400541645	278.477906063154
TR44436|c0_g1	1085; 1076	NHL3; YLS9	NDR1/HIN1-Like protein 3 {ECO:0000303|Ref.1}; Protein YLS9	ARATH		AT2G35980	GO:0002252,GO:0002376,GO:0003674,GO:0004871,GO:0005575,GO:0005911,GO:0006950,GO:0006952,GO:0007165,GO:0007568,GO:0008150,GO:0009506,GO:0009507,GO:0009536,GO:0009605,GO:0009607,GO:0009615,GO:0010150,GO:0010260,GO:0030054,GO:0031224,GO:0031225,GO:0031226,GO:0032502,GO:0043207,GO:0043226,GO:0043227,GO:0043229,GO:0043231,GO:0044424,GO:0044425,GO:0044444,GO:0044459,GO:0044464,GO:0044699,GO:0044767,GO:…	1.01208183825797	3.7463766175914	7.57502154232716	0.00591826725922753	0.999974110452307	9.00050184903468	17.0186798816873	11.5941506221872	11.9277644434019	6.11802417404847	25.4526945141789	10.8404634235021	14.6204348898932
TR12136|c0_g2	736; 441; 424	CSLG2; CSLG3	Cellulose synthase-like protein G2; Cellulose synthase-like protein G3	ARATH		AT4G23990,AT4G24000	GO:0000139,GO:0000271,GO:0003674,GO:0003824,GO:0005575,GO:0005975,GO:0005976,GO:0006073,GO:0008150,GO:0008152,GO:0008194,GO:0009058,GO:0009059,GO:0009250,GO:0009987,GO:0016020,GO:0016021,GO:0016043,GO:0016051,GO:0016740,GO:0016757,GO:0016758,GO:0016759,GO:0016760,GO:0030243,GO:0030244,GO:0031090,GO:0031224,GO:0033692,GO:0034637,GO:0034645,GO:0035251,GO:0043170,GO:0044042,GO:0044237,GO:0044238,GO:…	1.31286503614041	3.12555418884282	7.51852144759521	0.00610677841782145	0.999974110452307	6.11086704487091	16.031408396838	12.1002444985525	10.574259258335	2.05456035695658	6.83871329473491	5.44891018641639	9.83890901395328
TR43855|c1_g1	955	GSTX1; GST23	Probable glutathione S-transferase; Glutathione transferase GST 23	TOBAC; MAIZE			GO:0003674,GO:0003824,GO:0004364,GO:0005488,GO:0005515,GO:0007165,GO:0008150,GO:0009734,GO:0009755,GO:0016740,GO:0016765,GO:0050789,GO:0050794,GO:0065007	1.39134175700226	11.2517744069467	7.49982234296613	0.00617050798703755	0.999974110452307	1475.13488199442	4320.15897891682	3910.95545094851	3590.08790931583	724.164040481961	2827.1059602466	1073.95151926801	1585.48961376719
TR18861|c0_g1	1491	Y8948	Putative methyltransferase DDB_G0268948	DICDI				1.39279150015039	5.15990261818857	7.49428865573243	0.00618949753286363	0.999974110452307	22.0749150613166	78.4645765815913	51.9896436629823	40.562858514973	10.0445173006766	45.9688343983837	13.3068122447221	22.7122479107146
TR19508|c0_g1	1573	MTDH	Probable mannitol dehydrogenase	FRAAN			GO:0003674,GO:0003824,GO:0005488,GO:0008150,GO:0008152,GO:0008270,GO:0016491,GO:0016614,GO:0016616,GO:0031320,GO:0043167,GO:0043169,GO:0044699,GO:0044710,GO:0046029,GO:0046872,GO:0046914,GO:0055114	0.965136076135538	8.22955565826915	7.47194750972361	0.00626677248603883	0.999974110452307	228.139036341847	434.258414550125	440.393689506254	295.106427381613	121.949571409578	413.900667553526	219.96390068323	246.708344714361
TR718|c0_g1	903; 829; 763							1.04366168346312	3.82550149757212	7.47022684036811	0.00627276473210176	0.999974110452307	9.42684141030474	15.4672532626384	25.4887279551259	19.6258251834697	6.25499486451225	9.64666179985785	16.002588863265	10.7584332208648
TR19713|c2_g1	1357; 1353	EF100	Ethylene-responsive transcription factor 1A	ARATH	K09286	AT4G17500	GO:0000160,GO:0001071,GO:0001944,GO:0003674,GO:0003676,GO:0003677,GO:0003700,GO:0005488,GO:0005575,GO:0005634,GO:0006139,GO:0006351,GO:0006355,GO:0006725,GO:0006807,GO:0006950,GO:0006952,GO:0007165,GO:0008150,GO:0008152,GO:0009058,GO:0009059,GO:0009719,GO:0009755,GO:0009873,GO:0009889,GO:0009987,GO:0010033,GO:0010200,GO:0010243,GO:0010468,GO:0010556,GO:0016070,GO:0018130,GO:0019219,GO:0019222,GO:…	0.964932294308994	4.84830789401316	7.25341548033617	0.00707662856067576	0.999974110452307	18.4747143217028	34.6485278254241	54.704147181669	30.5384607380715	15.0211190541936	33.559513585421	16.8629431032255	25.7926540038682
TR43127|c0_g1	1429	PSBO	Oxygen-evolving enhancer protein 1, chloroplastic	SOLLC	K02716		GO:0003674,GO:0005488,GO:0005509,GO:0005575,GO:0008150,GO:0008152,GO:0009521,GO:0009523,GO:0009535,GO:0009654,GO:0009987,GO:0010109,GO:0015979,GO:0016020,GO:0016021,GO:0019222,GO:0019898,GO:0031224,GO:0031323,GO:0032991,GO:0034357,GO:0042548,GO:0042549,GO:0042651,GO:0043167,GO:0043169,GO:0043234,GO:0043467,GO:0044237,GO:0044422,GO:0044424,GO:0044425,GO:0044434,GO:0044435,GO:0044436,GO:0044444,GO:…	-0.958331626031612	2.91613399684405	7.25192433783763	0.00708250728386462	0.999974110452307	8.14782272649455	7.05193917749472	4.41681928464275	3.84903037003394	15.2950604351212	6.0235024384089	7.85790205830575	7.03436018287314
TR40995|c0_g1	850	PRS2	Pathogenesis-related protein STH-2	SOLTU			GO:0006950,GO:0006952,GO:0008150,GO:0009607,GO:0050896	-2.23235428275607	2.69243526213116	7.24381647330418	0.00711455939759536	0.999974110452307	28.5173795427309	10.5308958383921	1.01218775273063	0.4229703703334	2.60244311881166	4.21192275768442	0.573569493306989	3.0804060931536
TR12630|c0_g1	1615	SHT	Spermidine hydroxycinnamoyl transferase	ARATH		AT2G19070	GO:0003674,GO:0003824,GO:0006807,GO:0007275,GO:0008150,GO:0008152,GO:0009058,GO:0009555,GO:0009987,GO:0010208,GO:0010584,GO:0010927,GO:0016043,GO:0016410,GO:0016740,GO:0016746,GO:0016747,GO:0032501,GO:0032502,GO:0034641,GO:0043603,GO:0043604,GO:0044237,GO:0044249,GO:0044271,GO:0044699,GO:0044707,GO:0044763,GO:0044767,GO:0045229,GO:0048229,GO:0048646,GO:0048856,GO:0050734,GO:0071704,GO:0071840,GO:…	-1.9203578791829	3.30193542309519	7.19697589323492	0.00730265383527501	0.999974110452307	37.7547367035823	11.6592061067913	0.598110944795372	2.79160444420044	5.84408279312093	6.88400278675302	1.77806542925167	10.8044094312104
TR21448|c1_g1	1401; 1285; 1263; 582	PER4	Peroxidase 4 {ECO:0000250|UniProtKB:Q42578}	VITVI	K00430		GO:0003674,GO:0003824,GO:0004601,GO:0005488,GO:0005575,GO:0005576,GO:0006950,GO:0006979,GO:0008150,GO:0008152,GO:0009056,GO:0009987,GO:0016209,GO:0016491,GO:0016684,GO:0020037,GO:0042743,GO:0042744,GO:0043167,GO:0043169,GO:0044237,GO:0044248,GO:0044699,GO:0044710,GO:0044712,GO:0044763,GO:0046872,GO:0046906,GO:0050896,GO:0055114,GO:0072593,GO:0097159,GO:1901363	-1.43122491301498	5.57495994493997	7.19645728981173	0.00730476455755596	0.999974110452307	156.750845360293	73.7162708687448	24.2464975313201	20.3025777760032	23.421988069305	44.6554391298584	13.8803817380291	23.5857959072805
TR43057|c0_g1	527; 506	XTH15; XTH2	Xyloglucan endotransglucosylase/hydrolase 2 {ECO:0000250|UniProtKB:Q38857}; Xyloglucan endotransglucosylase/hydrolase protein 15 {ECO:0000303|PubMed:12514239}	ARATH; SOYBN	K08235	AT4G14130	GO:0003674,GO:0003824,GO:0004553,GO:0005575,GO:0005576,GO:0005618,GO:0005975,GO:0005976,GO:0006073,GO:0008150,GO:0008152,GO:0009987,GO:0010383,GO:0010410,GO:0010411,GO:0016043,GO:0016740,GO:0016757,GO:0016758,GO:0016762,GO:0016787,GO:0016798,GO:0030312,GO:0033946,GO:0042546,GO:0043170,GO:0044036,GO:0044042,GO:0044085,GO:0044237,GO:0044238,GO:0044260,GO:0044262,GO:0044264,GO:0044464,GO:0045229,GO:…	-1.11142847068549	2.47132062390044	7.18178080544571	0.00736475722888653	0.999974110452307	10.9427154059316	3.43194373304743	4.60085342150286	6.17536740686763	7.30510349140116	3.84960682153952	2.00749322657446	5.19531176905009
TR45205|c0_g1	838	NAC81	Protein ATAF2	ARATH		AT5G08790	GO:0001101,GO:0003674,GO:0003676,GO:0003677,GO:0005488,GO:0005515,GO:0005575,GO:0005634,GO:0006139,GO:0006351,GO:0006355,GO:0006725,GO:0006807,GO:0006950,GO:0008150,GO:0008152,GO:0008361,GO:0009058,GO:0009059,GO:0009314,GO:0009416,GO:0009605,GO:0009607,GO:0009611,GO:0009620,GO:0009628,GO:0009719,GO:0009725,GO:0009743,GO:0009744,GO:0009751,GO:0009753,GO:0009889,GO:0009987,GO:0010033,GO:0010468,GO:…	1.33683444690449	2.9859625218003	7.16574285493017	0.00743089117317333	0.999974110452307	4.6897351739707	11.1890768282916	17.5292515359259	8.84008073996805	2.60244311881166	7.9256611031696	4.76062679444801	5.01140692766779
TR54166|c3_g1	3001; 2928; 2502; 1348; 1196; 297	DJC28; SAPK8; SAPKA; SRK2E	DnaJ homolog subfamily C member 28; Serine/threonine-protein kinase SAPK10; Serine/threonine-protein kinase SAPK8; Serine/threonine-protein kinase SRK2E	ARATH; MOUSE; ORYSJ	K14498		GO:0000166,GO:0000301,GO:0001101,GO:0001882,GO:0001883,GO:0003674,GO:0003824,GO:0004672,GO:0004674,GO:0005488,GO:0005515,GO:0005524,GO:0005575,GO:0005634,GO:0005737,GO:0005829,GO:0005975,GO:0005984,GO:0005985,GO:0006082,GO:0006461,GO:0006464,GO:0006468,GO:0006629,GO:0006631,GO:0006633,GO:0006636,GO:0006638,GO:0006639,GO:0006641,GO:0006793,GO:0006796,GO:0006810,GO:0006890,GO:0006891,GO:0006950,GO:…	-0.651356365668878	5.90435850479311	7.15219587164819	0.00748722614405992	0.999974110452307	107.342827315329	39.7259240332203	68.0006135698123	56.8895148098423	57.0711210265716	46.1499923664561	49.0975486270783	54.113999576743
TR2747|c2_g1	1884; 738; 294	CAX3	Vacuolar cation/proton exchanger 3	ARATH	K07300	AT3G51860	GO:0003674,GO:0005215,GO:0005575,GO:0005773,GO:0005774,GO:0006793,GO:0006810,GO:0006811,GO:0006812,GO:0006816,GO:0006873,GO:0006874,GO:0006875,GO:0006882,GO:0008150,GO:0008152,GO:0008324,GO:0009605,GO:0009607,GO:0009624,GO:0009705,GO:0009987,GO:0010035,GO:0010038,GO:0015075,GO:0015077,GO:0015078,GO:0015085,GO:0015291,GO:0015297,GO:0015298,GO:0015299,GO:0015368,GO:0015369,GO:0015491,GO:0016020,GO:…	1.24331012701564	8.97348526418257	7.13888222071341	0.00754301618987698	0.999974110452307	357.888376155037	712.292869854817	800.134418533563	883.585103626472	138.34039736841	352.941011297147	279.156272392512	496.175262049457
TR3298|c0_g2	1445; 1419; 1374; 1334; 1015	BIOHC; MHPC; YUGF	2-hydroxy-6-oxononadienedioate/2-hydroxy-6-oxononatrienedioate hydrolase; Biotin biosynthesis bifunctional protein BioHC; Uncharacterized hydrolase YugF	BACSU; ECO57; ECOSE; TERTT	K02169,K05714		GO:0003674,GO:0003824,GO:0005575,GO:0005737,GO:0006082,GO:0006725,GO:0006766,GO:0006767,GO:0006768,GO:0006790,GO:0006805,GO:0006807,GO:0008150,GO:0008152,GO:0008168,GO:0008171,GO:0009056,GO:0009058,GO:0009102,GO:0009110,GO:0009987,GO:0010340,GO:0016053,GO:0016054,GO:0016740,GO:0016741,GO:0016787,GO:0016788,GO:0016822,GO:0016823,GO:0018130,GO:0018771,GO:0018962,GO:0019380,GO:0019439,GO:0019752,GO:…	1.44521226497742	2.64549781577336	7.09467014129469	0.00773135199500898	0.999974110452307	1.89484249453362	11.7062190346412	10.6739799378866	6.21766444390097	3.46992415841555	8.24268754729638	4.47384204779451	2.57466777935226
TR2384|c0_g1	2430; 2118	ATESY	Alpha-terpineol synthase, chloroplastic	MAGGA			GO:0000287,GO:0003674,GO:0003824,GO:0005488,GO:0005575,GO:0006629,GO:0006644,GO:0006720,GO:0006721,GO:0006793,GO:0006796,GO:0008150,GO:0008152,GO:0008299,GO:0008610,GO:0009058,GO:0009532,GO:0009570,GO:0009987,GO:0010333,GO:0016114,GO:0016829,GO:0016835,GO:0016838,GO:0019637,GO:0033383,GO:0042214,GO:0043167,GO:0043169,GO:0043692,GO:0043693,GO:0044237,GO:0044238,GO:0044249,GO:0044255,GO:0044422,GO:…	-1.03301091576425	4.43413191111852	7.00624088871336	0.00812260529549833	0.999974110452307	24.348726054757	29.9002221125776	8.78763003507047	8.41711036963465	45.4742692339722	17.6629018870637	17.3791556472018	20.2295325520535
TR9331|c0_g1	2338	ROMT	Trans-resveratrol di-O-methyltransferase	VITVI			GO:0003674,GO:0003824,GO:0005488,GO:0005515,GO:0006725,GO:0008150,GO:0008152,GO:0008168,GO:0008171,GO:0008757,GO:0009058,GO:0009987,GO:0016740,GO:0016741,GO:0019438,GO:0044237,GO:0044249,GO:0046983	-1.20641943869748	6.36574074777028	6.86841230118603	0.00877325620198417	0.999974110452307	210.801227516865	19.3223133463355	122.014632738256	56.2550592543422	75.7447918264658	39.4018580557574	91.7137619797875	43.815328459334
TR32284|c0_g1	519							-1.30589808466108	2.33223732269809	6.82619500799673	0.00898304316399038	0.999974110452307	10.0426652210282	2.06856882539845	5.1529558320832	3.89132740706728	7.85298625325625	1.26810577650714	6.59604917303037	2.75857262073456
TR9454|c0_g1	1144							-0.738200172361531	4.64079131043672	6.78985478742539	0.00916773655296953	0.999974110452307	25.1540341149338	20.2155589754849	15.0907992225294	17.6801614799361	45.8851813053636	26.675510798668	23.5737061749172	24.5512963245376
TR27486|c0_g1	2193; 2119; 1788; 1714; 1508; 1114; 1103; 999	AB17I; U82A1	ABC transporter I family member 17; UDP-glycosyltransferase 82A1	ARATH		AT1G67940,AT3G22250	GO:0000166,GO:0001882,GO:0001883,GO:0003674,GO:0003824,GO:0005215,GO:0005488,GO:0005524,GO:0005575,GO:0005774,GO:0005886,GO:0008150,GO:0008152,GO:0016020,GO:0016462,GO:0016740,GO:0016757,GO:0016758,GO:0016787,GO:0016817,GO:0016818,GO:0016887,GO:0017076,GO:0017111,GO:0030554,GO:0031090,GO:0032549,GO:0032550,GO:0032553,GO:0032555,GO:0032559,GO:0035639,GO:0036094,GO:0043167,GO:0043168,GO:0044422,GO:…	0.515207692268062	6.08949627834675	6.7869056981752	0.00918289437887712	0.999974110452307	53.6714136576647	84.3411925628369	66.5283404749314	76.7268251784787	49.2181347733153	82.2004280128733	68.4268405515238	62.895455752748
TR28918|c0_g1	2641; 1768; 1602	C71A1; C71AL	Cytochrome P450 71A1; Cytochrome P450 71A21	ARATH; PERAE		AT3G48320	GO:0003006,GO:0003674,GO:0003824,GO:0004497,GO:0005488,GO:0005506,GO:0005575,GO:0005789,GO:0007568,GO:0008150,GO:0008152,GO:0009058,GO:0009835,GO:0016020,GO:0016021,GO:0016491,GO:0016705,GO:0016709,GO:0019748,GO:0020037,GO:0021700,GO:0022414,GO:0031090,GO:0031224,GO:0032502,GO:0043167,GO:0043169,GO:0044422,GO:0044424,GO:0044425,GO:0044432,GO:0044444,GO:0044446,GO:0044464,GO:0044550,GO:0044699,GO:…	-1.98015356668655	3.890195530881	6.73298959572719	0.00946458397924627	0.999974110452307	58.4085198939987	26.8443818023299	3.72669127141732	6.64063481423437	8.53783970557511	10.0542672280209	0.745640341299086	2.85052504142572
TR36384|c0_g1	1223	BGAL5	Beta-galactosidase 5	ARATH		AT1G45130	GO:0003674,GO:0003824,GO:0004553,GO:0004565,GO:0005575,GO:0005576,GO:0005618,GO:0005975,GO:0008150,GO:0008152,GO:0009341,GO:0015925,GO:0016787,GO:0016798,GO:0030312,GO:0032991,GO:0043234,GO:0044238,GO:0044464,GO:0048046,GO:0071704,GO:1902494	-0.698105995419654	4.22652987834747	6.70815079066567	0.00959731982953337	0.999974110452307	21.9801729365899	16.1724471803879	17.9893368780762	18.7375874057696	30.3161794893148	11.0053465604012	15.0275207246431	17.7468171933924
TR26534|c2_g1	944	AKR2	Probable aldo-keto reductase 2	ORYSJ			GO:0003674,GO:0003824,GO:0016491	0.915921613343115	5.72442784648313	6.68776556437228	0.00970768036924191	0.999974110452307	37.3757682046756	93.2736488543302	69.8869634726285	27.493074071671	26.0244311881166	62.7259464450851	64.2971401997135	41.2406606799817
TR26534|c1_g1	584	ALKR6	Probable aldo-keto reductase 6	ARATH		AT1G60750	GO:0003674,GO:0003824,GO:0016491	0.933977551770481	5.45155287012039	6.64799455733123	0.00992674930101228	0.999974110452307	26.1488264245639	83.8240503564873	50.4253534996714	23.9401229608704	25.7504898071891	46.0594133824199	59.1923717092813	34.1143480764174
TR8902|c1_g1	658; 637; 512							0.989955706100187	5.25689888616901	6.63797075978511	0.00998275807410119	0.999974110452307	28.1857821061875	64.8308275051015	48.8610633363604	55.8743859210421	15.6603156096912	44.7460181138946	24.0325617695628	22.8501765417513
TR10552|c0_g1	321							-0.802372485036054	4.41619872490418	6.59808403598615	0.0102088565457259	0.999974110452307	22.9275941838568	25.0108776161813	13.2964663881433	12.2661407396686	39.5845295440301	14.3567689697415	22.1971393909805	20.4594136037813
TR44433|c0_g1	1238; 1205	CABO; CALL3; CML10	Calmodulin-like protein 3; Probable calcium-binding protein CML10; Squidulin	DORPE; HUMAN; ORYSJ	K13448		GO:0003674,GO:0005488,GO:0005509,GO:0043167,GO:0043169,GO:0046872	0.637228547192	5.92730203237644	6.5461628723452	0.0105110603346984	0.999974110452307	53.2450740963946	71.8827666825962	89.3485734455856	65.3489222165102	32.5533674335564	63.1335518732481	59.3070856079427	51.2634745353173
TR14174|c0_g1	2887; 2170	GPDL3	Glycerophosphodiester phosphodiesterase GDPDL3 {ECO:0000305}	ARATH		AT4G26690	GO:0000902,GO:0000904,GO:0003674,GO:0003824,GO:0005575,GO:0005618,GO:0005886,GO:0005975,GO:0005976,GO:0006066,GO:0006071,GO:0006073,GO:0006629,GO:0008081,GO:0008150,GO:0008152,GO:0008889,GO:0009505,GO:0009653,GO:0009826,GO:0009886,GO:0009932,GO:0009987,GO:0010026,GO:0010053,GO:0010383,GO:0010442,GO:0016020,GO:0016043,GO:0016049,GO:0016787,GO:0016788,GO:0019400,GO:0019751,GO:0021700,GO:0030154,GO:…	-0.61902094632371	5.56276548903973	6.48979440368914	0.0108495524509466	0.999974110452307	82.1414221380323	41.2303377244192	55.6243178659696	41.4933933297065	45.6568968212573	38.8583841515401	34.9303821423956	37.4246352212989
TR18407|c0_g1	309	PIP12	Aquaporin PIP1-2	MAIZE				-0.855784979985995	3.79276068248569	6.46335341353736	0.0110121632290128	0.999974110452307	22.26439931077	6.48778404329515	18.4034136860114	12.0546555545019	19.1758966649281	7.60863465904282	12.962670548738	11.172219113975
TR7751|c0_g1	2169; 2168; 2069; 1057	UGT8	7-deoxyloganetic acid glucosyltransferase	CATRO			GO:0003674,GO:0003824,GO:0006629,GO:0006720,GO:0006721,GO:0008150,GO:0008152,GO:0008194,GO:0008299,GO:0008610,GO:0009058,GO:0009987,GO:0016098,GO:0016099,GO:0016114,GO:0016137,GO:0016138,GO:0016740,GO:0016757,GO:0016758,GO:0018130,GO:0035251,GO:0044237,GO:0044238,GO:0044249,GO:0044255,GO:0044699,GO:0044710,GO:0044711,GO:0044763,GO:0046483,GO:0046527,GO:0071704,GO:1900992,GO:1900994,GO:1901135,GO:…	0.825182337736505	7.36554913696887	6.4629568426713	0.0110146210614906	0.999974110452307	115.916989603094	290.492881184933	225.07374937992	169.357336281493	92.8661281344373	180.478625692176	121.826160378404	122.480624360615
TR48177|c0_g1	654	NLTP3; NLTP1	Non-specific lipid-transfer protein 3; Non-specific lipid-transfer protein 1	LENCU; PRUDO			GO:0003674,GO:0005488,GO:0006810,GO:0006869,GO:0008150,GO:0008289,GO:0044699,GO:0044765,GO:0051179,GO:0051234,GO:0071702,GO:1902578	1.63331543808488	3.22034871117538	6.45598784886649	0.0110579048561724	0.999974110452307	3.55282967725053	25.1519163997312	4.27879368199766	2.58011925903374	3.60689484887932	12.8169262411257	9.29182579157322	12.5974816346878
TR27331|c0_g1	2669	KSB	Ent-kaur-16-ene synthase, chloroplastic	CUCMA			GO:0000287,GO:0003674,GO:0003824,GO:0005488,GO:0005575,GO:0006082,GO:0006629,GO:0006720,GO:0006721,GO:0008150,GO:0008152,GO:0008299,GO:0008610,GO:0009058,GO:0009507,GO:0009536,GO:0009685,GO:0009686,GO:0009899,GO:0009987,GO:0010333,GO:0016053,GO:0016101,GO:0016102,GO:0016114,GO:0016829,GO:0016835,GO:0016838,GO:0019752,GO:0043167,GO:0043169,GO:0043226,GO:0043227,GO:0043229,GO:0043231,GO:0043436,GO:…	-2.61756530792678	3.17099826239685	6.41601919229561	0.0113095398688929	0.999974110452307	46.3762700537103	18.2410160057864	0.736136547440458	0.50756444440008	1.55233449192275	2.6267905370505	0.917711189291182	0.367809682764608
TR26111|c0_g1	3276	YCX91	Uncharacterized protein ORF91	PHAAO				1.31455464618865	8.67920454408879	6.37784929643198	0.0115553374535032	0.999974110452307	124.870120389765	402.195597756449	314.146271620215	1149.84495175135	262.572813619051	227.89672383514	433.847964737406	363.12010930936
TR5698|c1_g1	2248; 2208; 1727	ASOL	L-ascorbate oxidase homolog	BRANA; TOBAC			GO:0003674,GO:0003824,GO:0005488,GO:0005507,GO:0005575,GO:0005576,GO:0005615,GO:0008150,GO:0008152,GO:0016491,GO:0043167,GO:0043169,GO:0044421,GO:0044699,GO:0044710,GO:0046872,GO:0046914,GO:0055114	-0.656772240860975	5.94760764312753	6.35266764843081	0.0117204925043816	0.999974110452307	116.059102790184	41.9825445700186	72.6474755255302	57.227891106109	53.7838244554411	47.1916506828727	47.8930526911336	56.1829290422939
TR20982|c0_g1	2843; 846; 746	PRPX; YDJ7	Pathogen-related protein; Uncharacterized protein C57A10.07	HORVU; SCHPO			GO:0005575,GO:0005634,GO:0005737,GO:0005829,GO:0006950,GO:0006952,GO:0008150,GO:0009607,GO:0016021,GO:0031224,GO:0043226,GO:0043227,GO:0043229,GO:0043231,GO:0044424,GO:0044425,GO:0044444,GO:0044464,GO:0050896	0.688460025829796	6.7332231334992	6.31938941110403	0.0119424744585566	0.999974110452307	81.0045166413121	156.553049740383	153.34644453869	116.824416286085	64.7414796925428	99.5463034558102	104.561718629864	73.7918176046496
TR44469|c0_g1	1203; 843; 826	Y5566	Uncharacterized protein At5g65660	ARATH		AT5G65660	GO:0005575,GO:0005886,GO:0016020,GO:0016021,GO:0031224,GO:0044425,GO:0044464	-1.30449444862399	2.0714849846854	6.30282104763526	0.0120545987236233	0.999974110452307	5.54241429651083	4.04311179509698	1.15021335537572	1.35350518506688	9.31400695153648	3.53258037741274	3.78555865582613	4.18383514144742
TR28141|c0_g1	2876; 2755	GSH1	Glutamate--cysteine ligase, chloroplastic	MEDTR; SOLLC	K01919		GO:0000096,GO:0000097,GO:0000166,GO:0000271,GO:0001882,GO:0001883,GO:0002213,GO:0002376,GO:0003006,GO:0003674,GO:0003824,GO:0004357,GO:0005488,GO:0005524,GO:0005575,GO:0005975,GO:0005976,GO:0005996,GO:0006006,GO:0006007,GO:0006073,GO:0006082,GO:0006090,GO:0006091,GO:0006094,GO:0006096,GO:0006518,GO:0006520,GO:0006534,GO:0006575,GO:0006725,GO:0006749,GO:0006750,GO:0006790,GO:0006807,GO:0006950,GO:…	1.01925741486013	9.98660593279902	6.29595505226916	0.012101379772302	0.999974110452307	741.451868111004	1407.09693054945	1770.77646486802	1333.83706284638	404.702733423624	1045.37205476206	648.36295523422	763.8487586814
TR41020|c0_g1	1508; 1409; 1343	ROMT	Trans-resveratrol di-O-methyltransferase	VITVI			GO:0003674,GO:0003824,GO:0005488,GO:0005515,GO:0006725,GO:0008150,GO:0008152,GO:0008168,GO:0008171,GO:0008757,GO:0009058,GO:0009987,GO:0016740,GO:0016741,GO:0019438,GO:0044237,GO:0044249,GO:0046983	-1.51018697132151	4.11869559660465	6.28194970528961	0.0121973833382908	0.999974110452307	55.0925455285649	2.11558175324842	23.8324207233848	12.562219998902	12.2817052449182	6.70284481868058	19.9028614177525	5.83897871388816
TR24433|c0_g1	1893; 1608; 1605; 1604	WRK40	Probable WRKY transcription factor 40	ARATH		AT1G80840	GO:0000975,GO:0001067,GO:0001071,GO:0001101,GO:0002237,GO:0003674,GO:0003676,GO:0003677,GO:0003700,GO:0005488,GO:0005575,GO:0005634,GO:0006139,GO:0006351,GO:0006355,GO:0006725,GO:0006807,GO:0006950,GO:0006952,GO:0008150,GO:0008152,GO:0009058,GO:0009059,GO:0009605,GO:0009607,GO:0009611,GO:0009617,GO:0009620,GO:0009719,GO:0009751,GO:0009889,GO:0009890,GO:0009892,GO:0009987,GO:0010033,GO:0010200,GO:…	0.519716904311602	6.51712836202532	6.26642706558583	0.0123047021089721	0.999974110452307	63.4772235668761	118.425565254061	106.831816447296	107.13839480545	74.6033694059344	91.801800320713	84.8882850094344	84.7801318772422
TR18861|c0_g2	1370	Y8948	Putative methyltransferase DDB_G0268948	DICDI			GO:0003674,GO:0003824,GO:0005575,GO:0008150,GO:0008152,GO:0008168,GO:0008757,GO:0016023,GO:0016740,GO:0016741,GO:0030139,GO:0031410,GO:0031982,GO:0031988,GO:0032259,GO:0043226,GO:0043227,GO:0043229,GO:0043231,GO:0044424,GO:0044444,GO:0044464,GO:0045335	1.36571979466602	5.17788604424429	6.26498266151598	0.0123147374767124	0.999974110452307	24.3013549923936	78.0884731587916	50.7934217733916	43.7351362924735	8.7661241896814	49.9090202039594	11.815531562124	21.2869853900017
TR23387|c1_g2	1796; 1773	ASOL	L-ascorbate oxidase homolog	BRANA			GO:0003674,GO:0003824,GO:0005488,GO:0005507,GO:0005575,GO:0005576,GO:0008150,GO:0008152,GO:0016491,GO:0043167,GO:0043169,GO:0044699,GO:0044710,GO:0046872,GO:0046914,GO:0055114	-0.644659802792499	4.7081015533615	6.23302108144196	0.0125389634511577	0.999974110452307	42.3971008151897	15.6553049740383	28.0191973369524	22.7981029609702	28.9921294814984	23.1429304212552	23.8604909215707	23.4938434865894
TR12500|c6_g1	1281; 1275; 797	XTH16	Probable xyloglucan endotransglucosylase/hydrolase protein 16	ARATH	K08235	AT3G23730	GO:0003674,GO:0003824,GO:0004553,GO:0005575,GO:0005576,GO:0005618,GO:0005975,GO:0005976,GO:0006073,GO:0008150,GO:0008152,GO:0009987,GO:0010383,GO:0010410,GO:0010411,GO:0016043,GO:0016740,GO:0016757,GO:0016758,GO:0016762,GO:0016787,GO:0016798,GO:0030312,GO:0042546,GO:0043170,GO:0044036,GO:0044042,GO:0044085,GO:0044237,GO:0044238,GO:0044260,GO:0044262,GO:0044264,GO:0044464,GO:0045229,GO:0048046,GO:…	-1.14121583069979	6.76938513051431	6.2286778953229	0.0125697551194973	0.999974110452307	307.959276424076	83.0718435108878	118.195924398409	83.4520540667798	61.5454969150548	27.898327083157	126.242645476868	63.7230275389684
TR14635|c0_g1	2926; 2832; 2825; 2824; 2726; 2709; 2631; 2528; 2428; 2019	IFRH	Isoflavone reductase homolog	SOLTU			GO:0003674,GO:0003824,GO:0003854,GO:0005488,GO:0005575,GO:0005737,GO:0006629,GO:0006694,GO:0008150,GO:0008152,GO:0008202,GO:0008610,GO:0009058,GO:0016229,GO:0016491,GO:0016614,GO:0016616,GO:0033764,GO:0044238,GO:0044424,GO:0044464,GO:0044699,GO:0044710,GO:0044711,GO:0048037,GO:0050662,GO:0055114,GO:0071704,GO:1901360,GO:1901362,GO:1901576	0.494831757248465	6.41797909701978	6.1678685661156	0.0130091251412373	0.999974110452307	59.2611990165389	103.898570548422	95.5597255646144	88.4431044367139	71.4530435252676	99.9086193919551	76.1126717618374	88.6421335462706
TR21803|c0_g1	730; 660; 642; 241							-1.70573388250727	4.79457328894069	6.15812184681626	0.0130810031119974	0.999974110452307	99.0528914017448	21.1088046046342	37.7269980563235	15.8613888875025	16.2538552683676	1.08694780843469	21.2794282016893	8.96536101738733
TR33726|c0_g1	1530; 1530; 512	XTH31; XTH32	Probable xyloglucan endotransglucosylase/hydrolase protein 32; Xyloglucan endotransglucosylase/hydrolase protein 31 {ECO:0000303|PubMed:12514239}	ARATH	K08235	AT3G44990	GO:0003674,GO:0003824,GO:0004553,GO:0005575,GO:0005576,GO:0005618,GO:0005886,GO:0005975,GO:0005976,GO:0006073,GO:0008150,GO:0008152,GO:0009056,GO:0009987,GO:0010383,GO:0010410,GO:0010411,GO:0016020,GO:0016043,GO:0016740,GO:0016757,GO:0016758,GO:0016762,GO:0016787,GO:0016798,GO:0016998,GO:0030312,GO:0033946,GO:0042546,GO:0043170,GO:0044036,GO:0044042,GO:0044085,GO:0044237,GO:0044238,GO:0044248,GO:…	-1.02808898887135	8.91938646932411	6.14564429140199	0.0131736161415576	0.999974110452307	515.539271700234	424.009596278833	236.391848796817	132.051349618087	1051.66096138084	483.6011957694	480.995377087241	548.450213212377
TR51404|c0_g1	1565; 1463; 1422; 757	WRK40	Probable WRKY transcription factor 40	ARATH		AT1G80840	GO:0000975,GO:0001067,GO:0001071,GO:0001101,GO:0002237,GO:0003674,GO:0003676,GO:0003677,GO:0003700,GO:0005488,GO:0005575,GO:0005634,GO:0006139,GO:0006351,GO:0006355,GO:0006725,GO:0006807,GO:0006950,GO:0006952,GO:0008150,GO:0008152,GO:0009058,GO:0009059,GO:0009605,GO:0009607,GO:0009611,GO:0009617,GO:0009620,GO:0009719,GO:0009751,GO:0009889,GO:0009890,GO:0009892,GO:0009987,GO:0010033,GO:0010200,GO:…	0.654277555577768	4.6015357464467	6.11431936565777	0.0134091037846782	0.999974110452307	17.1483245755292	27.5495757200794	35.8406481535073	24.3207962941705	16.6647673397589	22.8711934691466	26.8430522867671	22.2524858072588
TR43678|c0_g1	1161	PI5K9	Phosphatidylinositol 4-phosphate 5-kinase 9	ARATH	K00889	AT3G09920	GO:0000166,GO:0001882,GO:0001883,GO:0003674,GO:0003824,GO:0005488,GO:0005524,GO:0005575,GO:0005634,GO:0005829,GO:0005975,GO:0006082,GO:0006520,GO:0006807,GO:0008150,GO:0008152,GO:0009987,GO:0016020,GO:0016301,GO:0016307,GO:0016308,GO:0016740,GO:0016772,GO:0016773,GO:0017076,GO:0019752,GO:0030554,GO:0032549,GO:0032550,GO:0032553,GO:0032555,GO:0032559,GO:0035639,GO:0036094,GO:0043167,GO:0043168,GO:…	0.757146532423134	4.48674104429329	6.11219715485269	0.0134252133966486	0.999974110452307	14.2586897713655	31.9687909379761	18.8174904939467	29.1003614789379	15.1580897446574	27.3095636869215	15.429019369958	26.4822971590518
TR49843|c0_g1	1429; 1417	SRC2	Protein SRC2 homolog {ECO:0000305}; Protein SRC2 {ECO:0000305}	ARATH; SOYBN			GO:0003674,GO:0005488,GO:0005515,GO:0005575,GO:0005774,GO:0005789,GO:0005886,GO:0009705,GO:0016020,GO:0016021,GO:0031090,GO:0031224,GO:0032586,GO:0044422,GO:0044424,GO:0044425,GO:0044432,GO:0044437,GO:0044444,GO:0044446,GO:0044464,GO:0098588,GO:0098589	0.509348816339345	6.4497807448317	6.11009607235471	0.0134411822311995	0.999974110452307	70.8671092955573	85.9396321097357	107.890012734242	81.125717029946	61.6824676055186	112.49909817299	94.294824699669	84.2743935634409
TR50129|c0_g1	602; 602; 588; 577	ACT; ACT11; ACT5	Actin; Actin-93; Actin-97	GOSHI; SOLTU; TOBAC			GO:0000166,GO:0001882,GO:0001883,GO:0003674,GO:0005488,GO:0005524,GO:0005575,GO:0005737,GO:0005856,GO:0017076,GO:0030554,GO:0032549,GO:0032550,GO:0032553,GO:0032555,GO:0032559,GO:0035639,GO:0036094,GO:0043167,GO:0043168,GO:0043226,GO:0043228,GO:0043229,GO:0043232,GO:0044424,GO:0044464,GO:0097159,GO:0097367,GO:1901265,GO:1901363	-0.874108234441577	3.08643685720126	6.09447992000916	0.0135604832918171	0.999974110452307	18.2852300722494	5.40648670274595	7.63741667969475	8.24792222150129	7.21378969775865	7.51805567500659	7.28433256499876	5.60909766216028
TR53128|c0_g2	1368	AB2C	ABC transporter C family member 2	ARATH		AT2G34660	GO:0000166,GO:0000325,GO:0001882,GO:0001883,GO:0003674,GO:0003824,GO:0005215,GO:0005488,GO:0005524,GO:0005575,GO:0005773,GO:0005774,GO:0006810,GO:0008150,GO:0008559,GO:0009987,GO:0015238,GO:0015399,GO:0015405,GO:0016020,GO:0016021,GO:0016462,GO:0016787,GO:0016817,GO:0016818,GO:0016820,GO:0016887,GO:0017076,GO:0017111,GO:0022804,GO:0022857,GO:0022891,GO:0022892,GO:0030554,GO:0031090,GO:0031224,GO:…	0.697013528348241	5.16283152328382	6.08840580833387	0.0136071807212515	0.999974110452307	28.7542348545476	45.8376046537157	54.8881813185291	42.80460147774	19.9977208077107	29.8457752399358	32.4640333211756	31.2178468246461
TR6090|c0_g1	1252	HBL1	Non-symbiotic hemoglobin 1	GOSHI			GO:0003674,GO:0005488,GO:0019825,GO:0020037,GO:0043167,GO:0043169,GO:0046872,GO:0046906,GO:0097159,GO:1901363	1.1595508536727	2.7020994433209	6.07172849925599	0.0137362473072093	0.999974110452307	3.83705605143057	10.671934621942	3.45064006612715	4.229703703334	2.83072760291795	7.38218719895225	9.17711189291182	9.83890901395328
TR48821|c0_g2	1516; 1431; 1426	NAC81	Protein ATAF2	ARATH		AT5G08790	GO:0001101,GO:0003674,GO:0003676,GO:0003677,GO:0005488,GO:0005515,GO:0005575,GO:0005634,GO:0006139,GO:0006351,GO:0006355,GO:0006725,GO:0006807,GO:0006950,GO:0008150,GO:0008152,GO:0008361,GO:0009058,GO:0009059,GO:0009314,GO:0009416,GO:0009605,GO:0009607,GO:0009611,GO:0009620,GO:0009628,GO:0009719,GO:0009725,GO:0009743,GO:0009744,GO:0009751,GO:0009753,GO:0009889,GO:0009987,GO:0010033,GO:0010468,GO:…	0.853501522025268	7.65418390853021	6.02627808403668	0.0140944219500046	0.999974110452307	157.177184921563	313.435189975716	275.361077276946	245.534299978538	93.6879522772199	238.720912427468	121.998231226397	164.732761668199
TR18890|c0_g1	911	KIWEL	Kiwellin	ACTDE			GO:0005575,GO:0005576	2.38470841545766	2.90542973628303	5.95888449810881	0.0146433030685473	0.999974110452307	1.80010036980694	4.32518936219676	1.79433283438612	5.71009999950089	1.73496207920778	3.62315936144896	2.17956407456656	37.8843973247547
TR34861|c0_g2	1777	C76B6	Geraniol 8-hydroxylase	CATRO	K15099		GO:0003674,GO:0003824,GO:0004497,GO:0005488,GO:0005506,GO:0005575,GO:0005789,GO:0006629,GO:0006720,GO:0006721,GO:0008150,GO:0008152,GO:0008299,GO:0008610,GO:0009058,GO:0009987,GO:0016020,GO:0016021,GO:0016098,GO:0016099,GO:0016114,GO:0016491,GO:0016705,GO:0016709,GO:0020037,GO:0031090,GO:0031224,GO:0043167,GO:0043169,GO:0044237,GO:0044238,GO:0044249,GO:0044255,GO:0044422,GO:0044424,GO:0044425,GO:…	-1.41883371427478	2.92611893428718	5.9525044452776	0.0146963922188859	0.999974110452307	21.4590912505932	7.66310723954427	2.5764779160416	2.62241629606708	6.84853452318859	2.2644746009056	3.03991831452704	13.5629820519449
TR21600|c0_g2	1307	VEP1	3-oxo-Delta(4,5)-steroid 5-beta-reductase	ARATH		AT4G24220	GO:0003002,GO:0003674,GO:0003824,GO:0005575,GO:0005829,GO:0006629,GO:0006950,GO:0007389,GO:0008150,GO:0008152,GO:0008202,GO:0009611,GO:0010051,GO:0016491,GO:0016627,GO:0016628,GO:0032501,GO:0032502,GO:0035671,GO:0044238,GO:0044424,GO:0044444,GO:0044464,GO:0044699,GO:0044707,GO:0044710,GO:0044767,GO:0047787,GO:0050896,GO:0071704,GO:1901360	1.15253929179101	2.30462729542448	5.94718984759063	0.0147407668591427	0.999974110452307	3.26860330307049	3.94908593939705	6.07312651638378	6.00617925873428	1.78061897602903	8.33326653133261	4.01498645314892	5.28726418974125
TR6267|c2_g1	2221; 2115; 1019; 992; 956; 850	CNIH4; Y4276	Protein cornichon homolog 4; Uncharacterized protein At4g22758	ARATH		AT4G22758,AT1G12390	GO:0005575,GO:0005622,GO:0007165,GO:0008150,GO:0016020,GO:0016021,GO:0031224,GO:0035556,GO:0044425,GO:0044464,GO:0050789,GO:0050794,GO:0065007	0.635640699731524	5.67757204821574	5.92584455924963	0.0149203852600866	0.999974110452307	36.9967997057689	68.8269263723485	68.2766647751025	68.5634970310441	35.2014674491894	41.7116221486811	40.8381479234576	48.2290446525093
TR53818|c0_g1	956; 946	AGP18	Lysine-rich arabinogalactan protein 18	ARATH		AT4G37450	GO:0003006,GO:0005575,GO:0005886,GO:0007049,GO:0008150,GO:0009554,GO:0009987,GO:0016020,GO:0022414,GO:0031224,GO:0031225,GO:0032502,GO:0044425,GO:0044464,GO:0044699,GO:0044702,GO:0044763,GO:0044767,GO:0048236,GO:0048856,GO:0048869,GO:0051321	-1.07993772847749	5.77136417888323	5.91081871085236	0.0150481766189883	0.999974110452307	147.513488199442	30.1822996796774	67.9546050355973	58.8774755504092	32.827308814484	23.0976409292371	53.915532370857	21.8846761244942
TR2727|c0_g2	751; 732	3MG1	DNA-3-methyladenine glycosylase 1	ECOLI	K01246		GO:0003674,GO:0003824,GO:0003905,GO:0005488,GO:0006139,GO:0006259,GO:0006281,GO:0006284,GO:0006725,GO:0006807,GO:0006950,GO:0006974,GO:0008150,GO:0008152,GO:0008725,GO:0009987,GO:0016787,GO:0016798,GO:0016799,GO:0019104,GO:0033554,GO:0034641,GO:0043167,GO:0043169,GO:0043170,GO:0043733,GO:0044237,GO:0044238,GO:0044260,GO:0044699,GO:0044710,GO:0044763,GO:0046483,GO:0046872,GO:0050896,GO:0051716,GO:…	-1.32712453347807	2.37118415094022	5.87282276651061	0.0153763771211558	0.999974110452307	13.5954948982787	5.45349963059592	5.1529558320832	3.8067333330006	4.93094485669578	0.67934238027168	3.72820170649543	3.31028714488148
TR54192|c0_g1	909							1.43654808598615	1.87560650451973	5.82897657037789	0.015764291943746	0.999974110452307	1.89484249453362	6.29973233189529	4.69287048993292	6.25996148093431	1.23273621417395	2.6267905370505	3.15463221318844	2.39076293796995
TR37065|c0_g1	2097	PTR27	Protein NRT1/ PTR FAMILY 6.2	ARATH		AT2G26690	GO:0001101,GO:0003674,GO:0005215,GO:0005575,GO:0006082,GO:0006807,GO:0006810,GO:0006857,GO:0006950,GO:0008150,GO:0008152,GO:0009611,GO:0009719,GO:0009725,GO:0009753,GO:0009987,GO:0010033,GO:0015291,GO:0015293,GO:0015833,GO:0016020,GO:0016021,GO:0022804,GO:0022857,GO:0031224,GO:0042126,GO:0042128,GO:0042221,GO:0042886,GO:0043436,GO:0044237,GO:0044281,GO:0044425,GO:0044699,GO:0044710,GO:0044763,GO:…	1.15385697833804	5.04442830615089	5.7689383483132	0.0163118859678173	0.999974110452307	18.8063117582461	68.4978358773988	17.0691661937756	36.0370755524056	15.4776880224062	55.796654166314	13.8803817380291	37.5625638523356
TR50863|c0_g2	4773	PDR1	Pleiotropic drug resistance protein 1	TOBAC			GO:0000166,GO:0001882,GO:0001883,GO:0003674,GO:0003824,GO:0005488,GO:0005524,GO:0005575,GO:0006810,GO:0008150,GO:0016020,GO:0016021,GO:0016462,GO:0016787,GO:0016817,GO:0016818,GO:0016887,GO:0017076,GO:0017111,GO:0030554,GO:0031224,GO:0032549,GO:0032550,GO:0032553,GO:0032555,GO:0032559,GO:0035639,GO:0036094,GO:0043167,GO:0043168,GO:0044425,GO:0051179,GO:0051234,GO:0097159,GO:0097367,GO:1901265,GO:…	0.784226501686511	5.00979365740357	5.75645476366066	0.0164281870769158	0.999974110452307	24.8698077407537	49.410587170313	40.25746743815	38.5326007373727	16.8017380302227	39.0395421196125	17.723297343186	30.252346407389
TR1137|c0_g1	1573; 1559	GLNA2	Glutamine synthetase cytosolic isozyme 2	VITVI	K01915		GO:0000166,GO:0001882,GO:0001883,GO:0003674,GO:0003824,GO:0004356,GO:0005488,GO:0005524,GO:0005575,GO:0005737,GO:0006082,GO:0006520,GO:0006541,GO:0006542,GO:0006807,GO:0008150,GO:0008152,GO:0008652,GO:0009058,GO:0009064,GO:0009084,GO:0009987,GO:0016053,GO:0016211,GO:0016874,GO:0016879,GO:0016880,GO:0017076,GO:0019752,GO:0030554,GO:0032549,GO:0032550,GO:0032553,GO:0032555,GO:0032559,GO:0035639,GO:…	1.22728330102414	6.21950552939939	5.75605590951068	0.0164319169941269	0.999974110452307	54.0977532189347	101.735975867324	151.736145841164	134.208498506788	20.0890346013532	57.2459179108936	33.6685292571202	42.4360421489667
TR28860|c0_g1	2369; 2366; 2291; 2276; 2252; 2183; 2166; 2144; 1431; 1411; 778; 762	AGAL; AGAL1; AGALB	Alpha-galactosidase; Alpha-galactosidase 1 {ECO:0000303|PubMed:15034167}; Alpha-galactosidase mel1; Probable alpha-galactosidase B	ARATH; ASPNG; COFAR; CYATE; SCHPO	K07407		GO:0003674,GO:0003824,GO:0004553,GO:0004557,GO:0005575,GO:0005576,GO:0005737,GO:0005783,GO:0005788,GO:0005975,GO:0005976,GO:0005984,GO:0005994,GO:0005995,GO:0008150,GO:0008152,GO:0009056,GO:0009311,GO:0009313,GO:0009987,GO:0015925,GO:0016052,GO:0016137,GO:0016139,GO:0016787,GO:0016798,GO:0031974,GO:0043170,GO:0043226,GO:0043227,GO:0043229,GO:0043231,GO:0043233,GO:0044237,GO:0044238,GO:0044248,GO:…	0.574434876730168	5.80800018502736	5.75440209531193	0.0164473920917145	0.999974110452307	46.2815279289836	64.6897887215516	79.5027471235694	64.6298725869435	35.5667226237594	58.7857606395094	43.5912814913312	54.3438806284709
TR12467|c0_g4	1948; 1870; 559	PME17; PME2	Pectinesterase 2; Probable pectinesterase/pectinesterase inhibitor 17	ARATH; CITSI	K01051	AT2G45220	GO:0000272,GO:0003674,GO:0003824,GO:0004857,GO:0005575,GO:0005576,GO:0005618,GO:0005975,GO:0005976,GO:0006950,GO:0006952,GO:0008150,GO:0008152,GO:0009056,GO:0009057,GO:0009605,GO:0009607,GO:0009617,GO:0009620,GO:0009892,GO:0009987,GO:0010393,GO:0016020,GO:0016043,GO:0016052,GO:0016787,GO:0016788,GO:0019222,GO:0030234,GO:0030312,GO:0030599,GO:0042545,GO:0042742,GO:0043086,GO:0043170,GO:0043207,GO:…	-2.17352172304375	3.83567386176954	5.73798857189432	0.0166017941137065	0.999974110452307	63.3824814421495	27.4555498643795	0.506093876365315	0.845940740666799	4.79397416623201	8.37855602335072	2.69577661854285	5.42519282077797
TR29260|c0_g2	622							0.811077039018418	3.20745721099827	5.7112455892759	0.0168565748241459	0.999974110452307	7.29514360395442	11.5651802510913	10.4899458010265	12.7314081470353	4.3830620948407	8.96731941958618	8.20204375428994	9.47109933118867
TR45348|c0_g1	1346; 1320	GALM	Aldose 1-epimerase	BOVIN	K01785		GO:0003674,GO:0003824,GO:0004034,GO:0005488,GO:0005575,GO:0005737,GO:0005975,GO:0005996,GO:0006006,GO:0006012,GO:0008150,GO:0008152,GO:0016853,GO:0016854,GO:0016857,GO:0019318,GO:0030246,GO:0031982,GO:0031988,GO:0043226,GO:0043227,GO:0043230,GO:0044238,GO:0044421,GO:0044424,GO:0044464,GO:0044699,GO:0044710,GO:0044723,GO:0065010,GO:0070062,GO:0071704,GO:1903561	-0.644211720235833	5.15379027147238	5.70335369601727	0.0169325290544355	0.999974110452307	55.6136272145616	27.1734722972797	34.6444262639165	33.5838474044719	41.6847467978079	19.0668761396252	27.9328343240504	44.3210667731353
TR41101|c0_g1	1731; 1718	SILD; TPRL1; YI31B	Secoisolariciresinol dehydrogenase; Transposon Ty3-I Gag-Pol polyprotein; Tropinone reductase-like 1	ERYCB; PODPE; YEAST	K07497		GO:0000166,GO:0000943,GO:0001882,GO:0001883,GO:0003674,GO:0003676,GO:0003677,GO:0003723,GO:0003824,GO:0003887,GO:0003964,GO:0004175,GO:0004190,GO:0004518,GO:0004519,GO:0004521,GO:0004523,GO:0004540,GO:0005488,GO:0005524,GO:0005575,GO:0005634,GO:0005737,GO:0006139,GO:0006259,GO:0006260,GO:0006278,GO:0006310,GO:0006725,GO:0006807,GO:0008150,GO:0008152,GO:0008233,GO:0008270,GO:0009058,GO:0009059,GO:…	-1.56720652634768	3.48678342556522	5.6905964138627	0.0170560568569701	0.999974110452307	39.0811264497558	16.9716669538373	4.64686195571789	2.24174296276702	5.11357244398081	11.729978432691	1.89277932791306	7.21826502425544
TR50124|c1_g1	927; 921							0.921877863806018	2.82464070955316	5.68982748951205	0.0170635319333868	0.999974110452307	5.49504323414749	9.54362435354286	7.26934840597452	5.54091185136754	2.87638449973921	10.3712936721476	7.97261595696715	6.89643155183641
TR25647|c1_g2	1760; 1726; 1726; 1654; 1654	SCP40	Serine carboxypeptidase-like 40	ARATH	K16297	AT3G63470	GO:0003674,GO:0003824,GO:0004180,GO:0004185,GO:0005575,GO:0005576,GO:0006508,GO:0008150,GO:0008152,GO:0008233,GO:0008236,GO:0008238,GO:0016787,GO:0017171,GO:0019538,GO:0043170,GO:0044238,GO:0051603,GO:0070008,GO:0070011,GO:0071704	-1.09637793451635	2.93274514621348	5.67325840095892	0.0172254316011967	0.999974110452307	19.5168776936962	3.99609886724701	8.92565563771555	6.17536740686763	5.61579830901464	2.35505358494182	7.45640341299086	6.3447170276895
TR18493|c0_g1	466	GSTU7	Glutathione S-transferase U7	ARATH	K00799	AT2G29420	GO:0001101,GO:0003674,GO:0003824,GO:0004364,GO:0005575,GO:0005737,GO:0005829,GO:0006518,GO:0006575,GO:0006749,GO:0006790,GO:0006807,GO:0008150,GO:0008152,GO:0009056,GO:0009404,GO:0009407,GO:0009636,GO:0009751,GO:0009987,GO:0010033,GO:0014070,GO:0016740,GO:0016765,GO:0019748,GO:0034641,GO:0042221,GO:0043603,GO:0044237,GO:0044248,GO:0044424,GO:0044444,GO:0044464,GO:0044699,GO:0044710,GO:0044712,GO:…	0.688790420272073	3.98076253071632	5.64657632261046	0.0174894862981551	0.999974110452307	8.905759724308	22.0020502337835	15.6889101673248	14.7616659246356	12.601303522667	18.1157968072448	13.8230247886984	19.631841817561
TR27316|c0_g1	752	NLTP1	Non-specific lipid-transfer protein 1	PRUDU			GO:0003674,GO:0005488,GO:0006810,GO:0006869,GO:0008150,GO:0008289,GO:0044699,GO:0044765,GO:0051179,GO:0051234,GO:0071702,GO:1902578	-1.84910963989171	4.49414387191641	5.63470107594846	0.0176083475656792	0.999974110452307	86.0258492518262	25.1049034718812	0.598110944795372	3.89132740706728	11.9621069671694	12.0017153847997	9.11975494358112	30.8500371418815
TR27768|c0_g2	2234; 2193; 1934; 1914; 516	SCGT	Scopoletin glucosyltransferase	TOBAC			GO:0003674,GO:0003824,GO:0005488,GO:0005515,GO:0008150,GO:0008152,GO:0008194,GO:0016740,GO:0016757,GO:0016758,GO:0035251,GO:0042802,GO:0046527,GO:0050275	0.699659896942072	6.09771321755622	5.63324731460393	0.0176229556685201	0.999974110452307	55.0451744662016	93.6967652049799	76.2361411943024	95.0837392509482	38.1235088457498	82.6986124250725	37.5688018116078	68.5505296252539
TR17119|c0_g2	1142	EXP17	Putative expansin-A17	ARATH		AT4G01630	GO:0005575,GO:0005576,GO:0005618,GO:0008150,GO:0009664,GO:0009987,GO:0016020,GO:0016043,GO:0030312,GO:0044464,GO:0045229,GO:0071554,GO:0071555,GO:0071669,GO:0071840	-1.17943703357481	2.82163210190772	5.62985807533668	0.0176570609913289	0.999974110452307	7.81622528995117	5.45349963059592	4.09475954513755	3.63754518486724	16.1625414747251	4.07605428163008	1.95013627724376	12.5055292139967
TR32170|c0_g1	2634; 2349	MSL10	Mechanosensitive ion channel protein 10	ARATH		AT5G12080	GO:0003674,GO:0005215,GO:0005216,GO:0005575,GO:0005886,GO:0006810,GO:0006811,GO:0006820,GO:0007568,GO:0008150,GO:0008219,GO:0008381,GO:0009581,GO:0009582,GO:0009605,GO:0009612,GO:0009628,GO:0009987,GO:0010150,GO:0010260,GO:0012501,GO:0015075,GO:0015267,GO:0016020,GO:0016021,GO:0016265,GO:0022803,GO:0022833,GO:0022836,GO:0022838,GO:0022857,GO:0022891,GO:0022892,GO:0031224,GO:0032502,GO:0034220,GO:…	-0.737509394503089	3.24216825801223	5.57704135311206	0.0181974399831039	0.999974110452307	17.2430667002559	9.02648214719325	8.60359589821035	7.74035777710121	9.54229143564277	6.20466040648134	9.40653969023462	7.21826502425544
TR4296|c0_g1	1368	PRPX	Pathogen-related protein	HORVU			GO:0006950,GO:0006952,GO:0008150,GO:0009607,GO:0050896	1.76532412525543	8.76279788717371	5.57177101790796	0.0182522906936941	0.999974110452307	241.781902302489	1131.88325091575	415.503072495923	645.495082165801	68.4396883350646	699.179177775613	66.2472764769572	205.513660244725
TR30342|c0_g2	903; 859	PR1; PR12	Pathogenesis-related protein 1; Pathogenesis-related protein PRB1-2	ARATH; HORVU	K13449	AT2G14610	GO:0001101,GO:0002376,GO:0005575,GO:0005576,GO:0005618,GO:0006950,GO:0006952,GO:0006955,GO:0007584,GO:0008150,GO:0009414,GO:0009415,GO:0009605,GO:0009607,GO:0009627,GO:0009628,GO:0009719,GO:0009814,GO:0009991,GO:0010033,GO:0010035,GO:0010243,GO:0010266,GO:0014070,GO:0030312,GO:0031667,GO:0033273,GO:0042221,GO:0043207,GO:0044464,GO:0045087,GO:0048046,GO:0050896,GO:0051704,GO:0051707,GO:0098542,GO:…	-2.0325027412825	6.66235861813874	5.56633691013559	0.0183090246528324	0.999974110452307	357.888376155037	156.553049740383	3.58866566877223	24.5745785163705	109.211297196447	2.80794850512294	42.3294286060558	112.641715346661
TR13324|c1_g1	3700; 3693; 3608; 3601; 3414; 3007; 2997	AB2A	ABC transporter A family member 2	ARATH		AT3G47730	GO:0000166,GO:0001882,GO:0001883,GO:0003674,GO:0003824,GO:0005215,GO:0005488,GO:0005524,GO:0005575,GO:0006810,GO:0006869,GO:0008150,GO:0009987,GO:0015399,GO:0015405,GO:0016021,GO:0016462,GO:0016787,GO:0016817,GO:0016818,GO:0016820,GO:0016887,GO:0017076,GO:0017111,GO:0022804,GO:0022857,GO:0030554,GO:0031224,GO:0032549,GO:0032550,GO:0032553,GO:0032555,GO:0032559,GO:0035639,GO:0036094,GO:0042623,GO:…	0.74270365562099	5.29252023375443	5.55905862861567	0.018385297869019	0.999974110452307	30.2227377878112	48.1882510462139	57.0045738924205	58.5813962911758	21.7326828869185	36.6844885346707	24.0325617695628	36.2292537523139
TR35702|c0_g2	708	SDR1	(+)-neomenthol dehydrogenase	ARATH				1.24627493846747	1.87621657089919	5.5434495043067	0.01854998329035	0.999974110452307	1.61061612035357	5.31246084704603	4.32480221621269	2.58011925903374	1.91758966649281	3.84960682153952	5.44891018641639	3.67809682764608
TR43705|c0_g1	1124; 1121	MYB4	Myb-related protein Myb4	ORYSJ	K09422		GO:0003674,GO:0003676,GO:0003677,GO:0005488,GO:0005575,GO:0005634,GO:0006139,GO:0006351,GO:0006355,GO:0006725,GO:0006807,GO:0008150,GO:0008152,GO:0009058,GO:0009059,GO:0009889,GO:0009987,GO:0010468,GO:0010556,GO:0016070,GO:0018130,GO:0019219,GO:0019222,GO:0019438,GO:0031323,GO:0031326,GO:0032774,GO:0034641,GO:0034645,GO:0034654,GO:0043170,GO:0043226,GO:0043227,GO:0043229,GO:0043231,GO:0044237,GO:…	0.641738701675114	4.4298468723645	5.54189142041995	0.0185665054110462	0.999974110452307	12.3164762144685	25.386981038981	19.8756867808924	28.0429355531044	17.8975035539329	23.7769833095088	24.8929160095233	19.4939131865242
TR14586|c1_g1	2748; 2734; 2657; 2433							-0.757334187561081	5.2762880550864	5.50876963231247	0.0189213528514329	0.999974110452307	81.7150825767622	24.1646449148819	34.0923238533362	39.9706999965063	29.7682967274597	21.9654036287843	44.3369218326302	33.3327525005426
TR21038|c0_g2	569; 291	GSTUH	Glutathione S-transferase U17	ARATH	K00799	AT1G10370	GO:0003674,GO:0003824,GO:0004364,GO:0005575,GO:0005737,GO:0005829,GO:0006518,GO:0006575,GO:0006749,GO:0006790,GO:0006807,GO:0006950,GO:0006970,GO:0008150,GO:0008152,GO:0009056,GO:0009314,GO:0009404,GO:0009407,GO:0009416,GO:0009507,GO:0009536,GO:0009628,GO:0009636,GO:0009651,GO:0009704,GO:0009719,GO:0009725,GO:0009791,GO:0009987,GO:0010033,GO:0010243,GO:0016740,GO:0016765,GO:0019748,GO:0032501,GO:…	1.49114817668061	2.61659126164853	5.50353920941278	0.0189780259055118	0.999974110452307	2.7001505547104	7.23999088889458	5.70505824266355	1.2689111110002	2.41981553152664	15.8966116983573	6.88283391968387	6.25276460699834
TR42497|c0_g1	1339	PER44	Peroxidase 44	ARATH	K00430	AT4G26010	GO:0003674,GO:0003824,GO:0004601,GO:0005488,GO:0005575,GO:0005576,GO:0006950,GO:0006979,GO:0008150,GO:0008152,GO:0009056,GO:0009987,GO:0016209,GO:0016491,GO:0016684,GO:0020037,GO:0042743,GO:0042744,GO:0043167,GO:0043169,GO:0044237,GO:0044248,GO:0044699,GO:0044710,GO:0044712,GO:0044763,GO:0046872,GO:0046906,GO:0050896,GO:0055114,GO:0072593,GO:0097159,GO:1901363	-1.37063025656617	4.44983717607764	5.46909903249097	0.0193556013163353	0.999974110452307	74.8936495964412	9.355572642143	28.0191973369524	10.1089918509683	5.75276899947842	6.97458177078925	23.5163492255865	15.5859353071503
TR1002|c0_g1	2612; 2608; 2536; 2532	Y1063	Inactive leucine-rich repeat receptor-like serine/threonine-protein kinase At1g60630	ARATH		AT1G60630	GO:0000166,GO:0001882,GO:0001883,GO:0003674,GO:0003824,GO:0004672,GO:0005488,GO:0005515,GO:0005524,GO:0005575,GO:0005886,GO:0006464,GO:0006468,GO:0006793,GO:0006796,GO:0008150,GO:0008152,GO:0009987,GO:0016020,GO:0016021,GO:0016301,GO:0016310,GO:0016740,GO:0016772,GO:0016773,GO:0017076,GO:0019538,GO:0030554,GO:0031224,GO:0032549,GO:0032550,GO:0032553,GO:0032555,GO:0032559,GO:0035639,GO:0036094,GO:…	-0.92775870648756	2.99129412652463	5.46721676556416	0.0193764594466472	0.999974110452307	18.5220853840661	6.39375818759522	8.92565563771555	6.93671407346775	5.88973968994219	4.1666332656663	6.99754781834527	5.05738313801337
TR49870|c0_g1	1133; 1133	CB4B	Chlorophyll a-b binding protein CP29.2, chloroplastic	ARATH	K08915	AT3G08940	GO:0003674,GO:0005488,GO:0005575,GO:0006091,GO:0006464,GO:0008150,GO:0008152,GO:0009314,GO:0009416,GO:0009507,GO:0009521,GO:0009522,GO:0009523,GO:0009526,GO:0009534,GO:0009535,GO:0009536,GO:0009579,GO:0009628,GO:0009637,GO:0009639,GO:0009719,GO:0009725,GO:0009735,GO:0009765,GO:0009768,GO:0009941,GO:0009987,GO:0010033,GO:0010114,GO:0010218,GO:0010287,GO:0016020,GO:0016021,GO:0016168,GO:0018298,GO:…	-0.838985658538991	3.46626994536244	5.45935273548619	0.0194638554380917	0.999974110452307	11.3690549672017	13.8218007878897	6.44119479010401	6.21766444390097	21.3674277123484	11.4129519885642	6.59604917303037	10.3906235381002
TR33454|c5_g1	2068	AS1	Aureusidin synthase	ANTMA	K13079		GO:0003674,GO:0003824,GO:0004097,GO:0005488,GO:0005507,GO:0005575,GO:0005775,GO:0008150,GO:0008152,GO:0009058,GO:0016491,GO:0016679,GO:0016682,GO:0031974,GO:0033793,GO:0042440,GO:0043167,GO:0043169,GO:0043233,GO:0044422,GO:0044424,GO:0044437,GO:0044444,GO:0044446,GO:0044464,GO:0044699,GO:0044710,GO:0044711,GO:0046148,GO:0046872,GO:0046914,GO:0046992,GO:0046993,GO:0055114,GO:0070013	-0.59486734500803	5.92171191704619	5.40906628337871	0.0200324282421963	0.999974110452307	113.122096923657	49.5516259538629	64.5499735036851	59.6388222170093	49.0355071860303	49.0938093476334	55.4068130534551	43.815328459334
TR266|c1_g1	943							1.54393837993935	4.37059104929463	5.38266619998717	0.0203377740462393	0.999974110452307	5.63715642123751	19.7924426248352	11.4101164853271	75.9231814748452	11.2315966180293	9.28434586371296	13.7656678393677	17.4249837209733
TR19147|c0_g1	1842	AXS2	UDP-D-apiose/UDP-D-xylose synthase 2	ARATH	K12449	AT1G08200	GO:0003674,GO:0003824,GO:0003854,GO:0005488,GO:0005575,GO:0005576,GO:0005737,GO:0005829,GO:0006629,GO:0006694,GO:0008150,GO:0008152,GO:0008202,GO:0008610,GO:0009058,GO:0009987,GO:0016043,GO:0016229,GO:0016491,GO:0016614,GO:0016616,GO:0033764,GO:0044238,GO:0044424,GO:0044444,GO:0044464,GO:0044699,GO:0044710,GO:0044711,GO:0045229,GO:0048037,GO:0048046,GO:0050662,GO:0055114,GO:0071554,GO:0071555,GO:…	-0.620527692045551	6.80503262565453	5.37509690365903	0.02042620629667	0.999974110452307	206.348347654711	83.7300245007874	118.195924398409	128.244616285087	96.5186798801379	74.0936089416312	89.5915548545517	97.055780039511
TR50863|c0_g1	4774	PDR1	Pleiotropic drug resistance protein 1	TOBAC			GO:0000166,GO:0001882,GO:0001883,GO:0003674,GO:0003824,GO:0005488,GO:0005524,GO:0005575,GO:0006810,GO:0008150,GO:0016020,GO:0016021,GO:0016462,GO:0016787,GO:0016817,GO:0016818,GO:0016887,GO:0017076,GO:0017111,GO:0030554,GO:0031224,GO:0032549,GO:0032550,GO:0032553,GO:0032555,GO:0032559,GO:0035639,GO:0036094,GO:0043167,GO:0043168,GO:0044425,GO:0051179,GO:0051234,GO:0097159,GO:0097367,GO:1901265,GO:…	0.797704341751731	4.89603987923003	5.37385512354676	0.0204407519781717	0.999974110452307	22.26439931077	44.8503331688664	35.8406481535073	38.067333330006	15.9342569906188	37.2279624388881	14.9128068259817	28.2293931521837
TR24513|c0_g1	1702; 1318	HST	Shikimate O-hydroxycinnamoyltransferase	TOBAC			GO:0003674,GO:0003824,GO:0008374,GO:0016740,GO:0016746,GO:0016747,GO:0047172,GO:0050734,GO:0050737	-0.756887230441883	4.65018707982488	5.37224684246119	0.020459606623193	0.999974110452307	51.350231601861	13.1166068701402	23.9244377918149	22.3328355536035	20.7738880536721	28.3512220033381	22.7707088842875	17.5169361416645
TR7720|c0_g1	5117	AB9C	ABC transporter C family member 9	ARATH		AT3G60160	GO:0000166,GO:0001882,GO:0001883,GO:0003674,GO:0003824,GO:0005215,GO:0005488,GO:0005524,GO:0005575,GO:0006810,GO:0008150,GO:0008559,GO:0009987,GO:0015238,GO:0015399,GO:0015405,GO:0016021,GO:0016462,GO:0016787,GO:0016817,GO:0016818,GO:0016820,GO:0016887,GO:0017076,GO:0017111,GO:0022804,GO:0022857,GO:0030554,GO:0031224,GO:0032549,GO:0032550,GO:0032553,GO:0032555,GO:0032559,GO:0035639,GO:0036094,GO:…	0.506125931872063	5.07400238500869	5.36874873764388	0.020500678724009	0.999974110452307	23.6855311816702	37.375277640722	39.3372967538495	35.1911348117388	27.3941380927544	35.7334092022904	31.0874665372388	38.8958739523573
TR27703|c0_g1	2683; 2683; 2195	HAK19; HAK5; POT5	Potassium transporter 19; Potassium transporter 5	ARATH; ORYSJ	K03549	AT4G13420	GO:0003674,GO:0005215,GO:0005575,GO:0005886,GO:0006810,GO:0006811,GO:0006812,GO:0006813,GO:0008150,GO:0008324,GO:0009674,GO:0009987,GO:0015075,GO:0015077,GO:0015079,GO:0015291,GO:0015293,GO:0015672,GO:0016020,GO:0016021,GO:0022804,GO:0022820,GO:0022857,GO:0022890,GO:0022891,GO:0022892,GO:0030001,GO:0031224,GO:0034220,GO:0044425,GO:0044464,GO:0044699,GO:0044763,GO:0044765,GO:0046873,GO:0051179,GO:…	0.733430797539291	5.61076944767653	5.36402281280155	0.0205563024677838	0.999974110452307	36.7125733315888	57.7788883276068	44.9043293938679	63.6147436981433	28.4442467196433	67.3907641229506	25.1797007561768	66.0218380562472
TR33729|c0_g1	1739	UGT2	7-deoxyloganetin glucosyltransferase	GARJA			GO:0003674,GO:0003824,GO:0008150,GO:0008152,GO:0008194,GO:0016740,GO:0016757,GO:0016758,GO:0035251,GO:0046527	0.557688879290264	7.10061551802805	5.33301744209072	0.0209251273558679	0.999974110452307	92.5156847956038	182.457172985713	175.154489756614	133.277963692054	110.078778236051	160.868275648334	115.058040357382	127.767888550356
TR24947|c0_g1	4314	AB19B	ABC transporter B family member 19	ARATH	K05658	AT3G28860	GO:0000166,GO:0001882,GO:0001883,GO:0003002,GO:0003006,GO:0003674,GO:0003824,GO:0005215,GO:0005488,GO:0005524,GO:0005575,GO:0005886,GO:0006810,GO:0007165,GO:0007389,GO:0008150,GO:0008361,GO:0009314,GO:0009411,GO:0009416,GO:0009605,GO:0009606,GO:0009628,GO:0009629,GO:0009630,GO:0009637,GO:0009639,GO:0009640,GO:0009719,GO:0009725,GO:0009733,GO:0009734,GO:0009755,GO:0009791,GO:0009914,GO:0009926,GO:…	-0.537387248861799	5.95028714273767	5.32378464134679	0.0210362744371954	0.999974110452307	105.305871633706	47.8121476234142	65.5161527222007	65.7295955498103	55.7470710187551	49.0032303635972	53.2846059282193	51.4933555870452
TR45066|c0_g1	1046; 1034; 952							0.64588328707382	3.79083704609501	5.32269562929487	0.0210494244998642	0.999974110452307	8.71627547485464	16.8306281702874	14.9067650856693	15.1423392579357	10.5924000625317	17.0288489988101	11.5861037648012	15.1261732036945
TR43669|c0_g1	889; 879	Y1648	Uncharacterized protein At1g66480	ARATH		AT1G66480	GO:0005575,GO:0005886,GO:0016020,GO:0044464	0.691831625562765	3.93852544086233	5.31953487128743	0.0210876395603701	0.999974110452307	12.3164762144685	13.5397232207899	19.6456441098172	21.1062214796366	8.53783970557511	17.798770363118	13.13474139673	15.7698401485326
TR19773|c0_g2	1279; 1191							1.49220839116087	3.87092741916202	5.29959541586508	0.0213303783196892	0.999974110452307	4.12128242561062	17.5358220880369	4.23278514778263	21.3177066648033	8.17258453100505	37.2732519309062	4.81798374377871	18.6203651899583
TR11983|c0_g1	342	OPR11	Putative 12-oxophytodienoate reductase 11	ORYSJ			GO:0000166,GO:0003674,GO:0003824,GO:0003959,GO:0005488,GO:0005575,GO:0005622,GO:0006082,GO:0006629,GO:0006631,GO:0006633,GO:0008150,GO:0008152,GO:0008610,GO:0009058,GO:0009987,GO:0010181,GO:0016053,GO:0016491,GO:0016651,GO:0019752,GO:0031407,GO:0031408,GO:0032553,GO:0032787,GO:0036094,GO:0043167,GO:0043168,GO:0043436,GO:0044237,GO:0044238,GO:0044249,GO:0044255,GO:0044281,GO:0044283,GO:0044464,GO:…	0.852764479494306	3.68543345993078	5.29361073605561	0.0214037975399237	0.999974110452307	9.56895459739476	20.5446494704346	18.1273624807213	15.8190918504691	6.34630865815476	13.6321370974517	8.77561324759693	9.28719448980636
TR27564|c0_g1	1212	LRKS5	Probable L-type lectin-domain containing receptor kinase S.5	ARATH		AT5G06740	GO:0000166,GO:0001882,GO:0001883,GO:0003674,GO:0003824,GO:0004672,GO:0004674,GO:0005488,GO:0005524,GO:0005575,GO:0005886,GO:0006464,GO:0006468,GO:0006793,GO:0006796,GO:0008150,GO:0008152,GO:0009987,GO:0016020,GO:0016021,GO:0016301,GO:0016310,GO:0016740,GO:0016772,GO:0016773,GO:0017076,GO:0019538,GO:0030246,GO:0030554,GO:0031224,GO:0032549,GO:0032550,GO:0032553,GO:0032555,GO:0032559,GO:0035639,GO:…	1.12856749798348	2.35991790358517	5.28118221178048	0.0215571060186492	0.999974110452307	3.31597436543383	9.21453385859311	6.67123746117915	6.34455555500099	2.00890346013532	4.93655462997421	3.15463221318844	4.5976210345576
TR38335|c1_g2	1099	CNBL8	Calcineurin B-like protein 8	ARATH	K06268	AT1G64480	GO:0003674,GO:0005488,GO:0005509,GO:0005575,GO:0005634,GO:0005737,GO:0005886,GO:0007165,GO:0008150,GO:0016020,GO:0019722,GO:0019932,GO:0035556,GO:0043167,GO:0043169,GO:0043226,GO:0043227,GO:0043229,GO:0043231,GO:0044424,GO:0044464,GO:0046872,GO:0050789,GO:0050794,GO:0065007	0.927505011867481	2.72176017754036	5.25352723915848	0.0219023297301444	0.999974110452307	4.87921942342406	4.60726692929655	9.66179218515601	9.47453629546815	2.87638449973921	8.10681907124205	6.82547697035317	5.5631214518147
TR40636|c0_g1	1959	C81E8	Cytochrome P450 81E8 {ECO:0000303|PubMed:14617078}	MEDTR			GO:0003674,GO:0003824,GO:0004497,GO:0005488,GO:0005506,GO:0005575,GO:0008150,GO:0008152,GO:0016021,GO:0016491,GO:0016705,GO:0020037,GO:0031224,GO:0043167,GO:0043169,GO:0044425,GO:0044699,GO:0044710,GO:0046872,GO:0046906,GO:0046914,GO:0055114,GO:0097159,GO:1901363	0.71688540573382	8.16858351209763	5.21730646617908	0.0223631639003653	0.999974110452307	209.285353521238	460.256563651156	389.416233596002	269.262937754242	178.701094158401	313.131547813226	266.70981438775	214.341092631076
TR45071|c0_g1	1062							-0.815000932810356	3.7670504007107	5.20498681064736	0.0225221857844892	0.999974110452307	25.3908894267505	7.42804260029444	11.0420482116069	15.9036859245358	14.6102069828023	9.37492484774918	17.4938695458632	6.98838397252756
TR32979|c0_g1	1754	C71DB	Cytochrome P450 71D11	LOTJA			GO:0003674,GO:0003824,GO:0004497,GO:0005488,GO:0005506,GO:0008150,GO:0008152,GO:0016491,GO:0016705,GO:0020037,GO:0043167,GO:0043169,GO:0044699,GO:0044710,GO:0046872,GO:0046906,GO:0046914,GO:0055114,GO:0097159,GO:1901363	1.23152308226286	3.68940063591615	5.20380827123384	0.022537459629803	0.999974110452307	9.6163256597581	22.5662053679831	17.4832430017109	16.1151711097025	3.10466898384549	15.4437167781762	3.44141695984193	14.528482469202
TR53237|c1_g2	4068	QKY	Protein QUIRKY {ECO:0000303|PubMed:19180193}	ARATH		AT1G74720	GO:0003674,GO:0003824,GO:0005488,GO:0005509,GO:0005515,GO:0005543,GO:0005544,GO:0005575,GO:0005886,GO:0005911,GO:0008150,GO:0008289,GO:0009506,GO:0016020,GO:0016021,GO:0016740,GO:0016757,GO:0030054,GO:0031224,GO:0032502,GO:0043167,GO:0043168,GO:0043169,GO:0044425,GO:0044464,GO:0046872,GO:0048513,GO:0048856	0.652069015746845	5.11133510946746	5.1805417432084	0.0228412011568958	0.999974110452307	22.6433678096767	47.3420183449146	43.1560050936968	43.7774333295069	25.6135191167253	33.4236451093667	20.8779295563744	38.8498977420118
TR20600|c0_g1	1282	GSTUO	Glutathione S-transferase U24	ARATH	K00799	AT1G17170	GO:0003674,GO:0003824,GO:0004364,GO:0005488,GO:0005515,GO:0005575,GO:0005737,GO:0005829,GO:0006518,GO:0006575,GO:0006725,GO:0006749,GO:0006790,GO:0006807,GO:0008150,GO:0008152,GO:0009056,GO:0009404,GO:0009407,GO:0009636,GO:0009987,GO:0016740,GO:0016765,GO:0018973,GO:0018974,GO:0019326,GO:0019439,GO:0019748,GO:0033218,GO:0034641,GO:0042221,GO:0042277,GO:0042537,GO:0043167,GO:0043168,GO:0043295,GO:…	1.32432441094431	7.05467344024569	5.14363837829347	0.0233317009992947	0.999974110452307	101.326702395185	229.517113763528	278.673691740428	188.391002946496	23.5133018629475	120.696496228268	69.5739795381378	50.9876172732438
TR46046|c0_g1	1035; 1014	ADF6	Actin-depolymerizing factor 6	ARATH	K05765	AT2G31200	GO:0003674,GO:0003779,GO:0005488,GO:0005515,GO:0005575,GO:0005622,GO:0005856,GO:0007015,GO:0008092,GO:0008150,GO:0008154,GO:0009987,GO:0015629,GO:0016043,GO:0022411,GO:0030042,GO:0032984,GO:0043226,GO:0043228,GO:0043229,GO:0043232,GO:0043241,GO:0043624,GO:0043933,GO:0044424,GO:0044464,GO:0044699,GO:0044763,GO:0051261,GO:0071822,GO:0071840	-0.609536924130058	7.25692547255889	5.1230489432576	0.0236100987976104	0.999974110452307	149.313588569249	137.982943239647	101.908903286288	95.2952244361149	262.938068793621	162.362828884932	164.729158477767	148.365230785174
TR4156|c1_g1	2767; 2704; 2688; 2666; 2621; 2472; 2376; 2363; 2256; 2120; 1992; 1989; 1710; 1703; 1611; 1599; 1520; 1353; 726; 631; 588; 512; 509	APRR2	Two-component response regulator-like APRR2	ARATH		AT4G18020	GO:0000160,GO:0001071,GO:0003674,GO:0003676,GO:0003677,GO:0003700,GO:0005488,GO:0005575,GO:0005634,GO:0006139,GO:0006351,GO:0006725,GO:0006807,GO:0007165,GO:0008150,GO:0008152,GO:0009058,GO:0009059,GO:0009987,GO:0016070,GO:0018130,GO:0019438,GO:0032774,GO:0034641,GO:0034645,GO:0034654,GO:0035556,GO:0043170,GO:0043226,GO:0043227,GO:0043229,GO:0043231,GO:0044237,GO:0044238,GO:0044249,GO:0044260,GO:…	-0.467243631649209	6.88734619592337	5.12161763552593	0.0236295796806805	0.999974110452307	137.849791477321	86.9739165224349	131.446382252337	97.536967398882	160.666619914004	102.037225516806	117.467032229271	112.365858084588
TR12456|c0_g1	1368; 1340						GO:0003674,GO:0005488,GO:0005515	0.947109369920318	7.35808480117437	5.10889068339645	0.0238035353725724	0.999974110452307	128.280836879926	225.568027824131	202.897635888276	225.231722202535	65.0610779702916	244.608546389823	58.676159165305	161.238569681935
TR43145|c1_g1	1866; 1076	SEBP1	Selenium-binding protein 1	ARATH	K17285	AT4G14030	GO:0000103,GO:0000302,GO:0003674,GO:0005488,GO:0005575,GO:0005829,GO:0005911,GO:0006790,GO:0006950,GO:0006979,GO:0008150,GO:0008152,GO:0008430,GO:0009506,GO:0009987,GO:0010035,GO:0010038,GO:0010269,GO:0030054,GO:0042221,GO:0042542,GO:0044237,GO:0044424,GO:0044444,GO:0044464,GO:0046686,GO:0050896,GO:0051716,GO:0070887,GO:0071241,GO:0071248,GO:0071291,GO:1901700	-0.616075603445801	4.69494842350751	5.09781789834471	0.0239559619181871	0.999974110452307	45.8551883677135	18.664132356436	20.3817806572577	27.1546977754043	23.9698708311601	25.7244314662876	19.8455044684218	24.8271535866111
TR15193|c0_g1	1300; 1200; 1197							2.20235101910712	2.54727195249543	5.07117467070101	0.0243268931839499	0.999974110452307	0.852679122540127	12.5994646637906	0.460085342150286	3.12998074046716	2.23718794424161	18.2969547753172	1.54863763192887	6.75850292079968
TR19773|c0_g1	1115							1.5475427885827	3.06645885081671	5.06707113145736	0.0243845507505883	0.999974110452307	2.60540842998372	10.4368699826922	2.30042671075143	9.81291259173487	4.15477761073441	23.1882199132733	2.69577661854285	10.8963618519015
TR12726|c0_g1	1005; 945	21KD	21 kDa protein	DAUCA			GO:0003674,GO:0004857,GO:0030234	-0.512016847363186	5.75602295851847	5.04595745102134	0.0246834627256497	0.999974110452307	48.4605967976972	41.465402363669	47.1587475704043	48.0494340698742	90.5832832933744	58.1517077512558	48.6386930324327	49.0566164387296
TR44570|c0_g2	1681; 1422; 1063; 1062; 996	PCL1	Transcription factor LUX	ARATH		AT3G46640	GO:0003674,GO:0003676,GO:0003677,GO:0005488,GO:0005575,GO:0005634,GO:0006139,GO:0006351,GO:0006355,GO:0006725,GO:0006807,GO:0007623,GO:0008150,GO:0008152,GO:0009058,GO:0009059,GO:0009889,GO:0009987,GO:0010468,GO:0010556,GO:0016070,GO:0018130,GO:0019219,GO:0019222,GO:0019438,GO:0031323,GO:0031326,GO:0032774,GO:0034641,GO:0034645,GO:0034654,GO:0042752,GO:0042753,GO:0043170,GO:0043226,GO:0043227,GO:…	1.76263678886174	3.10221104152792	5.04518216492011	0.0246945107696655	0.999974110452307	0.994792309630149	20.1685460476349	2.80652058711675	3.76443629596726	5.06791554715956	22.7353249930922	4.76062679444801	7.58607470702005
TR7066|c0_g1	4054; 3941; 1125	P2SAF; Y3475	Photosystem II stability/assembly factor HCF136, chloroplastic; Probable LRR receptor-like serine/threonine-protein kinase At3g47570	ARATH; ORYSJ		AT3G47570,AT5G23120	GO:0000166,GO:0001882,GO:0001883,GO:0003674,GO:0003824,GO:0004672,GO:0004674,GO:0005488,GO:0005515,GO:0005524,GO:0005575,GO:0005886,GO:0006081,GO:0006098,GO:0006139,GO:0006351,GO:0006355,GO:0006364,GO:0006461,GO:0006464,GO:0006468,GO:0006629,GO:0006720,GO:0006721,GO:0006725,GO:0006732,GO:0006733,GO:0006739,GO:0006753,GO:0006778,GO:0006779,GO:0006793,GO:0006796,GO:0006807,GO:0006996,GO:0008150,GO:…	-0.739494260342996	2.71652442741853	5.03920392550077	0.0247798749298259	0.999974110452307	11.4637970919284	5.0773962077962	7.49939107704966	5.32942666620084	7.07681900729488	5.07242310602854	5.3915532370857	4.91945450697664
TR53237|c1_g1	3878	QKY	Protein QUIRKY {ECO:0000303|PubMed:19180193}	ARATH		AT1G74720	GO:0003674,GO:0003824,GO:0005488,GO:0005509,GO:0005515,GO:0005543,GO:0005544,GO:0005575,GO:0005886,GO:0005911,GO:0008150,GO:0008289,GO:0009506,GO:0016020,GO:0016021,GO:0016740,GO:0016757,GO:0030054,GO:0031224,GO:0032502,GO:0043167,GO:0043168,GO:0043169,GO:0044425,GO:0044464,GO:0046872,GO:0048513,GO:0048856	0.674066693894296	5.12196119804931	5.03770091334573	0.024801384808052	0.999974110452307	20.6537831904164	48.0472122626641	42.9259624226217	45.0886414775404	27.3484811959331	32.7895922211131	20.3617170123981	40.5050413144525
TR48239|c0_g1	1583	YQJG	Glutathionyl-hydroquinone reductase YqjG	ECOLI	K07393		GO:0003674,GO:0003824,GO:0005488,GO:0005515,GO:0016491	0.790071881377387	8.21529536119258	5.01487674337429	0.0251304183413469	0.999974110452307	236.618456504885	481.69445875074	383.021047340113	295.233318492713	147.517433629482	392.705185289049	186.29537142611	253.696728686889
TR15765|c0_g1	1909; 1754; 1693; 1619; 1391; 1317	BG1; E13A; E13B	Glucan endo-1,3-beta-glucosidase; Glucan endo-1,3-beta-glucosidase, basic isoform; Probable glucan endo-1,3-beta-glucosidase BG1 {ECO:0000305}	ARATH; PRUPE; SOYBN		AT3G57270	GO:0003674,GO:0003824,GO:0004553,GO:0005575,GO:0005576,GO:0005773,GO:0005975,GO:0006950,GO:0006952,GO:0008150,GO:0008152,GO:0008422,GO:0009607,GO:0015926,GO:0016787,GO:0016798,GO:0042973,GO:0043226,GO:0043227,GO:0043229,GO:0043231,GO:0044238,GO:0044424,GO:0044444,GO:0044464,GO:0050896,GO:0071704	0.954311595547138	5.37129755907703	5.01064876237784	0.0251918648255225	0.999974110452307	31.3596432845314	71.6006891154964	49.0911060074355	47.5418696254741	17.1213363079715	51.2677049645028	13.708310890037	48.5508781249283
TR12764|c0_g1	1356; 1356	AKRC9	Aldo-keto reductase family 4 member C9	ARATH		AT2G37770	GO:0000166,GO:0001101,GO:0003674,GO:0003824,GO:0004033,GO:0005488,GO:0005575,GO:0006950,GO:0006970,GO:0008106,GO:0008150,GO:0008152,GO:0009266,GO:0009409,GO:0009414,GO:0009415,GO:0009507,GO:0009536,GO:0009628,GO:0009636,GO:0009651,GO:0010035,GO:0016229,GO:0016491,GO:0016614,GO:0016616,GO:0036094,GO:0042221,GO:0043167,GO:0043168,GO:0043226,GO:0043227,GO:0043229,GO:0043231,GO:0044424,GO:0044444,GO:…	0.445878599128789	6.12352390910169	4.99484367205114	0.0254229499506325	0.999974110452307	51.2554894771343	79.0757446436408	81.3890970263856	75.9654785118786	58.2582003439243	82.4721649649819	59.3644425572734	69.194196570092
TR6411|c0_g1	1424	CDSP	Thioredoxin-like protein CDSP32, chloroplastic	ARATH		AT1G76080	GO:0000103,GO:0001101,GO:0003674,GO:0003824,GO:0005575,GO:0006457,GO:0006662,GO:0006790,GO:0006950,GO:0006979,GO:0008150,GO:0008152,GO:0009414,GO:0009415,GO:0009507,GO:0009526,GO:0009532,GO:0009536,GO:0009570,GO:0009628,GO:0009941,GO:0009987,GO:0010035,GO:0015035,GO:0015036,GO:0016491,GO:0016667,GO:0016671,GO:0018904,GO:0019538,GO:0019725,GO:0031967,GO:0031975,GO:0033554,GO:0034599,GO:0042221,GO:…	-0.490619046297638	5.02388941340831	4.98866448549003	0.0255138929806189	0.999974110452307	36.3809758950454	31.3106099480766	28.6173082817478	25.251331108904	46.3874071703974	25.2262470540884	32.578747219837	33.7925146039984
TR38808|c0_g1	3615; 3376; 3292; 1850; 1739; 1610; 1499; 839	SD11; Y4729	G-type lectin S-receptor-like serine/threonine-protein kinase At4g27290; G-type lectin S-receptor-like serine/threonine-protein kinase SD1-1	ARATH		AT4G27300,AT4G27290	GO:0000166,GO:0001882,GO:0001883,GO:0003674,GO:0003824,GO:0004672,GO:0004674,GO:0005488,GO:0005515,GO:0005516,GO:0005524,GO:0005575,GO:0005886,GO:0005911,GO:0006464,GO:0006468,GO:0006793,GO:0006796,GO:0008037,GO:0008150,GO:0008152,GO:0009506,GO:0009987,GO:0016020,GO:0016021,GO:0016301,GO:0016310,GO:0016740,GO:0016772,GO:0016773,GO:0017076,GO:0019538,GO:0019899,GO:0030054,GO:0030246,GO:0030554,GO:…	0.554698447146166	5.80721417457735	4.92345814011626	0.0264944342944852	0.999974110452307	36.049378458502	78.887692932241	56.6365056187002	60.8654362909762	46.6613485513249	66.2132373304797	39.0600824942059	62.7575271217113
TR48788|c1_g3	519; 519; 441	ACT1	Actin	TOBAC			GO:0000166,GO:0001882,GO:0001883,GO:0003674,GO:0005488,GO:0005524,GO:0005575,GO:0005737,GO:0005856,GO:0017076,GO:0030554,GO:0032549,GO:0032550,GO:0032553,GO:0032555,GO:0032559,GO:0035639,GO:0036094,GO:0043167,GO:0043168,GO:0043226,GO:0043228,GO:0043229,GO:0043232,GO:0044424,GO:0044464,GO:0097159,GO:0097367,GO:1901265,GO:1901363	-0.950983086492251	2.42464498295585	4.92116505320021	0.0265296210874002	0.999974110452307	11.8427655908351	2.82077567099789	4.92291316100806	4.99105036993412	4.7026603725895	5.75176548630022	4.07234340247962	3.0804060931536
TR23054|c0_g1	1385	E13B	Glucan endo-1,3-beta-glucosidase, basic isoform	PRUPE			GO:0003674,GO:0003824,GO:0004553,GO:0005975,GO:0006950,GO:0006952,GO:0008150,GO:0008152,GO:0008422,GO:0009607,GO:0015926,GO:0016787,GO:0016798,GO:0042973,GO:0044238,GO:0050896,GO:0071704	-3.27349373977706	5.03498515745774	4.91826950767046	0.0265741218460945	0.999974110452307	199.24268830021	59.8474571530052	0.0920170684300572	0.0845940740666799	0.410912071391315	0.769921364307904	0.286784746653494	0.827571786220369
TR33800|c0_g1	1317; 1309	ATCA7	Alpha carbonic anhydrase 7	ARATH	K01674	AT1G08080	GO:0003674,GO:0003824,GO:0004089,GO:0005488,GO:0005575,GO:0006730,GO:0008150,GO:0008152,GO:0008270,GO:0009532,GO:0009570,GO:0009987,GO:0016829,GO:0016835,GO:0016836,GO:0043167,GO:0043169,GO:0044237,GO:0044281,GO:0044422,GO:0044424,GO:0044434,GO:0044435,GO:0044444,GO:0044446,GO:0044464,GO:0044699,GO:0044710,GO:0044763,GO:0046872,GO:0046914	0.728058647813749	6.79045008644501	4.90854426331589	0.026724154962142	0.999974110452307	94.078929853594	149.360071779338	184.586239270695	141.187509617289	54.1490796300111	103.894094689549	80.012944316325	77.4699144322956
TR53356|c0_g1	2298; 2284; 2256; 2242; 2238; 2224; 2224; 2210; 2141; 2127							-0.399446453445239	6.19012963737183	4.88861367613495	0.0270343857889223	0.999974110452307	87.0680126238197	65.7240731342508	77.6624057549683	59.9349014762427	91.0855091584082	62.0918935568315	69.5166225888071	70.2976256183858
TR24891|c0_g1	1114; 1011; 834; 520; 417	BGIA; ICI	Glu S.griseus protease inhibitor; Proteinase inhibitor	LINUS; MOMCH			GO:0003674,GO:0004857,GO:0004866,GO:0004867,GO:0006950,GO:0008150,GO:0009611,GO:0030234,GO:0030414,GO:0050896,GO:0061134,GO:0061135	0.60418387437336	5.55135064000645	4.88817049721234	0.0270413265212189	0.999974110452307	40.2654030088393	40.3370920952698	60.5012224927626	67.6752592533439	27.0745398150056	44.1572547176592	57.5863771280217	36.8269444868064
TR27759|c0_g2	1655; 1639; 888	HSFA3	Heat stress transcription factor A-3	ARATH	K09419	AT5G03720	GO:0001071,GO:0003674,GO:0003676,GO:0003677,GO:0003700,GO:0005488,GO:0005575,GO:0005634,GO:0006139,GO:0006351,GO:0006355,GO:0006725,GO:0006807,GO:0006950,GO:0008150,GO:0008152,GO:0009058,GO:0009059,GO:0009266,GO:0009408,GO:0009628,GO:0009719,GO:0009889,GO:0009987,GO:0010033,GO:0010200,GO:0010243,GO:0010468,GO:0010556,GO:0016070,GO:0018130,GO:0019219,GO:0019222,GO:0019438,GO:0031323,GO:0031326,GO:…	1.60957608084198	2.91678736363269	4.88154543340959	0.0271453044197812	0.999974110452307	2.74752161707374	15.4202403347885	2.53046938182657	10.0666948139349	3.10466898384549	17.0288489988101	1.26185288527538	7.31021744494659
TR5651|c0_g1	2949; 2863; 2582; 1785	FBL3	F-box/LRR-repeat protein 3	ARATH	K10268	AT5G01720	GO:0003674,GO:0005488,GO:0005515	0.803550855647198	7.1900586477505	4.8785165166406	0.0271929805412807	0.999974110452307	90.7629554881602	247.664103913615	101.172766738848	201.926054797165	96.4273660864954	185.052864386006	74.0478215859323	170.249906909668
TR15233|c0_g2	586; 467							1.9801147394307	2.41129932794066	4.87571176112374	0.0272372059436242	0.999974110452307	2.32118205580368	13.2106327258401	5.10694729786818	12.9005962951687	0.913137936425145	5.02713361401043	0.573569493306989	1.51721494140401
TR38825|c0_g1	6004; 5735; 3073; 2988; 2804	BGL11; C3H31	Beta-glucosidase 11; DExH-box ATP-dependent RNA helicase DExH8 {ECO:0000305}	ARATH	K01188	AT1G02850,AT2G47680	GO:0000166,GO:0001882,GO:0001883,GO:0003674,GO:0003676,GO:0003677,GO:0003824,GO:0004386,GO:0004553,GO:0005488,GO:0005524,GO:0005575,GO:0005975,GO:0008150,GO:0008152,GO:0008422,GO:0009507,GO:0009536,GO:0015926,GO:0016462,GO:0016787,GO:0016798,GO:0016817,GO:0016818,GO:0017076,GO:0017111,GO:0030554,GO:0032549,GO:0032550,GO:0032553,GO:0032555,GO:0032559,GO:0035639,GO:0036094,GO:0043167,GO:0043168,GO:…	1.54447684145704	5.89037185924754	4.8512355851808	0.0276263358651138	0.999974110452307	10.4690047822982	62.5742069683032	70.6231000200689	4.94875333290078	38.1235088457498	111.729176808682	90.7386938411657	84.7341556668967
TR35840|c0_g1	2230; 2108; 1454	NFD4	Protein NUCLEAR FUSION DEFECTIVE 4 {ECO:0000303|PubMed:16698901}	ARATH		AT1G31470	GO:0000741,GO:0005575,GO:0006810,GO:0006950,GO:0006970,GO:0006996,GO:0008150,GO:0009628,GO:0009651,GO:0009987,GO:0010197,GO:0016021,GO:0016043,GO:0031224,GO:0044425,GO:0048284,GO:0050896,GO:0051179,GO:0051234,GO:0071840	-0.584008335163811	4.86240148667399	4.8492691056194	0.0276578494962832	0.999974110452307	33.6334542779717	29.1480152669782	18.7714819597317	18.0185377762028	43.6479933611219	26.9472477507766	30.3418261959397	31.4937040867196
TR57|c0_g1	1214; 992	PER26; PER61	Probable peroxidase 26; Probable peroxidase 61	ARATH	K00430	AT2G43480,AT5G24070	GO:0003674,GO:0003824,GO:0004601,GO:0005488,GO:0005575,GO:0005576,GO:0006950,GO:0006979,GO:0008150,GO:0008152,GO:0009056,GO:0009987,GO:0016209,GO:0016491,GO:0016684,GO:0020037,GO:0042743,GO:0042744,GO:0043167,GO:0043169,GO:0044237,GO:0044248,GO:0044699,GO:0044710,GO:0044712,GO:0044763,GO:0046872,GO:0046906,GO:0050896,GO:0055114,GO:0072593,GO:0097159,GO:1901363	1.39881220493365	2.52893075691688	4.84787262875846	0.0276802513090556	0.999974110452307	2.79489267943708	3.24389202164757	3.03656325819189	7.82495185116789	2.28284484106286	12.0470048768178	2.35163492255865	11.6779574277763
TR45253|c2_g1	2077; 1959							0.996424349867805	8.04394133462067	4.84199656401856	0.0277747201830569	0.999974110452307	140.692055219121	269.149011941049	267.585634994606	683.943088829107	161.442787159966	150.587560960222	235.851775647834	201.191896472241
TR49356|c0_g1	445							1.01556957419386	2.83337989884103	4.8378900180297	0.0278409397605818	0.999974110452307	5.30555898469413	11.5651802510913	7.08531426911441	12.3084377767019	2.64810001563292	5.52531802620966	4.12970035181032	7.58607470702005
TR43920|c0_g1	871; 802; 757							0.695008391597458	4.10937879016961	4.83105818891408	0.0279514697310822	0.999974110452307	10.6111179693883	22.8012700072329	22.452164696934	24.0247170349371	12.8295880067733	17.9346388391724	13.5935969913756	13.011267527798
TR26245|c0_g1	1899; 1899; 1894; 1894; 1488	C82C4	Cytochrome P450 82C4	ARATH	K00517	AT4G31940	GO:0003674,GO:0003824,GO:0004497,GO:0005488,GO:0005506,GO:0005575,GO:0008150,GO:0008152,GO:0009058,GO:0009987,GO:0010035,GO:0010038,GO:0010039,GO:0016020,GO:0016021,GO:0016491,GO:0016705,GO:0016709,GO:0019748,GO:0020037,GO:0031224,GO:0042221,GO:0043167,GO:0043169,GO:0044425,GO:0044550,GO:0044699,GO:0044710,GO:0044711,GO:0046872,GO:0046906,GO:0046914,GO:0050896,GO:0051716,GO:0055114,GO:0070887,GO:…	-1.27878084955183	5.2683196066068	4.82242249189348	0.0280918375874341	0.999974110452307	110.75354380549	63.4674525974525	9.33973244565081	6.55604074016769	26.800598434078	36.2768831065077	21.910354644327	32.5051807143223
TR31335|c0_g1	1112; 1105	CML45	Probable calcium-binding protein CML45	ARATH		AT5G39670	GO:0003674,GO:0005488,GO:0005509,GO:0043167,GO:0043169,GO:0046872	0.930841579565975	3.46912003215569	4.80695776765283	0.0283450430489874	0.999974110452307	7.95833847704119	8.83843043579339	19.0015246308068	18.3569140724695	5.11357244398081	8.55971399142317	13.2494552953914	6.75850292079968
TR34194|c0_g1	2054; 1965; 1962; 1351	P2C38; P2C42	Probable protein phosphatase 2C 38; Probable protein phosphatase 2C 42	ARATH	K01102	AT3G12620,AT3G17090	GO:0003674,GO:0003824,GO:0004721,GO:0004722,GO:0005488,GO:0016787,GO:0016788,GO:0016791,GO:0042578,GO:0043167,GO:0043169,GO:0046872	-1.16238402008743	3.35894415638927	4.79297584711468	0.0285760151886404	0.999974110452307	29.085832291091	5.45349963059592	7.63741667969475	10.320477036135	5.70711210265716	1.94744815677882	12.4464580047617	8.8274323863506
TR31089|c0_g2	1237	CAF1K	Probable CCR4-associated factor 1 homolog 11	ARATH	K12581	AT5G22250	GO:0000175,GO:0000289,GO:0000291,GO:0000932,GO:0000956,GO:0003674,GO:0003676,GO:0003723,GO:0003824,GO:0004518,GO:0004527,GO:0004532,GO:0004535,GO:0004540,GO:0005488,GO:0005575,GO:0005634,GO:0006139,GO:0006351,GO:0006355,GO:0006396,GO:0006397,GO:0006401,GO:0006402,GO:0006417,GO:0006725,GO:0006807,GO:0006950,GO:0006952,GO:0008150,GO:0008152,GO:0008408,GO:0009056,GO:0009057,GO:0009058,GO:0009059,GO:…	0.879171264960175	3.48053749670449	4.76925161414109	0.0289724173364495	0.999974110452307	6.11086704487091	10.4368699826922	14.2166370724438	9.00926888810141	7.48773107868619	9.96368824398464	23.2295644789331	8.32169407254927
TR1448|c1_g2	4153; 2681; 2005; 1839; 565; 565	ATPAM; CCMC; M810; M820; POLX; YCF2	ATP synthase subunit alpha, mitochondrial; Protein Ycf2; Putative cytochrome c biosynthesis ccmC-like mitochondrial protein; Retrovirus-related Pol polyprotein from transposon TNT 1-94; Uncharacterized mitochondrial protein AtMg00810; Uncharacterized mitochondrial protein AtMg00820	ARATH; HELAN; ORYSJ; SPIOL; TOBAC		ArthMp070,ArthMp071,ArthMp079,AT2G07771	GO:0000166,GO:0001882,GO:0001883,GO:0003674,GO:0003676,GO:0003824,GO:0003964,GO:0004175,GO:0004190,GO:0004518,GO:0004519,GO:0005215,GO:0005488,GO:0005524,GO:0005575,GO:0005739,GO:0005743,GO:0006139,GO:0006163,GO:0006164,GO:0006259,GO:0006461,GO:0006725,GO:0006753,GO:0006754,GO:0006793,GO:0006796,GO:0006807,GO:0006810,GO:0006811,GO:0006812,GO:0006818,GO:0008150,GO:0008152,GO:0008233,GO:0008270,GO:…	1.17708116268652	4.02644010456483	4.76689833546124	0.0290120485710331	0.999974110452307	7.91096741467785	16.1254342525379	13.3884834565733	49.1068599957077	8.72046729286014	8.24268754729638	14.7407359779896	11.2181953243206
TR31334|c0_g1	1291	CB5	Chlorophyll a-b binding protein CP26, chloroplastic	ARATH	K08916	AT4G10340	GO:0003674,GO:0005488,GO:0005575,GO:0006091,GO:0006464,GO:0008150,GO:0008152,GO:0009314,GO:0009416,GO:0009503,GO:0009507,GO:0009517,GO:0009521,GO:0009522,GO:0009526,GO:0009534,GO:0009535,GO:0009536,GO:0009579,GO:0009628,GO:0009637,GO:0009639,GO:0009765,GO:0009768,GO:0009783,GO:0009941,GO:0009987,GO:0010114,GO:0010196,GO:0010218,GO:0010287,GO:0015979,GO:0016020,GO:0016021,GO:0016168,GO:0018298,GO:…	-1.21182390525882	4.21533168426103	4.69811370408988	0.0301957402207471	0.999974110452307	27.6647004201908	25.339968111131	3.63467420298726	2.9607925923338	36.7538019411121	20.6520083602591	10.5536786768486	20.275508762399
TR35702|c1_g1	1293	SDR1	(+)-neomenthol dehydrogenase	ARATH			GO:0003674,GO:0003824,GO:0006950,GO:0006952,GO:0008150,GO:0016491,GO:0016614,GO:0016616,GO:0047501,GO:0050896	0.713090035368679	4.62441581358771	4.68925665412687	0.030351775193673	0.999974110452307	22.4538835602234	27.8316532871792	30.0435728424137	20.0487955538031	10.7750276498167	19.8367975039331	36.4216628249938	29.2868459901319
TR25968|c0_g2	1512; 1374	SEN22	tRNA-splicing endonuclease subunit Sen2-2	ARATH	K15322	AT5G60230	GO:0000213,GO:0000394,GO:0003674,GO:0003676,GO:0003824,GO:0004518,GO:0004519,GO:0004521,GO:0004540,GO:0004549,GO:0005488,GO:0005575,GO:0005634,GO:0006139,GO:0006388,GO:0006396,GO:0006397,GO:0006399,GO:0006725,GO:0006807,GO:0008033,GO:0008150,GO:0008152,GO:0008380,GO:0009987,GO:0016070,GO:0016071,GO:0016787,GO:0016788,GO:0016829,GO:0016892,GO:0016894,GO:0034470,GO:0034641,GO:0034660,GO:0043170,GO:…	-0.8698594069831	5.2683202320999	4.68913180152891	0.0303539807235733	0.999974110452307	45.7130751806235	49.457600098163	11.6861676906173	15.8613888875025	70.7225331761275	41.4851746885906	30.1697553479476	42.4820183593123
TR7720|c0_g2	5043	AB9C	ABC transporter C family member 9	ARATH		AT3G60160	GO:0000166,GO:0001882,GO:0001883,GO:0003674,GO:0003824,GO:0005215,GO:0005488,GO:0005524,GO:0005575,GO:0006810,GO:0008150,GO:0008559,GO:0009987,GO:0015238,GO:0015399,GO:0015405,GO:0016021,GO:0016462,GO:0016787,GO:0016817,GO:0016818,GO:0016820,GO:0016887,GO:0017076,GO:0017111,GO:0022804,GO:0022857,GO:0030554,GO:0031224,GO:0032549,GO:0032550,GO:0032553,GO:0032555,GO:0032559,GO:0035639,GO:0036094,GO:…	0.492755589931901	5.12246453384152	4.68796212983684	0.0303746511712152	0.999974110452307	25.0592919902071	39.3498206104206	39.1992711512044	38.2365214781393	28.1703053387157	40.2623584041016	28.1049051720425	39.4935646868498
TR28363|c0_g1	1906	C734A	Cytochrome P450 734A1	ARATH	K15639	AT2G26710	GO:0003674,GO:0003824,GO:0004497,GO:0005488,GO:0005506,GO:0005575,GO:0006066,GO:0006629,GO:0008150,GO:0008152,GO:0008202,GO:0008395,GO:0009719,GO:0009725,GO:0009741,GO:0010033,GO:0010268,GO:0010817,GO:0014070,GO:0016021,GO:0016128,GO:0016131,GO:0016491,GO:0016705,GO:0020037,GO:0031224,GO:0033993,GO:0040008,GO:0042221,GO:0042445,GO:0042592,GO:0043167,GO:0043169,GO:0044238,GO:0044281,GO:0044425,GO:…	0.604063662954059	6.99405697603841	4.68540114832976	0.0304199601048287	0.999974110452307	105.163758446616	186.73534942006	151.322069033229	165.846682207726	78.1189504611712	136.864844878734	90.6813368918349	104.228068853421
TR50253|c1_g1	6350	ART2	Putative uncharacterized protein ART2	YEAST				1.438821177865	13.9127191335668	4.67875133716734	0.030537937964373	0.999974110452307	5041.27582776905	17163.2446348259	9197.33603225529	52730.574049465	8467.61939826402	7159.77050365131	11301.3265113743	12315.325631797
TR18468|c0_g1	871	ML328	MLP-like protein 328	ARATH		AT2G01520	GO:0003006,GO:0003674,GO:0005488,GO:0005507,GO:0005575,GO:0005829,GO:0006950,GO:0006952,GO:0008150,GO:0009607,GO:0010033,GO:0010035,GO:0010038,GO:0010043,GO:0010228,GO:0014070,GO:0022414,GO:0032502,GO:0042221,GO:0043167,GO:0043169,GO:0044424,GO:0044444,GO:0044464,GO:0046872,GO:0046914,GO:0050896,GO:0080184,GO:1990267	-1.05147705812106	4.95348703055295	4.66689591476371	0.0307494561152349	0.999974110452307	50.6870367287742	51.0560396450618	8.23552762449012	19.414339998303	50.2682434002043	17.8893493471542	9.57861053822672	39.90735057996
TR34157|c2_g1	2442; 2373; 2301; 1576; 1435	STT7	Serine/threonine-protein kinase STN7, chloroplastic	ARATH		AT1G68830	GO:0000166,GO:0001882,GO:0001883,GO:0003674,GO:0003824,GO:0004672,GO:0004674,GO:0005488,GO:0005524,GO:0005575,GO:0006464,GO:0006468,GO:0006793,GO:0006796,GO:0007623,GO:0008150,GO:0008152,GO:0009507,GO:0009535,GO:0009536,GO:0009987,GO:0010109,GO:0016020,GO:0016301,GO:0016310,GO:0016740,GO:0016772,GO:0016773,GO:0017076,GO:0019222,GO:0019538,GO:0030554,GO:0031323,GO:0032549,GO:0032550,GO:0032553,GO:…	-0.444408926606162	5.8784059942869	4.66504037960574	0.0307826995801601	0.999974110452307	68.4511851150269	55.3812290072586	55.9923861396898	39.4208385150728	78.1646073579924	56.5665755306219	50.8756140563299	65.0103614286445
TR34188|c0_g1	2904; 2237; 2229; 1463	C72A1; C7A14; C7A15	Cytochrome P450 72A14; Cytochrome P450 72A15; Secologanin synthase	ARATH; CATRO	K13400	AT3G14690,AT3G14680	GO:0003674,GO:0003824,GO:0004497,GO:0005488,GO:0005506,GO:0005575,GO:0005774,GO:0006807,GO:0008150,GO:0008152,GO:0009820,GO:0016020,GO:0016021,GO:0016491,GO:0016627,GO:0016634,GO:0016705,GO:0020037,GO:0031090,GO:0031224,GO:0043167,GO:0043169,GO:0044422,GO:0044424,GO:0044425,GO:0044437,GO:0044444,GO:0044446,GO:0044464,GO:0044699,GO:0044710,GO:0046872,GO:0046906,GO:0046914,GO:0050616,GO:0055114,GO:…	0.698361618448786	7.92596542862083	4.62925743119652	0.031431164401296	0.999974110452307	138.512986350407	356.828122381233	241.774847299975	302.635299973547	192.900389069812	316.799996666693	143.564444174739	251.673775431683
TR14293|c0_g1	1280	GSTX6	Probable glutathione S-transferase	SOYBN	K00799		GO:0003674,GO:0003824,GO:0004364,GO:0005488,GO:0005515,GO:0005575,GO:0005737,GO:0006518,GO:0006575,GO:0006749,GO:0006790,GO:0006807,GO:0008150,GO:0008152,GO:0009056,GO:0009404,GO:0009407,GO:0009987,GO:0016740,GO:0016765,GO:0019748,GO:0034641,GO:0043603,GO:0044237,GO:0044248,GO:0044424,GO:0044464,GO:0044699,GO:0044710,GO:0044712,GO:0044763,GO:0071704,GO:0090487,GO:1901564	0.68535956592931	10.0442588442334	4.61524472091344	0.0316889732217587	0.999974110452307	615.681697536335	1565.90660082663	1018.07684511015	1243.19451248393	834.51676009894	1210.45225316808	808.790342512185	1149.77306832217
TR11327|c0_g2	744	AB12A	ABC transporter A family member 12	ARATH		AT5G61700	GO:0000166,GO:0001882,GO:0001883,GO:0003674,GO:0003824,GO:0005215,GO:0005488,GO:0005524,GO:0005575,GO:0016021,GO:0016462,GO:0016787,GO:0016817,GO:0016818,GO:0016887,GO:0017076,GO:0017111,GO:0030554,GO:0031224,GO:0032549,GO:0032550,GO:0032553,GO:0032555,GO:0032559,GO:0035639,GO:0036094,GO:0043167,GO:0043168,GO:0044425,GO:0097159,GO:0097367,GO:1901265,GO:1901363	0.964653611991547	2.18850985986829	4.61042986066692	0.0317780665039015	0.999974110452307	2.55803736762038	5.31246084704603	6.11913505059881	6.34455555500099	2.64810001563292	3.89489631355763	5.1621254397629	3.67809682764608
TR28149|c0_g1	2254	WTR36; WTR37	WAT1-related protein At4g28040; WAT1-related protein At4g30420	ARATH		AT4G28040,AT4G30420	GO:0003674,GO:0005215,GO:0005575,GO:0005886,GO:0006810,GO:0008150,GO:0009987,GO:0016020,GO:0016021,GO:0022857,GO:0031224,GO:0044425,GO:0044464,GO:0044699,GO:0044763,GO:0044765,GO:0051179,GO:0051234,GO:0055085,GO:1902578	-0.778952154147263	6.67840916326804	4.59850905958162	0.0319997732369304	0.999974110452307	90.6682133634335	149.454097635038	42.3278514778263	54.0979103656418	207.190997774865	91.6206423526406	87.0104921346702	96.2741844636362
TR28149|c0_g2	1516	WTR37; WTR36	WAT1-related protein At4g30420; WAT1-related protein At4g28040	ARATH; ARATH		AT4G30420	GO:0003674,GO:0005215,GO:0005575,GO:0005886,GO:0006810,GO:0008150,GO:0009987,GO:0016020,GO:0016021,GO:0022857,GO:0031224,GO:0044425,GO:0044464,GO:0044699,GO:0044763,GO:0044765,GO:0051179,GO:0051234,GO:0055085,GO:1902578	-0.775717118183586	6.81035485054014	4.59799399959289	0.0320093887815364	0.999974110452307	100.995104958642	167.224984362325	48.5850121310702	58.4122081430425	224.951530638335	99.8633298999369	94.4668955476611	102.618901491326
TR30700|c0_g1	869; 655	ZRAB2	Zinc finger Ran-binding domain-containing protein 2	CHICK			GO:0003674,GO:0003676,GO:0003723,GO:0005488,GO:0005575,GO:0005654,GO:0008270,GO:0043167,GO:0043169,GO:0044422,GO:0044424,GO:0044428,GO:0044446,GO:0044464,GO:0044822,GO:0046872,GO:0046914,GO:0097159,GO:1901363	1.05266417778565	2.96386684458681	4.5909186873162	0.0321417819123675	0.999974110452307	3.83705605143057	7.28700381674455	6.34917772167395	10.2358829620683	4.7026603725895	13.768005573506	12.6758858020845	2.89650125177129
TR16130|c1_g1	2316; 2233; 2193; 2111; 1734; 1673; 1611; 1471; 1429; 1155	NAC62; NAC91	NAC domain-containing protein 62 {ECO:0000303|PubMed:15029955}; NAC domain-containing protein 91 {ECO:0000303|PubMed:15029955}	ARATH		AT5G24590,AT3G49530	GO:0000975,GO:0000988,GO:0000989,GO:0001067,GO:0001071,GO:0002230,GO:0002237,GO:0002252,GO:0002376,GO:0002682,GO:0002697,GO:0002831,GO:0003674,GO:0003676,GO:0003677,GO:0003700,GO:0003712,GO:0003713,GO:0005488,GO:0005575,GO:0005634,GO:0005886,GO:0006139,GO:0006351,GO:0006355,GO:0006725,GO:0006807,GO:0006950,GO:0006952,GO:0006955,GO:0008150,GO:0008152,GO:0009058,GO:0009059,GO:0009266,GO:0009409,GO:…	0.404587334443754	6.04250123620488	4.57462889227569	0.0324487736499795	0.999974110452307	55.7083693392883	70.9895210534469	77.7544228233984	75.7962903637452	50.222586503383	66.7567112346971	63.1500012130995	66.1597666872839
TR44521|c1_g3	3864; 2806; 609	PP191; Y5262	Ankyrin repeat-containing protein At5g02620; Pentatricopeptide repeat-containing protein At2g37310	ARATH		AT5G02620,AT2G37310	GO:0003674,GO:0005488,GO:0005515,GO:0005575,GO:0005783,GO:0005886,GO:0016020,GO:0016021,GO:0031224,GO:0043226,GO:0043227,GO:0043229,GO:0043231,GO:0044424,GO:0044425,GO:0044444,GO:0044464	-0.66320170951844	2.96295994736386	4.5740417526657	0.0324598956567499	0.999974110452307	13.2638974617353	6.62882282684504	6.90128013225429	7.19049629566779	8.03561384054128	5.88763396235456	6.02247967972338	7.6780271277112
TR6776|c0_g3	2531; 2453	FRO8	Ferric reduction oxidase 8, mitochondrial	ARATH		AT5G50160	GO:0000293,GO:0003674,GO:0003824,GO:0005488,GO:0005575,GO:0005739,GO:0005886,GO:0006810,GO:0006811,GO:0008150,GO:0008152,GO:0016020,GO:0016021,GO:0016491,GO:0016722,GO:0016723,GO:0031090,GO:0031224,GO:0031966,GO:0043167,GO:0043169,GO:0043226,GO:0043227,GO:0043229,GO:0043231,GO:0044422,GO:0044424,GO:0044425,GO:0044429,GO:0044444,GO:0044446,GO:0044464,GO:0044699,GO:0044710,GO:0044765,GO:0046872,GO:…	-0.576224870631826	4.62286667848829	4.57143763711788	0.0325092726131696	0.999974110452307	32.5912909059782	28.113730854279	17.8053027412161	14.7193688876023	32.5990243303777	21.6030876926394	21.6809268470042	27.2638927349266
TR50249|c0_g1	2029	SCGT	Scopoletin glucosyltransferase	TOBAC			GO:0003674,GO:0003824,GO:0005488,GO:0005515,GO:0008150,GO:0008152,GO:0008194,GO:0016740,GO:0016757,GO:0016758,GO:0035251,GO:0042802,GO:0046527,GO:0050275	0.890438651218145	6.95242279132126	4.55217578659024	0.0328769429130813	0.999974110452307	82.7572459487557	230.974514526877	95.0536316882491	121.138714063486	68.1200900573158	214.309876229706	51.621254397629	125.928840136533
TR52163|c0_g1	1201; 477						GO:0003674,GO:0005488,GO:0005575,GO:0005622,GO:0008270,GO:0043167,GO:0043169,GO:0044464,GO:0046872,GO:0046914	-0.527275200795319	5.425627454912	4.54991751522442	0.0329203322849317	0.999974110452307	49.7396154815074	33.379178773475	50.5633791023164	34.7258674043721	61.5911538118761	26.7208002906861	47.8930526911336	38.5280642695927
TR6417|c0_g1	295							1.03976316197854	2.16521006500976	4.54766492573995	0.0329636720636257	0.999974110452307	2.7001505547104	6.62882282684504	6.21115211902886	4.52578296256738	2.19153104742035	5.84234447033645	2.63841966921215	4.32176377248415
TR41927|c0_g1	2038; 2015	AGT22	Alanine--glyoxylate aminotransferase 2 homolog 2, mitochondrial	ARATH			GO:0003674,GO:0003824,GO:0005488,GO:0005575,GO:0005739,GO:0008150,GO:0008152,GO:0008453,GO:0008483,GO:0009058,GO:0009853,GO:0009987,GO:0016740,GO:0016769,GO:0030170,GO:0043094,GO:0043167,GO:0043168,GO:0043226,GO:0043227,GO:0043229,GO:0043231,GO:0044237,GO:0044249,GO:0044424,GO:0044444,GO:0044464,GO:0048037,GO:0097159,GO:1901363	-0.67538029441752	7.95761685072995	4.54193386812165	0.0330742063640903	0.999974110452307	243.866229046476	237.744376137272	147.779411898672	134.039310358654	446.752735396002	240.940097536356	240.956544138266	295.902889784127
TR24381|c0_g2	806							-0.793705238895773	3.80937416557826	4.52108824526992	0.0334795295216129	0.999974110452307	15.0166267691789	18.2410160057864	7.77544228233984	6.51374370313435	25.7961467040104	10.2807146881114	17.723297343186	10.1607424863723
TR54026|c0_g1	763							-0.920210488624518	2.67226736885374	4.51200132327379	0.0336578367957238	0.999974110452307	13.9744633971854	8.03921066234398	5.10694729786818	4.18740666630066	5.47882761855087	2.21918510888749	5.3915532370857	5.88495492423373
TR36019|c1_g1	1031; 711	CFI; CFI2	Chalcone--flavonone isomerase; Chalcone--flavonone isomerase 2	FRAAN; PYRCO			GO:0003674,GO:0003824,GO:0008150,GO:0008152,GO:0009058,GO:0009812,GO:0009813,GO:0016853,GO:0016872,GO:0045430,GO:0071704,GO:1901576	-0.58452893241514	3.55321922669206	4.51149319281642	0.0336678367829331	0.999974110452307	17.8588905109793	9.02648214719325	9.61578365094098	10.954932591635	13.1948431813433	12.8622157331438	10.2095369808644	9.42512312084309
TR27919|c0_g1	2774	CSLD2	Cellulose synthase-like protein D2	ARATH; ORYSI		AT5G16910	GO:0000030,GO:0000139,GO:0000271,GO:0003674,GO:0003824,GO:0005575,GO:0005768,GO:0005794,GO:0005802,GO:0005886,GO:0005975,GO:0005976,GO:0006073,GO:0006950,GO:0008150,GO:0008152,GO:0008194,GO:0009058,GO:0009059,GO:0009250,GO:0009266,GO:0009409,GO:0009628,GO:0009987,GO:0016020,GO:0016021,GO:0016043,GO:0016049,GO:0016051,GO:0016740,GO:0016757,GO:0016758,GO:0016759,GO:0016760,GO:0019187,GO:0030173,GO:…	-0.88658281951563	3.71699681999829	4.50173950448782	0.0338603918824203	0.999974110452307	17.0535824508025	15.8433566854381	5.29098143472829	3.89132740706728	22.7827915138074	14.8549533819407	12.5038149540924	12.2756481622688
TR10164|c0_g1	1135	YCX91	Uncharacterized protein ORF91	PHAAO				1.62440577180811	4.13200611823023	4.50044699898574	0.0338859944482936	0.999974110452307	4.16865348797396	16.1724471803879	6.62522892696412	69.4940318457776	9.405320745179	7.74450313509715	7.16961866633736	18.3904841382304
TR14140|c0_g1	918; 845; 649; 552	XYLB	Xylulose kinase	RAT	K00854		GO:0000166,GO:0001882,GO:0001883,GO:0003674,GO:0003824,GO:0004856,GO:0005488,GO:0005524,GO:0005575,GO:0005737,GO:0005975,GO:0005996,GO:0005997,GO:0006793,GO:0006796,GO:0008150,GO:0008152,GO:0009987,GO:0016301,GO:0016310,GO:0016740,GO:0016772,GO:0016773,GO:0017076,GO:0019200,GO:0019321,GO:0030554,GO:0032549,GO:0032550,GO:0032553,GO:0032555,GO:0032559,GO:0035639,GO:0036094,GO:0042732,GO:0043167,GO:…	-0.690712776317281	6.39149922923576	4.50034706575785	0.0338879748156906	0.999974110452307	80.9097745165854	92.5684549365807	39.3833052880645	41.3665022186065	153.772428493994	79.5736374758228	97.8509555581723	85.5157512427715
TR4610|c1_g1	720	CML19	Putative calcium-binding protein CML19	ORYSJ			GO:0003674,GO:0005488,GO:0005509,GO:0043167,GO:0043169,GO:0046872	1.06667672921959	2.24641649132046	4.48403798637591	0.0342127965172041	0.999974110452307	2.65277949234706	3.94908593939705	5.79707531109361	3.3837629626672	2.46547242834789	7.06516075482547	8.60354239960483	3.4482157759182
TR14749|c1_g1	2691; 2665; 2662; 2647; 2572; 2569; 2554; 2553; 2550; 2535; 2527; 2524; 2509; 1013; 855	ATOX1; CCH	Copper transport protein ATX1; Copper transport protein CCH	ARATH	K07213	AT1G66240	GO:0000041,GO:0000785,GO:0003674,GO:0005488,GO:0005575,GO:0005829,GO:0006810,GO:0006811,GO:0006812,GO:0006825,GO:0008150,GO:0030001,GO:0032991,GO:0043167,GO:0043169,GO:0044422,GO:0044424,GO:0044427,GO:0044444,GO:0044446,GO:0044464,GO:0044699,GO:0044765,GO:0046872,GO:0051179,GO:0051234,GO:1902578	-0.386977032051381	5.99405045284987	4.48174394760665	0.0342587463953482	0.999974110452307	76.1726682802514	50.4918845108622	63.8138369562447	59.723416291076	78.3928918420987	62.3183410169221	53.9728893201877	64.2287658527697
TR41539|c0_g1	2109	DOX1	Alpha-dioxygenase 1	ARATH	K10529	AT3G01420	GO:0000302,GO:0001101,GO:0001561,GO:0001676,GO:0002376,GO:0003674,GO:0003824,GO:0004601,GO:0005488,GO:0005575,GO:0005811,GO:0006082,GO:0006629,GO:0006631,GO:0006633,GO:0006636,GO:0006950,GO:0006952,GO:0006955,GO:0006979,GO:0008150,GO:0008152,GO:0008219,GO:0008610,GO:0009056,GO:0009058,GO:0009062,GO:0009605,GO:0009607,GO:0009617,GO:0009620,GO:0009626,GO:0009627,GO:0009719,GO:0009725,GO:0009737,GO:…	1.374918682574	2.06170995659041	4.48056089071413	0.0342824683769054	0.999974110452307	1.27901868381019	7.52206845599437	3.91072540827743	4.229703703334	2.41981553152664	4.61952818584742	1.08978203728328	7.44814607598332
TR17634|c0_g1	1862	Y5133	BTB/POZ domain-containing protein At5g41330	ARATH		AT5G41330	GO:0006461,GO:0006464,GO:0008150,GO:0008152,GO:0009987,GO:0016043,GO:0016567,GO:0019538,GO:0022607,GO:0032446,GO:0036211,GO:0043170,GO:0043412,GO:0043933,GO:0044237,GO:0044238,GO:0044260,GO:0044267,GO:0051259,GO:0051260,GO:0065003,GO:0070647,GO:0071704,GO:0071822,GO:0071840	0.525165351010004	4.96219383795542	4.47807069462334	0.0343324564908609	0.999974110452307	25.4382604891138	37.9394327749216	40.5795271776552	33.2877681452386	21.3217708155271	28.6682484474649	35.4465946863719	25.9765588452505
TR9433|c0_g1	821	NLTP; NLTP2	Non-specific lipid-transfer protein	GOSHI; HELAN			GO:0003674,GO:0005488,GO:0006810,GO:0006869,GO:0008150,GO:0008289,GO:0044699,GO:0044765,GO:0051179,GO:0051234,GO:0071702,GO:1902578	0.848218753811437	3.43147606756457	4.47373736576367	0.0344196253288698	0.999974110452307	6.86880404268436	8.36830115729374	15.5508845646797	19.8796074056698	6.48327934861853	12.0017153847997	6.65340612236107	9.60902796222539
TR13157|c0_g1	5070; 4928; 4909; 4783; 4764; 808; 275; 230	NOL6	Nucleolar protein 6	MOUSE; XENLA; XENTR	K14544		GO:0000228,GO:0000793,GO:0000794,GO:0003674,GO:0003676,GO:0003723,GO:0005488,GO:0005575,GO:0005634,GO:0005694,GO:0005730,GO:0005739,GO:0006139,GO:0006364,GO:0006405,GO:0006409,GO:0006725,GO:0006807,GO:0006810,GO:0006913,GO:0008150,GO:0008152,GO:0009987,GO:0015931,GO:0016070,GO:0016072,GO:0016482,GO:0030529,GO:0030684,GO:0032040,GO:0032545,GO:0032991,GO:0034456,GO:0034470,GO:0034641,GO:0034660,GO:…	0.631633766305614	5.5840521006895	4.47185113724221	0.034457640767638	0.999974110452307	31.7859828458014	83.3539210779876	59.2129835347418	40.6474525890397	36.023291591972	55.7513646742959	40.7234340247962	35.4936343867847
TR48357|c3_g1	1830; 1828; 1475; 1158; 950							1.00906936506457	2.94684053847217	4.44395073640209	0.0350251070294914	0.999974110452307	5.54241429651083	12.035309529591	10.7199884721017	6.55604074016769	3.10466898384549	12.5904787810351	3.15463221318844	7.12631260356429
TR43905|c0_g1	889; 537							-0.590078161294712	6.42774391811519	4.4288391099745	0.0353365344967946	0.999974110452307	162.577486030984	49.410587170313	96.0198109067647	86.3282525850469	67.2982659145332	77.3091628749172	79.0378761777031	69.9757921459668
TR24081|c0_g1	2473; 2403; 2371; 2367; 2301; 2297; 2265	ISPS; TPS12; TPS2	Isoprene synthase, chloroplastic; Probable terpene synthase 12; Tricyclene synthase EBOS, chloroplastic	LOTJA; POPAL; RICCO	K12742		GO:0000287,GO:0003674,GO:0003824,GO:0005488,GO:0005575,GO:0006629,GO:0006720,GO:0006721,GO:0006950,GO:0006952,GO:0008150,GO:0008152,GO:0008299,GO:0008610,GO:0009058,GO:0009532,GO:0009570,GO:0009605,GO:0009607,GO:0009611,GO:0009987,GO:0010333,GO:0016114,GO:0016829,GO:0016835,GO:0016838,GO:0043167,GO:0043169,GO:0043207,GO:0044237,GO:0044238,GO:0044249,GO:0044255,GO:0044422,GO:0044424,GO:0044434,GO:…	-0.770218764799795	6.05122713367314	4.40575027823763	0.0358179658351212	0.999974110452307	134.533817111887	94.0728686277796	26.0408303657062	62.9802881426432	57.4820330979629	44.0213862416049	40.379292328812	70.2056731976946
TR32104|c0_g2	1748; 1604; 1531; 1277; 285	APRR1	Two-component response regulator-like APRR1	ARATH	K12127	AT5G61380	GO:0000160,GO:0001071,GO:0003006,GO:0003674,GO:0003676,GO:0003677,GO:0003700,GO:0005488,GO:0005515,GO:0005575,GO:0005634,GO:0006139,GO:0006351,GO:0006355,GO:0006725,GO:0006807,GO:0007165,GO:0007623,GO:0008150,GO:0008152,GO:0009058,GO:0009059,GO:0009791,GO:0009889,GO:0009892,GO:0009908,GO:0009987,GO:0010031,GO:0010468,GO:0010556,GO:0010605,GO:0010629,GO:0016070,GO:0018130,GO:0019219,GO:0019222,GO:…	1.56880269746396	4.08489694857978	4.40182813447123	0.0359004270538755	0.999974110452307	2.88963480416376	32.6739848557256	5.06093876365315	7.27509036973447	10.7293707529955	49.0032303635972	7.45640341299086	19.8157466589433
TR40207|c0_g1	619							-0.927488565889847	2.31332444666281	4.39470978261308	0.0360505949253864	0.999974110452307	6.01612492014423	6.29973233189529	2.53046938182657	2.28403999980036	9.13137936425145	4.34779123373875	5.0474115411015	3.40223956557263
TR54026|c0_g2	903							-0.942833770863958	2.44193446071887	4.38735309357637	0.0362064816831311	0.999974110452307	11.0374575306583	7.00492624964476	4.96892169522309	3.42605999970054	5.6614552058359	1.9021586647607	4.47384204779451	4.27578756213857
TR46015|c0_g1	1298; 1275; 1248; 1225	HYES	Bifunctional epoxide hydrolase 2	HUMAN; MOUSE; PIG	K08726		GO:0000287,GO:0003674,GO:0003824,GO:0004301,GO:0005488,GO:0005575,GO:0005777,GO:0006629,GO:0006725,GO:0006793,GO:0006796,GO:0008150,GO:0008152,GO:0009056,GO:0009636,GO:0009987,GO:0016311,GO:0016787,GO:0016788,GO:0016791,GO:0016801,GO:0016803,GO:0019439,GO:0030258,GO:0033885,GO:0042221,GO:0042577,GO:0042578,GO:0042579,GO:0043167,GO:0043169,GO:0043226,GO:0043227,GO:0043229,GO:0043231,GO:0044237,GO:…	0.724922640076498	6.6096724759943	4.34954866131952	0.037018755481671	0.999974110452307	54.0030110942081	157.023179018883	88.6584454323601	79.4761325856458	76.9775280406398	158.33206409532	52.4816086375895	113.469287132882
TR19142|c1_g1	1996; 1968; 1611; 1400; 1308; 899; 452; 409	WRK25; WRK26; WRK33	Probable WRKY transcription factor 25; Probable WRKY transcription factor 26; Probable WRKY transcription factor 33	ARATH	K13424,K13423	AT2G38470,AT2G30250,AT5G07100	GO:0000975,GO:0001067,GO:0001071,GO:0001101,GO:0003674,GO:0003676,GO:0003677,GO:0003700,GO:0005488,GO:0005575,GO:0005634,GO:0006139,GO:0006351,GO:0006355,GO:0006725,GO:0006790,GO:0006807,GO:0006950,GO:0006952,GO:0006970,GO:0008150,GO:0008152,GO:0009058,GO:0009059,GO:0009266,GO:0009403,GO:0009404,GO:0009408,GO:0009409,GO:0009414,GO:0009415,GO:0009605,GO:0009607,GO:0009617,GO:0009620,GO:0009628,GO:…	0.512353817183514	6.8182994927903	4.34730807521485	0.0370674922084522	0.999974110452307	92.9893954192372	155.048636049184	121.416521793461	127.863942951787	77.8906659770649	137.408318782952	78.8084483803803	110.57278588111
TR45155|c0_g1	986	CML23	Probable calcium-binding protein CML23	ARATH	K13448	AT1G66400	GO:0003674,GO:0005488,GO:0005509,GO:0008150,GO:0009909,GO:0019222,GO:0031323,GO:0043167,GO:0043169,GO:0046872,GO:0048580,GO:0048831,GO:0050789,GO:0050793,GO:0050794,GO:0051171,GO:0051239,GO:0065007,GO:0080164,GO:2000026,GO:2000241,GO:2000377	0.510984836876261	5.36102502567133	4.34626543873803	0.0370901943103986	0.999974110452307	34.2492780886951	43.9100746118671	57.7867189740759	39.4208385150728	27.9420208546094	49.727862235887	33.9553140037737	41.0107796282538
TR41076|c0_g1	765; 763	PI5K9	Phosphatidylinositol 4-phosphate 5-kinase 9	ARATH	K00889	AT3G09920	GO:0000166,GO:0001882,GO:0001883,GO:0003674,GO:0003824,GO:0005488,GO:0005524,GO:0005575,GO:0005634,GO:0005829,GO:0005975,GO:0006082,GO:0006520,GO:0006807,GO:0008150,GO:0008152,GO:0009987,GO:0016020,GO:0016301,GO:0016307,GO:0016308,GO:0016740,GO:0016772,GO:0016773,GO:0017076,GO:0019752,GO:0030554,GO:0032549,GO:0032550,GO:0032553,GO:0032555,GO:0032559,GO:0035639,GO:0036094,GO:0043167,GO:0043168,GO:…	0.813665894765378	3.18848864246133	4.34261324037684	0.0371698312635512	0.999974110452307	4.64236411160736	11.7062190346412	7.45338254283464	13.8311311099022	6.84853452318859	10.3712936721476	5.3915532370857	11.815886058813
TR31676|c0_g1	3001; 2868; 2854; 2742; 2728; 1412; 1289; 760; 746							-1.27385136053807	7.53441937164485	4.33818953111643	0.0372665310807413	0.999974110452307	387.021579508491	39.1147559711707	400.688324478684	74.654270363845	274.580577483041	31.7479339046965	170.522210360168	104.090140222384
TR54017|c0_g1	592	SAG21	Protein SENESCENCE-ASSOCIATED GENE 21, mitochondrial {ECO:0000303|PubMed:9617813}	ARATH		AT4G02380	GO:0000302,GO:0001101,GO:0005575,GO:0005739,GO:0006950,GO:0006979,GO:0007154,GO:0008150,GO:0009266,GO:0009409,GO:0009414,GO:0009415,GO:0009605,GO:0009628,GO:0009987,GO:0009991,GO:0010035,GO:0031668,GO:0033554,GO:0042221,GO:0042631,GO:0043226,GO:0043227,GO:0043229,GO:0043231,GO:0044424,GO:0044444,GO:0044464,GO:0044699,GO:0044763,GO:0050896,GO:0051716,GO:0070887,GO:0071214,GO:0071229,GO:0071462,GO:…	0.890934844173403	3.33946493391203	4.31961074297733	0.0376755397152037	0.999974110452307	8.47942016303793	16.6425764588876	12.2382701011976	10.5319622213017	3.7438655393431	14.4473479537777	8.60354239960483	5.51714524146913
TR8372|c3_g3	1455							0.759788296240801	4.23523250161261	4.31550305134617	0.0377666030227407	0.999974110452307	12.9796710875553	15.0911498398387	28.0191973369524	21.1908155537033	11.6881655862419	14.1756110016691	33.0376028144826	13.884815524364
TR23179|c1_g1	1509; 1487; 1479	TRNHF	Tropinone reductase homolog At5g06060 {ECO:0000305}	ARATH	K08081	AT5G06060	GO:0003674,GO:0003824,GO:0005575,GO:0005829,GO:0016491,GO:0044424,GO:0044444,GO:0044464	0.827939665602265	7.67007258365984	4.30704074612339	0.0379549314039954	0.999974110452307	122.454196209235	427.018423661231	152.748333593895	129.978794803454	135.007443900458	307.832677247107	164.671801528437	188.870272099626
TR44457|c0_g1	1409; 1408	CAF1A	Probable CCR4-associated factor 1 homolog 1	ARATH	K12581	AT1G06450	GO:0000175,GO:0003674,GO:0003676,GO:0003723,GO:0003824,GO:0004518,GO:0004527,GO:0004532,GO:0004535,GO:0004540,GO:0005488,GO:0005575,GO:0005634,GO:0005737,GO:0006139,GO:0006351,GO:0006355,GO:0006725,GO:0006807,GO:0008150,GO:0008152,GO:0008408,GO:0009058,GO:0009059,GO:0009889,GO:0009987,GO:0010468,GO:0010556,GO:0016070,GO:0016787,GO:0016788,GO:0016796,GO:0016896,GO:0018130,GO:0019219,GO:0019222,GO:…	0.813369798881695	3.2831097459812	4.30254933543469	0.038055287180841	0.999974110452307	5.49504323414749	8.36830115729374	15.5048760304646	12.6045170359353	6.80287762636733	7.20102923087981	14.5113081806668	6.7125267104541
TR26125|c0_g1	1904	DTX40	Protein DETOXIFICATION 40 {ECO:0000303|PubMed:11739388}	ARATH	K03327	AT3G21690	GO:0003674,GO:0005215,GO:0005575,GO:0005773,GO:0005774,GO:0006810,GO:0006855,GO:0008150,GO:0009987,GO:0015238,GO:0015291,GO:0015297,GO:0015893,GO:0016020,GO:0016021,GO:0022804,GO:0022857,GO:0031090,GO:0031224,GO:0043226,GO:0043227,GO:0043229,GO:0043231,GO:0044422,GO:0044424,GO:0044425,GO:0044437,GO:0044444,GO:0044446,GO:0044464,GO:0044699,GO:0044763,GO:0044765,GO:0051179,GO:0051234,GO:0055085,GO:…	0.801337720001875	4.7078681912228	4.29559310780389	0.0382112659298192	0.999974110452307	23.4013048074902	36.9991742179223	43.0179794910518	29.861708145538	10.0445173006766	29.121143367646	17.3217986978711	18.4824365589216
TR14766|c0_g1	2627; 2618	SCL14	Scarecrow-like protein 14	ARATH		AT1G07530	GO:0001071,GO:0003674,GO:0003700,GO:0005575,GO:0005634,GO:0005829,GO:0006139,GO:0006351,GO:0006355,GO:0006725,GO:0006807,GO:0008150,GO:0008152,GO:0009058,GO:0009059,GO:0009410,GO:0009889,GO:0009891,GO:0009893,GO:0009987,GO:0010468,GO:0010556,GO:0010557,GO:0010604,GO:0010628,GO:0016070,GO:0018130,GO:0019219,GO:0019222,GO:0019438,GO:0031323,GO:0031325,GO:0031326,GO:0031328,GO:0032774,GO:0034641,GO:…	0.497586807189543	5.6315820875812	4.29120217728756	0.0383100681635936	0.999974110452307	41.8760191291929	57.4027849048071	67.586536761877	60.0194955503094	33.7404467509091	50.13546766405	38.3717991022376	46.6658535007597
TR30141|c0_g1	1855	GAUTC	Probable galacturonosyltransferase 12	ARATH				-0.860388716055417	2.34517000791036	4.26802300189182	0.0388360899329971	0.999974110452307	9.6163256597581	6.0176547647955	4.92291316100806	2.70701037013376	5.43317072172962	4.25721224970253	3.21198916251914	3.72407303799166
TR17764|c0_g1	235	BGAL	Beta-galactosidase	MALDO			GO:0003674,GO:0003824,GO:0004553,GO:0004565,GO:0005575,GO:0005576,GO:0005975,GO:0008150,GO:0008152,GO:0015925,GO:0016787,GO:0016798,GO:0044238,GO:0048046,GO:0071704	-0.711773968057768	4.64528024607053	4.26194911715983	0.0389751774393106	0.999974110452307	20.9853806269598	23.2713992857326	13.3424749223583	13.3235666655021	49.4464192574216	24.8639311179435	27.1298370334206	27.1259641038899
TR27316|c0_g2	752	NLTP	Non-specific lipid-transfer protein	HELAN			GO:0003674,GO:0005488,GO:0006810,GO:0006869,GO:0008150,GO:0008289,GO:0044699,GO:0044765,GO:0051179,GO:0051234,GO:0071702,GO:1902578	-1.54028092643632	3.0763383181537	4.26114623176619	0.0389936019784037	0.999974110452307	27.6647004201908	11.8002448903412	0.506093876365315	1.52269333320024	5.20488623762333	3.80431732952141	3.78555865582613	12.4595530036511
TR44227|c0_g1	2286; 2197; 2196	ASO	L-ascorbate oxidase	CUCMA; CUCPM; CUCSA	K00423		GO:0003674,GO:0003824,GO:0005488,GO:0005507,GO:0005575,GO:0005576,GO:0008150,GO:0008152,GO:0008447,GO:0016491,GO:0016679,GO:0016682,GO:0043167,GO:0043169,GO:0044699,GO:0044710,GO:0046872,GO:0046914,GO:0055114	0.643303756970204	5.144634512683	4.25980240681785	0.0390244603894161	0.999974110452307	27.9489267943708	40.8542343016194	31.2858032662195	50.1219888845079	21.6870259900972	45.1083340500395	19.7307905697604	45.3785196110836
TR21564|c0_g1	255	BGAL	Beta-galactosidase	MALDO			GO:0003674,GO:0003824,GO:0004553,GO:0004565,GO:0005575,GO:0005576,GO:0005975,GO:0008150,GO:0008152,GO:0015925,GO:0016787,GO:0016798,GO:0044238,GO:0048046,GO:0071704	-0.863289902469217	2.49011442411207	4.24343129528894	0.0394024555924142	0.999974110452307	5.40030110942081	5.73557719769571	2.43845231339652	3.67984222190058	11.2772535148505	5.48002853419155	4.41648509846381	5.74702629319701
TR21525|c0_g1	1588; 1567; 1561	RAV1; RAV2; RAVL1	AP2/ERF and B3 domain-containing transcription factor RAV1; AP2/ERF and B3 domain-containing transcription repressor RAV2; AP2/ERF and B3 domain-containing transcription repressor TEM1	ARATH	K09287	AT1G13260,AT1G25560	GO:0000160,GO:0001071,GO:0003674,GO:0003676,GO:0003677,GO:0003700,GO:0005488,GO:0005575,GO:0005634,GO:0006139,GO:0006351,GO:0006355,GO:0006725,GO:0006807,GO:0007165,GO:0008150,GO:0008152,GO:0009058,GO:0009059,GO:0009314,GO:0009416,GO:0009628,GO:0009648,GO:0009719,GO:0009725,GO:0009741,GO:0009755,GO:0009791,GO:0009873,GO:0009889,GO:0009890,GO:0009892,GO:0009909,GO:0009910,GO:0009987,GO:0010033,GO:…	-0.663990975638681	4.75144678523029	4.23966803033368	0.0394898878881945	0.999974110452307	32.1175802823448	33.0971012063752	14.0786114697988	14.4232896283689	42.0956588691992	31.7932233967146	20.8205726070437	26.2983923176695
TR946|c0_g1	2354; 2030; 2030	LAHY; PPO; PPOC	(+)-larreatricin hydroxylase, chloroplastic; Polyphenol oxidase C, chloroplastic; Polyphenol oxidase, chloroplastic	LARTR; MALDO; SOLLC	K00422		GO:0003674,GO:0003824,GO:0004097,GO:0005488,GO:0005575,GO:0006725,GO:0008150,GO:0008152,GO:0009058,GO:0009543,GO:0009698,GO:0009699,GO:0009806,GO:0009807,GO:0009987,GO:0016491,GO:0016679,GO:0016682,GO:0018130,GO:0018958,GO:0019438,GO:0019748,GO:0031977,GO:0031978,GO:0042440,GO:0043167,GO:0043169,GO:0044237,GO:0044249,GO:0044422,GO:0044424,GO:0044434,GO:0044435,GO:0044436,GO:0044444,GO:0044446,GO:…	-0.555601070946522	5.92054693269779	4.23703373794798	0.0395512117419215	0.999974110452307	108.242877500233	58.860185668156	71.6352877727995	36.6715311079057	50.8617830588806	54.1662324536619	46.2297011605433	57.148429459551
TR30925|c0_g1	2027; 1938	FMO1	Probable flavin-containing monooxygenase 1	ARATH	K00485	AT1G19250	GO:0000166,GO:0001666,GO:0002218,GO:0002253,GO:0002376,GO:0002682,GO:0002684,GO:0003674,GO:0003824,GO:0004497,GO:0004499,GO:0005488,GO:0006950,GO:0006952,GO:0006955,GO:0007165,GO:0008150,GO:0008152,GO:0008219,GO:0009605,GO:0009607,GO:0009617,GO:0009620,GO:0009626,GO:0009627,GO:0009628,GO:0009814,GO:0009870,GO:0009987,GO:0010204,GO:0012501,GO:0016265,GO:0016491,GO:0016705,GO:0016709,GO:0031347,GO:…	-0.642735984587094	4.87970399160305	4.22320846655724	0.0398746933720196	0.999974110452307	43.1550378130031	33.1441141342252	22.9582585732993	12.0123585174686	37.2103709093247	24.8186416259254	25.4091285534996	36.0913251212772
TR38408|c0_g1	1466; 1445	PUB27; PUB28	U-box domain-containing protein 27; U-box domain-containing protein 28	ARATH		AT5G64660,AT5G09800	GO:0003674,GO:0003824,GO:0004842,GO:0006464,GO:0008150,GO:0008152,GO:0009719,GO:0009987,GO:0010033,GO:0010200,GO:0010243,GO:0016567,GO:0016740,GO:0016874,GO:0019538,GO:0019787,GO:0032446,GO:0036211,GO:0042221,GO:0043170,GO:0043412,GO:0044237,GO:0044238,GO:0044260,GO:0044267,GO:0050896,GO:0070647,GO:0071704,GO:1901698,GO:1901700	0.668848483347487	3.25098000012039	4.22159203681851	0.0399126952144517	0.999974110452307	8.00570953940453	11.8942707460411	10.1678860615213	9.60142740656817	5.06791554715956	12.4546103049808	9.57861053822672	8.6435275449683
TR26272|c0_g1	2681; 2668; 2663; 2652; 2651; 2640	SBT34; SBT35; SBT36; SBT37; SBT38; SBT3A; SBT3B	Subtilisin-like protease SBT3.10 {ECO:0000303|PubMed:16193095}; Subtilisin-like protease SBT3.11 {ECO:0000303|PubMed:16193095}; Subtilisin-like protease SBT3.4 {ECO:0000303|PubMed:16193095}; Subtilisin-like protease SBT3.5 {ECO:0000303|PubMed:16193095}; Subtilisin-like protease SBT3.6 {ECO:0000303|PubMed:16193095}; Subtilisin-like protease SBT3.7 {ECO:0000303|PubMed:16193095}; Subtilisin-like pro…	ARATH		AT4G10530,AT5G11940,AT1G32950,AT4G10540,AT1G32940	GO:0003674,GO:0003824,GO:0004175,GO:0004252,GO:0005575,GO:0005576,GO:0005618,GO:0006508,GO:0008150,GO:0008152,GO:0008233,GO:0008236,GO:0016787,GO:0017171,GO:0019538,GO:0030312,GO:0040008,GO:0043170,GO:0044238,GO:0044464,GO:0050789,GO:0065007,GO:0070011,GO:0071704	0.538229602278281	4.61446771988572	4.21750909505694	0.0400088534561946	0.999974110452307	21.8854308118633	22.1430890173334	31.9759312794449	24.5745785163705	14.5645500859811	28.1700640352657	26.9577661854285	24.9650822176478
TR24493|c0_g1	2021; 2019	C71E7	2-methylbutanal oxime monooxygenase	MANES	K16265		GO:0003674,GO:0003824,GO:0004497,GO:0005488,GO:0005506,GO:0005575,GO:0005783,GO:0008150,GO:0008152,GO:0016020,GO:0016021,GO:0016491,GO:0016705,GO:0016709,GO:0020037,GO:0031090,GO:0031224,GO:0043167,GO:0043169,GO:0043226,GO:0043227,GO:0043229,GO:0043231,GO:0044422,GO:0044424,GO:0044425,GO:0044444,GO:0044464,GO:0044699,GO:0044710,GO:0046872,GO:0046906,GO:0046914,GO:0055114,GO:0097159,GO:1901363	-0.455676600281276	6.53194298312513	4.19596928113003	0.0405201829738059	0.999974110452307	132.354748243173	68.9209522280484	102.414997162654	110.226078508884	99.6690057608046	74.3653458937399	79.7835165190022	71.7688643494442
TR31239|c0_g1	1888	GSTL3	Glutathione S-transferase L3	ARATH	K00799	AT5G02790	GO:0003674,GO:0003824,GO:0004364,GO:0005488,GO:0005515,GO:0005575,GO:0005829,GO:0006464,GO:0006518,GO:0006575,GO:0006749,GO:0006790,GO:0006807,GO:0008150,GO:0008152,GO:0009636,GO:0009987,GO:0010035,GO:0010038,GO:0010731,GO:0016740,GO:0016765,GO:0019538,GO:0034641,GO:0036211,GO:0042221,GO:0043170,GO:0043412,GO:0043603,GO:0044237,GO:0044238,GO:0044260,GO:0044267,GO:0044424,GO:0044444,GO:0044464,GO:…	0.727653382278741	7.71287725013638	4.17738354205455	0.0409669000447128	0.999974110452307	186.878841023378	269.337063652448	361.39703625905	233.691129609203	94.235835039075	221.375036984531	141.843735694818	168.824644388955
TR27744|c0_g1	1776; 1669; 1655; 1490; 1434; 452; 268	WTR17	WAT1-related protein At3g18200	ARATH			GO:0003674,GO:0005215,GO:0005575,GO:0016020,GO:0016021,GO:0022857,GO:0031224,GO:0044425	-1.02860721955912	2.74127273465456	4.17367019264284	0.0410567703475978	0.999974110452307	17.4799220120726	4.37220229004673	6.62522892696412	6.42914962906767	3.88083622980687	1.67571120467014	4.87534069310941	7.40216986563774
TR34893|c0_g1	915; 915	PCL1	Transcription factor LUX	ARATH		AT3G46640	GO:0003674,GO:0003676,GO:0003677,GO:0005488,GO:0005575,GO:0005634,GO:0006139,GO:0006351,GO:0006355,GO:0006725,GO:0006807,GO:0007623,GO:0008150,GO:0008152,GO:0009058,GO:0009059,GO:0009889,GO:0009987,GO:0010468,GO:0010556,GO:0016070,GO:0018130,GO:0019219,GO:0019222,GO:0019438,GO:0031323,GO:0031326,GO:0032774,GO:0034641,GO:0034645,GO:0034654,GO:0042752,GO:0042753,GO:0043170,GO:0043226,GO:0043227,GO:…	2.0850664272498	1.77666561403754	4.1730783072726	0.0410711142494235	0.999974110452307	0.284226374180042	6.8168745382449	1.15021335537572	0.50756444440008	1.64364828556526	11.0506360524193	1.60599458125957	3.54016819660936
TR31239|c0_g2	1182	GSTL3	Glutathione S-transferase L3	ARATH	K00799	AT5G02790	GO:0003674,GO:0003824,GO:0004364,GO:0005488,GO:0005515,GO:0005575,GO:0005829,GO:0006464,GO:0006518,GO:0006575,GO:0006749,GO:0006790,GO:0006807,GO:0008150,GO:0008152,GO:0009636,GO:0009987,GO:0010035,GO:0010038,GO:0010731,GO:0016740,GO:0016765,GO:0019538,GO:0034641,GO:0036211,GO:0042221,GO:0043170,GO:0043412,GO:0043603,GO:0044237,GO:0044238,GO:0044260,GO:0044267,GO:0044424,GO:0044444,GO:0044464,GO:…	0.724182823584044	6.90020809719915	4.17130425804848	0.0411141385504841	0.999974110452307	107.484940502419	154.672532626384	202.069482272406	145.88248072799	52.8250296221947	129.165631235655	68.5415544501852	94.0673263670486
TR49083|c0_g1	1716; 1689	DJ1E	DJ-1 protein homolog E	ARATH			GO:0003674,GO:0003824,GO:0006081,GO:0006082,GO:0006089,GO:0008150,GO:0008152,GO:0009056,GO:0009058,GO:0009438,GO:0009987,GO:0016053,GO:0016829,GO:0016835,GO:0016836,GO:0019172,GO:0019243,GO:0019249,GO:0019752,GO:0032787,GO:0042180,GO:0042182,GO:0043436,GO:0044237,GO:0044248,GO:0044249,GO:0044281,GO:0044282,GO:0044283,GO:0044699,GO:0044710,GO:0044711,GO:0044712,GO:0044763,GO:0046185,GO:0046394,GO:…	-0.535016588714366	6.71135237343639	4.16095792962483	0.0413660029516588	0.999974110452307	168.830466262945	68.4508229495488	108.810183418543	108.111226657217	103.960754062003	85.9141663583585	127.389784463482	66.1597666872839
TR8900|c1_g1	1539	EXPA2; EXPA8	Expansin-A2; Expansin-A8	ARATH; ORYSJ		AT2G40610	GO:0005575,GO:0005576,GO:0005618,GO:0006949,GO:0008150,GO:0009664,GO:0009987,GO:0016020,GO:0016043,GO:0030312,GO:0032502,GO:0044464,GO:0044699,GO:0044763,GO:0044767,GO:0045229,GO:0048646,GO:0071554,GO:0071555,GO:0071669,GO:0071840	-1.07832481173526	3.08981262051844	4.14726783402958	0.0417017596242598	0.999974110452307	20.7011542527798	6.39375818759522	7.91346788498492	7.10590222160111	7.16813280093739	1.08694780843469	10.8978203728328	6.20678839665277
TR35193|c0_g1	1045							1.42469757108756	2.22395716691528	4.14463536525003	0.041766649849577	0.999974110452307	2.65277949234706	6.8168745382449	7.36136547440458	11.4201999990018	1.36970690463772	2.17389561686938	1.54863763192887	3.0804060931536
TR43166|c0_g2	2023; 1533	DTX27	Protein DETOXIFICATION 27 {ECO:0000303|PubMed:11739388}	ARATH	K03327	AT5G65380	GO:0003674,GO:0005215,GO:0005575,GO:0006810,GO:0006855,GO:0008150,GO:0009987,GO:0015238,GO:0015291,GO:0015297,GO:0015893,GO:0016020,GO:0016021,GO:0022804,GO:0022857,GO:0031224,GO:0044425,GO:0044699,GO:0044763,GO:0044765,GO:0051179,GO:0051234,GO:0055085,GO:0090484,GO:1902578	0.716099859289958	7.44042126179693	4.13897461613433	0.0419065466763605	0.999974110452307	135.054898797884	282.688735161839	269.748036102713	173.417851836694	99.212436792592	197.552764183005	105.135288123171	125.928840136533
TR24926|c0_g2	2621	LRX4	Leucine-rich repeat extensin-like protein 4	ARATH		AT3G24480	GO:0003674,GO:0005198,GO:0005199,GO:0005488,GO:0005515,GO:0005575,GO:0005576,GO:0005618,GO:0005911,GO:0008150,GO:0009505,GO:0009506,GO:0009987,GO:0016043,GO:0030054,GO:0030312,GO:0044464,GO:0045229,GO:0071554,GO:0071555,GO:0071840	-0.66541280662652	3.51967207843462	4.12966820767942	0.0421376117043806	0.999974110452307	22.1696571860433	9.4966114256929	13.6645346618635	9.60142740656817	9.31400695153648	9.23905637169485	9.00504104491973	8.50559891393157
TR17213|c1_g1	1537; 1522	FLA7	Fasciclin-like arabinogalactan protein 7	ARATH		AT2G04780	GO:0005575,GO:0005886,GO:0016020,GO:0031224,GO:0031225,GO:0031226,GO:0044425,GO:0044459,GO:0044464,GO:0046658	-0.924389765155948	6.45163679739028	4.11270481572991	0.042562240567351	0.999974110452307	224.586206664597	49.504613026013	111.018593060864	74.4427851786783	46.4787209640399	24.6374836578529	94.9831080916374	73.8837700253407
TR28916|c0_g2	2827	RAA5D; U92A1	Ras-related protein RABA5d; UDP-glycosyltransferase 92A1	ARATH	K07904	AT5G12890,AT2G31680	GO:0000166,GO:0001882,GO:0001883,GO:0003674,GO:0003824,GO:0005488,GO:0005525,GO:0005575,GO:0005829,GO:0005886,GO:0006810,GO:0007165,GO:0007264,GO:0008104,GO:0008150,GO:0008152,GO:0015031,GO:0016020,GO:0016740,GO:0016757,GO:0016758,GO:0017076,GO:0019001,GO:0032549,GO:0032550,GO:0032553,GO:0032555,GO:0032561,GO:0033036,GO:0035556,GO:0035639,GO:0036094,GO:0043167,GO:0043168,GO:0044424,GO:0044444,GO:…	0.538020560500674	6.46379622841368	4.1106568598224	0.0426138086342853	0.999974110452307	76.5516367791581	134.833077073699	92.1550940327023	100.963027398582	55.1535313600788	104.754595037893	60.8557232398715	80.0445822116479
TR37129|c0_g1	1057							1.12249104168225	2.63180285546658	4.10836017879017	0.0426717178135787	0.999974110452307	3.17386117834381	6.0176547647955	9.47775804829589	5.20253555510082	3.33295346795178	3.26084342530406	15.2569485219659	3.40223956557263
TR11539|c0_g1	2420							1.55110589742765	5.35116332230901	4.07367457491057	0.0435564251052651	0.999974110452307	9.94792309630149	37.422290568572	16.9311405911305	170.880029614693	23.2850173788412	16.8476910307377	16.6908722552334	33.4247049212338
TR13332|c0_g1	4301; 1512; 1116; 1069	ALDO1; ALDO2	Indole-3-acetaldehyde oxidase	ARATH	K11817	AT3G43600,AT5G20960	GO:0000166,GO:0003674,GO:0003824,GO:0004031,GO:0004854,GO:0005488,GO:0005506,GO:0005575,GO:0005829,GO:0006066,GO:0006082,GO:0006139,GO:0006144,GO:0006145,GO:0006629,GO:0006714,GO:0006720,GO:0006721,GO:0006725,GO:0006807,GO:0008150,GO:0008152,GO:0008299,GO:0008610,GO:0009055,GO:0009056,GO:0009058,GO:0009112,GO:0009115,GO:0009687,GO:0009688,GO:0009850,GO:0009851,GO:0009987,GO:0010817,GO:0016053,GO:…	0.644231461957241	4.35997043139183	4.07190288059772	0.0436021295149947	0.999974110452307	15.7745637669924	30.0412608961275	21.5319940126334	21.9098651832701	12.9665586972371	27.4454321629759	12.389101055431	21.3789378106929
TR39842|c0_g1	1105; 1037	FLA13; FLA6	Fasciclin-like arabinogalactan protein 13; Fasciclin-like arabinogalactan protein 6	ARATH		AT2G20520	GO:0005575,GO:0005886,GO:0016020,GO:0031224,GO:0031225,GO:0044425,GO:0044464	-1.14603106305162	5.55136858923421	4.043348319138	0.0443457537746858	0.999974110452307	134.86541454843	33.1441141342252	68.0006135698123	40.309076292773	24.1068415216238	5.48002853419155	41.0102187714497	27.5397499970001
TR43690|c0_g1	1466	OPR1; OPR11	12-oxophytodienoate reductase 1; Putative 12-oxophytodienoate reductase 11	ARATH; ORYSJ	K05894	AT1G76680	GO:0000166,GO:0003674,GO:0003824,GO:0005488,GO:0005575,GO:0005737,GO:0006082,GO:0006629,GO:0006631,GO:0006633,GO:0008150,GO:0008152,GO:0008610,GO:0009058,GO:0009987,GO:0010181,GO:0016053,GO:0016491,GO:0016627,GO:0016628,GO:0016629,GO:0019752,GO:0031407,GO:0031408,GO:0032553,GO:0032787,GO:0036094,GO:0043167,GO:0043168,GO:0043436,GO:0044237,GO:0044238,GO:0044249,GO:0044255,GO:0044281,GO:0044283,GO:…	0.813377007432094	10.422048436127	4.0322039643147	0.0446395883332828	0.999974110452307	1242.16399729151	2028.41978501458	2051.88860892185	1648.27323615223	507.704692652381	1463.75638202538	986.711599336013	1046.14269020324
TR49841|c0_g1	1797	DCOR	Ornithine decarboxylase	DATST			GO:0003674,GO:0003824,GO:0004586,GO:0006082,GO:0006520,GO:0006576,GO:0006591,GO:0006595,GO:0006596,GO:0006807,GO:0008150,GO:0008152,GO:0009058,GO:0009308,GO:0009309,GO:0009445,GO:0009446,GO:0009987,GO:0016829,GO:0016830,GO:0016831,GO:0019752,GO:0033387,GO:0034641,GO:0042401,GO:0043436,GO:0044106,GO:0044237,GO:0044238,GO:0044249,GO:0044271,GO:0044281,GO:0044699,GO:0044710,GO:0044711,GO:0044763,GO:…	-1.21880174257677	4.15834159738508	4.02155122753395	0.044922377358808	0.999974110452307	55.3294008403816	18.5230935728861	10.6739799378866	4.61037703663406	6.75722072954608	31.1138810164429	7.11226171700666	7.95388438978466
TR27485|c0_g1	1709; 1520; 1520; 1516	C74B2	Linolenate hydroperoxide lyase, chloroplastic {ECO:0000305|PubMed:9701595}	ARATH			GO:0003674,GO:0003824,GO:0004497,GO:0005488,GO:0005506,GO:0005575,GO:0006082,GO:0006629,GO:0006631,GO:0006690,GO:0008150,GO:0008152,GO:0009507,GO:0009536,GO:0009987,GO:0010597,GO:0016491,GO:0016705,GO:0016829,GO:0019372,GO:0019752,GO:0020037,GO:0032787,GO:0043167,GO:0043169,GO:0043226,GO:0043227,GO:0043229,GO:0043231,GO:0043436,GO:0044237,GO:0044238,GO:0044255,GO:0044281,GO:0044424,GO:0044444,GO:…	-0.740025868774183	6.64227134666949	4.01755728325469	0.0450288868046097	0.999974110452307	176.69406261526	140.145537920745	44.5362611201477	37.9827392559393	108.846042021877	111.502729348592	98.1377403048258	80.5962967357948
TR19495|c0_g1	1473	GSTU7	Glutathione S-transferase U7	ARATH	K00799	AT2G29420	GO:0001101,GO:0003674,GO:0003824,GO:0004364,GO:0005488,GO:0005515,GO:0005575,GO:0005737,GO:0005829,GO:0006518,GO:0006575,GO:0006749,GO:0006790,GO:0006807,GO:0008150,GO:0008152,GO:0009056,GO:0009404,GO:0009407,GO:0009636,GO:0009751,GO:0009987,GO:0010033,GO:0014070,GO:0016740,GO:0016765,GO:0019748,GO:0034641,GO:0042221,GO:0043603,GO:0044237,GO:0044248,GO:0044424,GO:0044444,GO:0044464,GO:0044699,GO:…	0.603103017656786	8.91288879692475	4.0153473292346	0.045087935525869	0.999974110452307	410.517626440708	663.869554169353	588.817220883936	581.457368097324	283.25538787908	501.535834608572	408.381479234576	417.372037517139
TR28572|c0_g1	608	GASA3	Gibberellin-regulated protein 3	ARATH		AT4G09600	GO:0001101,GO:0005575,GO:0005576,GO:0007165,GO:0008150,GO:0009719,GO:0009725,GO:0009739,GO:0009740,GO:0009755,GO:0010033,GO:0010476,GO:0033993,GO:0042221,GO:0050789,GO:0050794,GO:0050896,GO:0065007,GO:1901700	-0.940841832771609	4.93805129929228	4.00119222354632	0.0454680912333904	0.999974110452307	74.7989074717145	15.8903696132881	34.0463153191212	26.0126777755041	20.6369173632083	6.92929227877114	36.4790197743245	29.7925843039333
TR31809|c0_g1	1743	ENPP1	Ectonucleotide pyrophosphatase/phosphodiesterase family member 1	HUMAN	K01513		GO:0000166,GO:0001558,GO:0001871,GO:0001882,GO:0001883,GO:0001932,GO:0001933,GO:0002376,GO:0003674,GO:0003676,GO:0003824,GO:0004518,GO:0004527,GO:0004528,GO:0004551,GO:0004872,GO:0005044,GO:0005102,GO:0005158,GO:0005488,GO:0005509,GO:0005515,GO:0005524,GO:0005575,GO:0005615,GO:0005765,GO:0005774,GO:0005886,GO:0005887,GO:0005979,GO:0006082,GO:0006091,GO:0006109,GO:0006139,GO:0006163,GO:0006725,GO:…	-1.25622407958431	5.97664690176944	3.98881454437222	0.0458032788147401	0.999974110452307	185.978790838474	84.3411925628369	11.180073814252	34.8950555525055	36.9820864252184	97.5988552990313	10.4389647781872	41.5165179420552
TR18918|c0_g1	1862; 790	MGL	Methionine gamma-lyase	ARATH	K01761	AT1G64660	GO:0000096,GO:0000098,GO:0001101,GO:0003674,GO:0003824,GO:0005488,GO:0005575,GO:0005829,GO:0006082,GO:0006461,GO:0006520,GO:0006555,GO:0006790,GO:0006807,GO:0006950,GO:0007154,GO:0008150,GO:0008152,GO:0009056,GO:0009058,GO:0009063,GO:0009066,GO:0009068,GO:0009087,GO:0009267,GO:0009414,GO:0009415,GO:0009605,GO:0009628,GO:0009970,GO:0009987,GO:0009991,GO:0010035,GO:0016043,GO:0016054,GO:0016829,GO:…	-1.15014322027815	4.35447957975768	3.97054625019521	0.0463027493813756	0.999974110452307	40.6917425701094	22.5191924401332	3.26660592926703	3.46835703673388	28.5812174101071	25.1809575620703	11.6434607141319	27.5397499970001
TR25966|c1_g1	3178; 3173; 3132; 3131; 3103; 3101; 3096; 3095; 3093; 3071; 2741; 2694; 1434; 629	GPAT1; LOL2	Glycerol-3-phosphate acyltransferase 1; Protein LOL2	ARATH	K13508	AT1G06520,AT4G21610	GO:0003006,GO:0003674,GO:0003824,GO:0004366,GO:0005575,GO:0005634,GO:0005739,GO:0006629,GO:0006644,GO:0006650,GO:0006793,GO:0006796,GO:0008150,GO:0008152,GO:0008374,GO:0008610,GO:0008654,GO:0009058,GO:0009059,GO:0009605,GO:0009607,GO:0009617,GO:0009628,GO:0009987,GO:0010143,GO:0016020,GO:0016021,GO:0016024,GO:0016311,GO:0016740,GO:0016746,GO:0016747,GO:0016787,GO:0016788,GO:0016791,GO:0019637,GO:…	0.975835798333586	4.4933186668869	3.97028979617588	0.0463098017684435	0.999974110452307	18.0483747604327	24.8228259047814	42.3738600120414	16.4535474059692	7.94430004689877	42.7532804650977	10.6110356261793	16.3215546726795
TR50617|c0_g1	1320; 1317	PME3	Pectinesterase 3	CITSI			GO:0000272,GO:0003674,GO:0003824,GO:0004857,GO:0005575,GO:0005576,GO:0005618,GO:0005975,GO:0005976,GO:0008150,GO:0008152,GO:0009056,GO:0009057,GO:0009987,GO:0010393,GO:0016043,GO:0016052,GO:0016787,GO:0016788,GO:0030234,GO:0030312,GO:0030599,GO:0042545,GO:0043170,GO:0044238,GO:0044464,GO:0045229,GO:0045330,GO:0045488,GO:0045490,GO:0052689,GO:0071554,GO:0071555,GO:0071704,GO:0071840,GO:1901575	-0.808977985941435	2.75371507414561	3.96479216777717	0.0464612570387635	0.999974110452307	15.0639978315423	3.66700837229726	7.63741667969475	5.54091185136754	4.56568968212573	5.97821294639078	5.56362408507779	5.19531176905009
TR9331|c0_g2	1522	ROMT	Trans-resveratrol di-O-methyltransferase	VITVI			GO:0003674,GO:0003824,GO:0006725,GO:0008150,GO:0008152,GO:0008168,GO:0008171,GO:0008757,GO:0009058,GO:0009987,GO:0016740,GO:0016741,GO:0019438,GO:0044237,GO:0044249	-0.937808925133841	4.57600271098099	3.95969040865901	0.0466022735582972	0.999974110452307	51.9186843502211	6.8168745382449	34.1843409217663	18.4415081465362	22.189251855131	11.9564258927816	33.0949597638133	11.5860050070852
TR4583|c0_g2	1153; 1069; 946; 938; 868; 862	TPP4	Probable trehalose-phosphate phosphatase 4	ORYSJ	K01087		GO:0003674,GO:0003824,GO:0004805,GO:0005975,GO:0005984,GO:0005991,GO:0005992,GO:0008150,GO:0008152,GO:0009058,GO:0009311,GO:0009312,GO:0009987,GO:0016051,GO:0016787,GO:0016788,GO:0016791,GO:0019203,GO:0034637,GO:0042578,GO:0044237,GO:0044238,GO:0044249,GO:0044262,GO:0044699,GO:0044710,GO:0044711,GO:0044723,GO:0044763,GO:0046351,GO:0071704,GO:1901576	-0.723916650112466	2.87152052131134	3.95461267093313	0.0467430742047997	0.999974110452307	12.1743630273785	5.12440913564617	9.06368124036064	6.38685259203433	8.35521211829008	6.61226583464435	6.82547697035317	3.2643109345359
TR8411|c0_g1	2874; 2867; 2635; 2628; 1545; 1514; 1513; 1477; 1427; 1362	SRF8	Protein STRUBBELIG-RECEPTOR FAMILY 8	ARATH			GO:0000166,GO:0001882,GO:0001883,GO:0003674,GO:0003824,GO:0004672,GO:0005488,GO:0005515,GO:0005524,GO:0005575,GO:0005886,GO:0006464,GO:0006468,GO:0006793,GO:0006796,GO:0008150,GO:0008152,GO:0009987,GO:0016020,GO:0016021,GO:0016301,GO:0016310,GO:0016740,GO:0016772,GO:0016773,GO:0017076,GO:0019538,GO:0030554,GO:0031224,GO:0032549,GO:0032550,GO:0032553,GO:0032555,GO:0032559,GO:0035639,GO:0036094,GO:…	-0.722947227528115	3.77589130505719	3.95183049142383	0.0468204114209391	0.999974110452307	29.5121718523611	9.02648214719325	16.6090808516253	12.1392496285686	9.13137936425145	10.2354251960933	12.7332427514152	9.47109933118867
TR35182|c0_g1	1820	U90A1	UDP-glycosyltransferase 90A1	ARATH		AT2G16890	GO:0003674,GO:0003824,GO:0008150,GO:0008152,GO:0016740,GO:0016757,GO:0016758	-0.814076823897437	3.70302444091999	3.94959302983137	0.0468827047960765	0.999974110452307	32.0228381576181	8.60336579654356	10.8580140747468	10.4896651842683	6.20933796769099	12.6357682730532	8.94768409558903	13.6549344726361
TR37130|c0_g1	2310	TOLB	Protein TolB {ECO:0000255|HAMAP-Rule:MF_00671}	PELCD	K03641		GO:0005575,GO:0006810,GO:0008104,GO:0008150,GO:0015031,GO:0017038,GO:0033036,GO:0042597,GO:0044464,GO:0044699,GO:0044765,GO:0045184,GO:0051179,GO:0051234,GO:0071702,GO:1902578	0.557764140295372	7.9266932843787	3.94236296853917	0.0470845957600108	0.999974110452307	163.761762590068	371.449142942572	242.418966778986	207.170887389299	195.502832188624	298.774778843485	218.931475595278	247.765797552309
TR49117|c0_g1	1598; 1507	YSL3	Metal-nicotianamine transporter YSL3	ARATH		AT5G53550	GO:0003006,GO:0005575,GO:0005886,GO:0006810,GO:0006811,GO:0008150,GO:0009605,GO:0009607,GO:0009624,GO:0009791,GO:0009987,GO:0016020,GO:0016021,GO:0022414,GO:0031224,GO:0032501,GO:0032502,GO:0042592,GO:0043207,GO:0044425,GO:0044464,GO:0044699,GO:0044702,GO:0044707,GO:0044763,GO:0044765,GO:0044767,GO:0048316,GO:0048608,GO:0048856,GO:0048878,GO:0050801,GO:0050896,GO:0051179,GO:0051234,GO:0051704,GO:…	0.624847873483844	3.14595998221926	3.94099488849175	0.0471229008301906	0.999974110452307	5.87401173305421	9.73167606494272	9.93784339044618	12.0123585174686	6.57459314226105	9.0578984036224	8.66089934893553	8.18376544151254
TR8363|c1_g1	5595; 3438; 2457; 2448; 2109; 1679; 1385	AKT2; SFH8; SUV3M; SYAP	ATP-dependent RNA helicase SUV3, mitochondrial {ECO:0000303|PubMed:23808500}; Alanine--tRNA ligase, chloroplastic/mitochondrial {ECO:0000255|HAMAP-Rule:MF_03134}; Phosphatidylinositol/phosphatidylcholine transfer protein SFH8; Potassium channel AKT2/3	ARATH; ORYSJ; POPTR	K17675,K01872	AT4G22200	GO:0000049,GO:0000139,GO:0000166,GO:0001101,GO:0001882,GO:0001883,GO:0003006,GO:0003674,GO:0003676,GO:0003678,GO:0003723,GO:0003724,GO:0003824,GO:0004004,GO:0004386,GO:0004812,GO:0004813,GO:0005215,GO:0005216,GO:0005244,GO:0005249,GO:0005261,GO:0005267,GO:0005488,GO:0005515,GO:0005524,GO:0005575,GO:0005634,GO:0005739,GO:0005789,GO:0005886,GO:0005911,GO:0006082,GO:0006139,GO:0006399,GO:0006400,GO:…	0.438815836609992	6.96870857835228	3.93115620762966	0.0473993453763505	0.999974110452307	97.9159859050246	134.739051217999	174.832430017109	132.347428877321	99.7146626576259	130.026131584	108.404634235021	123.262219936489
TR3165|c0_g1	2116; 2023; 1805; 1529; 1416; 1390; 1297; 938	DTX15; DTX16	Protein DETOXIFICATION 15 {ECO:0000303|PubMed:11739388}; Protein DETOXIFICATION 16 {ECO:0000303|PubMed:11739388}	ARATH	K03327	AT5G52450,AT2G34360	GO:0003674,GO:0005215,GO:0005575,GO:0005774,GO:0006810,GO:0006855,GO:0008150,GO:0009605,GO:0009607,GO:0009624,GO:0009987,GO:0015238,GO:0015291,GO:0015297,GO:0015893,GO:0016020,GO:0016021,GO:0022804,GO:0022857,GO:0031090,GO:0031224,GO:0043207,GO:0044422,GO:0044424,GO:0044425,GO:0044437,GO:0044444,GO:0044446,GO:0044464,GO:0044699,GO:0044763,GO:0044765,GO:0050896,GO:0051179,GO:0051234,GO:0051704,GO:…	0.614578863522666	4.8079568807974	3.90592805751479	0.0481160455516969	0.999974110452307	20.8906385022331	41.0892989408693	26.2708730367813	22.7558059239369	19.0389259744643	44.0213862416049	26.8430522867671	22.4363906486411
TR41074|c0_g2	3925; 3839	RPP1; SNC1; TAO1; Y4117	Disease resistance protein TAO1 {ECO:0000305}; Probable disease resistance protein RPP1 {ECO:0000305}; Protein SUPPRESSOR OF npr1-1, CONSTITUTIVE 1; Putative disease resistance protein At4g11170	ARATH		AT5G44510,AT4G11170,AT3G44480	GO:0000139,GO:0000166,GO:0000302,GO:0001101,GO:0001882,GO:0001883,GO:0002239,GO:0002376,GO:0003674,GO:0005488,GO:0005515,GO:0005524,GO:0005575,GO:0005739,GO:0005789,GO:0005886,GO:0006950,GO:0006952,GO:0006955,GO:0006979,GO:0007165,GO:0008150,GO:0009605,GO:0009607,GO:0009617,GO:0009620,GO:0009814,GO:0009817,GO:0010035,GO:0010193,GO:0016020,GO:0017076,GO:0019904,GO:0030275,GO:0030554,GO:0031090,GO:…	-0.731544496318492	3.71733778244663	3.90541764272342	0.0481306632604403	0.999974110452307	11.6059102790184	6.29973233189529	8.05149348763001	9.09386296216809	25.6135191167253	16.6665330626652	13.8230247886984	13.3331010002171
TR11641|c0_g1	2724; 2615; 1328; 729	Y5162	Uncharacterized protein At5g41620	ARATH		AT5G41620	GO:0005575,GO:0005886,GO:0009507,GO:0009536,GO:0016020,GO:0043226,GO:0043227,GO:0043229,GO:0043231,GO:0044424,GO:0044444,GO:0044464	-0.476388851539117	5.0570890196841	3.90079250856007	0.0482633357707077	0.999974110452307	45.3341066817168	21.437895099584	26.8229754473617	32.6533125897385	38.8083622980687	27.8077480991208	40.0351506328278	32.7350617660501
TR35935|c0_g1	4411	UFOG6	UDP-glucose flavonoid 3-O-glucosyltransferase 6 {ECO:0000303|PubMed:18487633}	FRAAN			GO:0003674,GO:0003824,GO:0008150,GO:0008152,GO:0008194,GO:0016740,GO:0016757,GO:0016758,GO:0035251,GO:0046527,GO:0047893	0.549235831186467	7.54129258089018	3.89765066877379	0.0483536799150889	0.999974110452307	160.966869910631	238.073466632222	236.805925604752	223.243761461968	115.374978267317	208.105215823225	130.945915321986	175.859004571828
TR1659|c0_g1	2112; 1982; 1973	COX3; YMF17; YMF19	Cytochrome c oxidase subunit 3; Putative ATP synthase protein YMF19; Uncharacterized mitochondrial protein ymf17	ARATH; HELAN; MARPO	K02262	ArthMp065,AT2G07687	GO:0000166,GO:0001882,GO:0001883,GO:0003674,GO:0003824,GO:0004129,GO:0005215,GO:0005488,GO:0005524,GO:0005575,GO:0005739,GO:0005743,GO:0006091,GO:0006139,GO:0006163,GO:0006164,GO:0006725,GO:0006753,GO:0006754,GO:0006793,GO:0006796,GO:0006807,GO:0006810,GO:0006811,GO:0006812,GO:0006818,GO:0008150,GO:0008152,GO:0008324,GO:0009055,GO:0009058,GO:0009060,GO:0009116,GO:0009117,GO:0009119,GO:0009123,GO:…	1.40039294304464	2.61732062239058	3.89710162935136	0.0483694859507676	0.999974110452307	1.42113187090021	5.26544791919606	3.45064006612715	21.52919184997	3.97215002344938	2.71736952108672	5.56362408507779	4.229811351793
TR12328|c0_g1	2458; 2457; 2412; 2410; 2349; 2344; 2322; 2038; 2011; 1993; 1966; 1907; 1898; 1052; 973; 947	DPP2; PCP	Dipeptidyl peptidase 2; Lysosomal Pro-X carboxypeptidase	BOVIN; HUMAN; MOUSE; PONAB; RAT	K01285,K01276		GO:0000323,GO:0001525,GO:0002155,GO:0002254,GO:0002353,GO:0002526,GO:0003085,GO:0003674,GO:0003824,GO:0004177,GO:0004180,GO:0004185,GO:0005575,GO:0005764,GO:0005773,GO:0005794,GO:0005829,GO:0005886,GO:0006508,GO:0006950,GO:0006952,GO:0006954,GO:0007596,GO:0007597,GO:0007599,GO:0008150,GO:0008152,GO:0008217,GO:0008233,GO:0008236,GO:0008238,GO:0008239,GO:0009966,GO:0010594,GO:0010632,GO:0010646,GO:…	-0.613349119349221	4.30492952127116	3.88115898618647	0.0488308377272769	0.999974110452307	35.765152084322	20.9207528932343	17.713285672786	21.8252711092034	17.395277688899	13.1792421772706	18.3542237858236	12.2296719519232
TR48639|c0_g1	461							0.59658132647431	7.0518966208484	3.87422124009112	0.0490330523614108	0.999974110452307	106.774374566969	81.520416891839	143.270575545599	131.882161469954	84.830514293896	154.663615241852	225.871666464292	132.08965232284
TR2747|c0_g1	978; 897; 636	CAX3	Vacuolar cation/proton exchanger 3	ARATH	K07300	AT3G51860	GO:0003674,GO:0005215,GO:0005575,GO:0005773,GO:0005774,GO:0006793,GO:0006810,GO:0006811,GO:0006812,GO:0006816,GO:0006873,GO:0006874,GO:0006875,GO:0006882,GO:0008150,GO:0008152,GO:0008324,GO:0009605,GO:0009607,GO:0009624,GO:0009705,GO:0009987,GO:0010035,GO:0010038,GO:0015075,GO:0015077,GO:0015078,GO:0015085,GO:0015291,GO:0015297,GO:0015298,GO:0015299,GO:0015368,GO:0015369,GO:0015491,GO:0016020,GO:…	0.589416661946315	6.91839597865352	3.85326707376384	0.0496491907981218	0.999974110452307	109.711380433496	119.506862594611	159.741630794579	198.119321464164	65.654617628968	87.2275616268837	119.761310202499	107.170546315538
TR46780|c0_g1	2353; 2351	CSLA9	Glucomannan 4-beta-mannosyltransferase 9	ARATH	K13680	AT5G03760	GO:0000030,GO:0000139,GO:0003674,GO:0003824,GO:0005575,GO:0005975,GO:0008150,GO:0008152,GO:0009292,GO:0009294,GO:0009605,GO:0009607,GO:0009617,GO:0009987,GO:0016020,GO:0016021,GO:0016043,GO:0016740,GO:0016757,GO:0016758,GO:0019187,GO:0031090,GO:0031224,GO:0043207,GO:0044238,GO:0044422,GO:0044424,GO:0044425,GO:0044431,GO:0044444,GO:0044446,GO:0044464,GO:0044699,GO:0044710,GO:0044723,GO:0044764,GO:…	-0.842376711558442	4.52087623436894	3.85011529571873	0.0497425712401882	0.999974110452307	55.5662561521983	15.6553049740383	29.6755045686935	22.0790533314035	12.8752449035945	8.74087195949562	20.3617170123981	17.9766982451202
TR37849|c0_g1	1716	2NPD	Probable nitronate monooxygenase	BACSU	K00459		GO:0003674,GO:0003824,GO:0004497,GO:0008150,GO:0008152,GO:0016491,GO:0016701,GO:0016703,GO:0018580,GO:0044699,GO:0044710,GO:0055114	0.723248205366323	6.93104706599168	3.84492434327595	0.0498967727335778	0.999974110452307	118.711882282531	167.083945578775	193.69592904527	158.529294800958	45.1546709562234	120.741785720287	78.1201649884119	93.3317070015194
TR26058|c0_g1	482							0.833336823481152	2.47678193253159	3.82442344573587	0.0505107229364847	0.999974110452307	4.07391136324727	6.0176547647955	8.78763003507047	5.0756444440008	2.83072760291795	5.20829158208288	7.39904646366016	4.45969240352088
TR20530|c0_g1	1846	UGT2	7-deoxyloganetin glucosyltransferase	GARJA			GO:0003674,GO:0003824,GO:0008150,GO:0008152,GO:0008194,GO:0016740,GO:0016757,GO:0016758,GO:0035251,GO:0046527	0.627337295855767	8.19836217191505	3.817461727362	0.0507210206248825	0.999974110452307	241.071336367039	438.630616840172	362.40922401178	243.292557015771	175.870366555483	387.995078119165	200.118396214808	299.672939032465
TR28599|c0_g1	662							-0.946724390593426	2.39827064408012	3.80678509534909	0.0510453375964704	0.999974110452307	3.64757180197721	6.62882282684504	2.20840964232137	3.84903037003394	12.5556466258457	3.0343959652135	5.0474115411015	4.45969240352088
TR52280|c1_g1	1226	U483	UPF0483 protein AGAP003155	ANOGA				0.469431325654955	5.90480444927299	3.80650733450755	0.0510538041587024	0.999974110452307	45.0025092451734	59.3773278745056	76.3281582627325	45.3424236997404	47.8484278686776	52.9434161691729	84.1426446681353	67.6769816286879
TR20306|c0_g1	1208	NLTL2	Non-specific lipid-transfer protein-like protein At2g13820	ARATH		AT2G13820	GO:0003674,GO:0005488,GO:0005575,GO:0005576,GO:0005886,GO:0006810,GO:0006869,GO:0008150,GO:0008289,GO:0016020,GO:0031224,GO:0031225,GO:0031226,GO:0044425,GO:0044459,GO:0044464,GO:0044699,GO:0044765,GO:0046658,GO:0051179,GO:0051234,GO:0071702,GO:1902578	0.766042408791283	6.42128102901494	3.80312233243446	0.0511571034372042	0.999974110452307	81.0045166413121	120.07101772881	127.443639775629	102.147344435516	31.22931742574	101.991936024788	36.5363767236552	84.3203697737865
TR16536|c0_g1	1468; 1460; 1449; 1318; 652; 644	AB20I	ABC transporter I family member 20	ARATH			GO:0000166,GO:0001882,GO:0001883,GO:0003674,GO:0003824,GO:0005488,GO:0005524,GO:0005575,GO:0005737,GO:0006810,GO:0008150,GO:0016462,GO:0016787,GO:0016817,GO:0016818,GO:0016887,GO:0017076,GO:0017111,GO:0030554,GO:0032549,GO:0032550,GO:0032553,GO:0032555,GO:0032559,GO:0035639,GO:0036094,GO:0043167,GO:0043168,GO:0044424,GO:0044464,GO:0051179,GO:0051234,GO:0097159,GO:0097367,GO:1901265,GO:1901363	-0.741081007245349	4.84904339048645	3.79912610121858	0.0512793400006652	0.999974110452307	59.7822807025356	14.9030981284389	43.7081075042772	23.0095881461369	22.4631932360586	16.0777696664298	27.9328343240504	21.9766285451854
TR5668|c1_g3	2925; 2755; 2006	Y5392	Probable receptor-like protein kinase At5g39020	ARATH		AT5G39020	GO:0000166,GO:0001882,GO:0001883,GO:0003674,GO:0003824,GO:0004672,GO:0004674,GO:0005488,GO:0005524,GO:0005575,GO:0006464,GO:0006468,GO:0006793,GO:0006796,GO:0008150,GO:0008152,GO:0009987,GO:0016021,GO:0016301,GO:0016310,GO:0016740,GO:0016772,GO:0016773,GO:0017076,GO:0019538,GO:0030554,GO:0031224,GO:0032549,GO:0032550,GO:0032553,GO:0032555,GO:0032559,GO:0035639,GO:0036094,GO:0036211,GO:0043167,GO:…	0.478820569850576	5.06554123946118	3.7972961787662	0.0513354166630028	0.999974110452307	27.0488766094674	43.3929324055175	42.5118856146864	39.4208385150728	24.5177535930152	30.7968545723162	31.9478207771993	27.4937737866545
TR49082|c2_g1	2154; 2134						GO:0003674,GO:0005488,GO:0005515	-0.656916123211297	3.02332855312094	3.78908255681874	0.0515879172762058	0.999974110452307	14.2586897713655	4.88934449639634	8.41956176135024	7.65576370303453	7.89864315007751	8.19739805527827	6.94019086901457	6.02288355527046
TR670|c0_g1	1169; 1156							0.496770177576369	4.9809640121074	3.76007910772953	0.0524900951209644	0.999974110452307	26.9067634223774	42.1705962814184	32.0219398136599	35.4872140709722	21.2304570218846	35.597540726236	35.5613085850333	22.9421289624424
TR28360|c0_g2	460							-0.822921683134167	2.64411243735863	3.7563883847918	0.0526060902185217	0.999974110452307	4.35813773742732	4.65427985714652	4.23278514778263	4.14510962926732	13.9253535304835	4.5289492018112	8.71825629826623	4.78152587593991
TR52288|c1_g1	471							0.739151673930999	3.39627213847463	3.75586130689766	0.052622677786426	0.999974110452307	8.24256485122123	11.9412836738911	11.8241932932624	14.4655866654023	5.6614552058359	6.15937091446323	16.6908722552334	8.59755133462272
TR18550|c0_g1	416							-2.46037863196047	2.64767312311264	3.75072387402519	0.0527846472311523	0.999974110452307	0.142113187090021	0.235064639249824	0	0.25378222220004	31.9598277748801	2.03802714081504	13.13474139673	1.83904841382304
TR21564|c0_g3	254	BGAL	Beta-galactosidase	MALDO			GO:0003674,GO:0003824,GO:0004553,GO:0004565,GO:0005575,GO:0005576,GO:0005975,GO:0008150,GO:0008152,GO:0015925,GO:0016787,GO:0016798,GO:0044238,GO:0048046,GO:0071704	-0.822878579823346	2.54026192371125	3.75044316085075	0.0527935125544667	0.999974110452307	4.97396154815074	6.48778404329515	2.48446084761155	4.0182185181673	12.0077638639907	5.02713361401043	5.50626713574709	5.28726418974125
TR51927|c0_g1	896; 893	MGST3	Microsomal glutathione S-transferase 3	BOVIN; MOUSE	K00799		GO:0003674,GO:0003824,GO:0004364,GO:0004601,GO:0004602,GO:0005575,GO:0005789,GO:0008150,GO:0009719,GO:0010033,GO:0010243,GO:0016020,GO:0016021,GO:0016209,GO:0016491,GO:0016684,GO:0016740,GO:0016765,GO:0031090,GO:0031224,GO:0031982,GO:0031988,GO:0042221,GO:0043226,GO:0043227,GO:0043230,GO:0044421,GO:0044422,GO:0044424,GO:0044425,GO:0044432,GO:0044444,GO:0044446,GO:0044464,GO:0050896,GO:0065010,GO:…	0.432161905952569	7.33989605583837	3.74026863300665	0.0531159050347971	0.999974110452307	134.249590737707	203.518964662498	167.517073076919	190.378963687063	122.360483480969	162.996881773185	158.764035747375	155.491543388738
TR30344|c0_g1	3205	ATAD1; YJNA	ATPase family AAA domain-containing protein 1; Uncharacterized AAA domain-containing protein C24B10.10c	RAT; SCHPO			GO:0000166,GO:0001882,GO:0001883,GO:0002090,GO:0002092,GO:0003008,GO:0003674,GO:0003678,GO:0003824,GO:0004386,GO:0005488,GO:0005524,GO:0005575,GO:0005777,GO:0006139,GO:0006259,GO:0006281,GO:0006310,GO:0006725,GO:0006807,GO:0006950,GO:0006974,GO:0007610,GO:0007611,GO:0007612,GO:0007613,GO:0008150,GO:0008152,GO:0008568,GO:0009378,GO:0009893,GO:0009987,GO:0010604,GO:0010646,GO:0010648,GO:0016462,GO:…	-0.578257576817079	3.91990028298285	3.73761124595528	0.0532004504769625	0.999974110452307	13.500752773552	12.8345293030404	12.1002444985525	12.9005962951687	26.4810001563292	10.1901357040752	17.3791556472018	14.9882445726578
TR6957|c0_g1	1032	SILD	Secoisolariciresinol dehydrogenase	FORIN			GO:0003674,GO:0003824,GO:0016491	-2.01434391642414	2.99974173047374	3.72965423076413	0.0534544581925266	0.999974110452307	34.7229887123285	19.8394555526852	0.184034136860114	0.29607925923338	1.597991388744	2.67208002906861	1.37656678393677	2.57466777935226
TR2779|c1_g1	366							0.67178667845434	3.80437296691103	3.6887375534345	0.0547810649188206	0.999974110452307	9.52158353503142	18.5701065007361	15.5508845646797	23.9824199979038	9.67926212610654	12.545189289017	10.4963217275179	10.5745283794825
TR46937|c0_g1	1564							0.796837417485756	3.11458501684685	3.67326518818278	0.0552917655621637	0.999974110452307	6.96354616741104	12.3173870966908	13.3884834565733	12.1392496285686	4.0634638170919	6.65755532666246	5.85040883173129	7.08033639321871
TR11866|c0_g1	307	UBC9	SUMO-conjugating enzyme UBC9	ARATH	K06689	AT4G27960	GO:0000166,GO:0001882,GO:0001883,GO:0003674,GO:0003824,GO:0005488,GO:0005524,GO:0006464,GO:0008150,GO:0008152,GO:0009987,GO:0016874,GO:0016925,GO:0017076,GO:0019538,GO:0030554,GO:0032446,GO:0032549,GO:0032550,GO:0032553,GO:0032555,GO:0032559,GO:0035639,GO:0036094,GO:0036211,GO:0043167,GO:0043168,GO:0043170,GO:0043412,GO:0044237,GO:0044238,GO:0044260,GO:0044267,GO:0070647,GO:0071704,GO:0097159,GO:…	-0.447971478521447	4.3648018037592	3.65752027983505	0.0558166479616056	0.999974110452307	22.9749652462201	17.1127057373872	18.1733710149363	18.6952903687363	28.3072760291795	19.1121656316433	19.5587197217683	20.1375801313623
TR51919|c0_g1	1023; 1011; 936; 924	CML35; CML36	Probable calcium-binding protein CML35; Probable calcium-binding protein CML36	ARATH	K13448	AT2G41410	GO:0003674,GO:0005488,GO:0005509,GO:0005575,GO:0005886,GO:0016020,GO:0043167,GO:0043169,GO:0044464,GO:0046872	0.495956758692061	7.56269245124067	3.65235577859175	0.0559899640776815	0.999974110452307	174.230767372366	219.456347203636	228.800440651337	234.621664423937	114.781438608641	200.632449640236	159.567033038004	179.58307760982
TR53128|c0_g1	5569; 5406	AB12C; AB2C	ABC transporter C family member 12; ABC transporter C family member 2	ARATH		AT2G34660,AT1G30410	GO:0000166,GO:0000325,GO:0001882,GO:0001883,GO:0003674,GO:0003824,GO:0005215,GO:0005488,GO:0005524,GO:0005575,GO:0005773,GO:0005774,GO:0006810,GO:0008150,GO:0008559,GO:0009987,GO:0015238,GO:0015399,GO:0015405,GO:0016020,GO:0016021,GO:0016462,GO:0016787,GO:0016817,GO:0016818,GO:0016820,GO:0016887,GO:0017076,GO:0017111,GO:0022804,GO:0022857,GO:0022891,GO:0022892,GO:0030554,GO:0031090,GO:0031224,GO:…	0.619749602743948	7.81898765887285	3.64904734183429	0.0561012922434786	0.999974110452307	186.926212085741	284.569252275837	364.893684859392	268.416997013575	134.961787003636	200.904186592345	144.080656718716	220.915690710493
TR43177|c0_g1	2223; 2198	ASPG1	Protein ASPARTIC PROTEASE IN GUARD CELL 1	ARATH		AT3G18490	GO:0001101,GO:0002376,GO:0003674,GO:0003676,GO:0003677,GO:0003824,GO:0004175,GO:0004190,GO:0005488,GO:0005575,GO:0005783,GO:0006950,GO:0006952,GO:0006955,GO:0008150,GO:0008152,GO:0008233,GO:0009056,GO:0009057,GO:0009414,GO:0009415,GO:0009605,GO:0009607,GO:0009627,GO:0009628,GO:0009719,GO:0009725,GO:0009737,GO:0009814,GO:0010033,GO:0010035,GO:0016787,GO:0019538,GO:0030163,GO:0033993,GO:0042221,GO:…	0.545094280522346	4.18528302984077	3.64366494843476	0.0562829107151728	0.999974110452307	13.5481238359154	20.3095848311848	20.3817806572577	14.677071850569	13.3774707686284	25.4074050221608	20.9926434550358	16.1376498312972
TR7737|c1_g1	1838; 1781; 1442; 1335; 926; 849	Y1500	Probable tyrosine-protein phosphatase At1g05000	ARATH			GO:0003674,GO:0003824,GO:0004721,GO:0004725,GO:0016787,GO:0016788,GO:0016791,GO:0042578	0.614873641937888	4.05098719325098	3.64138267220509	0.0563601099719921	0.999974110452307	10.3268915952082	27.1264593694297	15.7809272357548	12.1815466656019	13.2405000781646	19.6103500438425	18.9277932791306	14.7123873105843
TR34126|c1_g1	917; 891; 594	TIR1	Protein TRANSPORT INHIBITOR RESPONSE 1	ARATH	K14485	AT3G62980	GO:0000151,GO:0000160,GO:0000822,GO:0002237,GO:0003006,GO:0003674,GO:0003824,GO:0004842,GO:0004871,GO:0004872,GO:0005488,GO:0005515,GO:0005575,GO:0005634,GO:0006950,GO:0006952,GO:0007049,GO:0007154,GO:0007165,GO:0008150,GO:0009267,GO:0009605,GO:0009607,GO:0009719,GO:0009725,GO:0009733,GO:0009734,GO:0009755,GO:0009791,GO:0009873,GO:0009987,GO:0009991,GO:0010011,GO:0010033,GO:0010152,GO:0010311,GO:…	-0.559583822452077	3.43254961298417	3.63741984390061	0.0564944218853476	0.999974110452307	13.642865960642	8.50933994084363	7.68342521390978	8.84008073996805	14.5645500859811	13.2245316692887	8.08732985562854	11.0342904829383
TR6992|c0_g1	302	CALM3	Calmodulin-related protein	PETHY			GO:0003674,GO:0005488,GO:0005509,GO:0043167,GO:0043169,GO:0046872	-0.600163008054187	2.76952087309562	3.63597001035165	0.0565436458423572	0.999974110452307	9.56895459739476	6.20570647619536	5.84308384530863	6.25996148093431	8.49218280875385	7.42747669097037	5.0474115411015	4.91945450697664
TR51312|c0_g1	2171; 1913; 1913	FPP; FPP1; FPP3	Filament-like plant protein; Filament-like plant protein 1; Filament-like plant protein 3	ARATH; SOLLC		AT3G05270		0.588377254651047	4.09815517331526	3.63478430029252	0.0565839362559351	0.999974110452307	16.0114190788091	18.758158212136	23.7404036549548	18.7798844428029	8.72046729286014	19.8367975039331	16.5188014072413	13.884815524364
TR44452|c0_g1	866	PBP1	Calcium-binding protein PBP1	ARATH		AT5G54490	GO:0003674,GO:0005488,GO:0005509,GO:0005515,GO:0008150,GO:0009719,GO:0009725,GO:0009733,GO:0010033,GO:0042221,GO:0043167,GO:0043169,GO:0046872,GO:0050896	0.632658026976248	5.43581168087652	3.62831420542523	0.0568043274212028	0.999974110452307	34.5335044628752	38.9737171876208	63.7218198878146	52.1522466621082	26.617970846793	30.5251176202075	70.4916907274289	28.6431790452939
TR14792|c0_g1	1714; 1630	FLA8	Fasciclin-like arabinogalactan protein 8	ARATH		AT2G45470	GO:0005575,GO:0005576,GO:0005618,GO:0005886,GO:0009505,GO:0016020,GO:0030312,GO:0031224,GO:0031225,GO:0031226,GO:0044425,GO:0044459,GO:0044464,GO:0046658,GO:0048046	-0.923337969710632	4.72880281408522	3.62448199711182	0.056935293616538	0.999974110452307	69.161751050477	14.715046417039	38.6931772748391	24.2362022201038	12.7382742131308	11.3676624965461	27.7034065267276	12.8273626864157
TR43660|c0_g1	1895; 1874; 1847; 703; 484	FLA17	Fasciclin-like arabinogalactan protein 17	ARATH		AT5G06390	GO:0005575,GO:0005576,GO:0005773,GO:0043226,GO:0043227,GO:0043229,GO:0043231,GO:0044424,GO:0044444,GO:0044464	-0.918633231687443	3.81331636597925	3.6205582524694	0.0570697202343082	0.999974110452307	37.0441707681322	8.13323651804392	19.0015246308068	13.1966755544021	6.16368107086973	6.88400278675302	13.9377386873598	7.40216986563774
TR15196|c0_g1	3813; 3799; 2073; 2072	CSCLC; Y637	CSC1-like protein HYP1; UPF0301 protein Plut_0637 {ECO:0000255|HAMAP-Rule:MF_00758}	ARATH; CHLL7	K07735		GO:0005575,GO:0006810,GO:0006811,GO:0008150,GO:0016020,GO:0016021,GO:0031224,GO:0044425,GO:0044699,GO:0044765,GO:0051179,GO:0051234,GO:1902578	0.571857017177457	3.86664896943478	3.61342561144923	0.0573149466522169	0.999974110452307	8.85838866194466	18.0999772222365	14.3546626750889	13.0274874062687	12.3730190385607	20.1991134400779	11.9876024101161	17.0111978278631
TR20327|c0_g1	1550; 1535							0.517524037618156	6.57163700060899	3.60193866678996	0.0577122326915092	0.999974110452307	71.5776752310074	136.431516620598	108.672157815898	129.471230359054	72.0009262871227	73.1425296092509	64.0677124023907	104.733807167222
TR41889|c0_g1	3136	PDR1	Pleiotropic drug resistance protein 1	TOBAC			GO:0000166,GO:0001882,GO:0001883,GO:0003674,GO:0003824,GO:0005488,GO:0005524,GO:0005575,GO:0006810,GO:0008150,GO:0016020,GO:0016021,GO:0016462,GO:0016787,GO:0016817,GO:0016818,GO:0016887,GO:0017076,GO:0017111,GO:0030554,GO:0031224,GO:0032549,GO:0032550,GO:0032553,GO:0032555,GO:0032559,GO:0035639,GO:0036094,GO:0043167,GO:0043168,GO:0044425,GO:0051179,GO:0051234,GO:0097159,GO:0097367,GO:1901265,GO:…	0.662104520499448	5.32189343941659	3.59295131666368	0.0580251071023586	0.999974110452307	38.5600447637591	53.8298023882097	49.0450974732205	60.8654362909762	16.9843656175077	41.3040167205181	23.9178478709014	34.6200863902188
TR27430|c0_g2	2308; 2187	Y3236; Y5262	Ankyrin repeat-containing protein At3g12360; Ankyrin repeat-containing protein At5g02620	ARATH		AT3G12360,AT5G02620	GO:0003674,GO:0005488,GO:0005515,GO:0005575,GO:0005634,GO:0005783,GO:0005886,GO:0006950,GO:0006970,GO:0008104,GO:0008150,GO:0009628,GO:0009651,GO:0016020,GO:0016021,GO:0031224,GO:0033036,GO:0034613,GO:0043226,GO:0043227,GO:0043229,GO:0043231,GO:0044424,GO:0044425,GO:0044444,GO:0044464,GO:0050896,GO:0051179,GO:0051641,GO:0070727	0.931903069569869	2.2060345197067	3.59061265460961	0.0581068174478699	0.999974110452307	1.84747143217028	7.19297796104462	4.92291316100806	5.62550592543422	3.51558105523681	6.11408142244512	2.81049051720425	4.04590651041069
TR5175|c0_g1	1065; 1053; 815; 815; 786; 774							-0.756270253744449	2.10659182200927	3.58713783376677	0.0582284497826296	0.999974110452307	6.34772235668761	3.05584031024771	4.09475954513755	3.1722777775005	5.79842589629967	3.89489631355763	3.90027255448752	3.4482157759182
TR16522|c0_g1	1197							0.548725256082317	4.65317352897342	3.57156181426507	0.0587770051948945	0.999974110452307	23.1170784333101	22.660231223683	34.0923238533362	29.2695496270713	14.1079811177685	22.1918510888749	32.8655319664905	22.2984620176044
TR14140|c0_g2	3528; 3351; 3271; 3155; 3103; 3075; 3064; 2984; 2698	RNHX1; XYLB; YNE7	Putative ribonuclease H protein At1g65750; Uncharacterized sugar kinase R08D7.7; Xylulose kinase	ARATH; CAEEL; HUMAN; MOUSE; PONAB	K00854		GO:0000166,GO:0001882,GO:0001883,GO:0003674,GO:0003676,GO:0003824,GO:0004518,GO:0004519,GO:0004521,GO:0004523,GO:0004540,GO:0004856,GO:0005488,GO:0005524,GO:0005575,GO:0005737,GO:0005829,GO:0005975,GO:0005996,GO:0005997,GO:0005998,GO:0006063,GO:0006064,GO:0006082,GO:0006091,GO:0006793,GO:0006796,GO:0008150,GO:0008152,GO:0009056,GO:0009058,GO:0009987,GO:0016052,GO:0016054,GO:0016301,GO:0016310,GO:…	-0.61358798640408	6.19179224500867	3.5699957497291	0.0588324618290618	0.999974110452307	63.6667078163295	86.879890666735	35.1505201402819	40.435967403873	133.592080098999	80.2529798560945	63.6088568077451	80.4583681047581
TR24751|c0_g1	3455							0.492834852382936	6.37730627281562	3.56389512134864	0.0590490248725341	0.999974110452307	67.4563928053967	98.962213124176	102.737056902159	91.699976288281	59.7648779390258	105.207489958074	48.0651235391257	90.2972771187114
TR2731|c1_g1	1855; 1735; 1640; 1520	TGA21	TGACG-sequence-specific DNA-binding protein TGA-2.1	TOBAC			GO:0001071,GO:0003674,GO:0003676,GO:0003677,GO:0003700,GO:0005488,GO:0005575,GO:0005634,GO:0006139,GO:0006351,GO:0006355,GO:0006725,GO:0006807,GO:0008150,GO:0008152,GO:0009058,GO:0009059,GO:0009889,GO:0009987,GO:0010468,GO:0010556,GO:0016070,GO:0018130,GO:0019219,GO:0019222,GO:0019438,GO:0031323,GO:0031326,GO:0032774,GO:0034641,GO:0034645,GO:0034654,GO:0043170,GO:0043226,GO:0043227,GO:0043229,GO:…	0.567498589489053	4.13344965584493	3.5633511492458	0.0590683761606724	0.999974110452307	13.4060106488253	22.5191924401332	24.7985999419004	18.4415081465362	12.2360483480969	20.0632449640236	13.9377386873598	14.206648996783
TR21525|c0_g2	1406	RAV1	AP2/ERF and B3 domain-containing transcription factor RAV1	ARATH	K09287	AT1G13260	GO:0000160,GO:0001071,GO:0003674,GO:0003676,GO:0003677,GO:0003700,GO:0005488,GO:0005575,GO:0005634,GO:0006139,GO:0006351,GO:0006355,GO:0006725,GO:0006807,GO:0007165,GO:0008150,GO:0008152,GO:0009058,GO:0009059,GO:0009719,GO:0009725,GO:0009741,GO:0009755,GO:0009791,GO:0009873,GO:0009889,GO:0009890,GO:0009892,GO:0009909,GO:0009910,GO:0009987,GO:0010033,GO:0010468,GO:0010556,GO:0010558,GO:0010605,GO:…	-0.467009142763571	4.46382130360586	3.56254833920368	0.0590969476785058	0.999974110452307	25.6751158009305	23.6004897806823	17.2992088648508	16.7496266652026	29.7682967274597	24.0487202616175	20.3043600630674	18.3445079278848
TR18470|c0_g1	1286	CIPK2	CBL-interacting protein kinase 2	ORYSJ			GO:0000166,GO:0001882,GO:0001883,GO:0003674,GO:0003824,GO:0004672,GO:0004674,GO:0005488,GO:0005524,GO:0006464,GO:0006468,GO:0006793,GO:0006796,GO:0007165,GO:0008150,GO:0008152,GO:0009987,GO:0016301,GO:0016310,GO:0016740,GO:0016772,GO:0016773,GO:0017076,GO:0019538,GO:0030554,GO:0032549,GO:0032550,GO:0032553,GO:0032555,GO:0032559,GO:0035639,GO:0036094,GO:0036211,GO:0043167,GO:0043168,GO:0043170,GO:…	-1.01041361771619	2.06799984768354	3.56127951727394	0.0591421342366783	0.999974110452307	10.3742626575715	1.83350418614863	5.42900703737338	2.83390148123378	2.83072760291795	2.30976409292371	4.58855594645591	2.66662020004341
TR54072|c0_g2	1221							0.971315543327253	3.22903343082566	3.5589856022116	0.0592239206935901	0.999974110452307	5.11607473524076	7.47505552814441	11.4101164853271	5.0756444440008	5.70711210265716	8.06152957922393	25.0649868575154	6.7125267104541
TR14297|c0_g1	1488	PER1; PER70	Cationic peroxidase 1; Peroxidase 70	ARAHY; MAIZE			GO:0003674,GO:0003824,GO:0004601,GO:0005488,GO:0005575,GO:0005576,GO:0006950,GO:0006979,GO:0008150,GO:0008152,GO:0009056,GO:0009987,GO:0016209,GO:0016491,GO:0016684,GO:0020037,GO:0042743,GO:0042744,GO:0043167,GO:0043169,GO:0044237,GO:0044248,GO:0044699,GO:0044710,GO:0044712,GO:0044763,GO:0046872,GO:0046906,GO:0050896,GO:0055114,GO:0072593,GO:0097159,GO:1901363	0.648165965549904	6.63010749383484	3.55642304026344	0.059315427603325	0.999974110452307	78.2569950242383	133.09359874325	84.1036005450723	88.2739162885805	60.5867020818084	129.392078695746	49.6711181203852	168.180977444117
TR12340|c0_g1	1550; 1547							-0.815898041605075	2.44742304027081	3.55202536300314	0.0594728154480694	0.999974110452307	12.0796209026518	6.06466769264546	4.27879368199766	4.61037703663406	3.78952243616435	3.44200139337651	3.78555865582613	4.82750208628549
TR2779|c2_g1	498							0.590833618245567	4.63230434061259	3.54993510982024	0.0595477788532982	0.999974110452307	18.095745822796	34.789566608974	28.4332741448877	34.7681644414055	17.7148759666478	26.267905370505	15.0848776739738	22.3904144382955
TR31127|c2_g4	432							-1.11961527915944	2.4329487805915	3.54873034308413	0.0595910314195657	0.999974110452307	3.83705605143057	2.91480152669782	1.51828162909594	1.56499037023358	14.016667324126	8.06152957922393	6.88283391968387	3.72407303799166
TR53641|c0_g2	912							0.566616892062938	4.49063180103586	3.54552029572809	0.0597064391356998	0.999974110452307	16.0114190788091	32.3919072886258	20.6578318625478	15.6922007393691	16.8930518238652	26.8113792747223	29.7682567026327	20.9651519175827
TR38333|c0_g1	1516; 1504	C3H22	Zinc finger CCCH domain-containing protein 22	ORYSJ			GO:0000166,GO:0003674,GO:0003676,GO:0003677,GO:0003723,GO:0005488,GO:0036094,GO:0043167,GO:0043169,GO:0046872,GO:0097159,GO:1901265,GO:1901363	-0.558709600293216	3.58411665573818	3.54538600738579	0.0597112722507494	0.999974110452307	19.895846192603	8.18024944589388	10.4899458010265	13.2389725914354	11.4598811021356	12.137583860854	9.92275223421091	9.83890901395328
TR31764|c0_g1	564							1.1174808149981	1.99684292900943	3.52800078270075	0.0603405044286963	0.999974110452307	2.32118205580368	6.29973233189529	7.72943374812481	4.82186222180076	1.82627587285029	2.35505358494182	3.84291560515683	1.97697704485977
TR23418|c0_g1	2806; 2791							0.596982602678227	3.2786014871508	3.52348255949907	0.0605051869827171	0.999974110452307	7.67411210286115	8.03921066234398	13.4805005250034	11.5893881471351	6.20933796769099	10.7336096082925	9.80803833554951	9.33317070015194
TR20551|c0_g1	1345	YAI5	Uncharacterized protein C24B11.05	SCHPO	K18551		GO:0003674,GO:0003824,GO:0005575,GO:0005634,GO:0005737,GO:0005829,GO:0006139,GO:0006206,GO:0006725,GO:0006793,GO:0006796,GO:0006807,GO:0008150,GO:0008152,GO:0008252,GO:0009112,GO:0009987,GO:0016311,GO:0016787,GO:0016788,GO:0016791,GO:0016798,GO:0016799,GO:0034641,GO:0042578,GO:0043226,GO:0043227,GO:0043229,GO:0043231,GO:0044237,GO:0044238,GO:0044281,GO:0044424,GO:0044444,GO:0044464,GO:0044699,GO:…	-0.518617722554623	8.49248235165237	3.52313940607667	0.0605177139416502	0.999974110452307	435.766402680368	308.686884262869	308.671256048627	216.814611832901	495.194702923356	303.530175505387	420.426438594023	391.48743109258
TR28066|c0_g1	2195						GO:0000166,GO:0001882,GO:0001883,GO:0003674,GO:0003824,GO:0004672,GO:0005488,GO:0005524,GO:0006464,GO:0006468,GO:0006793,GO:0006796,GO:0008150,GO:0008152,GO:0009987,GO:0016301,GO:0016310,GO:0016740,GO:0016772,GO:0016773,GO:0017076,GO:0019538,GO:0030554,GO:0032549,GO:0032550,GO:0032553,GO:0032555,GO:0032559,GO:0035639,GO:0036094,GO:0036211,GO:0043167,GO:0043168,GO:0043170,GO:0043412,GO:0044237,GO:…	0.598082170620905	4.75193105692987	3.50126424045118	0.0613220002435599	0.999974110452307	16.2009033282624	30.9345065252769	21.7160281494935	28.6350940715712	22.5545070297011	41.666332656663	17.8380112418474	35.1718009143657
TR51141|c0_g1	718							-0.551822333367472	4.19907809129238	3.4977790780563	0.0614511868140234	0.999974110452307	16.2482743906258	16.2664730360878	12.5143213064878	16.5381414800359	31.7315432907738	15.1719798260675	21.8529976949963	15.9077687795693
TR957|c0_g1	2277; 2200; 2188; 1931; 1854; 1842; 1550; 1353; 1010	CAX1; CAX3	Vacuolar cation/proton exchanger 1; Vacuolar cation/proton exchanger 3	ARATH	K07300	AT2G38170,AT3G51860	GO:0003674,GO:0005215,GO:0005575,GO:0005773,GO:0005774,GO:0006793,GO:0006810,GO:0006811,GO:0006812,GO:0006816,GO:0006873,GO:0006874,GO:0006875,GO:0006882,GO:0006950,GO:0006970,GO:0008150,GO:0008152,GO:0008324,GO:0009266,GO:0009409,GO:0009605,GO:0009607,GO:0009624,GO:0009628,GO:0009631,GO:0009651,GO:0009705,GO:0009987,GO:0010035,GO:0010038,GO:0015075,GO:0015077,GO:0015078,GO:0015085,GO:0015291,GO:…	0.546537139692257	4.8614153933713	3.49422191880253	0.0615833409845835	0.999974110452307	23.1170784333101	32.9560624228253	35.5185884140021	43.3121659221401	19.9520639108894	29.5740382878271	18.7557224311385	28.5052504142572
TR7707|c0_g1	1645; 1590	VINSY	Vinorine synthase	RAUSE	K12694		GO:0003674,GO:0003824,GO:0006807,GO:0008150,GO:0008152,GO:0009820,GO:0016740,GO:0016746,GO:0016747,GO:0050636,GO:0071704,GO:1901564	-1.08314431057421	2.33153344714511	3.49103523655072	0.061701988336597	0.999974110452307	11.416426029565	2.72674981529796	3.63467420298726	2.45322814793372	4.97660175351704	0.860500348344128	5.67833798373919	7.8619319690935
TR53696|c0_g2	747							0.791374755131965	2.78883644264378	3.49005665517937	0.0617384719560204	0.999974110452307	3.12649011598047	8.88544336364335	8.18951909027509	10.7434474064684	5.6614552058359	7.01987126280736	3.55613085850333	7.21826502425544
TR12175|c4_g1	882							1.12213593519154	3.32485720241229	3.48841263930695	0.0617998161309232	0.999974110452307	4.40550879979066	24.2586707705819	4.1867766135676	13.6196459247355	6.11802417404847	13.9491635415785	2.92520441586564	9.7929328036077
TR985|c0_g1	2301; 2269; 671	PI5K9; SF3A2	Phosphatidylinositol 4-phosphate 5-kinase 9; Splicing factor 3A subunit 2	ARATH; DICDI	K00889,K12826	AT3G09920	GO:0000166,GO:0000245,GO:0001882,GO:0001883,GO:0003674,GO:0003676,GO:0003824,GO:0005488,GO:0005524,GO:0005575,GO:0005634,GO:0005681,GO:0005684,GO:0005686,GO:0005829,GO:0005975,GO:0006082,GO:0006520,GO:0006629,GO:0006644,GO:0006650,GO:0006793,GO:0006796,GO:0006807,GO:0008150,GO:0008152,GO:0008270,GO:0009987,GO:0016020,GO:0016043,GO:0016301,GO:0016307,GO:0016308,GO:0016740,GO:0016772,GO:0016773,GO:…	0.384081051007231	6.14726376631225	3.47763542428685	0.0622035640309299	0.999974110452307	53.5293004705747	84.7643089134866	59.6730688768921	80.9142318447794	61.6824676055186	85.3706924541411	64.8133527436897	75.4929373874359
TR49328|c0_g2	1437; 1436	BT2	BTB/POZ and TAZ domain-containing protein 2	ARATH	K00517	AT3G48360	GO:0000302,GO:0000988,GO:0000989,GO:0001101,GO:0003674,GO:0003712,GO:0003824,GO:0004402,GO:0005488,GO:0005515,GO:0005516,GO:0005575,GO:0005634,GO:0005737,GO:0006275,GO:0006355,GO:0006464,GO:0006950,GO:0006970,GO:0006979,GO:0007165,GO:0007275,GO:0007623,GO:0008080,GO:0008150,GO:0008152,GO:0008270,GO:0009266,GO:0009409,GO:0009553,GO:0009555,GO:0009611,GO:0009628,GO:0009651,GO:0009719,GO:0009725,GO:…	0.685817379097393	4.24139969948518	3.47720168631283	0.0622198718988522	0.999974110452307	12.5059604639219	35.4947605267234	19.4616099729571	21.5714888870034	13.3318138718071	21.5577982006213	15.429019369958	11.172219113975
TR26429|c0_g1	748							0.949328082907924	1.98574382547087	3.47152017585646	0.0624339088647008	0.999974110452307	2.41592418053036	4.23116350649683	4.46282781885778	3.21457481453384	2.14587415059909	5.34416005813722	6.48133527436898	2.75857262073456
TR29836|c0_g1	870; 867	CP121	Calvin cycle protein CP12-1, chloroplastic	ARATH		AT2G47400	GO:0003674,GO:0005488,GO:0005507,GO:0005575,GO:0005975,GO:0006109,GO:0008150,GO:0008152,GO:0009058,GO:0009507,GO:0009526,GO:0009532,GO:0009536,GO:0009570,GO:0009743,GO:0009744,GO:0009889,GO:0009890,GO:0009892,GO:0009941,GO:0010033,GO:0010109,GO:0010110,GO:0016051,GO:0016151,GO:0019222,GO:0019253,GO:0019685,GO:0031323,GO:0031324,GO:0031967,GO:0031975,GO:0032991,GO:0034285,GO:0042221,GO:0043167,GO:…	-0.581259431979759	3.70684843667555	3.46591639286128	0.0626457862058578	0.999974110452307	15.0166267691789	15.7963437575882	10.2599031299514	6.42914962906767	19.4954949426769	12.7263472570895	12.389101055431	11.6319812174307
TR34871|c0_g1	1395; 1389; 1107; 1101; 1056; 768; 768	GOLS2	Galactinol synthase 2	SOLLC	K18819		GO:0003674,GO:0003824,GO:0005488,GO:0005575,GO:0005737,GO:0005975,GO:0005996,GO:0006012,GO:0008150,GO:0008152,GO:0008194,GO:0008378,GO:0016740,GO:0016757,GO:0016758,GO:0019318,GO:0035250,GO:0043167,GO:0043169,GO:0044238,GO:0044424,GO:0044464,GO:0044699,GO:0044710,GO:0044723,GO:0046872,GO:0047216,GO:0071704	-1.04474487959506	2.74011781522405	3.45722877743712	0.0629757783644763	0.999974110452307	15.6798216422657	1.31636197979902	9.10968977457567	2.28403999980036	5.84408279312093	5.84234447033645	9.17711189291182	3.58614440695493
TR26602|c0_g1	1120; 966	PCS1L	Aspartic proteinase PCS1	ARATH		AT5G02190	GO:0003674,GO:0003824,GO:0004175,GO:0004190,GO:0005575,GO:0005783,GO:0008150,GO:0008219,GO:0008233,GO:0009987,GO:0012501,GO:0016265,GO:0016787,GO:0043226,GO:0043227,GO:0043229,GO:0043231,GO:0044424,GO:0044444,GO:0044464,GO:0044699,GO:0044763,GO:0070001,GO:0070011	0.581263849573661	4.70263709653653	3.45278083223253	0.0631454466101456	0.999974110452307	25.7698579256572	29.6651574733278	32.11395688209	36.7138281449391	12.0534207608119	23.6864043254726	22.8280658336182	24.6892249555743
TR50283|c0_g1	1956; 1447; 1318; 1155							-0.501526229695418	5.73589367564238	3.43685904654812	0.0637567932557653	0.999974110452307	59.971764951989	70.3783529913973	33.770264113831	31.8919659231383	76.4753021756059	42.7985699571158	51.2197557523141	59.1254065044108
TR43184|c0_g1	1845							0.485841548855558	7.5420070238491	3.43440759128343	0.0638514806988465	0.999974110452307	155.56656880121	236.098923662523	243.247120394856	219.817701462268	130.943980083366	172.824701541115	142.990874681432	188.640391047899
TR24497|c0_g1	2596; 1768	APS1	ATP sulfurylase 1, chloroplastic	ARATH	K13811	AT3G22890	GO:0000103,GO:0000166,GO:0001882,GO:0001883,GO:0001887,GO:0003674,GO:0003824,GO:0004779,GO:0004781,GO:0005488,GO:0005524,GO:0005575,GO:0005886,GO:0006790,GO:0008150,GO:0008152,GO:0009058,GO:0009507,GO:0009532,GO:0009536,GO:0009570,GO:0009719,GO:0009725,GO:0009735,GO:0009987,GO:0010033,GO:0010035,GO:0010038,GO:0016020,GO:0016740,GO:0016772,GO:0016779,GO:0017076,GO:0030554,GO:0032549,GO:0032550,GO:…	0.579846672740779	9.49024054066584	3.43182296040578	0.0639514744697594	0.999974110452307	534.582438770297	731.286092706203	979.797744643249	1013.43700731883	514.416256485106	795.147611361992	566.973444133959	617.092695258322
TR6281|c0_g1	2030	C79D1	Valine N-monooxygenase 1	MANES	K13401		GO:0003674,GO:0003824,GO:0004497,GO:0005488,GO:0005506,GO:0005575,GO:0005783,GO:0008150,GO:0008152,GO:0009058,GO:0016020,GO:0016021,GO:0016137,GO:0016138,GO:0016491,GO:0016705,GO:0019748,GO:0019756,GO:0020037,GO:0031090,GO:0031224,GO:0042341,GO:0043167,GO:0043169,GO:0043226,GO:0043227,GO:0043229,GO:0043231,GO:0044422,GO:0044424,GO:0044425,GO:0044444,GO:0044464,GO:0044550,GO:0044699,GO:0044710,GO:…	-1.21128388784525	3.50505694039038	3.41648706993763	0.0645482328118138	0.999974110452307	10.7058600941149	2.44467224819817	9.98385192466121	7.65576370303453	28.6268743069283	3.12497494924973	25.4091285534996	2.39076293796995
TR12292|c0_g1	1604; 1596	FLA2	Fasciclin-like arabinogalactan protein 2	ARATH		AT4G12730	GO:0005575,GO:0005774,GO:0005886,GO:0016020,GO:0031090,GO:0031224,GO:0031225,GO:0031226,GO:0044422,GO:0044424,GO:0044425,GO:0044437,GO:0044444,GO:0044446,GO:0044459,GO:0044464,GO:0046658,GO:0098588	-0.82242865049976	6.79990163897372	3.4125310570235	0.0647031332119763	0.999974110452307	281.384110438242	63.3734267417526	130.526211568036	117.120495545318	48.9441933923878	51.765889376702	130.888558372655	66.7114812114309
TR2616|c0_g1	3493; 3484; 3409; 3399; 3390; 3361; 3315; 3306; 3211; 3163; 1866; 1857; 1516; 1506; 1355; 1338; 736; 277	IQD1; IQD14	Protein IQ-DOMAIN 1; Protein IQ-DOMAIN 14	ARATH		AT2G43680	GO:0003674,GO:0005488,GO:0005515	-0.379801904486471	5.17950961868643	3.4009020164754	0.065160777434201	0.999974110452307	42.6813271893697	30.6524289581771	30.6416837872091	34.6835703673388	44.7894157816534	34.1935664736746	39.4615811395208	32.0913948212121
TR26534|c0_g2	265	ALKR3	Probable aldo-keto reductase 3	ARATH		AT1G60690	GO:0003674,GO:0003824,GO:0005575,GO:0005886,GO:0009526,GO:0009941,GO:0016020,GO:0016491,GO:0031967,GO:0031975,GO:0044422,GO:0044424,GO:0044434,GO:0044435,GO:0044444,GO:0044446,GO:0044464	0.901972691301493	2.31568446605605	3.39383968326478	0.0654403905266104	0.999974110452307	3.45808755252385	8.60336579654356	6.25716065324389	2.87619851826712	2.46547242834789	4.80068615391987	6.76812002102247	3.95395408971954
TR21033|c0_g2	2470	DRL8	Putative disease resistance protein At1g58400	ARATH		AT1G58400	GO:0000166,GO:0001882,GO:0001883,GO:0003674,GO:0005488,GO:0005515,GO:0005524,GO:0006950,GO:0006952,GO:0008150,GO:0017076,GO:0030554,GO:0032549,GO:0032550,GO:0032553,GO:0032555,GO:0032559,GO:0035639,GO:0036094,GO:0043167,GO:0043168,GO:0043531,GO:0050896,GO:0097159,GO:0097367,GO:1901265,GO:1901363	0.601463730300711	4.64439699518491	3.39106785933238	0.0655504827961425	0.999974110452307	11.416426029565	30.4643772467772	20.7038403967629	27.493074071671	24.4720966961939	34.374724441747	19.1572210764534	31.1718706143006
TR17741|c0_g1	2127	SCL30	Scarecrow-like protein 30	ARATH			GO:0001071,GO:0003674,GO:0003700,GO:0005575,GO:0005634,GO:0006139,GO:0006351,GO:0006355,GO:0006725,GO:0006807,GO:0008150,GO:0008152,GO:0009058,GO:0009059,GO:0009719,GO:0009889,GO:0009987,GO:0010033,GO:0010200,GO:0010243,GO:0010468,GO:0010556,GO:0016070,GO:0018130,GO:0019219,GO:0019222,GO:0019438,GO:0031323,GO:0031326,GO:0032774,GO:0034641,GO:0034645,GO:0034654,GO:0042221,GO:0043170,GO:0043226,GO:…	1.00223891551823	3.72678717030222	3.38817077197335	0.0656657616850817	0.999974110452307	10.3268915952082	17.347770376637	27.6971375974472	20.5986570352366	4.65700347576824	9.51079332380352	3.95762950381822	10.8963618519015
TR8320|c2_g1	1264	YIPL5	Protein yippee-like At4g27740	ARATH		AT4G27740		0.463517815434045	7.21122372073884	3.37832570814403	0.0660591300780387	0.999974110452307	106.537519255153	172.067315930871	179.985385849192	199.134450352965	124.095445560177	139.310477447712	107.257495248407	156.227162754267
TR31225|c0_g1	748							0.952348823605128	2.55505505828271	3.3783010388376	0.0660601189170942	0.999974110452307	5.25818792233079	3.29090494949754	8.37355322713521	7.27509036973447	1.55233449192275	5.16300209006477	9.80803833554951	5.65507387250585
TR26290|c0_g1	2282; 2250; 1992; 1968; 1960; 1936	STP7	Sugar transport protein 7	ARATH		AT4G02050	GO:0003674,GO:0005215,GO:0005351,GO:0005355,GO:0005402,GO:0005575,GO:0005886,GO:0005887,GO:0006810,GO:0006811,GO:0006812,GO:0006818,GO:0008150,GO:0008324,GO:0008643,GO:0008645,GO:0009987,GO:0015075,GO:0015144,GO:0015145,GO:0015149,GO:0015291,GO:0015293,GO:0015294,GO:0015295,GO:0015672,GO:0015749,GO:0015758,GO:0015992,GO:0016020,GO:0016021,GO:0022804,GO:0022857,GO:0022891,GO:0022892,GO:0031224,GO:…	-0.456348495704398	4.37441185049351	3.37558771231413	0.0661689758466291	0.999974110452307	28.4226374180042	17.8649125829866	18.4954307544415	19.033666665003	23.421988069305	23.2787988973096	15.0275207246431	19.5858656072154
TR668|c0_g1	935; 903; 903	P21; TLP	Protein P21; Thaumatin-like protein	ACTDE; SOYBN			GO:0001906,GO:0005575,GO:0005576,GO:0006950,GO:0006952,GO:0008150,GO:0009605,GO:0009607,GO:0009620,GO:0031640,GO:0035821,GO:0043207,GO:0044364,GO:0050832,GO:0050896,GO:0051704,GO:0051707,GO:0065007,GO:0065008,GO:0098542	0.94631683998781	5.00512692654669	3.36781199986702	0.0664819950563287	0.999974110452307	22.5959967473134	52.7014921198106	31.4238288688645	38.8286799966061	15.1580897446574	49.3655462997421	5.85040883173129	40.0452792109967
TR47842|c0_g2	787	D7OMT	Isoflavone 7-O-methyltransferase	GLYEC			GO:0003674,GO:0003824,GO:0006725,GO:0008150,GO:0008152,GO:0008168,GO:0008171,GO:0008757,GO:0009058,GO:0009698,GO:0009699,GO:0009717,GO:0009987,GO:0016740,GO:0016741,GO:0018130,GO:0019438,GO:0019748,GO:0033800,GO:0044237,GO:0044249,GO:0044550,GO:0044699,GO:0044710,GO:0044711,GO:0044763,GO:0046287,GO:0046483,GO:0071704,GO:1901360,GO:1901362,GO:1901576	0.86683253056157	2.10908723323446	3.36269508531205	0.0666888443461005	0.999974110452307	2.55803736762038	4.93635742424631	5.88909237952366	6.42914962906767	2.64810001563292	3.84960682153952	3.09727526385774	4.27578756213857
TR4576|c0_g2	2264	AB5G	ABC transporter G family member 5	ARATH		AT2G13610	GO:0000166,GO:0001882,GO:0001883,GO:0003674,GO:0003824,GO:0005215,GO:0005488,GO:0005524,GO:0005575,GO:0005886,GO:0006810,GO:0008150,GO:0009987,GO:0015399,GO:0015405,GO:0016020,GO:0016021,GO:0016462,GO:0016787,GO:0016817,GO:0016818,GO:0016820,GO:0016887,GO:0017076,GO:0017111,GO:0022804,GO:0022857,GO:0030554,GO:0031224,GO:0032549,GO:0032550,GO:0032553,GO:0032555,GO:0032559,GO:0035639,GO:0036094,GO:…	-1.01478423789368	1.90197411519196	3.36249741972919	0.066696848681211	0.999974110452307	7.57936997813447	1.69246540259873	5.47501557158841	3.97592148113396	4.15477761073441	1.22281628448902	2.86784746653494	2.16088188624207
TR2461|c1_g1	5216; 5216; 5016; 4908; 4820; 4626; 4012; 3973; 3192; 3185; 2978; 2944; 2847; 2688; 2685; 2513; 2449; 1540; 1100; 723; 268							-0.511293222763811	7.06402500039345	3.35949755424703	0.0668184522994764	0.999974110452307	166.888252706048	93.7437781328299	195.444253345442	102.697205916949	177.650985531512	80.6152957922394	132.838694649899	119.859980370917
TR22577|c0_g1	855							-1.2263712108775	1.79225388446684	3.35686092939235	0.0669255270750337	0.999974110452307	9.33209928557806	0.705193917749472	5.47501557158841	3.55295111080056	2.46547242834789	2.67208002906861	1.20449593594468	1.47123873105843
TR20275|c0_g1	1496; 1123	DIR1	Dirigent protein 1	ARATH		AT5G42510	GO:0005575,GO:0005576,GO:0048046	0.467367721764978	4.2316372858332	3.35679893551604	0.066928046885239	0.999974110452307	15.5377084551757	18.3350418614863	20.2437550546126	22.6712118498702	13.5144414590922	20.4255609001685	18.9851502284613	19.8157466589433
TR19735|c3_g1	728; 720; 714; 667; 661; 661; 570	TAR1	Protein TAR1	KLULA; YEAST			GO:0005575,GO:0005739,GO:0008150,GO:0019222,GO:0031323,GO:0043226,GO:0043227,GO:0043229,GO:0043231,GO:0043457,GO:0043467,GO:0044424,GO:0044444,GO:0044464,GO:0050789,GO:0050794,GO:0065007	0.865749982773004	2.46589740981622	3.33614018036836	0.0677734186632437	0.999974110452307	2.84226374180042	5.40648670274595	4.41681928464275	8.71318962886803	3.88083622980687	3.66844885346707	9.75068138621881	4.87347829663106
TR29260|c0_g1	1296							0.681386981738201	2.5802120113297	3.33249850205609	0.0679236186576617	0.999974110452307	4.31076667506398	7.56908138384434	7.17733133754446	7.14819925863445	3.78952243616435	5.34416005813722	5.334196287755	6.39069323803507
TR1772|c2_g1	1502; 1414; 1414; 830	DBR; P2	2-alkenal reductase (NADP(+)-dependent); NADP-dependent alkenal double bond reductase P2	ARATH; TOBAC	K08070	AT5G16990	GO:0003674,GO:0003824,GO:0005488,GO:0005575,GO:0005829,GO:0005886,GO:0006950,GO:0006979,GO:0008150,GO:0008152,GO:0008270,GO:0016020,GO:0016491,GO:0016627,GO:0016628,GO:0032440,GO:0043167,GO:0043169,GO:0044424,GO:0044444,GO:0044464,GO:0044699,GO:0044710,GO:0046872,GO:0046914,GO:0050896,GO:0055114	0.864596650623794	7.16033968125572	3.32985900000191	0.0680327066340195	0.999974110452307	65.6089213732265	143.248391158843	109.454302897553	54.1402074026752	111.357171347046	339.127716231623	191.858995511188	128.917293808995
TR8394|c0_g1	4053; 3828; 2230; 1538; 1382; 838	WAKLA; WAKLB; WAKLI	Wall-associated receptor kinase-like 1; Wall-associated receptor kinase-like 2; Wall-associated receptor kinase-like 22	ARATH		AT1G79670,AT1G16120,AT1G16130	GO:0000166,GO:0001871,GO:0001882,GO:0001883,GO:0003674,GO:0003676,GO:0003677,GO:0003690,GO:0003824,GO:0004672,GO:0004674,GO:0005488,GO:0005509,GO:0005524,GO:0005575,GO:0005739,GO:0006355,GO:0006464,GO:0006468,GO:0006793,GO:0006796,GO:0008150,GO:0008152,GO:0009605,GO:0009607,GO:0009620,GO:0009889,GO:0009987,GO:0010468,GO:0010556,GO:0016021,GO:0016301,GO:0016310,GO:0016740,GO:0016772,GO:0016773,GO:…	0.517752338131583	4.1476725250727	3.32639635071224	0.0681760986407449	0.999974110452307	13.074413212282	22.0020502337835	18.1273624807213	15.1000422209024	13.5600983559134	24.682773149871	16.002588863265	18.4824365589216
TR35410|c0_g1	1096							0.787681936432538	2.42423659999036	3.32633672277916	0.0681785707260547	0.999974110452307	4.452879862154	6.0176547647955	7.26934840597452	7.40198148083449	2.37415863470538	4.43837021777498	5.3915532370857	4.82750208628549
TR35758|c0_g2	992							0.464550967237614	4.43999607195258	3.32487746006285	0.0682390994749355	0.999974110452307	17.4325509497093	22.0960760894835	22.498173231149	24.8283607385706	16.2081983715463	27.6265901310483	18.5262946338157	23.6317721176261
TR29095|c0_g1	821; 751	DNJ11	Chaperone protein dnaJ 11, chloroplastic	ARATH		AT4G36040	GO:0005575,GO:0005634,GO:0009507,GO:0009532,GO:0009536,GO:0009570,GO:0043226,GO:0043227,GO:0043229,GO:0043231,GO:0044422,GO:0044424,GO:0044434,GO:0044435,GO:0044444,GO:0044446,GO:0044464	-0.670023946935574	5.22027348356955	3.32456780217825	0.068251951162329	0.999974110452307	31.5964985963481	39.0207301154708	15.5508845646797	17.8493496280695	71.4987004220889	42.481543512989	39.0600824942059	40.4590651041069
TR38637|c0_g1	230	BGAL2	Beta-galactosidase 2	ARATH	K12309	AT3G52840	GO:0003674,GO:0003824,GO:0004553,GO:0004565,GO:0005575,GO:0005576,GO:0005618,GO:0005975,GO:0008150,GO:0008152,GO:0015925,GO:0016787,GO:0016798,GO:0030312,GO:0044238,GO:0044464,GO:0048046,GO:0071704	-1.08140454070084	2.50346107290058	3.30884770801636	0.0689077939768046	0.999974110452307	4.26339561270064	3.61999544444729	1.56429016331097	1.14201999990018	14.199294911411	7.42747669097037	5.62098103440849	6.80447913114526
TR38323|c0_g1	2166; 2145; 2142; 2121; 1948; 1927; 1924; 1903	B2	B2 protein	DAUCA				0.474792960255022	8.45045992881152	3.30694114636077	0.0689877930549687	0.999974110452307	286.026474549849	400.8322228488	415.135004222203	353.518635524655	255.222053230828	424.951303605945	305.024256540657	357.051249543744
TR52084|c0_g1	312							0.741865216615136	3.00026932573403	3.30045280892132	0.0692607882891725	0.999974110452307	5.21081685996745	9.12050800289318	12.6063383749178	12.4776259248353	5.29620003126584	5.52531802620966	7.74318815964435	5.24128797939567
TR1378|c0_g1	779							0.709139747031042	2.66485005658105	3.29482121355533	0.0694986735726754	0.999974110452307	4.2160245503373	9.12050800289318	9.20170684300572	5.41402074026752	4.24609140437693	7.51805567500659	5.85040883173129	4.4137161931753
TR43242|c0_g1	2621; 2235; 2205	SMBP2	DNA-binding protein SMUBP-2	HUMAN; MESAU; MOUSE; RAT	K19036		GO:0000049,GO:0000122,GO:0000166,GO:0000981,GO:0000982,GO:0001071,GO:0001078,GO:0001227,GO:0001882,GO:0001883,GO:0003674,GO:0003676,GO:0003677,GO:0003678,GO:0003697,GO:0003700,GO:0003723,GO:0003724,GO:0003824,GO:0004003,GO:0004004,GO:0004386,GO:0005488,GO:0005515,GO:0005524,GO:0005575,GO:0005634,GO:0005737,GO:0006139,GO:0006259,GO:0006260,GO:0006281,GO:0006310,GO:0006351,GO:0006355,GO:0006357,GO:…	0.418618046537501	5.55906912946723	3.28590949407192	0.0698769039714276	0.999974110452307	42.6339561270064	53.7827894603598	62.2955553271487	45.4270177738071	32.5077105367352	55.1173117860423	40.952861822119	43.6773998282972
TR28586|c0_g1	1893	C89A2	Cytochrome P450 89A2	ARATH		AT1G64900	GO:0003674,GO:0003824,GO:0004497,GO:0005488,GO:0005506,GO:0005575,GO:0008150,GO:0008152,GO:0009058,GO:0016020,GO:0016021,GO:0016491,GO:0016705,GO:0016709,GO:0019748,GO:0020037,GO:0031224,GO:0043167,GO:0043169,GO:0044425,GO:0044550,GO:0044699,GO:0044710,GO:0044711,GO:0046872,GO:0046906,GO:0046914,GO:0055114,GO:0097159,GO:1901363	-0.442388005108061	5.94163894767211	3.28273997614399	0.0700119551143893	0.999974110452307	90.1945027398001	41.7944928586187	62.2495467929337	80.4489644374126	62.8695469228713	46.6481767786554	47.8356957418029	58.8495492423373
TR4407|c0_g2	1903	NIP51	Probable aquaporin NIP5-1	ARATH	K09874	AT4G10380	GO:0003674,GO:0005215,GO:0005372,GO:0005575,GO:0005886,GO:0006810,GO:0006811,GO:0006820,GO:0006833,GO:0007154,GO:0008150,GO:0008509,GO:0008643,GO:0009605,GO:0009987,GO:0009991,GO:0010036,GO:0015075,GO:0015103,GO:0015105,GO:0015144,GO:0015166,GO:0015168,GO:0015250,GO:0015254,GO:0015267,GO:0015563,GO:0015665,GO:0015698,GO:0015700,GO:0015791,GO:0015793,GO:0015850,GO:0016020,GO:0016021,GO:0016328,GO:…	0.530231962598845	5.06207894185201	3.27771176871032	0.0702267775295293	0.999974110452307	29.8437692889045	38.5506008369712	37.7730065905385	53.9287222175085	20.1346914981745	30.4798281281894	24.4340604148777	31.2638230349917
TR12730|c0_g1	2405; 2397; 2324; 2246	CRK10; CRK15; CRK25; Y4119	Cysteine-rich receptor-like protein kinase 10; Cysteine-rich receptor-like protein kinase 15; Cysteine-rich receptor-like protein kinase 25; G-type lectin S-receptor-like serine/threonine-protein kinase At4g11900	ARATH		AT4G05200,AT4G23180,AT4G11900	GO:0000166,GO:0001882,GO:0001883,GO:0003674,GO:0003824,GO:0004672,GO:0004674,GO:0005488,GO:0005515,GO:0005516,GO:0005524,GO:0005575,GO:0005886,GO:0005911,GO:0006464,GO:0006468,GO:0006793,GO:0006796,GO:0006950,GO:0006952,GO:0008037,GO:0008150,GO:0008152,GO:0009506,GO:0009605,GO:0009607,GO:0009617,GO:0009987,GO:0016020,GO:0016021,GO:0016301,GO:0016310,GO:0016740,GO:0016772,GO:0016773,GO:0017076,GO:…	0.693540864672424	3.59455971242439	3.27642645372279	0.0702818038325595	0.999974110452307	8.43204910067459	19.6043909134353	10.2138945957364	11.9277644434019	7.94430004689877	15.4890062701943	6.13719357838478	16.045697410606
TR23170|c0_g1	1357; 1292							-0.471994643261676	4.00940888453668	3.2732081534329	0.0704197868501544	0.999974110452307	16.2482743906258	13.30465858154	15.1368077567444	14.6347748135356	24.2438122120876	15.1719798260675	12.1023163087775	17.1951026692454
TR12489|c0_g1	1164; 1149							-0.703792572925596	2.62395510546835	3.27159839346654	0.0704889133327935	0.999974110452307	12.0796209026518	3.61999544444729	7.03930573489938	5.11794148103414	5.0222586503383	5.97821294639078	5.67833798373919	4.04590651041069
TR13489|c0_g1	842; 778	TET7	Tetraspanin-7	ARATH		AT4G28050	GO:0005575,GO:0005911,GO:0009506,GO:0016021,GO:0030054,GO:0031224,GO:0044425	1.34046781279476	3.14264030414813	3.26666989194779	0.0707010058460361	0.999974110452307	2.84226374180042	4.46622814574666	8.46557029556526	5.96388222170093	5.3418569280871	4.12134377364819	35.2171668890491	4.09188272075627
TR34969|c0_g2	608							-0.692933187138599	4.40227662615943	3.26147834196574	0.0709251578581927	0.999974110452307	19.8011040678763	27.2674981529796	7.45338254283464	12.0123585174686	39.1736174726387	20.5614293762228	21.1647143030279	21.0111281279283
TR31907|c0_g1	890; 418	B561P	Cytochrome b561 and DOMON domain-containing protein At5g35735	ARATH		AT5G35735	GO:0003674,GO:0005488,GO:0005575,GO:0005886,GO:0008150,GO:0008152,GO:0016020,GO:0016021,GO:0031224,GO:0043167,GO:0043169,GO:0044425,GO:0044464,GO:0044699,GO:0044710,GO:0046872,GO:0055114	0.675443382561802	2.6306200560016	3.2549238925585	0.0712092428710404	0.999974110452307	4.54762198688068	7.19297796104462	6.85527159803926	7.82495185116789	3.88083622980687	4.75539666190176	8.60354239960483	5.19531176905009
TR21226|c4_g2	1983							0.610970994983428	3.19368837433881	3.24243155972924	0.0717540718926422	0.999974110452307	7.95833847704119	7.66310723954427	9.98385192466121	8.71318962886803	5.0222586503383	12.2734523369084	8.77561324759693	12.0457671105409
TR10663|c0_g2	1385							-0.577395057870012	2.68716916973175	3.24239088371953	0.0717558531788715	0.999974110452307	9.52158353503142	4.60726692929655	6.34917772167395	5.62550592543422	7.35076038822242	5.70647599428211	6.76812002102247	4.87347829663106
TR31288|c0_g1	1398; 1134	SAU72	Auxin-responsive protein SAUR72 {ECO:0000305}	ARATH	K14488	AT3G12830	GO:0005575,GO:0005737,GO:0007165,GO:0007275,GO:0008150,GO:0009719,GO:0009725,GO:0009733,GO:0009734,GO:0009755,GO:0010033,GO:0032501,GO:0032502,GO:0040008,GO:0042221,GO:0044424,GO:0044464,GO:0044699,GO:0044707,GO:0044767,GO:0050789,GO:0050794,GO:0050896,GO:0065007	0.49331080329994	6.8308453267908	3.24214010838685	0.071766836194141	0.999974110452307	98.2949544039313	159.420838339231	112.582883224175	143.090876283789	75.9274194137508	147.598454487027	75.2523175218769	97.6994469843491
TR47|c0_g1	361	GSTUH	Glutathione S-transferase U17	ARATH	K00799	AT1G10370	GO:0003674,GO:0003824,GO:0004364,GO:0005575,GO:0005737,GO:0005829,GO:0006518,GO:0006575,GO:0006749,GO:0006790,GO:0006807,GO:0006950,GO:0006970,GO:0008150,GO:0008152,GO:0009056,GO:0009314,GO:0009404,GO:0009407,GO:0009416,GO:0009507,GO:0009536,GO:0009628,GO:0009636,GO:0009651,GO:0009704,GO:0009719,GO:0009725,GO:0009791,GO:0009987,GO:0010033,GO:0010243,GO:0016740,GO:0016765,GO:0019748,GO:0032501,GO:…	1.39019445319807	1.72576273426482	3.24136794421014	0.0718006653957447	0.999974110452307	0.900050184903468	5.31246084704603	3.08257179240692	0.634455555500099	2.00890346013532	6.15937091446323	5.85040883173129	1.93100083451419
TR20583|c0_g1	1109	GSTX6	Probable glutathione S-transferase	SOYBN	K00799		GO:0003674,GO:0003824,GO:0004364,GO:0005488,GO:0005515,GO:0005575,GO:0005737,GO:0006518,GO:0006575,GO:0006749,GO:0006790,GO:0006807,GO:0008150,GO:0008152,GO:0009056,GO:0009404,GO:0009407,GO:0009987,GO:0016740,GO:0016765,GO:0019748,GO:0034641,GO:0043603,GO:0044237,GO:0044248,GO:0044424,GO:0044464,GO:0044699,GO:0044710,GO:0044712,GO:0044763,GO:0071704,GO:0090487,GO:1901564	0.371850599778925	6.46342210960512	3.23679523881096	0.0720013503868575	0.999974110452307	73.0461781642709	106.34324279662	83.3214554634168	87.8509459182471	71.4073866284464	109.962886619976	73.8757507379402	99.3545905567898
TR17574|c0_g1	520	BGAL1	Beta-galactosidase 1	ARATH				-0.754425231697812	5.5575132652963	3.23036055234997	0.072284772434111	0.999974110452307	47.6079176751571	50.2098069437624	17.3912259332808	15.2692303690357	87.7525556904565	38.813094659522	62.863216466446	56.2289052526395
TR44676|c0_g1	1398; 1398	CNMT	(S)-coclaurine N-methyltransferase	THLFG	K13384		GO:0003674,GO:0003824,GO:0004719,GO:0005575,GO:0005737,GO:0006139,GO:0006399,GO:0006400,GO:0006464,GO:0006629,GO:0006725,GO:0006807,GO:0008033,GO:0008150,GO:0008152,GO:0008168,GO:0008171,GO:0008173,GO:0008175,GO:0008176,GO:0008276,GO:0008610,GO:0008757,GO:0009058,GO:0009451,GO:0009987,GO:0010340,GO:0016070,GO:0016423,GO:0016740,GO:0016741,GO:0019538,GO:0030794,GO:0034470,GO:0034641,GO:0034660,GO:…	-0.407992705278758	5.43838698254287	3.23023689148282	0.0722902308994366	0.999974110452307	47.5605466127938	47.9531864069641	34.6904347981316	33.8799266637053	58.5777986216731	32.0649603488233	47.1474123498345	44.3210667731353
TR20319|c0_g2	1575; 1252	AUX28; IAA16	Auxin-induced protein AUX28; Auxin-responsive protein IAA16	ARATH; SOYBN	K14484		GO:0005575,GO:0005634,GO:0006139,GO:0006351,GO:0006355,GO:0006725,GO:0006807,GO:0007165,GO:0008150,GO:0008152,GO:0009058,GO:0009059,GO:0009734,GO:0009755,GO:0009889,GO:0009987,GO:0010468,GO:0010556,GO:0016070,GO:0018130,GO:0019219,GO:0019222,GO:0019438,GO:0031323,GO:0031326,GO:0032774,GO:0034641,GO:0034645,GO:0034654,GO:0043170,GO:0043226,GO:0043227,GO:0043229,GO:0043231,GO:0044237,GO:0044238,GO:…	-0.592252093037347	6.04828803842712	3.22695566914416	0.072435227617686	0.999974110452307	132.73371674208	48.3763027576138	84.9777626951578	63.3186644389099	44.1045623293345	39.1301211036488	69.0004100448308	47.0796393938699
TR4132|c0_g1	2509; 2491; 2157; 2147	NDB2	External alternative NAD(P)H-ubiquinone oxidoreductase B2, mitochondrial	ARATH			GO:0003674,GO:0003824,GO:0005488,GO:0005509,GO:0005575,GO:0005739,GO:0005743,GO:0005758,GO:0005777,GO:0008150,GO:0008152,GO:0016020,GO:0016491,GO:0019866,GO:0031090,GO:0031966,GO:0031970,GO:0031974,GO:0042579,GO:0043167,GO:0043169,GO:0043226,GO:0043227,GO:0043229,GO:0043231,GO:0044422,GO:0044424,GO:0044429,GO:0044444,GO:0044446,GO:0044464,GO:0044699,GO:0044710,GO:0046872,GO:0055114	-0.507324311449077	5.10535427969458	3.22507506767171	0.0725184716895844	0.999974110452307	58.171664582182	21.6729597388338	43.5700819016321	32.3149362934717	30.1335519020298	25.4526945141789	33.7832431557816	29.5627032522054
TR26552|c0_g1	1116; 1112	PR1B1; PR1B4	PRA1 family protein B1; PRA1 family protein B4	ARATH		AT2G38360,AT3G56110	GO:0005575,GO:0005768,GO:0005783,GO:0005794,GO:0005802,GO:0005829,GO:0006810,GO:0008150,GO:0010008,GO:0016020,GO:0016021,GO:0016192,GO:0031090,GO:0031224,GO:0043226,GO:0043227,GO:0043229,GO:0043231,GO:0044422,GO:0044424,GO:0044425,GO:0044431,GO:0044440,GO:0044444,GO:0044446,GO:0044464,GO:0051179,GO:0051234,GO:0098588	-0.543806987716845	3.60703346462633	3.22189381562291	0.0726595222092844	0.999974110452307	20.2274436291464	8.18024944589388	13.2964663881433	12.689111110002	11.4142242053143	11.4582414805823	10.66839257551	8.78145617600503
TR1627|c0_g1	1821	ZAT5	Zinc finger protein ZAT5	ARATH		AT2G28200	GO:0001071,GO:0003674,GO:0003700,GO:0005488,GO:0005575,GO:0005634,GO:0006139,GO:0006351,GO:0006355,GO:0006725,GO:0006807,GO:0008150,GO:0008152,GO:0009058,GO:0009059,GO:0009889,GO:0009987,GO:0010468,GO:0010556,GO:0016070,GO:0018130,GO:0019219,GO:0019222,GO:0019438,GO:0031323,GO:0031326,GO:0032774,GO:0034641,GO:0034645,GO:0034654,GO:0043167,GO:0043169,GO:0043170,GO:0043226,GO:0043227,GO:0043229,GO:…	-0.614891679526924	2.75766833158912	3.2186427491646	0.0728039722287463	0.999974110452307	10.0426652210282	5.03038327994624	8.64960443242538	4.77956518476742	7.98995694372002	6.47639735859001	4.41648509846381	5.93093113457931
TR49044|c0_g1	2653; 2571; 1528; 1446; 1021	ANTL1; AVT1	Amino acid transporter ANTL1 {ECO:0000305}; Vacuolar amino acid transporter 1	ARATH; YEAST	K15015,K14209	AT2G42005	GO:0000322,GO:0000323,GO:0000324,GO:0000329,GO:0003333,GO:0003674,GO:0005215,GO:0005302,GO:0005342,GO:0005575,GO:0005773,GO:0005774,GO:0005886,GO:0006810,GO:0006811,GO:0006812,GO:0006820,GO:0006865,GO:0006868,GO:0007034,GO:0008150,GO:0008324,GO:0008509,GO:0008514,GO:0009987,GO:0015075,GO:0015171,GO:0015173,GO:0015175,GO:0015179,GO:0015186,GO:0015188,GO:0015658,GO:0015711,GO:0015801,GO:0015803,GO:…	-0.36164367158212	6.587845919502	3.21259252588231	0.0730736139470118	0.999974110452307	104.832161010072	85.8926191818857	74.3957998257013	81.9716577706129	125.693436948921	88.8579833395357	92.8035440170708	114.342835129448
TR24885|c0_g2	5039; 4971; 4959; 4796; 4728; 3711; 1661	ACA11; ACA4; PT310; PT504	Calcium-transporting ATPase 4, plasma membrane-type; Probable sugar phosphate/phosphate translocator At3g10290; Probable sugar phosphate/phosphate translocator At5g04160; Putative calcium-transporting ATPase 11, plasma membrane-type	ARATH	K01537	AT3G57330,AT2G41560,AT3G10290	GO:0000166,GO:0000325,GO:0001882,GO:0001883,GO:0003674,GO:0003824,GO:0005215,GO:0005388,GO:0005488,GO:0005515,GO:0005516,GO:0005524,GO:0005575,GO:0005773,GO:0005774,GO:0005794,GO:0005886,GO:0005887,GO:0006810,GO:0006950,GO:0006952,GO:0008150,GO:0008324,GO:0008643,GO:0009507,GO:0009536,GO:0009605,GO:0009607,GO:0009617,GO:0009624,GO:0009705,GO:0009987,GO:0010941,GO:0015075,GO:0015085,GO:0015399,GO:…	0.464056695008603	6.69481089955846	3.20644285154432	0.0733487862468299	0.999974110452307	89.05759724308	133.56372802175	128.17977632307	135.096736284488	72.0922400807652	104.618726561839	66.1325625782958	99.1706857154075
TR31859|c0_g1	908	U87A1	UDP-glycosyltransferase 87A1	ARATH		AT2G30150	GO:0003674,GO:0003824,GO:0016740,GO:0016757,GO:0016758	0.589432800221246	4.20962885908608	3.19639472128059	0.0738007938052256	0.999974110452307	16.3903875777158	22.0490631616335	28.7093253501779	18.5261022206029	10.3184586816041	22.5088775330017	15.0275207246431	13.7009106829817
TR49609|c0_g1	1556	PER51	Peroxidase 51	ARATH			GO:0003674,GO:0003824,GO:0004601,GO:0005488,GO:0005575,GO:0005576,GO:0006950,GO:0006970,GO:0006979,GO:0008150,GO:0008152,GO:0009056,GO:0009628,GO:0009651,GO:0009987,GO:0016209,GO:0016491,GO:0016684,GO:0020037,GO:0042743,GO:0042744,GO:0043167,GO:0043169,GO:0044237,GO:0044248,GO:0044699,GO:0044710,GO:0044712,GO:0044763,GO:0046872,GO:0046906,GO:0050896,GO:0055114,GO:0072593,GO:0097159,GO:1901363	-0.663671730744734	6.50837592160769	3.19272632280398	0.0739665581508423	0.999974110452307	195.500374373506	69.0149780837484	108.718166350113	105.48881036115	55.9296986060402	40.3529373881378	88.3297019692763	64.2287658527697
TR41000|c0_g1	1051; 970; 897	LOR15	Protein LURP-one-related 15	ARATH		AT5G01750	GO:0005575,GO:0009507,GO:0009536,GO:0043226,GO:0043227,GO:0043229,GO:0043231,GO:0044424,GO:0044444,GO:0044464	-0.88917724604945	3.84097260201115	3.19033329300669	0.0740749076422937	0.999974110452307	25.0119209278437	18.9462099235358	4.64686195571789	2.9607925923338	18.4910432126092	10.5524516402201	14.7980929273203	18.5743889796127
TR5668|c0_g1	2176; 1925	RLF33	Protein RALF-like 33	ARATH		AT4G15800	GO:0003674,GO:0004871,GO:0005102,GO:0005179,GO:0005488,GO:0005515,GO:0005575,GO:0005576,GO:0005618,GO:0005622,GO:0005911,GO:0007154,GO:0007165,GO:0007267,GO:0008150,GO:0009505,GO:0009506,GO:0009987,GO:0019722,GO:0019932,GO:0023052,GO:0030054,GO:0030312,GO:0035556,GO:0044464,GO:0044699,GO:0044700,GO:0044763,GO:0048046,GO:0050789,GO:0050794,GO:0060089,GO:0065007	0.36979802012429	5.91219078438266	3.18981315604341	0.0740984804797123	0.999974110452307	42.0655033786463	71.1775727648467	56.9125568239904	63.4032585129766	56.5688951615378	74.7276618298848	56.7833798373919	59.3552875561387
TR35882|c1_g1	1114	DR206	Disease resistance response protein 206	PEA			GO:0005575,GO:0005576,GO:0006950,GO:0006952,GO:0008150,GO:0009607,GO:0048046,GO:0050896	-0.68305718573294	3.20104793787767	3.18924064705587	0.0741244361516394	0.999974110452307	17.811519448616	7.56908138384434	4.5088363530728	7.95184296226791	7.57904487232871	10.0089777360028	6.13719357838478	11.2181953243206
TR4141|c2_g1	1500; 1434; 1434; 1380; 399	NPR5	Regulatory protein NPR5	ARATH	K14508	AT2G41370	GO:0002218,GO:0002252,GO:0002253,GO:0002376,GO:0002682,GO:0002684,GO:0003002,GO:0003006,GO:0003674,GO:0005488,GO:0005515,GO:0005575,GO:0005634,GO:0005737,GO:0006464,GO:0007165,GO:0007389,GO:0008150,GO:0008152,GO:0009653,GO:0009755,GO:0009838,GO:0009864,GO:0009867,GO:0009886,GO:0009944,GO:0009954,GO:0009987,GO:0010016,GO:0010022,GO:0010227,GO:0010254,GO:0010434,GO:0010582,GO:0016567,GO:0019538,GO:…	-0.504913484984426	3.82909939590776	3.18705561247913	0.0742235881804908	0.999974110452307	22.2170282484067	10.0607665598925	13.8945773329386	14.677071850569	14.0623242209472	11.5488204646186	15.4863763192887	11.0342904829383
TR24577|c1_g3	1059							-0.527888487498645	7.38528849241639	3.18296478458983	0.0744096039781587	0.999974110452307	126.433365447756	115.369724943814	141.338217108568	141.821965172789	307.453543194346	148.504244327389	145.744008249306	210.019328858591
TR30718|c0_g1	1033; 1000						GO:0006950,GO:0008150,GO:0050896	-0.368782334821848	5.85880332703508	3.16474464256662	0.0752442021011333	0.999974110452307	76.8832342157015	44.1921521789669	55.0262069211742	67.1676948089439	62.5956055419437	49.727862235887	60.1100828985724	47.8152587593991
TR24570|c0_g2	687; 411							0.841333593310528	2.01914642214595	3.16155925364979	0.0753911430613902	0.999974110452307	2.13169780635032	5.68856426984574	5.24497290051326	3.89132740706728	2.83072760291795	4.61952818584742	3.67084475716473	3.58614440695493
TR38842|c0_g1	2679; 2539; 2432; 2292; 2268; 2128; 2021; 1881; 1028	IPPK	Inositol-pentakisphosphate 2-kinase	ARATH	K10572	AT5G42810	GO:0000166,GO:0001882,GO:0001883,GO:0002252,GO:0002376,GO:0003674,GO:0003824,GO:0005488,GO:0005524,GO:0005575,GO:0005634,GO:0005737,GO:0006066,GO:0006793,GO:0006796,GO:0006873,GO:0006950,GO:0006952,GO:0008150,GO:0008152,GO:0009058,GO:0009605,GO:0009607,GO:0009615,GO:0009617,GO:0009620,GO:0009791,GO:0009987,GO:0010264,GO:0016301,GO:0016740,GO:0016772,GO:0016773,GO:0017076,GO:0019637,GO:0019725,GO:…	0.364654000221294	6.57050628572487	3.15388975344855	0.075746201109673	0.999974110452307	81.3361140778555	127.028931050605	99.5164595071069	97.536967398882	74.8773107868619	103.62235773744	83.052862630852	92.5960876359902
TR36334|c0_g1	482							-0.72989753213963	3.61656178925263	3.15339041520428	0.0757693801041028	0.999974110452307	14.3060608337288	18.2410160057864	4.64686195571789	5.45631777730086	20.3629759822807	13.8132950655242	9.75068138621881	10.8044094312104
TR6750|c0_g2	2809; 2712; 2609; 562	AB2D	ABC transporter D family member 2, chloroplastic	ARATH		AT1G54350	GO:0000166,GO:0001882,GO:0001883,GO:0003674,GO:0003824,GO:0005215,GO:0005488,GO:0005524,GO:0005575,GO:0006810,GO:0008150,GO:0009507,GO:0009536,GO:0009987,GO:0015399,GO:0015405,GO:0016021,GO:0016462,GO:0016787,GO:0016817,GO:0016818,GO:0016820,GO:0016887,GO:0017076,GO:0017111,GO:0022804,GO:0022857,GO:0030554,GO:0031224,GO:0032549,GO:0032550,GO:0032553,GO:0032555,GO:0032559,GO:0035639,GO:0036094,GO:…	-0.638071783404047	3.45282946607412	3.14588611374265	0.0761186452379477	0.999974110452307	11.132199655385	5.73557719769571	10.2599031299514	5.58320888840088	18.5367001094305	10.9600570683831	12.7905997007459	11.9078384795042
TR7064|c0_g1	2464; 1207	FB253; FB341	F-box protein At5g07610; F-box protein At5g49610	ARATH		AT5G07610,AT5G49610	GO:0003674,GO:0005488,GO:0005515,GO:0006464,GO:0008150,GO:0008152,GO:0009987,GO:0016567,GO:0019538,GO:0032446,GO:0036211,GO:0043170,GO:0043412,GO:0044237,GO:0044238,GO:0044260,GO:0044267,GO:0070647,GO:0071704	0.428140408264189	5.45021717649778	3.14315829892513	0.0762460317249476	0.999974110452307	29.8911403512678	47.0129278499648	41.4996978619558	55.366821476642	39.401901956745	50.950678520376	33.2670306118054	51.5393317973908
TR47936|c1_g1	1299; 1210; 1210; 422	HFC1B; HFC2A; HSFC1	Heat stress transcription factor C-1; Heat stress transcription factor C-1b; Heat stress transcription factor C-2a	ARATH; ORYSJ	K09419	AT3G24520	GO:0001071,GO:0001101,GO:0003674,GO:0003676,GO:0003677,GO:0003700,GO:0005488,GO:0005575,GO:0005634,GO:0006139,GO:0006351,GO:0006355,GO:0006725,GO:0006807,GO:0006950,GO:0006970,GO:0008150,GO:0008152,GO:0009058,GO:0009059,GO:0009628,GO:0009719,GO:0009725,GO:0009737,GO:0009889,GO:0009987,GO:0010033,GO:0010468,GO:0010556,GO:0016070,GO:0018130,GO:0019219,GO:0019222,GO:0019438,GO:0031323,GO:0031326,GO:…	0.858487271663252	3.14754267919047	3.14229226682082	0.0762865225597103	0.999974110452307	4.02654030088393	13.5397232207899	5.56703264001846	8.12103111040127	6.84853452318859	18.206375791281	4.53119899712521	9.19524206911521
TR48124|c0_g1	1972	C94A1	Cytochrome P450 94A1	VICSA			GO:0003674,GO:0003824,GO:0004497,GO:0005488,GO:0005506,GO:0005575,GO:0005789,GO:0008150,GO:0008152,GO:0016020,GO:0016021,GO:0016491,GO:0016705,GO:0020037,GO:0031090,GO:0031224,GO:0043167,GO:0043169,GO:0044422,GO:0044424,GO:0044425,GO:0044432,GO:0044444,GO:0044446,GO:0044464,GO:0044699,GO:0044710,GO:0046872,GO:0046906,GO:0046914,GO:0055114,GO:0097159,GO:0098588,GO:0098589,GO:1901363	0.737377262342651	3.07478958589728	3.13447160370398	0.0766532220495693	0.999974110452307	5.06870367287742	16.3134859639378	7.95947641919995	8.20562518446795	6.02671038040596	9.55608281582163	4.76062679444801	8.68950375531387
TR27515|c0_g1	1992; 1737; 1696	AAT1	Aspartate aminotransferase, mitochondrial	ARATH	K14455	AT2G30970	GO:0003674,GO:0003824,GO:0004069,GO:0005488,GO:0005507,GO:0005515,GO:0005575,GO:0005739,GO:0005759,GO:0006082,GO:0006103,GO:0006520,GO:0006531,GO:0006536,GO:0006807,GO:0008150,GO:0008152,GO:0008483,GO:0009058,GO:0009064,GO:0009066,GO:0009987,GO:0010035,GO:0010038,GO:0016740,GO:0016769,GO:0019752,GO:0030170,GO:0031974,GO:0042221,GO:0042802,GO:0043167,GO:0043168,GO:0043169,GO:0043226,GO:0043227,GO:…	0.34163583260653	5.85064489929344	3.12924920353039	0.0768991480287235	0.999974110452307	52.3923949738545	54.2999316667094	65.4241356537707	63.57244666111	43.6023364643007	59.6009714958354	60.1674398479031	61.8380029147998
TR28909|c0_g1	1638; 1586; 1583	ATL2	RING-H2 finger protein ATL2	ARATH		AT3G16720	GO:0003674,GO:0005488,GO:0005515,GO:0005575,GO:0006464,GO:0006950,GO:0006952,GO:0008150,GO:0008152,GO:0008270,GO:0009719,GO:0009987,GO:0010033,GO:0010200,GO:0010243,GO:0016021,GO:0016567,GO:0019538,GO:0031224,GO:0032446,GO:0036211,GO:0042221,GO:0043167,GO:0043169,GO:0043170,GO:0043412,GO:0044237,GO:0044238,GO:0044260,GO:0044267,GO:0044425,GO:0046872,GO:0046914,GO:0050896,GO:0070647,GO:0071704,GO:…	0.401306077181489	5.20239801080224	3.12765117876689	0.0769745694380532	0.999974110452307	31.2649011598047	37.0461871457723	44.5362611201477	32.4418274045718	27.9420208546094	38.2696207553046	47.434197096488	34.9419198626378
TR40690|c0_g1	1858	EP1G	Epidermis-specific secreted glycoprotein EP1	DAUCA			GO:0003674,GO:0005488,GO:0005575,GO:0005576,GO:0006810,GO:0006833,GO:0008150,GO:0030246,GO:0042044,GO:0044699,GO:0044765,GO:0051179,GO:0051234,GO:1902578	-0.59572533868839	9.78516014942744	3.11938544707039	0.0773659565854791	0.999974110452307	1631.17516141926	738.902187017897	1060.03662831426	766.464608081154	733.158449155749	505.385441430112	762.904783047626	859.801109672618
TR34648|c0_g2	929	GSTF1	Glutathione S-transferase PARB	TOBAC			GO:0003674,GO:0003824,GO:0004364,GO:0005488,GO:0005515,GO:0016740,GO:0016765	1.39026020249184	3.81047450206929	3.1191776390063	0.0773758239641309	0.999974110452307	3.78968498906723	30.746454813877	6.67123746117915	6.13307036983429	8.7661241896814	43.1155964012426	2.69577661854285	9.42512312084309
TR27918|c0_g1	1744	3AT1	Coumaroyl-CoA:anthocyanidin 3-O-glucoside-6''-O-coumaroyltransferase 1	ARATH		AT1G03940	GO:0003674,GO:0003824,GO:0016740,GO:0016746,GO:0016747	0.819165606067675	4.30299506736358	3.11776955137104	0.0774427200635174	0.999974110452307	17.3378088249826	22.707244151533	41.6837319988159	23.7709348127371	7.62470176914996	21.7842456607119	10.094823082203	12.0457671105409
TR35204|c0_g1	1022	SILD	Secoisolariciresinol dehydrogenase	FORIN			GO:0003674,GO:0003824,GO:0016491	-0.974850991657711	3.58107931456012	3.10267464333222	0.0781637788979701	0.999974110452307	27.7594425449175	1.64545247474877	16.9311405911305	13.1966755544021	9.86188971339157	5.48002853419155	13.0773844473993	7.08033639321871
TR19780|c0_g1	1699; 1669; 1641; 1611	DR100	DNA-damage-repair/toleration protein DRT100	ARATH		AT3G12610	GO:0000166,GO:0003674,GO:0005488,GO:0005515,GO:0005575,GO:0006139,GO:0006259,GO:0006281,GO:0006725,GO:0006807,GO:0006950,GO:0006974,GO:0008150,GO:0008152,GO:0009507,GO:0009536,GO:0009987,GO:0033554,GO:0034641,GO:0036094,GO:0043170,GO:0043226,GO:0043227,GO:0043229,GO:0043231,GO:0044237,GO:0044238,GO:0044260,GO:0044424,GO:0044444,GO:0044464,GO:0044699,GO:0044710,GO:0044763,GO:0046483,GO:0050896,GO:…	-1.16298813006716	2.36977203935823	3.10067227766167	0.0782599701596088	0.999974110452307	15.4903373928123	3.52596958874736	5.10694729786818	5.24483259213416	1.87193276967155	0.543473904217344	3.38406001051123	5.42519282077797
TR44263|c0_g1	391; 389	METK1	S-adenosylmethionine synthase 1	VITVI			GO:0000166,GO:0001882,GO:0001883,GO:0003674,GO:0003824,GO:0004478,GO:0005488,GO:0005524,GO:0005575,GO:0005829,GO:0006139,GO:0006556,GO:0006575,GO:0006725,GO:0006730,GO:0006732,GO:0006790,GO:0006807,GO:0008150,GO:0008152,GO:0009058,GO:0009108,GO:0009116,GO:0009119,GO:0009163,GO:0009987,GO:0016740,GO:0016765,GO:0017076,GO:0018130,GO:0019438,GO:0030554,GO:0032549,GO:0032550,GO:0032553,GO:0032555,GO:…	-0.601455940772001	3.95478947755557	3.09438889564394	0.0785626446765619	0.999974110452307	30.5543352243546	11.3301156118415	14.9987821540993	13.9580222210022	10.8663414434592	15.5795852542305	9.17711189291182	16.7813167761353
TR8919|c0_g1	2166; 1851	E138	Glucan endo-1,3-beta-glucosidase 8	ARATH		AT1G64760	GO:0003674,GO:0003824,GO:0004553,GO:0005575,GO:0005576,GO:0005618,GO:0005886,GO:0005911,GO:0005975,GO:0006950,GO:0006952,GO:0008150,GO:0008152,GO:0008422,GO:0009506,GO:0009987,GO:0015926,GO:0016020,GO:0016043,GO:0016787,GO:0016798,GO:0030054,GO:0030312,GO:0031224,GO:0031225,GO:0031226,GO:0042973,GO:0044238,GO:0044425,GO:0044459,GO:0044464,GO:0045229,GO:0046658,GO:0050896,GO:0071554,GO:0071555,GO:…	-0.56509686571631	3.96585622777491	3.09216154122163	0.0786702401443523	0.999974110452307	12.3164762144685	14.668033489189	12.4683127722728	9.09386296216809	28.7181881005708	15.0814008420313	17.3791556472018	14.5744586795476
TR28468|c2_g1	2914; 2911	MKP1	Protein-tyrosine-phosphatase MKP1	ARATH		AT3G55270	GO:0000188,GO:0001932,GO:0001933,GO:0003674,GO:0003824,GO:0004721,GO:0004725,GO:0005575,GO:0005829,GO:0006464,GO:0006469,GO:0006470,GO:0006793,GO:0006796,GO:0006950,GO:0006952,GO:0006970,GO:0008138,GO:0008150,GO:0008152,GO:0009314,GO:0009411,GO:0009416,GO:0009628,GO:0009651,GO:0009892,GO:0009966,GO:0009968,GO:0009987,GO:0010224,GO:0010225,GO:0010563,GO:0010605,GO:0010646,GO:0010648,GO:0016311,GO:…	0.409518095516001	6.43523385271586	3.09016349847744	0.0787668934126415	0.999974110452307	76.6463789038848	114.805569809614	95.3296828935393	91.0232236957476	62.0933796769099	102.354251960933	60.8557232398715	88.3662762841972
TR6169|c0_g1	1853; 1765; 1750; 1674; 1659; 429	REIL1	Cytoplasmic 60S subunit biogenesis factor REI1 homolog 1 {ECO:0000305}	ARATH	K14816	AT4G31420	GO:0003674,GO:0005488,GO:0043167,GO:0043169,GO:0046872	0.356844755359738	6.53915213074132	3.08821200155791	0.0788614185290773	0.999974110452307	75.983184030798	113.160117334865	111.938763745165	95.7604918434817	77.5254108024948	101.856067548734	79.7261595696715	87.2628472359033
TR4704|c0_g1	1410; 1289	PDX1	Probable pyridoxal 5'-phosphate synthase subunit PDX1	HEVBR			GO:0003674,GO:0003824,GO:0006081,GO:0006725,GO:0006732,GO:0006766,GO:0006767,GO:0006793,GO:0006796,GO:0006807,GO:0008150,GO:0008152,GO:0009058,GO:0009108,GO:0009110,GO:0009987,GO:0016829,GO:0016840,GO:0016843,GO:0018130,GO:0019438,GO:0019637,GO:0034641,GO:0036381,GO:0042364,GO:0042816,GO:0042819,GO:0042822,GO:0042823,GO:0044237,GO:0044249,GO:0044271,GO:0044281,GO:0044283,GO:0044699,GO:0044710,GO:…	0.512218436600396	5.6777553065731	3.08508962136781	0.0790129121957825	0.999974110452307	33.9176806521517	56.7916168427575	65.4701441879857	37.7712540707726	43.5110226706582	83.2420863292898	37.7982296089306	50.206021697369
TR29928|c0_g1	1516	LDHA; LDHB	L-lactate dehydrogenase A; L-lactate dehydrogenase B	HORVU			GO:0003674,GO:0003824,GO:0004457,GO:0004459,GO:0005575,GO:0005737,GO:0005975,GO:0006082,GO:0008150,GO:0008152,GO:0009987,GO:0016491,GO:0016614,GO:0016616,GO:0019752,GO:0043436,GO:0044237,GO:0044238,GO:0044281,GO:0044424,GO:0044464,GO:0044699,GO:0044710,GO:0044763,GO:0055114,GO:0071704	-0.835687498114078	2.35497334485292	3.0850838982749	0.079013190160128	0.999974110452307	10.847973281205	6.34674525974525	1.97836697124623	3.00308962936714	4.15477761073441	5.25358107410099	4.30177119980242	4.32176377248415
TR44671|c1_g1	1371; 1277; 1174; 1163; 1079; 1068	BET11; BET12	Bet1-like SNARE 1-1; Bet1-like SNARE 1-2	ARATH	K08504	AT4G14455	GO:0000139,GO:0003674,GO:0005484,GO:0005488,GO:0005515,GO:0005575,GO:0005789,GO:0006810,GO:0006888,GO:0008104,GO:0008150,GO:0015031,GO:0016020,GO:0016021,GO:0016043,GO:0016192,GO:0016482,GO:0031090,GO:0031224,GO:0033036,GO:0044422,GO:0044424,GO:0044425,GO:0044431,GO:0044432,GO:0044444,GO:0044446,GO:0044464,GO:0044699,GO:0044765,GO:0045184,GO:0046907,GO:0048193,GO:0051179,GO:0051234,GO:0051649,GO:…	0.44768955883484	4.05771797382868	3.08454444517361	0.0790393955347539	0.999974110452307	13.7376080853687	18.8051711399859	18.7714819597317	17.6378644429028	12.2817052449182	17.9346388391724	18.0100820898395	15.3100780450768
TR28824|c0_g1	512							-0.83341126486777	2.74430203839944	3.084096621182	0.0790611568919542	0.999974110452307	4.16865348797396	5.50051255844588	2.43845231339652	3.55295111080056	15.5233449192275	7.33689770693414	6.19455052771548	8.13778923116696
TR23000|c0_g1	405	M030	Uncharacterized mitochondrial protein AtMg00030	ARATH		ArthMp003	GO:0005575,GO:0005739,GO:0043226,GO:0043227,GO:0043229,GO:0043231,GO:0044424,GO:0044444,GO:0044464	0.866541280109995	6.67735391618968	3.08167796027811	0.0791787998156957	0.999974110452307	60.2086202638057	128.392305958254	96.5719133173451	286.647019974945	66.202500390823	57.9705497831834	63.9529985037293	57.8840488250802
TR50883|c0_g1	248	UGE4	UDP-glucose 4-epimerase 4	ORYSJ	K01784		GO:0003674,GO:0003824,GO:0003978,GO:0005975,GO:0005996,GO:0006012,GO:0008150,GO:0008152,GO:0016853,GO:0016854,GO:0016857,GO:0019318,GO:0044238,GO:0044699,GO:0044710,GO:0044723,GO:0071704	-0.600396647704518	4.26893301415104	3.07550056923736	0.0794801229380127	0.999974110452307	17.1956956378926	18.0059513665365	11.180073814252	10.5319622213017	34.3339864095855	18.2516652832991	24.6634882122005	19.4019607658331
TR52137|c0_g1	964; 902; 871							0.439678836547692	5.51340236170837	3.07469111034808	0.0795196984883857	0.999974110452307	40.1232898217493	54.6290221616591	58.4768469873014	59.7657133281094	31.8228570844163	35.0087773300006	44.2222079339688	40.5969937351436
TR8372|c2_g1	992; 868; 848	SAMT	Salicylate carboxymethyltransferase	CLABR			GO:0003674,GO:0003824,GO:0005488,GO:0008168,GO:0016740,GO:0016741,GO:0043167,GO:0043169,GO:0046872	-0.984563620882922	4.40092405928749	3.07355090816679	0.0795754805511353	0.999974110452307	51.350231601861	9.4966114256929	48.5850121310702	13.2812696284687	15.5233449192275	6.34052888253568	12.1596732581082	11.494052586394
TR14251|c0_g1	1232	VESTR	Vestitone reductase	MEDSA	K13265		GO:0003674,GO:0003824,GO:0003854,GO:0005488,GO:0006629,GO:0006694,GO:0006950,GO:0006952,GO:0008150,GO:0008152,GO:0008202,GO:0008610,GO:0009058,GO:0009812,GO:0009813,GO:0016229,GO:0016491,GO:0016614,GO:0016616,GO:0033764,GO:0044238,GO:0044699,GO:0044710,GO:0044711,GO:0048037,GO:0050662,GO:0050896,GO:0055114,GO:0071704,GO:1901360,GO:1901362,GO:1901576	-0.628495572390878	3.96129767867599	3.07083282274264	0.0797086274570074	0.999974110452307	15.9640480164457	16.9716669538373	9.01767270614561	6.21766444390097	26.1614018785804	16.7571120467014	15.9452319139343	16.8732691968264
TR5633|c4_g1	1265; 1253	AI5L5; AI5L7	ABSCISIC ACID-INSENSITIVE 5-like protein 5; ABSCISIC ACID-INSENSITIVE 5-like protein 7	ARATH			GO:0001071,GO:0003674,GO:0003676,GO:0003677,GO:0003700,GO:0005488,GO:0005575,GO:0005634,GO:0006139,GO:0006351,GO:0006725,GO:0006807,GO:0007165,GO:0008150,GO:0008152,GO:0009058,GO:0009059,GO:0009738,GO:0009755,GO:0009987,GO:0016070,GO:0018130,GO:0019438,GO:0032774,GO:0034641,GO:0034645,GO:0034654,GO:0043170,GO:0043226,GO:0043227,GO:0043229,GO:0043231,GO:0043565,GO:0044237,GO:0044238,GO:0044249,GO:…	-0.510168169552115	4.68755294254407	3.06918228309295	0.0797895971811814	0.999974110452307	30.5543352243546	22.0960760894835	35.8406481535073	15.2692303690357	35.5667226237594	18.206375791281	24.7208451615312	23.1720100141703
TR17122|c1_g2	2202; 2202; 1839	U75D1; UGT1	Crocetin glucosyltransferase, chloroplastic; UDP-glycosyltransferase 75D1	ARATH; GARJA		AT4G15550	GO:0003674,GO:0003824,GO:0005575,GO:0005975,GO:0005996,GO:0006063,GO:0006082,GO:0008150,GO:0008152,GO:0008194,GO:0009058,GO:0009507,GO:0009536,GO:0009636,GO:0009812,GO:0009813,GO:0009987,GO:0016740,GO:0016757,GO:0016758,GO:0019585,GO:0019752,GO:0032787,GO:0035251,GO:0042221,GO:0043226,GO:0043227,GO:0043229,GO:0043231,GO:0043436,GO:0044237,GO:0044238,GO:0044281,GO:0044424,GO:0044444,GO:0044464,GO:…	0.583626510752231	5.98844415564907	3.06864353487353	0.0798160454751465	0.999974110452307	59.4980543283556	92.0983256580811	93.7653927302283	87.9355399923138	32.7816519176627	50.1807571560681	41.0675757207804	49.7462595939133
TR19736|c2_g1	540	PIP24	Aquaporin PIP2-4	MAIZE	K09872		GO:0003674,GO:0005215,GO:0005575,GO:0005886,GO:0006810,GO:0008150,GO:0016020,GO:0016021,GO:0031224,GO:0044425,GO:0044464,GO:0051179,GO:0051234	-0.774286268921972	8.27538262625485	3.05675861316041	0.0804019114256708	0.999974110452307	601.42300776497	118.096474759112	512.028977279053	230.391960720603	298.367820726916	134.283343833702	376.949871001353	206.525136872328
TR27564|c0_g2	2358	LRKS5	Probable L-type lectin-domain containing receptor kinase S.5	ARATH		AT5G06740	GO:0000166,GO:0001882,GO:0001883,GO:0003674,GO:0003824,GO:0004672,GO:0004674,GO:0005488,GO:0005524,GO:0005575,GO:0005886,GO:0006464,GO:0006468,GO:0006793,GO:0006796,GO:0008150,GO:0008152,GO:0009987,GO:0016020,GO:0016021,GO:0016301,GO:0016310,GO:0016740,GO:0016772,GO:0016773,GO:0017076,GO:0019538,GO:0030246,GO:0030554,GO:0031224,GO:0032549,GO:0032550,GO:0032553,GO:0032555,GO:0032559,GO:0035639,GO:…	0.791765563358932	3.55634309603926	3.05611833108002	0.0804336053784613	0.999974110452307	9.94792309630149	21.5319209552839	13.8485687987236	15.5230125912358	5.11357244398081	12.6357682730532	4.70326984511731	9.93086143464443
TR41041|c0_g1	1316; 1189; 1133; 1006	LOG1; LOGL2; LOGL6	Cytokinin riboside 5'-monophosphate phosphoribohydrolase LOG1; Probable cytokinin riboside 5'-monophosphate phosphoribohydrolase LOGL2; Probable cytokinin riboside 5'-monophosphate phosphoribohydrolase LOGL6	ARATH; ORYSJ	K06966	AT2G28305	GO:0003674,GO:0003824,GO:0005575,GO:0005634,GO:0005829,GO:0006725,GO:0006807,GO:0008150,GO:0008152,GO:0009058,GO:0009308,GO:0009690,GO:0009691,GO:0009987,GO:0010817,GO:0016787,GO:0016798,GO:0016799,GO:0034754,GO:0042445,GO:0042446,GO:0043226,GO:0043227,GO:0043229,GO:0043231,GO:0044237,GO:0044249,GO:0044424,GO:0044444,GO:0044464,GO:0046483,GO:0065007,GO:0065008,GO:0071704,GO:1901564	0.54772739448475	4.4416826266977	3.03722173479564	0.0813750789781874	0.999974110452307	18.9010538829728	32.109829721526	28.5252912133177	25.8857866644041	13.2405000781646	19.7915080119149	15.3143054712966	19.2640321347964
TR37087|c0_g1	1596	DBR	2-alkenal reductase (NADP(+)-dependent)	TOBAC			GO:0003674,GO:0003824,GO:0005488,GO:0008150,GO:0008152,GO:0008270,GO:0016491,GO:0043167,GO:0043169,GO:0044699,GO:0044710,GO:0046872,GO:0046914,GO:0055114	0.602446273887361	8.33813852919297	3.03159133005175	0.0816578924395204	0.999974110452307	311.748961413143	448.691383400064	496.248050043299	347.935426636255	154.183340565386	315.396022414132	277.492920861921	236.455649807298
TR20308|c0_g1	785; 768	PSAO	Photosystem I subunit O	ARATH	K14332	AT1G08380	GO:0005575,GO:0006091,GO:0008150,GO:0008152,GO:0009507,GO:0009521,GO:0009522,GO:0009535,GO:0009536,GO:0009579,GO:0009765,GO:0009767,GO:0009768,GO:0009987,GO:0016020,GO:0016021,GO:0022900,GO:0031224,GO:0032991,GO:0034357,GO:0042651,GO:0043226,GO:0043227,GO:0043229,GO:0043231,GO:0043234,GO:0044237,GO:0044422,GO:0044424,GO:0044425,GO:0044434,GO:0044435,GO:0044436,GO:0044444,GO:0044446,GO:0044464,GO:…	-0.864368891518288	3.5008352703695	3.02842340972603	0.0818174821267461	0.999974110452307	14.6376582702722	13.9628395714396	3.40463153191212	2.58011925903374	19.3128673553918	12.7716367491076	14.3392373326747	8.91938480704175
TR38269|c1_g2	1276; 1206; 1179; 1100; 1060; 1024; 1018; 987; 987	COL4	Zinc finger protein CONSTANS-LIKE 4	ARATH		AT5G24930	GO:0003674,GO:0005488,GO:0005515,GO:0005575,GO:0005634,GO:0008270,GO:0043167,GO:0043169,GO:0043226,GO:0043227,GO:0043229,GO:0043231,GO:0044424,GO:0044464,GO:0046872,GO:0046914	-0.508311569933271	3.37273084933051	3.02208173382598	0.0821379676393183	0.999974110452307	13.3112685240987	7.80414602309416	8.87964710350052	9.43223925843481	13.1035293877008	7.47276618298848	13.0773844473993	9.10328964842406
TR1487|c0_g1	1671; 1656; 1633; 1618; 1039; 1024	G2OX8	Gibberellin 2-beta-dioxygenase 8	ARATH			GO:0003674,GO:0003824,GO:0005488,GO:0006082,GO:0006629,GO:0006720,GO:0006721,GO:0008150,GO:0008152,GO:0008299,GO:0008610,GO:0009058,GO:0009685,GO:0009686,GO:0009987,GO:0016053,GO:0016101,GO:0016102,GO:0016114,GO:0016491,GO:0016705,GO:0016706,GO:0019752,GO:0043167,GO:0043169,GO:0043436,GO:0044237,GO:0044238,GO:0044249,GO:0044255,GO:0044281,GO:0044283,GO:0044699,GO:0044710,GO:0044711,GO:0044763,GO:…	-0.828432022589326	2.14617210027234	3.01577414339255	0.0824580750027286	0.999974110452307	7.05828829213772	6.0176547647955	2.11639257389132	1.77647555540028	5.84408279312093	4.5289492018112	3.95762950381822	3.40223956557263
TR8341|c2_g1	1830; 1636; 982							0.649576388214564	4.39767663675209	3.01161584644107	0.0826698430929303	0.999974110452307	15.1587399562689	25.0108776161813	20.6578318625478	38.8286799966061	14.2449518082323	24.3657467057443	10.4963217275179	18.9421986623773
TR28201|c0_g1	4570	COPIA; M810; POLX	Copia protein; Retrovirus-related Pol polyprotein from transposon TNT 1-94; Uncharacterized mitochondrial protein AtMg00810	ARATH; DROME; TOBAC		ArthMp070	GO:0003674,GO:0003676,GO:0003824,GO:0003964,GO:0004175,GO:0004190,GO:0004518,GO:0004519,GO:0005488,GO:0005575,GO:0005739,GO:0006139,GO:0006259,GO:0006725,GO:0006807,GO:0008150,GO:0008152,GO:0008233,GO:0008270,GO:0009987,GO:0015074,GO:0016740,GO:0016772,GO:0016779,GO:0016787,GO:0016788,GO:0034061,GO:0034641,GO:0043167,GO:0043169,GO:0043170,GO:0043226,GO:0043227,GO:0043229,GO:0043231,GO:0044237,GO:…	1.20638243901617	1.98807287695794	3.01078940899765	0.0827120006779581	0.999974110452307	2.84226374180042	6.67583575469501	5.56703264001846	4.99105036993412	1.05010862688892	5.52531802620966	0.688283391968387	3.49419198626378
TR34669|c0_g1	2440; 2283	BGH3B	Beta-glucosidase BoGH3B	BACO1			GO:0000272,GO:0003674,GO:0003824,GO:0004553,GO:0005575,GO:0005975,GO:0005976,GO:0006073,GO:0008150,GO:0008152,GO:0008422,GO:0009056,GO:0009057,GO:0009251,GO:0009987,GO:0010383,GO:0010410,GO:0010411,GO:0015926,GO:0016052,GO:0016787,GO:0016798,GO:0042597,GO:0043170,GO:0044036,GO:0044042,GO:0044237,GO:0044238,GO:0044260,GO:0044262,GO:0044264,GO:0044403,GO:0044419,GO:0044464,GO:0051704,GO:0071704,GO:…	0.507134429077007	7.45349137169147	3.00628987805726	0.0829419348603588	0.999974110452307	167.361963329682	208.220257447494	222.957356806029	214.0230073887	98.8928385148432	212.407717564945	119.589239354507	157.928282537054
TR37767|c0_g1	280	PIP1	Probable aquaporin PIP-type pTOM75	SOLLC	K09872		GO:0003674,GO:0005215,GO:0005372,GO:0005575,GO:0005773,GO:0005886,GO:0005911,GO:0006810,GO:0006811,GO:0006833,GO:0008150,GO:0008643,GO:0009506,GO:0009987,GO:0015144,GO:0015166,GO:0015168,GO:0015250,GO:0015254,GO:0015267,GO:0015665,GO:0015791,GO:0015793,GO:0015850,GO:0016020,GO:0016021,GO:0022803,GO:0022838,GO:0022857,GO:0022891,GO:0022892,GO:0030054,GO:0031224,GO:0034220,GO:0042044,GO:0043226,GO:…	-0.889698134940008	1.85178622092544	3.00415076864083	0.083051489215391	0.999974110452307	5.21081685996745	1.5984395468988	5.47501557158841	3.25687185156718	5.52448451537213	2.2644746009056	2.69577661854285	2.06892946555092
TR12151|c2_g1	2295; 2203; 2171; 2079; 2077; 2036; 2034; 2009; 2007; 1820; 1808; 1561	TPPA	Trehalose-phosphate phosphatase A	ARATH	K01087	AT5G51460	GO:0003674,GO:0003824,GO:0004805,GO:0005975,GO:0005984,GO:0005991,GO:0005992,GO:0006793,GO:0006796,GO:0008150,GO:0008152,GO:0009058,GO:0009311,GO:0009312,GO:0009987,GO:0016051,GO:0016311,GO:0016787,GO:0016788,GO:0016791,GO:0019203,GO:0034637,GO:0042578,GO:0044237,GO:0044238,GO:0044249,GO:0044262,GO:0044699,GO:0044710,GO:0044711,GO:0044723,GO:0044763,GO:0046351,GO:0071704,GO:1901576	0.594605757911843	5.62904773680976	3.00088224079473	0.0832191886023863	0.999974110452307	35.3861835854153	57.1207073377073	78.2605166997637	33.0339859230385	36.0689484887932	77.218583890881	50.1873306643615	27.9075596797647
TR25564|c0_g1	284							1.06155789040111	1.89663761005193	2.99761052605932	0.0833874178271779	0.999974110452307	2.84226374180042	5.97064183694553	3.12858032662195	5.45631777730086	1.14142242053143	4.75539666190176	1.43392373326747	4.18383514144742
TR950|c0_g1	1120; 1018	GAI; GAI1	DELLA protein GAI; DELLA protein GAI1	GOSHI; VITVI	K14494		GO:0000988,GO:0000989,GO:0003674,GO:0005575,GO:0005634,GO:0006139,GO:0006351,GO:0006355,GO:0006725,GO:0006807,GO:0007165,GO:0008150,GO:0008152,GO:0009058,GO:0009059,GO:0009740,GO:0009755,GO:0009889,GO:0009987,GO:0010468,GO:0010476,GO:0010556,GO:0016070,GO:0018130,GO:0019219,GO:0019222,GO:0019438,GO:0031323,GO:0031326,GO:0032774,GO:0034641,GO:0034645,GO:0034654,GO:0043170,GO:0043226,GO:0043227,GO:…	-0.485912545825671	3.66881243764753	2.99636193853987	0.0834517161143514	0.999974110452307	16.4377586400791	10.0137536320425	14.538696811949	10.5319622213017	15.7059725065125	14.5379269378139	9.34918274090392	9.83890901395328
TR48090|c0_g1	2131	7SBG2	Basic 7S globulin 2	SOYBN			GO:0003674,GO:0003824,GO:0004175,GO:0004190,GO:0006508,GO:0008150,GO:0008152,GO:0008233,GO:0009056,GO:0009057,GO:0016787,GO:0019538,GO:0030163,GO:0043170,GO:0044238,GO:0045735,GO:0070001,GO:0070011,GO:0071704,GO:1901575	-0.49322794950973	4.56904704000784	2.99190147411224	0.0836818536387631	0.999974110452307	19.9432172549663	24.6347741933816	17.8513112754311	16.2843592578359	40.4520105836339	22.9164829611647	24.8355590601926	22.2524858072588
TR3197|c1_g1	1663; 1638; 1390; 1365	DNJB1; DNJB4	DnaJ homolog subfamily B member 1; DnaJ homolog subfamily B member 4	BOVIN; MOUSE	K09510,K09507		GO:0003674,GO:0005488,GO:0005515,GO:0005575,GO:0005654,GO:0005730,GO:0005737,GO:0005829,GO:0005886,GO:0006457,GO:0006458,GO:0008150,GO:0008152,GO:0009987,GO:0016020,GO:0019538,GO:0031982,GO:0031988,GO:0043170,GO:0043226,GO:0043227,GO:0043228,GO:0043229,GO:0043230,GO:0043232,GO:0044237,GO:0044238,GO:0044260,GO:0044267,GO:0044421,GO:0044422,GO:0044424,GO:0044428,GO:0044444,GO:0044446,GO:0044464,GO:…	0.412981888967251	4.72791208016018	2.99120507895608	0.083717845963699	0.999974110452307	20.6537831904164	26.4212654516802	32.11395688209	27.1969948124376	21.6413690932759	28.8946959075555	30.3991831452704	23.9536055900451
TR43155|c0_g1	2635; 2632	GLYT3	Probable glycosyltransferase At5g03795	ARATH		AT5G03795	GO:0000139,GO:0003674,GO:0003824,GO:0005575,GO:0008150,GO:0009987,GO:0016020,GO:0016021,GO:0016043,GO:0016740,GO:0016757,GO:0031090,GO:0031224,GO:0044422,GO:0044424,GO:0044425,GO:0044431,GO:0044444,GO:0044446,GO:0044464,GO:0045229,GO:0071554,GO:0071555,GO:0071840,GO:0098588	0.576980429966078	3.8749650671492	2.99000871154988	0.0837797177920925	0.999974110452307	11.8901366531984	19.5103650577354	10.5359543352416	19.6258251834697	9.405320745179	18.7951391875165	10.0374661328723	16.7353405657897
TR48190|c0_g1	385	XYL3A	Xylan 1,4-beta-xylosidase {ECO:0000250|UniProtKB:P45702}	PRER2	K05349		GO:0000272,GO:0003674,GO:0003824,GO:0004553,GO:0005975,GO:0005976,GO:0008150,GO:0008152,GO:0009044,GO:0009056,GO:0009057,GO:0009987,GO:0010383,GO:0010410,GO:0016052,GO:0016787,GO:0016798,GO:0043170,GO:0044036,GO:0044237,GO:0044238,GO:0044260,GO:0045491,GO:0045493,GO:0046556,GO:0071704,GO:0097599,GO:1901575	0.507972802678881	4.10935286196714	2.98907250912415	0.0838281692792749	0.999974110452307	15.3955952680856	17.5358220880369	18.7254734255166	19.5835281464364	10.6837138561742	24.2298782296899	13.13474139673	17.9766982451202
TR12500|c5_g1	640; 527	XTH16	Probable xyloglucan endotransglucosylase/hydrolase protein 16	ARATH	K08235	AT3G23730	GO:0003674,GO:0003824,GO:0004553,GO:0005575,GO:0005576,GO:0005618,GO:0005975,GO:0005976,GO:0006073,GO:0008150,GO:0008152,GO:0009987,GO:0010383,GO:0010410,GO:0010411,GO:0016043,GO:0016740,GO:0016757,GO:0016758,GO:0016762,GO:0016787,GO:0016798,GO:0030312,GO:0042546,GO:0043170,GO:0044036,GO:0044042,GO:0044085,GO:0044237,GO:0044238,GO:0044260,GO:0044262,GO:0044264,GO:0044464,GO:0045229,GO:0048046,GO:…	0.904226914450478	2.58750175731455	2.98576479908339	0.0839995965197179	0.999974110452307	2.93700586652711	6.0176547647955	4.78488755836298	5.4986148143342	4.20043450755567	13.8132950655242	2.69577661854285	7.26424123460102
TR33760|c0_g1	1389; 1328							0.499543391869463	4.16269283159775	2.97906963257616	0.084347744585487	0.999974110452307	13.358639586462	23.5534768528324	16.01096990683	13.4081607395688	13.834039736841	21.6483771846575	19.5587197217683	21.1950329693106
TR10684|c0_g1	1146; 1010							0.697478966754749	2.7618656107024	2.97187310115586	0.0847237035781837	0.999974110452307	6.01612492014423	10.1547924155924	9.10968977457567	8.20562518446795	3.10466898384549	5.97821294639078	4.81798374377871	6.06885976561604
TR53384|c3_g1	478; 478	HSP83	Heat shock protein 83	IPONI			GO:0000166,GO:0001882,GO:0001883,GO:0003674,GO:0005488,GO:0005515,GO:0005524,GO:0005575,GO:0005737,GO:0006457,GO:0006950,GO:0008150,GO:0008152,GO:0009987,GO:0017076,GO:0019538,GO:0030554,GO:0032549,GO:0032550,GO:0032553,GO:0032555,GO:0032559,GO:0035639,GO:0036094,GO:0043167,GO:0043168,GO:0043170,GO:0044237,GO:0044238,GO:0044260,GO:0044267,GO:0044424,GO:0044464,GO:0050896,GO:0051082,GO:0071704,GO:…	0.448958810153569	5.15723783561176	2.970066849288	0.0848183493768269	0.999974110452307	34.2019070263318	25.9041232453306	43.432056298987	36.6715311079057	21.6870259900972	41.9380696087717	37.912943507592	42.9877566731136
TR21477|c0_g1	3442; 3430; 3402; 3353; 3326; 3236	PRSP1	Ribosome-binding factor PSRP1, chloroplastic	SPIOL			GO:0003674,GO:0003676,GO:0003723,GO:0005488,GO:0005575,GO:0008150,GO:0008152,GO:0009532,GO:0009570,GO:0019843,GO:0044238,GO:0044422,GO:0044424,GO:0044434,GO:0044435,GO:0044444,GO:0044446,GO:0044464,GO:0097159,GO:1901363	-0.435980028845436	7.92866008933323	2.96470763447371	0.0850998403211013	0.999974110452307	262.672540804723	229.799191330628	256.81963798829	174.010010355161	342.883295127642	183.965916577571	267.168669982395	231.168385617556
TR31593|c0_g2	2967; 2911	Y1770	Uncharacterized protein sll1770	SYNY3			GO:0000166,GO:0001882,GO:0001883,GO:0003674,GO:0003824,GO:0004672,GO:0005488,GO:0005524,GO:0016301,GO:0016740,GO:0016772,GO:0016773,GO:0017076,GO:0030554,GO:0032549,GO:0032550,GO:0032553,GO:0032555,GO:0032559,GO:0035639,GO:0036094,GO:0043167,GO:0043168,GO:0097159,GO:0097367,GO:1901265,GO:1901363	-0.46037217384273	5.16671881386563	2.9576276234332	0.0854732654856958	0.999974110452307	45.1919934946268	28.4428213492287	46.9747134335442	29.0157674048712	44.9263864721172	20.5614293762228	39.4042241901901	32.1373710315577
TR31086|c0_g1	3346; 3178; 1077	LIN; LIN1	Putative E3 ubiquitin-protein ligase LIN; Putative E3 ubiquitin-protein ligase LIN-1 {ECO:0000250|UniProtKB:D1FP53}	LOTJA; MEDTR			GO:0003674,GO:0003824,GO:0004842,GO:0005488,GO:0005515,GO:0006464,GO:0008150,GO:0008152,GO:0009877,GO:0009987,GO:0016567,GO:0016740,GO:0016874,GO:0019538,GO:0019787,GO:0032446,GO:0036211,GO:0043170,GO:0043412,GO:0044237,GO:0044238,GO:0044260,GO:0044267,GO:0044403,GO:0044419,GO:0051704,GO:0070647,GO:0071704	0.788773586635364	2.1845836928764	2.95739856457362	0.0854853764301968	0.999974110452307	2.41592418053036	5.0773962077962	3.40463153191212	6.13307036983429	3.33295346795178	6.29523939051757	3.55613085850333	5.33324040008682
TR26619|c0_g1	1170; 1169	NRT31	High-affinity nitrate transporter 3.1	ARATH		AT5G50200	GO:0001101,GO:0003674,GO:0005215,GO:0005575,GO:0005886,GO:0006082,GO:0006807,GO:0006810,GO:0006811,GO:0006820,GO:0006950,GO:0008150,GO:0008152,GO:0008509,GO:0009611,GO:0009987,GO:0010035,GO:0010167,GO:0015075,GO:0015103,GO:0015112,GO:0015698,GO:0015706,GO:0016020,GO:0016021,GO:0022857,GO:0022891,GO:0022892,GO:0031224,GO:0042126,GO:0042128,GO:0042221,GO:0043436,GO:0044237,GO:0044281,GO:0044425,GO:…	0.669234296921952	5.39703306760884	2.95200417638006	0.0857711292210638	0.999974110452307	31.9280960328914	63.0443362468028	30.595675252994	49.9950977734078	26.3440294658654	76.3580835425368	19.5587197217683	38.390135638556
TR21371|c0_g1	554							-0.724593425891672	2.82462583906371	2.9490863875883	0.0859261215078714	0.999974110452307	6.4424644814143	8.27427530159381	4.27879368199766	2.66471333310042	13.4231276654496	8.6955824674775	6.65340612236107	5.51714524146913
TR2743|c0_g1	2485; 2473; 2468; 2455; 2438	IQM1	IQ domain-containing protein IQM1 {ECO:0000305}	ARATH			GO:0003674,GO:0005488,GO:0005515,GO:0005575,GO:0005634,GO:0005737,GO:0043226,GO:0043227,GO:0043229,GO:0043231,GO:0044424,GO:0044464	0.432800079477875	5.66950947200576	2.94803865802589	0.0859818505895481	0.999974110452307	41.5444216926495	65.8180989899508	46.7906792966841	59.8080103651427	38.9453329885324	60.235024384089	33.3817445104668	59.8150496595944
TR8372|c3_g4	860							0.513143500376946	3.22126216933739	2.93868142787312	0.0864813028378489	0.999974110452307	6.58457766850432	11.0010251168918	10.9040226089618	10.3627740731683	7.39641728504368	9.42021433976729	9.11975494358112	9.05731343807848
TR43390|c0_g1	519; 519	HSP82	Heat shock protein 82	TOBAC			GO:0000166,GO:0001882,GO:0001883,GO:0003674,GO:0005488,GO:0005515,GO:0005524,GO:0005575,GO:0005737,GO:0006457,GO:0006950,GO:0008150,GO:0008152,GO:0009987,GO:0017076,GO:0019538,GO:0030554,GO:0032549,GO:0032550,GO:0032553,GO:0032555,GO:0032559,GO:0035639,GO:0036094,GO:0043167,GO:0043168,GO:0043170,GO:0044237,GO:0044238,GO:0044260,GO:0044267,GO:0044424,GO:0044464,GO:0050896,GO:0051082,GO:0071704,GO:…	0.430690344680778	5.07881585862621	2.93787422261998	0.0865245351735483	0.999974110452307	32.8755172801582	28.6778859884785	39.8893991644298	35.0642437006388	20.591260466387	41.3945957045544	31.2021804359002	39.90735057996
TR53888|c3_g1	769; 717; 292	FABG	3-oxoacyl-[acyl-carrier-protein] reductase FabG	CHLMU	K00059		GO:0000166,GO:0003674,GO:0003824,GO:0004312,GO:0004316,GO:0005488,GO:0006082,GO:0006629,GO:0006631,GO:0006633,GO:0008150,GO:0008152,GO:0008610,GO:0009058,GO:0009987,GO:0016053,GO:0016491,GO:0016614,GO:0016616,GO:0016740,GO:0016746,GO:0016747,GO:0019752,GO:0032787,GO:0036094,GO:0043436,GO:0044237,GO:0044238,GO:0044249,GO:0044255,GO:0044281,GO:0044283,GO:0044699,GO:0044710,GO:0044711,GO:0044763,GO:…	0.400345762725708	5.69327040283842	2.9374325839105	0.0865481983799079	0.999974110452307	46.5183832408003	62.1981035455035	69.3348610620481	51.3063059214414	36.7994588379334	57.6535233390566	49.5564042217238	39.8153981592689
TR17139|c0_g1	1035; 998; 910; 873; 711; 586	R18AL	60S ribosomal protein L18a-like protein	ARATH			GO:0005575,GO:0005840,GO:0030529,GO:0032991,GO:0043226,GO:0043228,GO:0043229,GO:0043232,GO:0044424,GO:0044444,GO:0044464	1.18107019952276	1.95050369023856	2.93471572432113	0.086693923162446	0.999974110452307	1.46850293326355	7.33401674459451	3.12858032662195	5.66780296246756	2.37415863470538	5.661186502264	0.688283391968387	3.67809682764608
TR11583|c0_g4	5583; 3539; 3427; 2079; 1563; 978; 694	PGLR	Probable polygalacturonase	VITVI			GO:0003674,GO:0003824,GO:0004553,GO:0004650,GO:0005575,GO:0005975,GO:0008150,GO:0008152,GO:0016021,GO:0016787,GO:0016798,GO:0031224,GO:0044238,GO:0044425,GO:0071704	-0.361463410245176	5.21400389592244	2.9312782208261	0.086878682039977	0.999974110452307	44.0550879979066	29.430092834078	36.2547249614425	31.5112925898383	44.7437588848321	31.9743813647871	42.2147147073944	36.0453489109316
TR18540|c0_g1	336							-0.578875396665139	2.91375134301483	2.92728849541663	0.0870936564310708	0.999974110452307	8.19519378885789	8.18024944589388	5.65904970844852	4.10281259223398	11.5968517925993	7.38218719895225	8.02997290629784	6.43666944838065
TR51844|c0_g1	1443; 1416							0.457487542836436	5.48656074669722	2.91788006151772	0.0876028859661417	0.999974110452307	44.81302499572	47.6240959120144	66.8964087486516	45.3424236997404	25.1112932516915	48.1427300152531	39.2895102915287	40.6889461558348
TR43166|c1_g1	266							1.03088008104189	2.13394748970332	2.91159082830516	0.0879450873794241	0.999974110452307	1.46850293326355	7.85115895094413	6.11913505059881	7.31738740676781	3.33295346795178	3.44200139337651	2.75313356787355	1.97697704485977
TR14162|c1_g1	3585; 3585; 3140; 3140	MFL1; PUB29	Protein MITOFERRINLIKE 1, chloroplastic; U-box domain-containing protein 29	ARATH		AT3G18710,AT5G42130	GO:0000041,GO:0003674,GO:0003735,GO:0003824,GO:0004842,GO:0005102,GO:0005198,GO:0005488,GO:0005515,GO:0005575,GO:0005911,GO:0006412,GO:0006464,GO:0006810,GO:0006811,GO:0006812,GO:0006826,GO:0008150,GO:0008152,GO:0009058,GO:0009059,GO:0009506,GO:0009507,GO:0009526,GO:0009528,GO:0009536,GO:0009706,GO:0009719,GO:0009941,GO:0009987,GO:0010033,GO:0010035,GO:0010038,GO:0010039,GO:0010200,GO:0010243,GO:…	0.503474759676149	4.24649801588954	2.90110572715315	0.0885188131643717	0.999974110452307	16.4377586400791	21.7669855945337	21.9920793547837	21.9944592573368	12.3273621417395	25.3621155301427	13.5362400420449	17.6088885623556
TR50439|c0_g1	1539; 1321; 914	GSTX6	Probable glutathione S-transferase	SOYBN	K00799		GO:0003674,GO:0003824,GO:0004364,GO:0005488,GO:0005515,GO:0005575,GO:0005737,GO:0006518,GO:0006575,GO:0006749,GO:0006790,GO:0006807,GO:0008150,GO:0008152,GO:0009056,GO:0009404,GO:0009407,GO:0009987,GO:0016740,GO:0016765,GO:0019748,GO:0034641,GO:0043603,GO:0044237,GO:0044248,GO:0044424,GO:0044464,GO:0044699,GO:0044710,GO:0044712,GO:0044763,GO:0071704,GO:0090487,GO:1901564	0.49331361361427	5.62872329024547	2.90057283583855	0.0885480801254529	0.999974110452307	43.8656037484532	75.0326328485439	62.1575297245037	64.4606844388101	31.7772001875951	40.443516372174	39.8630797848357	37.4246352212989
TR52297|c0_g1	740; 717	APRR1	Two-component response regulator-like APRR1	ARATH	K12127	AT5G61380	GO:0000160,GO:0001071,GO:0003006,GO:0003674,GO:0003676,GO:0003677,GO:0003700,GO:0005488,GO:0005575,GO:0005634,GO:0006139,GO:0006351,GO:0006355,GO:0006725,GO:0006807,GO:0007165,GO:0007623,GO:0008150,GO:0008152,GO:0009058,GO:0009059,GO:0009791,GO:0009889,GO:0009892,GO:0009908,GO:0009987,GO:0010031,GO:0010468,GO:0010556,GO:0010605,GO:0010629,GO:0016070,GO:0018130,GO:0019219,GO:0019222,GO:0019438,GO:…	1.52687681743456	1.74059298984441	2.89702480688131	0.0887432092669921	0.999974110452307	0.805308060176787	6.34674525974525	1.01218775273063	1.22661407396686	1.87193276967155	10.2807146881114	1.03242508795258	3.31028714488148
TR19006|c0_g1	2966; 2599; 2526; 2482; 2383; 2266; 1943; 1826; 1058	APK1A; APK1B	Protein kinase APK1A, chloroplastic; Protein kinase APK1B, chloroplastic	ARATH		AT2G28930	GO:0000166,GO:0001882,GO:0001883,GO:0003674,GO:0003824,GO:0004672,GO:0004674,GO:0004713,GO:0005488,GO:0005524,GO:0005575,GO:0006464,GO:0006468,GO:0006793,GO:0006796,GO:0008150,GO:0008152,GO:0009507,GO:0009536,GO:0009987,GO:0016301,GO:0016310,GO:0016740,GO:0016772,GO:0016773,GO:0017076,GO:0019538,GO:0030554,GO:0032549,GO:0032550,GO:0032553,GO:0032555,GO:0032559,GO:0035639,GO:0036094,GO:0036211,GO:…	0.441452015737839	7.31303931939607	2.89379539976779	0.0889212205793387	0.999974110452307	128.944031753013	233.654251414325	159.465579589289	184.034408132062	121.629973131829	178.757624995488	119.417168506515	145.422753323057
TR12100|c0_g1	1757; 1733; 1695; 1671; 934; 875; 512							-0.603808359910013	3.39454626443283	2.89137208262816	0.0890550528434679	0.999974110452307	10.3742626575715	6.76986161039494	12.1462530327676	7.40198148083449	17.6692190698266	8.46913500738694	14.3392373326747	6.29874081734392
TR50231|c0_g1	982							-0.584458001452702	2.74402427749474	2.88875009828046	0.0892001029061825	0.999974110452307	7.24777254159108	4.93635742424631	6.71724599539418	5.37172370323418	10.3641155784254	3.89489631355763	7.16961866633736	7.17228881390986
TR3712|c0_g1	737	BSP	Basic secretory protease {ECO:0000303|PubMed:22773449}	BOSSE			GO:0003674,GO:0003824,GO:0005488,GO:0008233,GO:0008237,GO:0016787,GO:0043167,GO:0043169,GO:0046872,GO:0070011	0.667159127286294	3.969340916237	2.8878387686202	0.0892505782957782	0.999974110452307	8.905759724308	14.9971239841388	11.5941506221872	12.5199229618686	12.6926173163095	25.4074050221608	10.5536786768486	27.8156072590735
TR1077|c0_g1	1464; 1335	YLS9	Protein YLS9	ARATH		AT2G35980	GO:0002252,GO:0002376,GO:0003674,GO:0004871,GO:0005575,GO:0005911,GO:0006950,GO:0006952,GO:0007165,GO:0007568,GO:0008150,GO:0009506,GO:0009507,GO:0009536,GO:0009605,GO:0009607,GO:0009615,GO:0010150,GO:0010260,GO:0030054,GO:0031224,GO:0031225,GO:0031226,GO:0032502,GO:0043207,GO:0043226,GO:0043227,GO:0043229,GO:0043231,GO:0044424,GO:0044425,GO:0044444,GO:0044459,GO:0044464,GO:0044699,GO:0044767,GO:…	-0.580126335464062	3.87935713811782	2.88632878907725	0.0893342790131588	0.999974110452307	27.001505547104	8.79141750794342	19.369592904527	14.3809925913356	11.9164500703481	10.4618726561839	13.4788830927142	11.5860050070852
TR23059|c0_g1	2006	AKRC9	Aldo-keto reductase family 4 member C9	ARATH		AT2G37770	GO:0000166,GO:0001101,GO:0003674,GO:0003824,GO:0004033,GO:0005488,GO:0005575,GO:0006950,GO:0006970,GO:0008106,GO:0008150,GO:0008152,GO:0009266,GO:0009409,GO:0009414,GO:0009415,GO:0009507,GO:0009536,GO:0009628,GO:0009636,GO:0009651,GO:0010035,GO:0016229,GO:0016491,GO:0016614,GO:0016616,GO:0036094,GO:0042221,GO:0043167,GO:0043168,GO:0043226,GO:0043227,GO:0043229,GO:0043231,GO:0044424,GO:0044444,GO:…	-0.371515944474981	5.73785158721736	2.87468990271473	0.0899823065372421	0.999974110452307	81.7624536391255	50.773962077962	41.2696551908807	53.5480488842084	46.6613485513249	49.5467042678145	48.8681208297555	53.7461898939784
TR19900|c2_g1	2833; 2736	CRK10; SD18	Cysteine-rich receptor-like protein kinase 10; Receptor-like serine/threonine-protein kinase SD1-8	ARATH		AT4G21380,AT4G23180	GO:0000166,GO:0001882,GO:0001883,GO:0003674,GO:0003824,GO:0004672,GO:0004674,GO:0004675,GO:0004871,GO:0004872,GO:0004888,GO:0005488,GO:0005515,GO:0005524,GO:0005575,GO:0005773,GO:0005886,GO:0005911,GO:0006464,GO:0006468,GO:0006793,GO:0006796,GO:0006950,GO:0006952,GO:0007165,GO:0007166,GO:0007167,GO:0007178,GO:0008037,GO:0008150,GO:0008152,GO:0009506,GO:0009605,GO:0009607,GO:0009617,GO:0009987,GO:…	0.454065728155621	6.13076045444967	2.87367993681306	0.0900387791795192	0.999974110452307	48.6500810471506	107.51856599287	66.5743490091464	52.998187402775	60.9063003595572	91.5300633686043	54.3743879655025	77.2400333805678
TR41915|c1_g1	3927	GBA2	Non-lysosomal glucosylceramidase	MOUSE	K17108		GO:0000139,GO:0003674,GO:0003824,GO:0004348,GO:0004553,GO:0005575,GO:0005789,GO:0006082,GO:0006629,GO:0006643,GO:0006664,GO:0006665,GO:0006672,GO:0006677,GO:0006678,GO:0006680,GO:0006687,GO:0006807,GO:0008150,GO:0008152,GO:0008202,GO:0008206,GO:0008422,GO:0009056,GO:0009987,GO:0015926,GO:0016020,GO:0016021,GO:0016042,GO:0016137,GO:0016139,GO:0016787,GO:0016798,GO:0019377,GO:0019752,GO:0021954,GO:…	0.408317421105416	7.34770420205478	2.8706679979872	0.0902074213852609	0.999974110452307	105.969066506792	189.556125091058	165.124629297738	183.273061465462	155.461733676381	182.969547753172	133.526978041867	186.387556740965
TR45219|c0_g1	947; 664	PCS1L	Aspartic proteinase PCS1	ARATH		AT5G02190	GO:0003674,GO:0003824,GO:0004175,GO:0004190,GO:0005575,GO:0005783,GO:0008150,GO:0008219,GO:0008233,GO:0009987,GO:0012501,GO:0016265,GO:0016787,GO:0043226,GO:0043227,GO:0043229,GO:0043231,GO:0044424,GO:0044444,GO:0044464,GO:0044699,GO:0044763,GO:0070001,GO:0070011	0.788999403155843	2.69580945700465	2.8569146659002	0.0909818558821475	0.999974110452307	5.96875385778089	9.07349507504321	7.17733133754446	7.19049629566779	2.28284484106286	8.24268754729638	2.81049051720425	8.22974165185811
TR1770|c0_g1	1587; 1524; 1509	NAC22	NAC domain-containing protein 21/22	ARATH		AT1G56010	GO:0001071,GO:0003006,GO:0003674,GO:0003676,GO:0003677,GO:0003700,GO:0005488,GO:0005575,GO:0005634,GO:0006139,GO:0006351,GO:0006355,GO:0006725,GO:0006807,GO:0007165,GO:0008150,GO:0008152,GO:0009058,GO:0009059,GO:0009734,GO:0009755,GO:0009791,GO:0009889,GO:0009987,GO:0010014,GO:0010072,GO:0010468,GO:0010556,GO:0016070,GO:0018130,GO:0019219,GO:0019222,GO:0019438,GO:0022414,GO:0031323,GO:0031326,GO:…	-0.42080982570275	5.41859340650565	2.85656351470878	0.0910017230477982	0.999974110452307	37.9442209530357	37.375277640722	40.16545036972	28.0006385160711	67.3895797081757	45.2442025260939	41.8705730114102	43.4475187765694
TR28565|c0_g1	3781	CSLE1	Cellulose synthase-like protein E1	ARATH		AT1G55850	GO:0000139,GO:0000271,GO:0003674,GO:0003824,GO:0005575,GO:0005783,GO:0005789,GO:0005886,GO:0005975,GO:0005976,GO:0006073,GO:0008150,GO:0008152,GO:0008194,GO:0009058,GO:0009059,GO:0009250,GO:0009987,GO:0016020,GO:0016021,GO:0016043,GO:0016051,GO:0016740,GO:0016757,GO:0016758,GO:0016759,GO:0016760,GO:0030243,GO:0030244,GO:0031090,GO:0031224,GO:0033692,GO:0034637,GO:0034645,GO:0035251,GO:0043170,GO:…	0.465194444442702	6.27971806599024	2.85407055939154	0.0911429030659654	0.999974110452307	42.0181323162829	96.8936442987775	68.1386391724574	66.7870214756438	78.7124901198475	106.385016750545	62.4617178211311	99.3545905567898
TR28780|c0_g1	2946	RAVL2	AP2/ERF and B3 domain-containing transcription factor At1g50680	ARATH	K09287	AT1G50680	GO:0000160,GO:0001071,GO:0003674,GO:0003676,GO:0003677,GO:0003700,GO:0005488,GO:0005575,GO:0005634,GO:0006139,GO:0006351,GO:0006355,GO:0006725,GO:0006807,GO:0007165,GO:0008150,GO:0008152,GO:0009058,GO:0009059,GO:0009755,GO:0009873,GO:0009889,GO:0009987,GO:0010468,GO:0010556,GO:0016070,GO:0018130,GO:0019219,GO:0019222,GO:0019438,GO:0031323,GO:0031326,GO:0032774,GO:0034641,GO:0034645,GO:0034654,GO:…	-0.533939714830358	8.75882465225787	2.85342569882795	0.0911794612433461	0.999974110452307	421.791939283183	554.893587413135	269.886061705358	299.843695529347	706.038252443922	329.979238843964	469.810771967755	412.498559220508
TR11327|c0_g1	747	AB12A	ABC transporter A family member 12	ARATH		AT5G61700	GO:0000166,GO:0001882,GO:0001883,GO:0003674,GO:0003824,GO:0005215,GO:0005488,GO:0005524,GO:0005575,GO:0016021,GO:0016462,GO:0016787,GO:0016817,GO:0016818,GO:0016887,GO:0017076,GO:0017111,GO:0030554,GO:0031224,GO:0032549,GO:0032550,GO:0032553,GO:0032555,GO:0032559,GO:0035639,GO:0036094,GO:0043167,GO:0043168,GO:0044425,GO:0097159,GO:0097367,GO:1901265,GO:1901363	0.773884115539572	2.21968762511539	2.8472336308041	0.0915313110970946	0.999974110452307	2.88963480416376	6.20570647619536	6.90128013225429	6.13307036983429	3.05901208702424	3.89489631355763	3.84291560515683	3.54016819660936
TR49395|c0_g1	1283	SILD; TPRL1	Secoisolariciresinol dehydrogenase; Tropinone reductase-like 1	ERYCB; PODPE			GO:0003674,GO:0003824,GO:0016491	0.68607084655303	6.00406256298059	2.83690499323282	0.092121497586556	0.999974110452307	47.2763202386137	47.5300700563144	111.754729608305	65.8987836979437	40.7259519645615	23.5052463574001	103.357222693919	72.7803409770469
TR34175|c1_g1	1248; 1144	HS901	Heat shock protein 90-1 {ECO:0000305}	ARATH	K04079	AT5G52640	GO:0000166,GO:0001882,GO:0001883,GO:0002376,GO:0003674,GO:0005488,GO:0005515,GO:0005524,GO:0005575,GO:0005737,GO:0006457,GO:0006950,GO:0006952,GO:0006955,GO:0008150,GO:0008152,GO:0009605,GO:0009607,GO:0009617,GO:0009814,GO:0009816,GO:0009987,GO:0017076,GO:0019538,GO:0030554,GO:0032549,GO:0032550,GO:0032553,GO:0032555,GO:0032559,GO:0035639,GO:0036094,GO:0042742,GO:0043167,GO:0043168,GO:0043170,GO:…	0.438391760853139	7.46925652160004	2.83380692804831	0.092299328471053	0.999974110452307	172.572780189649	150.065265697088	226.454005406371	171.810564429427	107.156736839491	199.002027927584	213.998777952838	175.859004571828
TR40369|c0_g1	630; 518							-0.514484354077058	4.6077925500853	2.83144329143169	0.0924352535362988	0.999974110452307	19.8484751302396	22.660231223683	24.6605743392553	15.9459829615692	42.8261692183393	19.8367975039331	30.3991831452704	18.2065792968481
TR54017|c0_g3	589	SAG21	Protein SENESCENCE-ASSOCIATED GENE 21, mitochondrial {ECO:0000303|PubMed:9617813}	ARATH		AT4G02380	GO:0000302,GO:0001101,GO:0005575,GO:0005739,GO:0006950,GO:0006979,GO:0007154,GO:0008150,GO:0009266,GO:0009409,GO:0009414,GO:0009415,GO:0009605,GO:0009628,GO:0009987,GO:0009991,GO:0010035,GO:0031668,GO:0033554,GO:0042221,GO:0042631,GO:0043226,GO:0043227,GO:0043229,GO:0043231,GO:0044424,GO:0044444,GO:0044464,GO:0044699,GO:0044763,GO:0050896,GO:0051716,GO:0070887,GO:0071214,GO:0071229,GO:0071462,GO:…	0.756395216796193	2.47586066855305	2.82922438119353	0.0925630538238536	0.999974110452307	5.02133261051408	8.4153140851437	6.39518625588898	5.37172370323418	2.19153104742035	6.97458177078925	5.3915532370857	3.99993030006512
TR17206|c0_g1	1355; 1339; 1338	HSA32	Protein HEAT-STRESS-ASSOCIATED 32 {ECO:0000303|PubMed:16500991}	ARATH		AT4G21320	GO:0003674,GO:0003824,GO:0006732,GO:0006790,GO:0006950,GO:0008150,GO:0008152,GO:0009058,GO:0009108,GO:0009266,GO:0009408,GO:0009628,GO:0009987,GO:0010286,GO:0010468,GO:0010608,GO:0019222,GO:0019295,GO:0019296,GO:0044237,GO:0044249,GO:0044272,GO:0044699,GO:0044710,GO:0044711,GO:0044763,GO:0050789,GO:0050896,GO:0051186,GO:0051188,GO:0060255,GO:0065007,GO:0071704,GO:1901576	-0.756230950119016	3.67190432845976	2.81555598849282	0.0933545457843908	0.999974110452307	24.348726054757	3.61999544444729	15.9649613726149	11.0818237027351	12.1447345544544	7.01987126280736	18.6983654818078	8.45962270358599
TR11606|c0_g2	3273; 3261; 3259	SBT17	Subtilisin-like protease SBT1.7 {ECO:0000303|PubMed:16193095}	ARATH		AT5G67360	GO:0003006,GO:0003674,GO:0003824,GO:0004175,GO:0004252,GO:0005575,GO:0005576,GO:0005618,GO:0006508,GO:0008150,GO:0008152,GO:0008233,GO:0008236,GO:0009505,GO:0009987,GO:0010191,GO:0010214,GO:0016787,GO:0017171,GO:0019538,GO:0022414,GO:0030312,GO:0032502,GO:0043170,GO:0044237,GO:0044238,GO:0044464,GO:0044699,GO:0044702,GO:0048046,GO:0048359,GO:0048609,GO:0048856,GO:0070011,GO:0071704,GO:0080001	-0.392326007516898	5.99105552205703	2.80989708885616	0.0936843853860899	0.999974110452307	98.8160360899281	51.4321430678615	61.6054273139233	71.6088836974446	55.8383848123976	66.0773688544254	44.8531343766065	57.7920964043891
TR47833|c0_g1	1396; 1395	SRG1	Protein SRG1	ARATH		AT1G17020	GO:0003674,GO:0003824,GO:0005488,GO:0007568,GO:0008150,GO:0008152,GO:0010260,GO:0016491,GO:0016679,GO:0016682,GO:0032502,GO:0043167,GO:0043169,GO:0044699,GO:0044710,GO:0044767,GO:0046872,GO:0055114	-0.589606152115062	3.51198429971468	2.80211730642771	0.0941399153814044	0.999974110452307	22.0275439989533	12.8345293030404	8.46557029556526	9.30534814733479	8.21824142782631	8.78616145151373	7.80054510897505	13.0572437381436
TR21494|c0_g1	1698; 1698	ATL6	E3 ubiquitin-protein ligase ATL6	ARATH	K10664	AT3G05200	GO:0000151,GO:0000152,GO:0002376,GO:0003674,GO:0003824,GO:0004842,GO:0005488,GO:0005515,GO:0005575,GO:0005680,GO:0005886,GO:0006464,GO:0006950,GO:0006952,GO:0006955,GO:0008150,GO:0008152,GO:0008270,GO:0009605,GO:0009607,GO:0009617,GO:0009719,GO:0009814,GO:0009816,GO:0009987,GO:0010033,GO:0010200,GO:0010243,GO:0016020,GO:0016021,GO:0016567,GO:0016740,GO:0016874,GO:0019538,GO:0019787,GO:0031224,GO:…	0.396244653533801	5.82839690272395	2.80197937695475	0.0941480132787028	0.999974110452307	55.5662561521983	72.4469218167958	67.494519693447	64.1223081425434	36.1602622824358	61.1408142244512	46.7459137045196	50.1140692766779
TR54174|c1_g1	2776; 2684; 2571; 2462	RSLE2; TRA1	Putative AC transposase; Zinc finger BED domain-containing protein RICESLEEPER 2	MAIZE; ORYSJ			GO:0003674,GO:0003676,GO:0003677,GO:0005488,GO:0005515,GO:0005575,GO:0005634,GO:0006139,GO:0006259,GO:0006310,GO:0006351,GO:0006355,GO:0006725,GO:0006807,GO:0008150,GO:0008152,GO:0009058,GO:0009059,GO:0009791,GO:0009889,GO:0009987,GO:0010468,GO:0010556,GO:0016070,GO:0018130,GO:0019219,GO:0019222,GO:0019438,GO:0031323,GO:0031326,GO:0032196,GO:0032501,GO:0032502,GO:0032774,GO:0034641,GO:0034645,GO:…	0.780674952372187	4.92185973258085	2.79885616314232	0.0943315814875434	0.999974110452307	24.3960971171203	26.5152913073802	24.5685572708253	28.6350940715712	14.9298052605511	19.7915080119149	81.9630805935687	21.3329616003473
TR27511|c0_g1	1442; 1434							-0.619049049544689	2.54673508558461	2.79562840438823	0.094521703650263	0.999974110452307	6.34772235668761	3.14986616594764	6.07312651638378	5.03334740696746	9.22269315789397	5.48002853419155	5.1047684904322	5.5631214518147
TR19959|c0_g1	437; 430	FB302	F-box protein At5g67140	ARATH		AT5G67140		-0.49250771556048	3.32342881267518	2.79309514601566	0.0946712102443239	0.999974110452307	14.9692557068156	7.09895210534469	8.55758736399532	10.7857444435017	10.3641155784254	10.2807146881114	9.40653969023462	7.8619319690935
TR31220|c0_g1	1518	TIP21	Aquaporin TIP2-1	ARATH	K09873	AT3G16240	GO:0000322,GO:0000325,GO:0000326,GO:0003674,GO:0005215,GO:0005275,GO:0005372,GO:0005575,GO:0005618,GO:0005773,GO:0005774,GO:0005794,GO:0005886,GO:0005911,GO:0006810,GO:0006811,GO:0006812,GO:0006820,GO:0006833,GO:0008150,GO:0008324,GO:0008509,GO:0008519,GO:0008643,GO:0009505,GO:0009506,GO:0009507,GO:0009526,GO:0009536,GO:0009705,GO:0009941,GO:0009987,GO:0015075,GO:0015077,GO:0015101,GO:0015103,GO:…	-0.540037093214838	8.67997046419048	2.79109007812534	0.0947897268130176	0.999974110452307	578.069074019843	263.601486454753	367.516171309649	224.174296276702	492.820544288651	334.010003633576	557.22276274774	463.072390600642
TR14578|c3_g3	5124; 4046; 1838; 1271							-0.578550943419696	4.82914227038661	2.78261188420409	0.0952926483348618	0.999974110452307	31.6912407210747	30.8874935974269	12.6983554433479	14.3809925913356	43.6479933611219	26.4943528305955	35.5039516357026	31.447727876374
TR12175|c1_g1	640; 636; 624; 602	HMGB1; HMGB3	High mobility group B protein 1; High mobility group B protein 3	ARATH	K10802	AT3G51880	GO:0000785,GO:0001071,GO:0003674,GO:0003676,GO:0003677,GO:0003682,GO:0003700,GO:0005198,GO:0005488,GO:0005575,GO:0005634,GO:0006325,GO:0006333,GO:0006355,GO:0008150,GO:0009889,GO:0010468,GO:0010556,GO:0016043,GO:0019219,GO:0019222,GO:0030527,GO:0031323,GO:0031326,GO:0032991,GO:0043226,GO:0043227,GO:0043229,GO:0043231,GO:0043933,GO:0044422,GO:0044424,GO:0044427,GO:0044446,GO:0044464,GO:0044877,GO:…	1.10984707366795	4.84724705956984	2.78231922035675	0.0953100607706644	0.999974110452307	11.3216839048384	66.1942024127505	7.68342521390978	35.4872140709722	19.3585242522131	53.6680480414627	6.25190747704618	29.3787984108231
TR35793|c0_g1	2168; 2147; 1675	GH35	Jasmonic acid-amido synthetase JAR1 {ECO:0000305}	ORYSJ	K14506		GO:0002218,GO:0002252,GO:0002253,GO:0002376,GO:0002682,GO:0002684,GO:0003674,GO:0003824,GO:0006082,GO:0006950,GO:0007165,GO:0007275,GO:0008150,GO:0008152,GO:0009314,GO:0009411,GO:0009416,GO:0009611,GO:0009628,GO:0009636,GO:0009694,GO:0009719,GO:0009725,GO:0009733,GO:0009755,GO:0009864,GO:0009867,GO:0009987,GO:0010033,GO:0010046,GO:0010224,GO:0016874,GO:0016879,GO:0016881,GO:0019752,GO:0031347,GO:…	0.573508757124103	7.8341505773516	2.77941549499488	0.0954830096979726	0.999974110452307	212.222359387765	282.030554171939	242.464975313201	328.901759971252	121.721286925472	291.800197072696	121.940874277066	223.628287120882
TR17142|c2_g3	2163	PYL4	Abscisic acid receptor PYL4	ARATH	K14496	AT2G38310	GO:0003674,GO:0004857,GO:0004864,GO:0004872,GO:0005488,GO:0005515,GO:0005575,GO:0005634,GO:0005737,GO:0005886,GO:0006950,GO:0006952,GO:0007165,GO:0008150,GO:0008289,GO:0009607,GO:0009738,GO:0009755,GO:0009892,GO:0010427,GO:0010921,GO:0016020,GO:0019208,GO:0019212,GO:0019220,GO:0019222,GO:0019840,GO:0019888,GO:0030234,GO:0031323,GO:0031406,GO:0033293,GO:0035303,GO:0036094,GO:0042562,GO:0042802,GO:…	-0.494313523571839	5.25271227805365	2.77427972613538	0.0957897387882108	0.999974110452307	70.1091722977438	28.3487954935288	42.3278514778263	43.3544629591735	27.1201967118268	30.8421440643343	29.9403275506248	32.1833472419032
TR34622|c0_g3	886; 838; 837; 789							-0.656314006833391	2.32876676293374	2.77269877636115	0.0958843754429648	0.999974110452307	8.52679122540127	3.85506008369712	4.69287048993292	4.99105036993412	5.06791554715956	3.89489631355763	5.2194823890936	3.21833472419032
TR39894|c0_g1	581							0.571846763128437	4.98028781188226	2.77100982569461	0.0959855896190811	0.999974110452307	18.7115696335195	52.4664274805607	31.8379056767998	29.1003614789379	27.3941380927544	39.9453319599748	16.1746597112571	36.0453489109316
TR38356|c0_g1	1437; 1377; 258	P2C02; P2C77	Probable protein phosphatase 2C 2; Probable protein phosphatase 2C 77	ARATH; ORYSJ		AT1G07160	GO:0003674,GO:0003824,GO:0004721,GO:0004722,GO:0005488,GO:0016787,GO:0016788,GO:0016791,GO:0042578,GO:0043167,GO:0043169,GO:0046872	0.788935391704079	3.06266786619409	2.76945326835869	0.0960789728807957	0.999974110452307	5.87401173305421	6.48778404329515	10.0758689930913	8.37481333260131	4.83963106305327	6.52168685060813	19.4440058231069	4.73554966559433
TR30303|c1_g1	993; 936; 933	CAB25	Calmodulin-binding protein 25 {ECO:0000303|PubMed:15086802}	ARATH		AT2G41010	GO:0001101,GO:0003674,GO:0005488,GO:0005515,GO:0005516,GO:0005575,GO:0005634,GO:0006950,GO:0006970,GO:0008150,GO:0009414,GO:0009415,GO:0009628,GO:0009651,GO:0010035,GO:0010337,GO:0010565,GO:0019222,GO:0031323,GO:0042221,GO:0043226,GO:0043227,GO:0043229,GO:0043231,GO:0044424,GO:0044464,GO:0050789,GO:0050794,GO:0050896,GO:0065007,GO:1901700	0.585970590382645	2.79153273969085	2.7629172865264	0.0964721707694924	0.999974110452307	4.26339561270064	7.14596503319465	10.1218775273063	7.65576370303453	5.6614552058359	5.661186502264	7.80054510897505	6.3447170276895
TR18909|c0_g2	2047; 1986; 1899; 500	RCA1; RCA2	Ribulose bisphosphate carboxylase/oxygenase activase 1, chloroplastic; Ribulose bisphosphate carboxylase/oxygenase activase 2, chloroplastic	LARTR			GO:0000166,GO:0001882,GO:0001883,GO:0003674,GO:0005488,GO:0005524,GO:0005575,GO:0009532,GO:0009570,GO:0017076,GO:0030554,GO:0032549,GO:0032550,GO:0032553,GO:0032555,GO:0032559,GO:0035639,GO:0036094,GO:0043167,GO:0043168,GO:0044422,GO:0044424,GO:0044434,GO:0044435,GO:0044444,GO:0044446,GO:0044464,GO:0097159,GO:0097367,GO:1901265,GO:1901363	-0.432052937326467	6.8524903568563	2.76160492502233	0.0965513322344862	0.999974110452307	109.711380433496	109.681160673968	100.390621657192	69.1556555495108	176.829161388729	95.5155386661982	112.534334586831	149.928421936923
TR26941|c0_g1	772	SOT17	Cytosolic sulfotransferase 17	ARATH		AT1G18590	GO:0003674,GO:0003824,GO:0005575,GO:0005737,GO:0006082,GO:0006790,GO:0008146,GO:0008150,GO:0008152,GO:0009058,GO:0009987,GO:0016143,GO:0016144,GO:0016740,GO:0016782,GO:0019748,GO:0019757,GO:0019758,GO:0019760,GO:0019761,GO:0043436,GO:0044237,GO:0044249,GO:0044272,GO:0044281,GO:0044424,GO:0044464,GO:0044550,GO:0044699,GO:0044710,GO:0044711,GO:0044763,GO:0047364,GO:0071704,GO:1901135,GO:1901137,GO:…	0.462955732282559	3.75069090566682	2.75577073823727	0.0969041073887509	0.999974110452307	8.81101759958132	17.2537445209371	13.1584407854982	13.4081607395688	12.0077638639907	15.8966116983573	13.4788830927142	12.9193151071069
TR23371|c2_g1	2033; 2031; 2027; 2025; 583	NDA1; NDA2	Internal alternative NAD(P)H-ubiquinone oxidoreductase A1, mitochondrial; Internal alternative NAD(P)H-ubiquinone oxidoreductase A2, mitochondrial	ARATH	K17871	AT1G07180,AT2G29990	GO:0003674,GO:0003824,GO:0003954,GO:0003959,GO:0005575,GO:0005739,GO:0005759,GO:0005777,GO:0008150,GO:0008152,GO:0009314,GO:0009416,GO:0009628,GO:0009987,GO:0016491,GO:0016651,GO:0031224,GO:0031300,GO:0031304,GO:0031974,GO:0042579,GO:0043226,GO:0043227,GO:0043229,GO:0043231,GO:0043233,GO:0044422,GO:0044424,GO:0044425,GO:0044429,GO:0044444,GO:0044446,GO:0044455,GO:0044464,GO:0044699,GO:0044710,GO:…	0.742143302726716	4.98111707713663	2.75416786161218	0.0970012741711948	0.999974110452307	25.9593421751105	56.9796685541574	25.4427194209108	30.2000844418047	15.8886000937975	58.4687341953826	12.7905997007459	26.0685112659416
TR29886|c0_g1	998	LOR11; LOR4	Protein LURP-one-related 11; Protein LURP-one-related 4	ARATH; ARATH		AT3G14260		-0.408275598126807	6.22746584768582	2.74079411570167	0.0978161465348831	0.999974110452307	91.6156346107004	110.621419230967	58.5228555215164	51.1794148103414	91.9986470948334	65.7603424102986	64.1250693517214	64.8724327976078
TR27656|c0_g1	1078	GL32	Germin-like protein subfamily 3 member 2	ARATH		AT3G10080	GO:0003674,GO:0005488,GO:0005575,GO:0005576,GO:0030145,GO:0043167,GO:0043169,GO:0045735,GO:0046872,GO:0046914,GO:0048046	-0.637907380599286	3.4034787208408	2.73804771017748	0.0979844091854881	0.999974110452307	21.6012044376832	6.44077111544518	13.1124322512832	7.99413999930125	7.07681900729488	6.92929227877114	11.7581746127933	9.05731343807848
TR31220|c0_g2	1519	TIP21	Aquaporin TIP2-1	ARATH	K09873	AT3G16240	GO:0000322,GO:0000325,GO:0000326,GO:0003674,GO:0005215,GO:0005275,GO:0005372,GO:0005575,GO:0005618,GO:0005773,GO:0005774,GO:0005794,GO:0005886,GO:0005911,GO:0006810,GO:0006811,GO:0006812,GO:0006820,GO:0006833,GO:0008150,GO:0008324,GO:0008509,GO:0008519,GO:0008643,GO:0009505,GO:0009506,GO:0009507,GO:0009526,GO:0009536,GO:0009705,GO:0009941,GO:0009987,GO:0015075,GO:0015077,GO:0015101,GO:0015103,GO:…	-0.54475907244702	8.65009008923757	2.7338242756343	0.0982437805858348	0.999974110452307	571.531867413702	257.395779978557	357.900387658708	209.624115537233	479.71701490095	328.439396115348	552.634206801284	455.992054207423
TR28388|c0_g1	2007	DTX46	Protein DETOXIFICATION 46, chloroplastic {ECO:0000303|PubMed:11739388}	ARATH		AT2G21340	GO:0003674,GO:0005215,GO:0005575,GO:0006810,GO:0006855,GO:0008150,GO:0009507,GO:0009526,GO:0009536,GO:0009941,GO:0009987,GO:0015238,GO:0015291,GO:0015297,GO:0015893,GO:0016020,GO:0016021,GO:0022804,GO:0022857,GO:0031090,GO:0031224,GO:0031967,GO:0031969,GO:0031975,GO:0042170,GO:0043226,GO:0043227,GO:0043229,GO:0043231,GO:0044422,GO:0044424,GO:0044425,GO:0044434,GO:0044435,GO:0044444,GO:0044446,GO:…	-0.627038529514399	3.17695066849273	2.7333217834871	0.0982746896720268	0.999974110452307	12.5059604639219	5.35947377489599	8.37355322713521	11.2510118508684	11.8251362767056	3.71373834548518	7.68583121031365	10.8503856415559
TR24663|c1_g1	1352							-0.720348327491981	2.1439166788019	2.73022021202928	0.0984657072218429	0.999974110452307	6.15823810723425	2.77376274314792	5.65904970844852	3.67984222190058	6.11802417404847	2.30976409292371	4.53119899712521	3.40223956557263
TR53685|c0_g1	1078; 852; 785	SAG13; TRN1; TRNH	Senescence-associated protein 13 {ECO:0000303|PubMed:9617813}; Tropinone reductase homolog; Tropinone reductase {ECO:0000303|PubMed:18221363}	ARATH; COCOF; DATST		AT2G29350	GO:0002213,GO:0003674,GO:0003824,GO:0004022,GO:0006950,GO:0006952,GO:0007568,GO:0008150,GO:0009605,GO:0009607,GO:0009625,GO:0016491,GO:0016614,GO:0016616,GO:0032502,GO:0043207,GO:0044699,GO:0044767,GO:0050356,GO:0050358,GO:0050896,GO:0051704,GO:0051707,GO:0098542	0.518449371086789	3.55228496462801	2.72653297804125	0.0986933213879944	0.999974110452307	8.57416228776461	13.1636197979902	13.8025602645086	15.8190918504691	8.99440867378768	12.95279471718	7.74318815964435	11.9538146898498
TR48773|c1_g1	2224	PTR21	Protein NRT1/ PTR FAMILY 2.13	ARATH		AT1G69870	GO:0003674,GO:0005215,GO:0005575,GO:0005886,GO:0006082,GO:0006807,GO:0006810,GO:0006811,GO:0006820,GO:0008150,GO:0008152,GO:0008509,GO:0009987,GO:0015075,GO:0015103,GO:0015112,GO:0015291,GO:0015293,GO:0015698,GO:0015706,GO:0016020,GO:0016021,GO:0022804,GO:0022857,GO:0022891,GO:0022892,GO:0031224,GO:0042126,GO:0042128,GO:0043436,GO:0044237,GO:0044281,GO:0044425,GO:0044464,GO:0044699,GO:0044710,GO:…	0.509991690485027	4.41343115858234	2.71854916729378	0.099188134744359	0.999974110452307	20.4642989409631	16.4545247474877	32.6200507584553	23.7286377757037	11.7338224830631	21.5577982006213	21.7382837963349	21.4249140210384
TR23405|c0_g1	2491; 1447	COB23; RAE1	Coatomer subunit beta'-3; Protein RAE1 {ECO:0000303|PubMed:21189294}	ARATH	K14298	AT1G80670	GO:0000139,GO:0000151,GO:0003674,GO:0005198,GO:0005488,GO:0005515,GO:0005575,GO:0005635,GO:0005643,GO:0005829,GO:0006810,GO:0006886,GO:0008104,GO:0008150,GO:0012506,GO:0015031,GO:0015931,GO:0016020,GO:0016192,GO:0030117,GO:0030659,GO:0030660,GO:0030662,GO:0030663,GO:0031090,GO:0031461,GO:0031967,GO:0031975,GO:0032991,GO:0033036,GO:0043234,GO:0044422,GO:0044424,GO:0044425,GO:0044428,GO:0044431,GO:…	0.524813921719535	5.83981577261962	2.71445140345652	0.0994431532723319	0.999974110452307	56.3715642123751	96.0944245253281	46.1465598176737	80.1528851781792	29.6769829338172	52.4452317569737	44.4516357312916	52.0450701111921
TR1001|c0_g1	2187; 2175; 1621	Y3545; Y5158	Probable receptor-like protein kinase At3g55450; Probable receptor-like protein kinase At5g15080	ARATH		AT5G15080	GO:0000166,GO:0001882,GO:0001883,GO:0003674,GO:0003824,GO:0004672,GO:0004674,GO:0005488,GO:0005524,GO:0005575,GO:0005886,GO:0006464,GO:0006468,GO:0006793,GO:0006796,GO:0008150,GO:0008152,GO:0009987,GO:0016020,GO:0016021,GO:0016301,GO:0016310,GO:0016740,GO:0016772,GO:0016773,GO:0017076,GO:0019538,GO:0030554,GO:0031224,GO:0032549,GO:0032550,GO:0032553,GO:0032555,GO:0032559,GO:0035639,GO:0036094,GO:…	0.329270092591273	5.88184083540665	2.70758521171985	0.0998720671314666	0.999974110452307	46.8026096149803	72.5879606003457	64.2279137641799	60.6116540687762	51.9575485825908	65.5338949502081	50.474115411015	58.7575968216462
TR4139|c0_g2	2744; 2654; 2646; 2634; 2585; 2561; 2536; 2471; 2463; 2451; 2353; 1760; 484; 317; 284	MLO11; MLO4	MLO-like protein 11; MLO-like protein 4	ARATH	K08472	AT1G11000,AT5G53760	GO:0005575,GO:0005886,GO:0006950,GO:0006952,GO:0008150,GO:0009607,GO:0016020,GO:0016021,GO:0031224,GO:0044425,GO:0044464,GO:0050896	0.751300355717065	2.95592249329706	2.70026502160443	0.100331567367324	0.999974110452307	5.82664067069087	9.96674070419254	7.82145081655486	14.677071850569	4.29174830119818	9.64666179985785	3.78555865582613	5.14933555870452
TR31127|c2_g1	1072; 904; 483							-0.912411149906663	7.64012085091837	2.69968873227185	0.100367839918142	0.999974110452307	158.314090418284	66.5232929077002	57.924744576721	82.0562518446795	456.660282006215	373.185414229243	268.487879817001	132.043676112494
TR12175|c0_g1	768	RNLX	Intracellular ribonuclease LX	SOLLC	K01166		GO:0003674,GO:0003676,GO:0003723,GO:0003824,GO:0004518,GO:0004519,GO:0004521,GO:0004540,GO:0005488,GO:0005575,GO:0005737,GO:0016787,GO:0016788,GO:0016892,GO:0016894,GO:0033897,GO:0044424,GO:0044464,GO:0097159,GO:1901363	0.998151383352159	1.94715680056043	2.69909052906349	0.10040550691615	0.999974110452307	2.41592418053036	5.78259012554567	3.58866566877223	3.63754518486724	1.87193276967155	5.661186502264	1.08978203728328	5.93093113457931
TR48238|c0_g1	1343							-1.1380334422211	8.37464429720717	2.69483764285633	0.100673743563868	0.999974110452307	951.826756066599	31.9217780101261	512.305028484344	443.949700701936	171.487304460642	181.701441976665	292.635155485226	68.6884582562906
TR24724|c0_g1	2481	AIR3	Subtilisin-like protease SBT5.3	ARATH		AT2G04160	GO:0003674,GO:0003824,GO:0004175,GO:0004252,GO:0005575,GO:0005576,GO:0005618,GO:0006508,GO:0008150,GO:0008152,GO:0008233,GO:0008236,GO:0009653,GO:0009719,GO:0009725,GO:0009733,GO:0009886,GO:0010015,GO:0010033,GO:0010101,GO:0010102,GO:0016787,GO:0017171,GO:0019538,GO:0030312,GO:0032502,GO:0042221,GO:0043170,GO:0044238,GO:0044464,GO:0044699,GO:0044767,GO:0050896,GO:0070011,GO:0071704	0.76543057041746	5.27004055148498	2.69274941225883	0.100805738289774	0.999974110452307	34.5808755252385	65.536021422851	44.7663037912228	43.9466214776402	15.8886000937975	39.2659895797031	10.3816078288565	53.4243564215594
TR43729|c0_g1	820; 816	H2A; H2A6	Histone H2A; Probable histone H2A.6	EUPES; ORYSJ			GO:0000786,GO:0003674,GO:0003676,GO:0003677,GO:0005488,GO:0005575,GO:0005634,GO:0032991,GO:0032993,GO:0043226,GO:0043227,GO:0043229,GO:0043231,GO:0043234,GO:0044422,GO:0044424,GO:0044427,GO:0044446,GO:0044464,GO:0044815,GO:0097159,GO:1901363,GO:1990104	-0.326343417280802	5.66603276609959	2.69148370456202	0.100885834301206	0.999974110452307	63.6667078163295	40.8072213737695	51.6675839234771	48.5992955513076	55.8383848123976	49.3655462997421	54.1449601681798	41.3785893110184
TR53947|c0_g1	2390; 2389	SCL33	Scarecrow-like protein 33	ARATH		AT2G29060	GO:0005575,GO:0005634,GO:0006139,GO:0006351,GO:0006355,GO:0006725,GO:0006807,GO:0008150,GO:0008152,GO:0009058,GO:0009059,GO:0009889,GO:0009987,GO:0010468,GO:0010556,GO:0016070,GO:0018130,GO:0019219,GO:0019222,GO:0019438,GO:0031323,GO:0031326,GO:0032774,GO:0034641,GO:0034645,GO:0034654,GO:0043170,GO:0043226,GO:0043227,GO:0043229,GO:0043231,GO:0044237,GO:0044238,GO:0044249,GO:0044260,GO:0044271,GO:…	0.389559193344447	6.6843900693975	2.69027614516784	0.10096231542666	0.999974110452307	97.5370174061179	112.831026839916	146.077096132716	120.377367396886	69.215855581026	96.7836444427053	86.9531351853395	92.2282779532256
TR53395|c0_g1	2436; 1292	HMDH1; HMDH2	3-hydroxy-3-methylglutaryl-coenzyme A reductase 1; 3-hydroxy-3-methylglutaryl-coenzyme A reductase 2	GOSHI			GO:0000166,GO:0003674,GO:0003824,GO:0004420,GO:0005488,GO:0005575,GO:0005789,GO:0006139,GO:0006163,GO:0006629,GO:0006720,GO:0006725,GO:0006732,GO:0006753,GO:0006793,GO:0006796,GO:0006807,GO:0008150,GO:0008152,GO:0008299,GO:0008610,GO:0009058,GO:0009116,GO:0009117,GO:0009119,GO:0009150,GO:0009259,GO:0009987,GO:0015936,GO:0016020,GO:0016021,GO:0016491,GO:0016614,GO:0016616,GO:0019637,GO:0019693,GO:…	-0.304702716431594	6.26016416910098	2.68313029317751	0.101416199080359	0.999974110452307	101.374073457548	69.2970556508482	79.1346788498492	74.3581911046117	77.2514694215673	70.6516075482547	67.5664863115633	72.7803409770469
TR3241|c0_g1	1767; 1767	GAE2	UDP-glucuronate 4-epimerase 2	ARATH	K08679	AT1G02000	GO:0000139,GO:0003674,GO:0003824,GO:0003854,GO:0005488,GO:0005575,GO:0005975,GO:0006629,GO:0006694,GO:0008150,GO:0008152,GO:0008202,GO:0008610,GO:0009058,GO:0016020,GO:0016021,GO:0016229,GO:0016491,GO:0016614,GO:0016616,GO:0016853,GO:0016854,GO:0016857,GO:0031090,GO:0031224,GO:0032580,GO:0033764,GO:0044238,GO:0044422,GO:0044424,GO:0044425,GO:0044431,GO:0044444,GO:0044446,GO:0044464,GO:0044699,GO:…	-0.502888004974608	5.17731760387052	2.67922246841362	0.101665355768744	0.999974110452307	66.9826821817633	25.9981491010305	36.3007334956576	43.9466214776402	25.6591760135466	29.8457752399358	35.2171668890491	24.7811773762655
TR46357|c0_g2	1894	KAO2	Ent-kaurenoic acid oxidase 2	ARATH	K04123	AT2G32440	GO:0003674,GO:0003824,GO:0004497,GO:0005488,GO:0005506,GO:0005575,GO:0005783,GO:0005789,GO:0006066,GO:0006082,GO:0006629,GO:0006694,GO:0006720,GO:0006721,GO:0007275,GO:0008150,GO:0008152,GO:0008202,GO:0008299,GO:0008610,GO:0009058,GO:0009685,GO:0009686,GO:0009987,GO:0010268,GO:0010817,GO:0016020,GO:0016021,GO:0016053,GO:0016101,GO:0016102,GO:0016114,GO:0016125,GO:0016128,GO:0016129,GO:0016131,GO:…	-0.499830527094527	4.1987698624652	2.67507240192986	0.101930690416793	0.999974110452307	14.3060608337288	15.9373825411381	20.2897635888276	14.2541014802356	32.5077105367352	13.6774265894698	19.1572210764534	16.045697410606
TR11616|c0_g1	3720	ATCA1; PP345	Alpha carbonic anhydrase 1, chloroplastic; Pentatricopeptide repeat-containing protein At4g32430, mitochondrial	ARATH	K01674	AT4G32430,AT3G52720	GO:0003674,GO:0003824,GO:0004089,GO:0005488,GO:0005575,GO:0005739,GO:0005783,GO:0006730,GO:0008150,GO:0008152,GO:0008270,GO:0009532,GO:0009570,GO:0009987,GO:0016829,GO:0016835,GO:0016836,GO:0043167,GO:0043169,GO:0043226,GO:0043227,GO:0043229,GO:0043231,GO:0044237,GO:0044281,GO:0044422,GO:0044424,GO:0044434,GO:0044435,GO:0044444,GO:0044446,GO:0044464,GO:0044699,GO:0044710,GO:0044763,GO:0046872,GO:…	-0.502655391553945	3.48261766554594	2.67374522035402	0.102015703552513	0.999974110452307	11.3216839048384	6.8168745382449	11.0420482116069	8.88237777700139	17.1213363079715	9.14847738765862	12.5611719034231	11.815886058813
TR7024|c0_g1	1997; 1996; 1990	C82C4	Cytochrome P450 82C4	ARATH	K00517	AT4G31940	GO:0003674,GO:0003824,GO:0004497,GO:0005488,GO:0005506,GO:0005575,GO:0008150,GO:0008152,GO:0009058,GO:0009987,GO:0010035,GO:0010038,GO:0010039,GO:0016020,GO:0016021,GO:0016491,GO:0016705,GO:0016709,GO:0019748,GO:0020037,GO:0031224,GO:0042221,GO:0043167,GO:0043169,GO:0044425,GO:0044550,GO:0044699,GO:0044710,GO:0044711,GO:0046872,GO:0046906,GO:0046914,GO:0050896,GO:0051716,GO:0055114,GO:0070887,GO:…	-1.24080636127376	3.78381840725164	2.66159124726084	0.102797848207863	0.999974110452307	40.1706608841127	19.3693262741855	2.02437550546126	2.9607925923338	8.03561384054128	15.1719798260675	1.26185288527538	20.3674611830902
TR8328|c2_g1	5453; 5366; 4376; 4284; 4260; 4095; 4003; 3979; 3299; 3018; 2036; 1789; 1344; 1323; 1292; 1285; 1264; 933; 568; 534; 528; 470; 320; 273	AT21A; GEX2; PP271; PPR53; SD25	G-type lectin S-receptor-like serine/threonine-protein kinase SD2-5; Pentatricopeptide repeat-containing protein At1g20230; Protein GAMETE EXPRESSED 2; Putative RING-H2 finger protein ATL21A; Putative pentatricopeptide repeat-containing protein At3g49142	ARATH		AT5G49150,AT2G46495,AT4G32300,AT3G49142,AT1G20230	GO:0000166,GO:0001871,GO:0001882,GO:0001883,GO:0003006,GO:0003674,GO:0003824,GO:0004672,GO:0004674,GO:0005488,GO:0005515,GO:0005516,GO:0005524,GO:0005575,GO:0005886,GO:0005887,GO:0006464,GO:0006468,GO:0006793,GO:0006796,GO:0008150,GO:0008152,GO:0008270,GO:0009987,GO:0016020,GO:0016021,GO:0016301,GO:0016310,GO:0016567,GO:0016740,GO:0016772,GO:0016773,GO:0017076,GO:0019538,GO:0019899,GO:0022412,GO:…	0.438922834238551	5.0859602796413	2.66150434507761	0.102803464191811	0.999974110452307	28.1857821061875	51.6201947792614	37.1748956457431	34.6835703673388	25.2939208389765	39.4924370397937	25.4091285534996	29.0569649384041
TR46065|c0_g1	1374; 1169	M3K1	Mitogen-activated protein kinase kinase kinase 1	HUMAN; MOUSE	K04416		GO:0000165,GO:0000166,GO:0000186,GO:0000187,GO:0000902,GO:0000904,GO:0001654,GO:0001882,GO:0001883,GO:0001932,GO:0001934,GO:0002009,GO:0002011,GO:0002218,GO:0002221,GO:0002224,GO:0002253,GO:0002376,GO:0002682,GO:0002684,GO:0002755,GO:0002757,GO:0002758,GO:0002764,GO:0002768,GO:0003382,GO:0003674,GO:0003824,GO:0004672,GO:0004674,GO:0004702,GO:0004706,GO:0004709,GO:0004871,GO:0005057,GO:0005488,GO:…	-0.576242926860054	2.55341997035071	2.65735793468188	0.103071813209825	0.999974110452307	7.53199891577113	6.58180989899508	4.23278514778263	5.62550592543422	7.80732935643499	5.57060751822778	4.12970035181032	4.68957345524876
TR41248|c0_g2	2317; 2202	PTR36	Probable peptide/nitrate transporter At3g43790	ARATH		AT3G43790	GO:0003674,GO:0005215,GO:0005575,GO:0006810,GO:0008150,GO:0009605,GO:0009607,GO:0009624,GO:0009987,GO:0016021,GO:0022857,GO:0031224,GO:0043207,GO:0044425,GO:0044699,GO:0044763,GO:0044765,GO:0050896,GO:0051179,GO:0051234,GO:0051704,GO:0051707,GO:0055085,GO:1902578	0.630534222492336	4.70556312897285	2.65613985798493	0.103150790779993	0.999974110452307	21.3169780635032	36.9991742179223	30.9637435267143	21.1062214796366	15.5233449192275	47.327519158927	13.8803817380291	20.7812470762004
TR53831|c0_g1	1339; 1240	AGP16	Arabinogalactan peptide 16	ARATH		AT2G46330	GO:0005575,GO:0005886,GO:0016020,GO:0031224,GO:0031225,GO:0044425,GO:0044464	0.511899558646815	5.19174771832067	2.65520965663304	0.103211147711361	0.999974110452307	27.0962476718307	34.1783985469244	41.4076807935257	34.9373525895388	28.1703053387157	28.713537939483	69.0577669941615	28.2753693625293
TR2529|c0_g1	3251; 3236; 2460; 2030; 1861; 1379; 1350; 629	XPF	DNA repair endonuclease UVH1	ARATH			GO:0000014,GO:0000109,GO:0000110,GO:0000712,GO:0000724,GO:0000725,GO:0003674,GO:0003676,GO:0003677,GO:0003684,GO:0003697,GO:0003824,GO:0004518,GO:0004519,GO:0004520,GO:0004536,GO:0005488,GO:0005575,GO:0006139,GO:0006259,GO:0006281,GO:0006289,GO:0006296,GO:0006302,GO:0006310,GO:0006725,GO:0006807,GO:0006950,GO:0006974,GO:0006979,GO:0008150,GO:0008152,GO:0009314,GO:0009628,GO:0009987,GO:0016787,GO:…	0.467890394880307	4.11889651601499	2.65482920553583	0.103235844751758	0.999974110452307	13.9744633971854	16.1254342525379	21.0719086704831	13.5773488877021	12.8752449035945	17.1647174748644	23.9178478709014	19.631841817561
TR28089|c1_g2	3535; 3052	EFR; Y3475	LRR receptor-like serine/threonine-protein kinase EFR; Probable LRR receptor-like serine/threonine-protein kinase At3g47570	ARATH	K13428	AT5G20480	GO:0000166,GO:0001882,GO:0001883,GO:0002218,GO:0002253,GO:0002376,GO:0002682,GO:0002684,GO:0002764,GO:0003674,GO:0003824,GO:0004672,GO:0004674,GO:0004871,GO:0004872,GO:0004888,GO:0005488,GO:0005515,GO:0005524,GO:0005575,GO:0005886,GO:0006464,GO:0006468,GO:0006793,GO:0006796,GO:0006950,GO:0006952,GO:0006955,GO:0007165,GO:0008150,GO:0008152,GO:0008219,GO:0009595,GO:0009605,GO:0009607,GO:0009617,GO:…	0.522051215625774	3.91917279143699	2.65465203095474	0.103247348273897	0.999974110452307	7.62674104049781	16.2194601082379	15.0447906883144	14.0849133321022	15.0211190541936	18.3875337593535	12.5611719034231	21.2869853900017
TR43256|c0_g1	2822; 2768; 2605; 2551; 2456; 2239; 312	SKOR	Potassium channel SKOR	ARATH		AT3G02850	GO:0003674,GO:0005215,GO:0005216,GO:0005244,GO:0005249,GO:0005261,GO:0005267,GO:0005488,GO:0005515,GO:0005575,GO:0006810,GO:0006811,GO:0006812,GO:0006813,GO:0008150,GO:0008324,GO:0009987,GO:0015075,GO:0015077,GO:0015079,GO:0015267,GO:0015271,GO:0015672,GO:0016020,GO:0016021,GO:0022803,GO:0022832,GO:0022836,GO:0022838,GO:0022843,GO:0022857,GO:0022890,GO:0022891,GO:0022892,GO:0030001,GO:0031224,GO:…	-0.352663008581691	4.98500916445326	2.65159935655405	0.103445771636627	0.999974110452307	41.6865348797396	29.8532091847277	27.5131034605871	35.5295111080056	33.7404467509091	27.083116226831	27.9328343240504	29.2408697797864
TR47286|c0_g1	1969	GUN9	Endoglucanase 9	ARATH		AT1G71380	GO:0000272,GO:0003674,GO:0003824,GO:0004553,GO:0005575,GO:0005576,GO:0005618,GO:0005794,GO:0005886,GO:0005911,GO:0005975,GO:0005976,GO:0006073,GO:0008150,GO:0008152,GO:0008810,GO:0009056,GO:0009057,GO:0009251,GO:0009505,GO:0009506,GO:0009987,GO:0016020,GO:0016043,GO:0016052,GO:0016787,GO:0016798,GO:0030054,GO:0030243,GO:0030245,GO:0030312,GO:0043170,GO:0043226,GO:0043227,GO:0043229,GO:0043231,GO:…	0.472077662935297	4.1053609742667	2.64859815035404	0.10364125658693	0.999974110452307	14.1165765842754	13.8688137157396	22.3601476285039	20.3025777760032	12.418675935382	16.7118225546833	22.5986380362954	14.6204348898932
TR2753|c0_g1	529							-0.731278898671164	2.74652135291915	2.64479442521028	0.103889595333906	0.999974110452307	3.64757180197721	7.89817187879409	3.35862299769709	6.72522888830105	15.2037466414787	4.34779123373875	6.59604917303037	5.14933555870452
TR14340|c0_g1	1760	E13B	Glucan endo-1,3-beta-glucosidase, basic vacuolar isoform	HEVBR			GO:0003674,GO:0003824,GO:0004553,GO:0005575,GO:0005773,GO:0005975,GO:0006950,GO:0006952,GO:0008150,GO:0008152,GO:0008422,GO:0015926,GO:0016787,GO:0016798,GO:0042973,GO:0043226,GO:0043227,GO:0043229,GO:0043231,GO:0044238,GO:0044424,GO:0044444,GO:0044464,GO:0050896,GO:0071704	-1.12758260180845	6.91041346823062	2.63855791072467	0.104298177969535	0.999974110452307	333.492279037916	331.535167197952	29.4914704318333	36.9676103671391	71.7269849061952	62.273051524904	30.3418261959397	65.7459807941737
TR51898|c0_g1	1511	VEP1	3-oxo-Delta(4,5)-steroid 5-beta-reductase	ARATH		AT4G24220	GO:0003002,GO:0003674,GO:0003824,GO:0005488,GO:0005575,GO:0005829,GO:0006629,GO:0006950,GO:0007389,GO:0008150,GO:0008152,GO:0008202,GO:0009611,GO:0010051,GO:0016491,GO:0016627,GO:0016628,GO:0032501,GO:0032502,GO:0035671,GO:0044238,GO:0044424,GO:0044444,GO:0044464,GO:0044699,GO:0044707,GO:0044710,GO:0044767,GO:0047787,GO:0048037,GO:0050662,GO:0050896,GO:0071704,GO:1901360	0.629498452824301	3.27687185450765	2.631229321033	0.104780558292648	0.999974110452307	7.43725679104444	13.7277749321897	9.10968977457567	15.6076066653024	6.16368107086973	11.2770835125099	5.62098103440849	7.72400333805678
TR4140|c0_g4	963; 916; 330							0.753008972221614	2.49319081614241	2.62796791650459	0.104996015003147	0.999974110452307	3.07911905361713	6.48778404329515	3.17458886083697	4.99105036993412	4.24609140437693	5.16300209006477	10.3242508795258	6.98838397252756
TR53994|c1_g1	1171; 1071; 987						GO:0003674,GO:0005488,GO:0006810,GO:0006811,GO:0006812,GO:0008150,GO:0030001,GO:0043167,GO:0043169,GO:0044699,GO:0044765,GO:0046872,GO:0051179,GO:0051234,GO:1902578	0.465566712897983	5.23511479769956	2.62567554891095	0.105147745187786	0.999974110452307	25.1540341149338	48.4233156854638	28.7553338843929	45.0886414775404	33.2838777826965	49.9543096959775	25.3517716041689	44.458995404172
TR3339|c1_g1	1243; 1238; 911; 906	GRP1	Glycine-rich RNA-binding protein; Glycine-rich RNA-binding protein GRP1A	DAUCA; SINAL			GO:0000166,GO:0003674,GO:0003676,GO:0003723,GO:0005488,GO:0005575,GO:0005634,GO:0036094,GO:0043226,GO:0043227,GO:0043229,GO:0043231,GO:0044424,GO:0044464,GO:0097159,GO:1901265,GO:1901363	0.931561295997622	10.7559270157578	2.62323517424102	0.10530953597853	0.999974110452307	712.31866475755	3073.75223575855	636.067985522771	1598.91259393432	1345.55440621927	3556.04033427812	683.752192971261	2226.67384324659
TR39838|c0_g1	826; 814	PSBW	Photosystem II reaction center W protein, chloroplastic	SPIOL			GO:0005575,GO:0008150,GO:0008152,GO:0009507,GO:0009521,GO:0009523,GO:0009535,GO:0009536,GO:0009987,GO:0015979,GO:0016020,GO:0016021,GO:0031224,GO:0032991,GO:0034357,GO:0042651,GO:0043226,GO:0043227,GO:0043229,GO:0043231,GO:0043234,GO:0044237,GO:0044422,GO:0044424,GO:0044425,GO:0044434,GO:0044435,GO:0044436,GO:0044444,GO:0044446,GO:0044464,GO:0055035	-0.340069019593306	5.27561419342725	2.62187270385432	0.105399983066565	0.999974110452307	41.6391638173762	40.2900791674199	40.3494845065801	32.9493918489718	50.0856158129192	30.3892491441531	38.3717991022376	35.0798484936745
TR47834|c0_g1	910; 878							0.751703206921099	2.51994728568572	2.62001714052163	0.105523300925609	0.999974110452307	3.83705605143057	8.36830115729374	4.60085342150286	10.574259258335	3.60689484887932	5.661186502264	3.72820170649543	4.64359724490318
TR4579|c0_g1	1344; 1327; 1236; 824; 611; 344	PGIP; PGIP1	Polygalacturonase inhibitor; Polygalacturonase inhibitor 1	ARATH; PYRCO		AT5G06860	GO:0003674,GO:0004857,GO:0005488,GO:0005515,GO:0005575,GO:0005576,GO:0005618,GO:0005794,GO:0005911,GO:0008150,GO:0009505,GO:0009506,GO:0009892,GO:0016020,GO:0019222,GO:0030054,GO:0030234,GO:0030312,GO:0043086,GO:0043226,GO:0043227,GO:0043229,GO:0043231,GO:0044092,GO:0044424,GO:0044444,GO:0044464,GO:0048046,GO:0048519,GO:0050789,GO:0050790,GO:0065007,GO:0065009,GO:0090353	0.413037551232733	6.62540803405371	2.61568640839458	0.105811730479313	0.999974110452307	100.474023272645	124.396207091007	133.148698018293	92.0383525845478	57.5276899947842	107.924859479161	78.4643066843961	95.0788029946513
TR35882|c1_g2	1116	DR206	Disease resistance response protein 206	PEA			GO:0005575,GO:0005576,GO:0006950,GO:0006952,GO:0008150,GO:0009607,GO:0048046,GO:0050896	-0.517384990387391	3.78649585819201	2.61442270191813	0.105896056971442	0.999974110452307	22.4538835602234	13.8688137157396	9.15569830879069	10.5319622213017	12.9665586972371	14.4020584617596	8.89032714625833	17.3330313002822
TR26593|c0_g1	818; 790; 477; 457	ZAT11	Zinc finger protein ZAT11	ARATH		AT2G37430	GO:0001071,GO:0003674,GO:0003700,GO:0005488,GO:0005575,GO:0005634,GO:0006139,GO:0006351,GO:0006355,GO:0006725,GO:0006807,GO:0008150,GO:0008152,GO:0009058,GO:0009059,GO:0009719,GO:0009889,GO:0009987,GO:0010033,GO:0010035,GO:0010038,GO:0010045,GO:0010200,GO:0010243,GO:0010468,GO:0010556,GO:0016070,GO:0018130,GO:0019219,GO:0019222,GO:0019438,GO:0031323,GO:0031326,GO:0032774,GO:0034641,GO:0034645,GO:…	0.658232478497235	3.06526815419013	2.61344037162398	0.105961658277741	0.999974110452307	6.53720660614098	10.4368699826922	7.54539961126469	6.21766444390097	5.0222586503383	11.3676624965461	13.9950956366905	5.24128797939567
TR12113|c0_g1	2150	ICE1	Transcription factor ICE1	ARATH		AT3G26744	GO:0001071,GO:0003674,GO:0003676,GO:0003677,GO:0003700,GO:0005488,GO:0005515,GO:0005575,GO:0005634,GO:0006139,GO:0006351,GO:0006355,GO:0006725,GO:0006807,GO:0006950,GO:0008150,GO:0008152,GO:0009058,GO:0009059,GO:0009266,GO:0009409,GO:0009628,GO:0009889,GO:0009891,GO:0009893,GO:0009987,GO:0010440,GO:0010468,GO:0010556,GO:0010557,GO:0010604,GO:0010628,GO:0016070,GO:0018130,GO:0019219,GO:0019222,GO:…	0.490243287732313	3.29432027551666	2.61285169395739	0.10600099229804	0.999974110452307	6.86880404268436	11.4711543953914	11.180073814252	10.3627740731683	8.03561384054128	12.137583860854	9.29182579157322	8.36767028289484
TR27298|c0_g1	2225						GO:0000166,GO:0003674,GO:0003824,GO:0005488,GO:0006629,GO:0006720,GO:0006721,GO:0008150,GO:0008152,GO:0008299,GO:0008610,GO:0009058,GO:0009987,GO:0016108,GO:0016109,GO:0016114,GO:0016116,GO:0016117,GO:0016491,GO:0016705,GO:0036094,GO:0042440,GO:0043167,GO:0043168,GO:0044237,GO:0044238,GO:0044249,GO:0044255,GO:0044699,GO:0044710,GO:0044711,GO:0044763,GO:0046148,GO:0048037,GO:0050660,GO:0050662,GO:…	0.365155254489761	7.196826019017	2.60169938537987	0.106749196134917	0.999974110452307	121.933114523238	196.514038412853	169.17338030866	132.601211099521	119.210157600303	146.919112106755	136.050683812418	150.526112671416
TR34358|c0_g2	301							-0.633270379188273	2.81592368921435	2.59797948857254	0.107000049466036	0.999974110452307	4.6897351739707	8.5563528686936	4.69287048993292	5.2871296291675	14.2449518082323	6.74813431069869	5.96512273039269	5.3792166104324
TR12466|c0_g1	1763; 1760; 1741; 1663; 1660	PPAF2	Purple acid phosphatase 2	IPOBA			GO:0003674,GO:0003824,GO:0003993,GO:0005488,GO:0005575,GO:0005576,GO:0016787,GO:0016788,GO:0016791,GO:0042578,GO:0043167,GO:0043169,GO:0046872	0.528146507247807	4.72248951579374	2.59706158551353	0.107062048222471	0.999974110452307	19.3273934442429	37.9394327749216	21.8540537521386	20.3448748130365	20.1803483949957	43.1155964012426	19.7881475190911	27.8615834694191
TR2727|c0_g1	1060; 1034; 376	GUAA	Probable GMP synthase [glutamine-hydrolyzing]	HELHP	K03790		GO:0000166,GO:0001882,GO:0001883,GO:0003674,GO:0003824,GO:0003905,GO:0003922,GO:0005488,GO:0005524,GO:0006082,GO:0006139,GO:0006163,GO:0006164,GO:0006177,GO:0006259,GO:0006281,GO:0006284,GO:0006520,GO:0006541,GO:0006725,GO:0006753,GO:0006793,GO:0006796,GO:0006807,GO:0006950,GO:0006974,GO:0008080,GO:0008150,GO:0008152,GO:0008725,GO:0009058,GO:0009064,GO:0009116,GO:0009117,GO:0009119,GO:0009123,GO:…	-0.814387130657381	3.2964127740472	2.59680544004526	0.107079356321866	0.999974110452307	19.5168776936962	11.4241414675415	9.33973244565081	10.4050711102016	9.26835005471523	1.31339526852525	9.57861053822672	7.03436018287314
TR29273|c0_g2	738							-0.535366816864984	3.26290127222812	2.58619451647294	0.107799056660888	0.999974110452307	9.33209928557806	11.6121931789413	5.84308384530863	6.89441703643441	15.432031125585	9.73724078389408	7.51376036232156	9.65500417257097
TR46795|c0_g1	2553; 2421; 2352; 2329; 2322; 1365; 1243	CAS	Calcium sensing receptor, chloroplastic	ARATH		AT5G23060	GO:0005575,GO:0005739,GO:0008150,GO:0009314,GO:0009416,GO:0009507,GO:0009534,GO:0009535,GO:0009536,GO:0009579,GO:0009628,GO:0009704,GO:0009987,GO:0010035,GO:0010038,GO:0010119,GO:0016020,GO:0016021,GO:0031224,GO:0031976,GO:0031984,GO:0034357,GO:0042221,GO:0042651,GO:0043226,GO:0043227,GO:0043229,GO:0043231,GO:0044422,GO:0044424,GO:0044425,GO:0044434,GO:0044435,GO:0044436,GO:0044444,GO:0044446,GO:…	-0.355859887868161	4.92053502823973	2.58581929432145	0.10782460363288	0.999974110452307	32.5912909059782	30.4173643189272	24.8906170103305	25.8011925903374	39.6301864408513	30.0722227000264	25.9253410974759	32.1833472419032
TR1723|c0_g1	445	PLA14	Phospholipase A1-Ibeta2, chloroplastic	ARATH		AT4G16820	GO:0003674,GO:0003824,GO:0004620,GO:0004806,GO:0005575,GO:0006629,GO:0008150,GO:0008152,GO:0008970,GO:0009056,GO:0009507,GO:0009536,GO:0016042,GO:0016298,GO:0016787,GO:0016788,GO:0043226,GO:0043227,GO:0043229,GO:0043231,GO:0044238,GO:0044424,GO:0044444,GO:0044464,GO:0044699,GO:0044710,GO:0044712,GO:0047714,GO:0052689,GO:0071704,GO:1901575	0.525005590598444	3.17359526645752	2.58554605807193	0.107843211084997	0.999974110452307	6.72669085559434	9.77868899279268	10.9040226089618	8.75548666590137	6.71156383272482	7.9256611031696	12.9053135994073	7.81595575874793
TR48120|c0_g2	2748	Y2913	G-type lectin S-receptor-like serine/threonine-protein kinase At2g19130	ARATH		AT2G19130	GO:0000166,GO:0001882,GO:0001883,GO:0003674,GO:0003824,GO:0004672,GO:0004674,GO:0005488,GO:0005515,GO:0005516,GO:0005524,GO:0005575,GO:0005886,GO:0006464,GO:0006468,GO:0006793,GO:0006796,GO:0008037,GO:0008150,GO:0008152,GO:0009987,GO:0016020,GO:0016021,GO:0016301,GO:0016310,GO:0016740,GO:0016772,GO:0016773,GO:0017076,GO:0019538,GO:0030246,GO:0030554,GO:0031224,GO:0032549,GO:0032550,GO:0032553,GO:…	0.446608399782139	3.42115005170297	2.58449669371087	0.10791470581961	0.999974110452307	8.33730697594791	11.4241414675415	11.9622188959074	11.0395266657017	8.35521211829008	12.0017153847997	11.0698912208249	10.7584332208648
TR24645|c2_g1	5442; 1122; 998; 795; 626; 241	FBL3; PME22; PME41	F-box/LRR-repeat protein 3; Probable pectinesterase/pectinesterase inhibitor 41; Putative pectinesterase/pectinesterase inhibitor 22	ARATH	K01051,K10268	AT4G02330,AT5G01720,AT3G05620	GO:0000272,GO:0003674,GO:0003824,GO:0004857,GO:0005488,GO:0005515,GO:0005575,GO:0005576,GO:0005618,GO:0005975,GO:0005976,GO:0006950,GO:0008150,GO:0008152,GO:0009056,GO:0009057,GO:0009266,GO:0009409,GO:0009605,GO:0009607,GO:0009620,GO:0009628,GO:0009719,GO:0009725,GO:0009741,GO:0009892,GO:0009987,GO:0010033,GO:0010393,GO:0014070,GO:0016043,GO:0016052,GO:0016787,GO:0016788,GO:0019222,GO:0030234,GO:…	-0.458591497269802	3.91583110177509	2.5844180467556	0.107920066248093	0.999974110452307	18.5694564464294	9.87271484849261	12.0082274301225	13.2812696284687	19.1302397681068	16.6665330626652	18.7557224311385	11.7699098484675
TR2779|c1_g2	712; 700							0.370254746055474	7.07988799745096	2.57807465027025	0.108353384595318	0.999974110452307	109.1902987475	158.621618565781	164.204458613437	171.260702947994	112.544250664399	130.388447520144	113.681473573445	121.607076364049
TR24448|c0_g1	2435; 2336; 1822; 1722; 1711; 864; 840; 715; 426; 277; 260	HBP1B; HBP1C; PAN; TGA2; TGA6	Transcription factor HBP-1b(c1); Transcription factor HBP-1b(c38); Transcription factor PERIANTHIA; Transcription factor TGA2; Transcription factor TGA6	ARATH; WHEAT	K14431	AT1G68640,AT5G06950	GO:0001071,GO:0002376,GO:0003674,GO:0003676,GO:0003677,GO:0003700,GO:0003824,GO:0005488,GO:0005575,GO:0005634,GO:0005737,GO:0006139,GO:0006351,GO:0006355,GO:0006725,GO:0006807,GO:0006950,GO:0006952,GO:0006955,GO:0007165,GO:0008150,GO:0008152,GO:0008219,GO:0009058,GO:0009059,GO:0009626,GO:0009862,GO:0009863,GO:0009889,GO:0009890,GO:0009891,GO:0009892,GO:0009893,GO:0009909,GO:0009987,GO:0010468,GO:…	-0.515769114389905	6.12025029306955	2.57452026394335	0.108597020300786	0.999974110452307	81.8571957638522	78.1354860866415	32.9881190321755	32.6110155527051	97.5231316102055	73.9577404655769	71.0079032714052	87.7226093393591
TR21522|c0_g1	1420; 1344; 1301; 1225; 1179; 1060; 1030; 849	IF2	Translation initiation factor IF-2 {ECO:0000255|HAMAP-Rule:MF_00100}	PORG3; PORGI	K02519		GO:0000166,GO:0001882,GO:0001883,GO:0003674,GO:0003676,GO:0003723,GO:0003743,GO:0003824,GO:0003924,GO:0005488,GO:0005525,GO:0005575,GO:0005737,GO:0008135,GO:0016462,GO:0016787,GO:0016817,GO:0016818,GO:0017076,GO:0017111,GO:0019001,GO:0032549,GO:0032550,GO:0032553,GO:0032555,GO:0032561,GO:0035639,GO:0036094,GO:0043167,GO:0043168,GO:0044424,GO:0044464,GO:0097159,GO:0097367,GO:1901265,GO:1901363	-0.350966344893526	5.66730128036961	2.57252071667417	0.108734343872989	0.999974110452307	59.6401675154456	33.6612563405748	50.5173705681014	47.2034933292074	61.408526224591	46.7840452547097	60.7983662905408	45.8382817145393
TR968|c0_g1	2114; 1830	PME34	Probable pectinesterase/pectinesterase inhibitor 34	ARATH		AT3G49220	GO:0000272,GO:0003674,GO:0003824,GO:0004857,GO:0005575,GO:0005618,GO:0005975,GO:0005976,GO:0008150,GO:0008152,GO:0009056,GO:0009057,GO:0009987,GO:0010393,GO:0016021,GO:0016043,GO:0016052,GO:0016787,GO:0016788,GO:0030234,GO:0030312,GO:0030599,GO:0031224,GO:0042545,GO:0043170,GO:0044238,GO:0044425,GO:0044464,GO:0045229,GO:0045330,GO:0045488,GO:0045490,GO:0052689,GO:0071554,GO:0071555,GO:0071704,GO:…	-0.462029204005196	4.51154163342071	2.5722683204907	0.108751691324809	0.999974110452307	40.075918759386	16.9716669538373	21.1639257389132	22.3328355536035	17.1213363079715	20.6972978522772	21.6235698976735	21.7467474934575
TR35801|c0_g1	2018; 1964; 1795; 1795; 1741	GTL1; TGT2	Trihelix transcription factor GT-2; Trihelix transcription factor GTL1	ARATH		AT1G76890,AT1G33240	GO:0000902,GO:0000904,GO:0001071,GO:0001101,GO:0001558,GO:0003674,GO:0003676,GO:0003677,GO:0003700,GO:0005488,GO:0005575,GO:0005634,GO:0006139,GO:0006275,GO:0006351,GO:0006355,GO:0006725,GO:0006807,GO:0006950,GO:0007154,GO:0008150,GO:0008152,GO:0008156,GO:0008361,GO:0009058,GO:0009059,GO:0009414,GO:0009415,GO:0009605,GO:0009628,GO:0009653,GO:0009889,GO:0009890,GO:0009892,GO:0009987,GO:0009991,GO:…	-0.55273128632297	2.68414796600184	2.56867431517327	0.108999041245727	0.999974110452307	10.8006022188416	4.88934449639634	6.62522892696412	6.89441703643441	5.84408279312093	5.70647599428211	5.334196287755	4.55164482421203
TR28794|c0_g2	1475	U89B2	UDP-glycosyltransferase 89B2 {ECO:0000303|PubMed:15610349}	STERE			GO:0003674,GO:0003824,GO:0008150,GO:0008152,GO:0016740,GO:0016757,GO:0016758	0.339627575850245	6.62336035912647	2.56443961129423	0.109291279507964	0.999974110452307	90.1471316774368	132.012301402701	105.405551886631	93.0957785103813	74.1468004377218	106.883201162744	85.0603558574265	101.193638970613
TR53304|c0_g1	2179; 1400	PPO	Polyphenol oxidase, chloroplastic	MALDO	K00422		GO:0003674,GO:0003824,GO:0004097,GO:0005488,GO:0005575,GO:0008150,GO:0008152,GO:0009058,GO:0009543,GO:0016491,GO:0016679,GO:0016682,GO:0031977,GO:0031978,GO:0042440,GO:0043167,GO:0043169,GO:0044422,GO:0044424,GO:0044434,GO:0044435,GO:0044436,GO:0044444,GO:0044446,GO:0044464,GO:0044699,GO:0044710,GO:0044711,GO:0046148,GO:0046872,GO:0055114	-0.427446984161832	7.46261150368989	2.56221385949837	0.109445224489741	0.999974110452307	245.429474104467	119.083746243961	187.162717186736	158.402403689858	191.119770093783	127.082314602822	232.926571231968	149.23877878174
TR24381|c0_g1	905							-0.608122743170242	3.58348287688046	2.55716145799256	0.109795561145721	0.999974110452307	10.5163758446616	16.9246540259873	7.36136547440458	7.65576370303453	21.5500552996334	7.29160821491603	14.9701637753124	8.96536101738733
TR54424|c0_g1	332							0.783920585155966	3.66758781182919	2.55554791156113	0.109907705041105	0.999974110452307	6.30035129432427	23.5064639249824	5.33698996894332	21.1062214796366	10.0445173006766	15.1719798260675	6.42397832503828	12.8733388967613
TR8907|c0_g1	892; 822	F16P2	Fructose-1,6-bisphosphatase, cytosolic	SOLTU	K03841		GO:0003674,GO:0003824,GO:0005488,GO:0005575,GO:0005737,GO:0005975,GO:0008150,GO:0008152,GO:0016787,GO:0016788,GO:0016791,GO:0019203,GO:0042132,GO:0042578,GO:0043167,GO:0043169,GO:0044238,GO:0044424,GO:0044464,GO:0046872,GO:0050308,GO:0071704	-0.580820947677787	6.43066586658697	2.55376725846492	0.110031609296543	0.999974110452307	88.7259998065366	118.942707460411	32.8961019637455	40.435967403873	140.623242209472	93.8851169535462	88.3297019692763	85.561727453117
TR1467|c0_g1	3569; 3496; 2948; 2729; 2566; 2371; 2005; 2000; 1927; 1165; 1002; 883	CLT1; CLT3; YI31B	Protein CLT1, chloroplastic {ECO:0000303|PubMed:20080670}; Protein CLT3, chloroplastic {ECO:0000303|PubMed:20080670}; Transposon Ty3-I Gag-Pol polyprotein	ARATH; YEAST	K07497	AT5G12170	GO:0000166,GO:0000943,GO:0001882,GO:0001883,GO:0002229,GO:0002239,GO:0003674,GO:0003676,GO:0003677,GO:0003723,GO:0003824,GO:0003887,GO:0003964,GO:0004175,GO:0004190,GO:0004518,GO:0004519,GO:0004521,GO:0004523,GO:0004540,GO:0005488,GO:0005524,GO:0005575,GO:0005634,GO:0005737,GO:0006139,GO:0006259,GO:0006260,GO:0006278,GO:0006310,GO:0006725,GO:0006807,GO:0006810,GO:0006811,GO:0006820,GO:0006857,GO:…	0.50676973913901	3.90263882762934	2.54983213271835	0.110305974659805	0.999974110452307	11.0374575306583	22.0490631616335	17.8053027412161	13.4927548136354	11.5511948957781	19.4744815677882	11.5861037648012	11.8618622691586
TR42565|c0_g1	720; 647							-0.56229410408548	3.92626577540455	2.54920097655923	0.110350050184469	0.999974110452307	14.0692055219121	17.9589384386866	8.18951909027509	8.62859555480135	25.7961467040104	13.6774265894698	12.7332427514152	19.8157466589433
TR26611|c0_g1	3061; 3054; 2989; 739	RKS1; Y1141	G-type lectin S-receptor-like serine/threonine-protein kinase At1g11410; G-type lectin S-receptor-like serine/threonine-protein kinase RKS1	ARATH		AT1G11340,AT1G11410	GO:0000166,GO:0001882,GO:0001883,GO:0003674,GO:0003824,GO:0004672,GO:0004674,GO:0005488,GO:0005515,GO:0005516,GO:0005524,GO:0005575,GO:0005886,GO:0006464,GO:0006468,GO:0006793,GO:0006796,GO:0008037,GO:0008150,GO:0008152,GO:0009987,GO:0016020,GO:0016021,GO:0016301,GO:0016310,GO:0016740,GO:0016772,GO:0016773,GO:0017076,GO:0019538,GO:0030246,GO:0030554,GO:0031224,GO:0032549,GO:0032550,GO:0032553,GO:…	0.443934600432686	4.19562940912828	2.54832596506109	0.110411186901081	0.999974110452307	13.358639586462	22.1901019451834	19.0015246308068	18.6106962946696	15.3407173319424	24.5016151817986	14.6260220793282	18.1606030865025
TR31084|c1_g1	5469	AB2C	ABC transporter C family member 2	ARATH		AT2G34660	GO:0000166,GO:0000325,GO:0001882,GO:0001883,GO:0003674,GO:0003824,GO:0005215,GO:0005488,GO:0005524,GO:0005575,GO:0005773,GO:0005774,GO:0006810,GO:0008150,GO:0008559,GO:0009987,GO:0015238,GO:0015399,GO:0015405,GO:0016020,GO:0016021,GO:0016462,GO:0016787,GO:0016817,GO:0016818,GO:0016820,GO:0016887,GO:0017076,GO:0017111,GO:0022804,GO:0022857,GO:0022891,GO:0022892,GO:0030554,GO:0031090,GO:0031224,GO:…	0.464215010065413	8.17584742251849	2.53915523626955	0.111054188581515	0.999974110452307	207.343139964341	388.796913319209	293.672473894528	283.094068864144	242.712063501804	405.88442746632	215.03120304079	276.13311933553
TR44483|c0_g1	1527; 1523; 1519	MYB36	Transcription factor MYB36 {ECO:0000303|PubMed:9839469}	ARATH	K09422	AT5G57620	GO:0001071,GO:0003674,GO:0003676,GO:0003677,GO:0003700,GO:0005488,GO:0005575,GO:0006355,GO:0008150,GO:0008285,GO:0009889,GO:0009890,GO:0009891,GO:0009892,GO:0009893,GO:0009987,GO:0010468,GO:0010556,GO:0010557,GO:0010558,GO:0010604,GO:0010605,GO:0010628,GO:0010629,GO:0019219,GO:0019222,GO:0022603,GO:0030154,GO:0031323,GO:0031324,GO:0031325,GO:0031326,GO:0031327,GO:0031328,GO:0032502,GO:0032844,GO:…	0.457401786289938	6.58355935308883	2.53148896416351	0.111594868357854	0.999974110452307	81.2887430154921	117.626345480612	93.0292561827879	116.443742952785	68.4396883350646	137.68005573506	51.2771127016448	100.59594823612
TR24660|c0_g1	1070; 1070	LONP2	Lon protease homolog 2, peroxisomal {ECO:0000255|HAMAP-Rule:MF_03121}	ARATH; SPIOL			GO:0000166,GO:0001882,GO:0001883,GO:0003674,GO:0003824,GO:0004175,GO:0004176,GO:0004252,GO:0005488,GO:0005524,GO:0005575,GO:0005782,GO:0006508,GO:0006515,GO:0006605,GO:0006625,GO:0006810,GO:0006886,GO:0006996,GO:0007031,GO:0008104,GO:0008150,GO:0008152,GO:0008233,GO:0008236,GO:0009987,GO:0015031,GO:0016043,GO:0016462,GO:0016482,GO:0016485,GO:0016558,GO:0016787,GO:0016817,GO:0016818,GO:0016887,GO:…	-0.446275722074973	5.97398726640594	2.5298455926707	0.111711147254029	0.999974110452307	63.9035631281462	62.3861552569033	40.0734333012899	33.4992533304053	92.9117850312585	67.3001851389144	81.3895111002617	60.734573866506
TR50106|c0_g3	2198; 2109; 2009; 1920; 1223; 1034	UFC	Protein UPSTREAM OF FLC	ARATH		AT5G10150		0.635954435627767	2.72116793475148	2.52046618899441	0.112377357736834	0.999974110452307	5.06870367287742	9.44959849784293	5.75106677687858	10.574259258335	4.10912071391315	7.06516075482547	5.50626713574709	4.4137161931753
TR20293|c1_g1	1334	C71DA	Cytochrome P450 71D10	SOYBN			GO:0003674,GO:0003824,GO:0004497,GO:0005488,GO:0005506,GO:0005575,GO:0008150,GO:0008152,GO:0009058,GO:0016020,GO:0016491,GO:0016705,GO:0016709,GO:0019748,GO:0020037,GO:0043167,GO:0043169,GO:0044550,GO:0044699,GO:0044710,GO:0044711,GO:0046872,GO:0046906,GO:0046914,GO:0055114,GO:0097159,GO:1901363	-0.871363364238516	3.4133409119009	2.51954926220267	0.112442720601249	0.999974110452307	26.0067132374739	17.394783304487	2.71450351868669	3.93362444410062	6.02671038040596	10.9600570683831	9.52125358889602	7.99986060013023
TR27298|c0_g2	1990						GO:0000166,GO:0003674,GO:0003824,GO:0005488,GO:0006629,GO:0006720,GO:0006721,GO:0008150,GO:0008152,GO:0008299,GO:0008610,GO:0009058,GO:0009987,GO:0016108,GO:0016109,GO:0016114,GO:0016116,GO:0016117,GO:0016491,GO:0016705,GO:0036094,GO:0042440,GO:0043167,GO:0043168,GO:0044237,GO:0044238,GO:0044249,GO:0044255,GO:0044699,GO:0044710,GO:0044711,GO:0044763,GO:0046148,GO:0048037,GO:0050660,GO:0050662,GO:…	0.37581286893806	7.46086781072608	2.519143669164	0.11247164654102	0.999974110452307	142.444784526565	234.829574610574	205.474113804318	163.858721467159	145.462873272526	170.56022694021	167.080793400326	178.939410664982
TR24456|c1_g1	2522; 2447; 2444; 2369; 2317; 2242; 2239; 2199; 2191; 2164; 2121; 1660; 1582; 1563; 1485; 519; 494	IP5P2	Type I inositol polyphosphate 5-phosphatase 2 {ECO:0000303|PubMed:11402208}	ARATH		AT4G18010	GO:0001101,GO:0003674,GO:0003824,GO:0004439,GO:0004445,GO:0005975,GO:0006066,GO:0006629,GO:0006644,GO:0006650,GO:0006793,GO:0006796,GO:0007165,GO:0008150,GO:0008152,GO:0009056,GO:0009719,GO:0009725,GO:0009737,GO:0009738,GO:0009755,GO:0009791,GO:0009845,GO:0009987,GO:0010033,GO:0016311,GO:0016787,GO:0016788,GO:0016791,GO:0019637,GO:0019751,GO:0030258,GO:0032501,GO:0032502,GO:0032957,GO:0033993,GO:…	0.836970636079127	4.21240423960801	2.51822956466448	0.112536868374625	0.999974110452307	9.66369672212144	37.0932000736222	10.6279714036716	26.9432125902376	13.5144414590922	28.6229589554468	5.50626713574709	15.402030465768
TR28173|c0_g2	1038; 758							0.674526777245881	2.56207872396379	2.51816902046884	0.112541189705317	0.999974110452307	4.78447729869738	9.26154678644307	6.62522892696412	6.42914962906767	3.24163967430927	7.38218719895225	3.78555865582613	4.91945450697664
TR50622|c0_g1	1574; 1293; 410						GO:0003674,GO:0005488,GO:0043167,GO:0043169,GO:0046872	0.726848750313537	4.14300526105727	2.51449167252579	0.112804002744713	0.999974110452307	10.0426652210282	14.9971239841388	13.7565517302936	13.1120814803354	13.5600983559134	13.2245316692887	46.3444150592047	15.9077687795693
TR43655|c0_g1	1501; 1453; 1391; 1371; 1323; 1265						GO:0006950,GO:0008150,GO:0050896	0.59069144763957	2.71135338832687	2.51372244554381	0.112859063388668	0.999974110452307	5.06870367287742	5.68856426984574	7.40737400861961	9.85520962876821	4.29174830119818	5.52531802620966	8.54618545027414	5.28726418974125
TR30268|c0_g2	1100	GSTU7; GSTX6	Glutathione S-transferase U7; Probable glutathione S-transferase	ARATH; SOYBN	K00799		GO:0003674,GO:0003824,GO:0004364,GO:0005575,GO:0005737,GO:0006518,GO:0006575,GO:0006749,GO:0006790,GO:0006807,GO:0008150,GO:0008152,GO:0009056,GO:0009404,GO:0009407,GO:0009987,GO:0016740,GO:0016765,GO:0019748,GO:0034641,GO:0043603,GO:0044237,GO:0044248,GO:0044424,GO:0044464,GO:0044699,GO:0044710,GO:0044712,GO:0044763,GO:0071704,GO:0090487,GO:1901564	0.319579983189438	6.64545176258382	2.50108766593585	0.113767701693362	0.999974110452307	74.6567942846245	115.463750799514	99.6084765755369	99.0596607320822	94.0075505549687	113.404888013352	87.8134894253	116.08993112258
TR43202|c1_g1	2209; 1784; 1775; 1757; 1371; 1173; 1164	COL13	Zinc finger protein CONSTANS-LIKE 13	ARATH		AT2G47890	GO:0000975,GO:0001067,GO:0001071,GO:0003674,GO:0003676,GO:0003677,GO:0003700,GO:0005488,GO:0005515,GO:0005575,GO:0005622,GO:0005634,GO:0006355,GO:0008150,GO:0008270,GO:0009889,GO:0010468,GO:0010556,GO:0019219,GO:0019222,GO:0031323,GO:0031326,GO:0043167,GO:0043169,GO:0043226,GO:0043227,GO:0043229,GO:0043231,GO:0044212,GO:0044424,GO:0044464,GO:0046872,GO:0046914,GO:0050789,GO:0050794,GO:0051171,GO:…	0.529496314117433	4.76676137102739	2.49976751448347	0.113863105509782	0.999974110452307	19.6589908807863	39.7729369610702	20.6118233283328	34.8104614784388	21.0478294345996	35.5522512342179	15.0275207246431	30.4362512487713
TR12230|c0_g1	1065	CXXS1	Thioredoxin-like protein CXXS1	ARATH	K03671	AT1G11530	GO:0000103,GO:0003674,GO:0003756,GO:0003824,GO:0005575,GO:0005829,GO:0005886,GO:0006457,GO:0006662,GO:0006790,GO:0006950,GO:0006979,GO:0008150,GO:0008152,GO:0009987,GO:0015035,GO:0015036,GO:0016020,GO:0016491,GO:0016667,GO:0016671,GO:0016853,GO:0016860,GO:0016864,GO:0018904,GO:0019538,GO:0019725,GO:0033554,GO:0034599,GO:0042221,GO:0042592,GO:0043170,GO:0044237,GO:0044238,GO:0044260,GO:0044267,GO:…	-0.533253501357093	5.35872304598631	2.49849823698453	0.113954915973528	0.999974110452307	35.765152084322	54.817073873059	18.5414392886565	25.9280837014374	70.81384696977	36.6391990426526	44.7384204779451	40.3211364730702
TR43124|c1_g1	1957; 1951	PMGT2	Protein O-linked-mannose beta-1,4-N-acetylglucosaminyltransferase 2	TETNG			GO:0001764,GO:0003674,GO:0003824,GO:0005575,GO:0005783,GO:0005789,GO:0005975,GO:0006464,GO:0006486,GO:0006493,GO:0006928,GO:0007420,GO:0008150,GO:0008152,GO:0008194,GO:0008375,GO:0009888,GO:0009987,GO:0016020,GO:0016021,GO:0016477,GO:0016740,GO:0016757,GO:0016758,GO:0019538,GO:0031090,GO:0031224,GO:0032502,GO:0035268,GO:0035269,GO:0036211,GO:0040011,GO:0043170,GO:0043226,GO:0043227,GO:0043229,GO:…	-0.60005050581488	3.28967152449055	2.49740107118888	0.114034342875308	0.999974110452307	18.6641985711561	8.03921066234398	11.318099416897	11.7585762952685	7.35076038822242	5.11771259804666	8.08732985562854	7.12631260356429
TR29475|c0_g1	2064	MASY	Malate synthase, glyoxysomal	RICCO			GO:0003674,GO:0003824,GO:0004474,GO:0005575,GO:0005777,GO:0005975,GO:0006081,GO:0006082,GO:0006097,GO:0006099,GO:0006101,GO:0008150,GO:0008152,GO:0009514,GO:0009987,GO:0016740,GO:0016746,GO:0019752,GO:0032787,GO:0042579,GO:0043226,GO:0043227,GO:0043229,GO:0043231,GO:0043436,GO:0044237,GO:0044238,GO:0044262,GO:0044281,GO:0044424,GO:0044444,GO:0044464,GO:0044699,GO:0044710,GO:0044723,GO:0044763,GO:…	-0.496661271224048	7.41444494318667	2.49498099967434	0.114209754519882	0.999974110452307	183.373382408491	168.259268775024	98.4582632201612	88.5276985107805	252.939208389765	208.784558203496	150.2178502971	213.46754463451
TR23030|c0_g1	1375	NQR	NADPH:quinone oxidoreductase	ARATH		AT3G27890	GO:0003674,GO:0003824,GO:0003955,GO:0005575,GO:0005829,GO:0005886,GO:0006950,GO:0006952,GO:0006970,GO:0008150,GO:0009507,GO:0009532,GO:0009536,GO:0009570,GO:0009605,GO:0009607,GO:0009617,GO:0009628,GO:0009651,GO:0009719,GO:0009725,GO:0009735,GO:0010033,GO:0016020,GO:0016491,GO:0016651,GO:0016655,GO:0042221,GO:0042742,GO:0043207,GO:0043226,GO:0043227,GO:0043229,GO:0043231,GO:0044422,GO:0044424,GO:…	0.802879413937848	7.73835297316496	2.49000889432412	0.114571077097131	0.999974110452307	209.901177331961	334.07386530185	386.977781282606	211.696670351867	64.0109693434027	292.977723865166	110.354770512265	97.4695659326212
TR31200|c0_g2	769	EGC	EG45-like domain containing protein	CITJA			GO:0005575,GO:0005576	-1.92844599147607	1.72494718609363	2.48904965261238	0.114640930102989	0.999974110452307	8.24256485122123	7.33401674459451	0	0	6.11802417404847	2.17389561686938	0.172070847992097	1.60916736209516
TR19774|c0_g1	1938; 1838; 1251	GPX4	Probable phospholipid hydroperoxide glutathione peroxidase	NICSY; SPIOL			GO:0003674,GO:0003824,GO:0004601,GO:0004602,GO:0005575,GO:0005737,GO:0006950,GO:0006979,GO:0008150,GO:0008152,GO:0016209,GO:0016491,GO:0016684,GO:0044424,GO:0044464,GO:0044699,GO:0044710,GO:0047066,GO:0050896,GO:0055114	0.46498635093407	7.85925378978981	2.48367280913541	0.115033348324724	0.999974110452307	185.647193401931	271.217580766447	351.183141663313	173.24866368856	175.550768277734	289.762169931881	223.577388491064	186.709390213384
TR33816|c0_g1	1299	PER5	Peroxidase 5 {ECO:0000250|UniProtKB:P22195}	VITVI			GO:0003674,GO:0003824,GO:0004601,GO:0005488,GO:0005575,GO:0005576,GO:0006950,GO:0006979,GO:0008150,GO:0008152,GO:0009056,GO:0009987,GO:0016209,GO:0016491,GO:0016684,GO:0020037,GO:0042743,GO:0042744,GO:0043167,GO:0043169,GO:0044237,GO:0044248,GO:0044699,GO:0044710,GO:0044712,GO:0044763,GO:0046872,GO:0046906,GO:0050896,GO:0055114,GO:0072593,GO:0097159,GO:1901363	-0.976457395911944	3.18837919816159	2.48092573230235	0.115234410067562	0.999974110452307	23.5434179945802	6.48778404329515	12.3302871696277	10.1512888880016	5.06791554715956	0.815210856326016	8.94768409558903	4.87347829663106
TR1713|c0_g1	2287; 2204; 1890; 1744; 1539	TBL29	Protein ESKIMO 1	ARATH		AT3G55990	GO:0000139,GO:0000271,GO:0003674,GO:0003824,GO:0005575,GO:0005794,GO:0005975,GO:0005976,GO:0006355,GO:0006950,GO:0008150,GO:0008152,GO:0008374,GO:0009058,GO:0009059,GO:0009266,GO:0009409,GO:0009628,GO:0009889,GO:0009891,GO:0009893,GO:0009987,GO:0010383,GO:0010410,GO:0010468,GO:0010556,GO:0010557,GO:0010604,GO:0010628,GO:0016020,GO:0016021,GO:0016051,GO:0016407,GO:0016413,GO:0016740,GO:0016746,GO:…	-0.37873100941498	5.45407900054881	2.47772281613305	0.115469325015538	0.999974110452307	60.0665070767156	33.1441141342252	55.2102410580343	40.0552940705729	45.7482106148998	30.5251176202075	41.7558591127488	43.4475187765694
TR29186|c0_g1	1115	SDR1	Short-chain type dehydrogenase/reductase	PICAB				0.398791722473806	4.4749432456996	2.4740305780151	0.115740784868307	0.999974110452307	17.669406261526	29.0539894112783	18.8174904939467	24.0670140719704	18.0801311412179	22.7806144851103	23.057493630941	23.6317721176261
TR8929|c0_g1	1761	ASD	AAA-ATPase ASD, mitochondrial	ARATH		AT5G40010	GO:0000166,GO:0001101,GO:0001882,GO:0001883,GO:0003006,GO:0003674,GO:0003678,GO:0003824,GO:0004386,GO:0005488,GO:0005524,GO:0005575,GO:0005739,GO:0005783,GO:0006139,GO:0006259,GO:0006281,GO:0006310,GO:0006725,GO:0006807,GO:0006950,GO:0006970,GO:0006974,GO:0008150,GO:0008152,GO:0009266,GO:0009378,GO:0009409,GO:0009414,GO:0009415,GO:0009628,GO:0009651,GO:0009719,GO:0009725,GO:0009737,GO:0009987,GO:…	0.328774799314676	5.82078357817833	2.4707637603874	0.115981554508946	0.999974110452307	51.7292001007677	72.211857177546	64.4579564352551	61.3307036983429	42.9631399088031	53.8944955015533	50.5314723603457	54.2979044181253
TR11667|c0_g1	2777; 2738; 2477; 2436; 2223; 2134; 1921; 1865; 1524; 1488; 1186; 1084; 915; 823; 453	BASS4	Probable sodium/metabolite cotransporter BASS4, chloroplastic	ARATH; ORYSJ	K14347	AT3G56160	GO:0005575,GO:0006810,GO:0008150,GO:0009507,GO:0009526,GO:0009536,GO:0009941,GO:0016020,GO:0016021,GO:0031224,GO:0031967,GO:0031975,GO:0043226,GO:0043227,GO:0043229,GO:0043231,GO:0044422,GO:0044424,GO:0044425,GO:0044434,GO:0044435,GO:0044444,GO:0044446,GO:0044464,GO:0051179,GO:0051234	-0.334766952507732	5.11732849116028	2.46591756524292	0.116339746024941	0.999974110452307	36.7599443939522	34.3194373304743	31.7458886083697	26.9855096272709	45.2003278530447	33.2877766333123	31.4889651825537	37.1487779592254
TR22566|c1_g1	783							1.02889220499618	2.114673748273	2.4600440170923	0.116775509638331	0.999974110452307	4.26339561270064	6.58180989899508	6.30316918745892	5.03334740696746	0.50222586503383	3.66844885346707	5.3915532370857	2.20685809658765
TR21|c0_g2	1597	CSLG3	Cellulose synthase-like protein G3	ARATH		AT4G23990	GO:0000139,GO:0000271,GO:0003674,GO:0003824,GO:0005575,GO:0005975,GO:0005976,GO:0006073,GO:0008150,GO:0008152,GO:0008194,GO:0009058,GO:0009059,GO:0009250,GO:0009987,GO:0016020,GO:0016021,GO:0016043,GO:0016051,GO:0016740,GO:0016757,GO:0016758,GO:0016759,GO:0016760,GO:0030243,GO:0030244,GO:0031090,GO:0031224,GO:0033692,GO:0034637,GO:0034645,GO:0035251,GO:0043170,GO:0044042,GO:0044237,GO:0044238,GO:…	0.581804811452054	2.99085012138261	2.45782253746895	0.116940792758347	0.999974110452307	5.73189854596419	12.5994646637906	9.10968977457567	8.54400148073467	5.70711210265716	9.14847738765862	4.9900545917708	6.94240776218198
TR36246|c0_g1	1330; 1189							-0.532769542860305	3.097143970014	2.45712393104444	0.116992824062961	0.999974110452307	9.1426150361247	9.26154678644307	6.02711798216875	8.12103111040127	12.8752449035945	8.6955824674775	4.53119899712521	8.96536101738733
TR20973|c0_g1	240							0.772040667621038	6.78349511038037	2.45655886061616	0.117034928489643	0.999974110452307	40.8338557571994	196.184947917903	43.0179794910518	93.0111844363146	102.956302331935	208.195794807261	61.7734344291627	134.48041526081
TR47928|c0_g1	1484; 1467							-0.649473128192707	3.00665988344771	2.4564796712596	0.117040830370146	0.999974110452307	16.1061612035357	9.54362435354286	7.26934840597452	8.12103111040127	5.70711210265716	7.11045024684358	3.21198916251914	6.39069323803507
TR41711|c0_g1	2282; 1033	COBL7	COBRA-like protein 7	ARATH		AT4G16120	GO:0005575,GO:0005768,GO:0005794,GO:0005802,GO:0005911,GO:0008150,GO:0009506,GO:0009987,GO:0010215,GO:0016043,GO:0016049,GO:0030054,GO:0030198,GO:0031224,GO:0031225,GO:0031226,GO:0040007,GO:0043062,GO:0043226,GO:0043227,GO:0043229,GO:0043231,GO:0044422,GO:0044424,GO:0044425,GO:0044431,GO:0044444,GO:0044446,GO:0044459,GO:0044464,GO:0044699,GO:0044763,GO:0046658,GO:0071840	-0.743352849978899	2.3069301024376	2.45471360040723	0.117172538830242	0.999974110452307	7.48462785340778	6.86388746609486	1.70231576595606	2.36863407386704	6.43762245179727	4.39308072575686	4.47384204779451	5.14933555870452
TR12996|c0_g1	3690; 3681; 3562; 3553; 2814; 2685	DDL; LRK91	FHA domain-containing protein DDL; L-type lectin-domain containing receptor kinase IX.1	ARATH	K13108	AT5G10530,AT3G20550	GO:0000166,GO:0001882,GO:0001883,GO:0003674,GO:0003676,GO:0003723,GO:0003824,GO:0004672,GO:0004674,GO:0005488,GO:0005515,GO:0005524,GO:0005575,GO:0005634,GO:0005829,GO:0005886,GO:0006139,GO:0006396,GO:0006464,GO:0006468,GO:0006725,GO:0006793,GO:0006796,GO:0006807,GO:0008150,GO:0008152,GO:0008283,GO:0009507,GO:0009536,GO:0009987,GO:0016020,GO:0016021,GO:0016070,GO:0016301,GO:0016310,GO:0016740,GO:…	0.333137218177525	5.48225276324571	2.45040545882613	0.117494515136322	0.999974110452307	36.0020073961387	50.5388974387122	48.4929950626402	53.9287222175085	38.6713916076049	47.0557822068184	37.339374014285	44.7808288765911
TR48004|c0_g1	1612	Y3028	Uncharacterized acetyltransferase At3g50280	ARATH		AT3G50280	GO:0003674,GO:0003824,GO:0016740,GO:0016746,GO:0016747	0.733313773141421	2.854155049052	2.44347875115469	0.118014246415144	0.999974110452307	5.96875385778089	10.671934621942	7.17733133754446	5.83699111060092	3.56123795205807	14.5379269378139	4.87534069310941	4.4137161931753
TR19119|c0_g1	2316; 2309; 1366; 1366	NCED3; NCED9	9-cis-epoxycarotenoid dioxygenase NCED3, chloroplastic; 9-cis-epoxycarotenoid dioxygenase NCED9, chloroplastic	ARATH	K09840	AT3G14440,AT1G78390	GO:0001101,GO:0003006,GO:0003674,GO:0003824,GO:0005488,GO:0005575,GO:0006066,GO:0006082,GO:0006629,GO:0006714,GO:0006720,GO:0006721,GO:0006950,GO:0006970,GO:0006972,GO:0008150,GO:0008152,GO:0008299,GO:0008610,GO:0009058,GO:0009414,GO:0009415,GO:0009532,GO:0009535,GO:0009570,GO:0009628,GO:0009651,GO:0009687,GO:0009688,GO:0009987,GO:0010035,GO:0010162,GO:0010436,GO:0016020,GO:0016053,GO:0016106,GO:…	0.553352659059387	3.53273410493268	2.44227020008661	0.118105187694472	0.999974110452307	7.86359635231451	13.1636197979902	19.5996355756022	8.33251629556797	9.13137936425145	14.3567689697415	10.3242508795258	9.05731343807848
TR48452|c0_g1	432							0.800876925671436	2.17622400646688	2.43958289087916	0.118307680669887	0.999974110452307	3.41071649016051	5.0773962077962	6.80926306382423	5.71009999950089	2.28284484106286	2.6267905370505	6.76812002102247	2.80454883108014
TR14572|c0_g1	2287; 1479	CIGR1	Chitin-inducible gibberellin-responsive protein 1	ORYSJ			GO:0005575,GO:0005634,GO:0006139,GO:0006351,GO:0006355,GO:0006725,GO:0006807,GO:0008150,GO:0008152,GO:0009058,GO:0009059,GO:0009889,GO:0009987,GO:0010468,GO:0010556,GO:0016070,GO:0018130,GO:0019219,GO:0019222,GO:0019438,GO:0031323,GO:0031326,GO:0032774,GO:0034641,GO:0034645,GO:0034654,GO:0043170,GO:0043226,GO:0043227,GO:0043229,GO:0043231,GO:0044237,GO:0044238,GO:0044249,GO:0044260,GO:0044271,GO:…	0.407811401615401	4.59212805521271	2.43584044579234	0.11859031968996	0.999974110452307	16.6746139518958	25.7630844617807	33.4021958401108	23.8555288868037	21.9153104742035	20.7425873442953	24.8929160095233	24.9650822176478
TR53950|c1_g1	1173; 1164	VQ22	VQ motif-containing protein 22 {ECO:0000303|PubMed:22535423}	ARATH		AT3G22160	GO:0005575,GO:0005634,GO:0043226,GO:0043227,GO:0043229,GO:0043231,GO:0044424,GO:0044464	0.413211524431434	4.74498014588631	2.43549302654966	0.118616595535014	0.999974110452307	20.6064121280531	35.4947605267234	31.4238288688645	23.517152590537	22.189251855131	33.2877766333123	21.7956407456656	25.4248443211036
TR21798|c0_g1	925	MIRA	Miraculin	SYNDU			GO:0003674,GO:0004857,GO:0004866,GO:0030234,GO:0030414,GO:0061134,GO:0061135	-1.17074682352353	1.76003804889166	2.42185422270233	0.1196532259734	0.999974110452307	8.24256485122123	5.17142206349613	1.42626456066589	0.25378222220004	3.05901208702424	5.16300209006477	1.31920983460607	1.70111978278631
TR7783|c0_g1	788	PETM	Cytochrome b6-f complex subunit 7	SPIOL			GO:0005575,GO:0008150,GO:0008152,GO:0009512,GO:0009535,GO:0009987,GO:0015979,GO:0016020,GO:0016021,GO:0031224,GO:0032991,GO:0034357,GO:0042651,GO:0043234,GO:0044237,GO:0044422,GO:0044424,GO:0044425,GO:0044434,GO:0044435,GO:0044436,GO:0044444,GO:0044446,GO:0044464,GO:0044699,GO:0044710,GO:0055035,GO:0055114,GO:0070069	-0.40421127836279	4.84142825631005	2.41514434896496	0.120166892731649	0.999974110452307	28.3278952932776	30.5584031024771	21.9000622863536	19.033666665003	41.6390899009866	28.0341955592113	31.431608233223	27.7236548383824
TR34712|c0_g1	1590	FDH	Formate dehydrogenase, mitochondrial {ECO:0000255|HAMAP-Rule:MF_03210, ECO:0000303|Ref.1}	SOLTU	K00122		GO:0000166,GO:0003674,GO:0003824,GO:0004616,GO:0005488,GO:0005575,GO:0005739,GO:0008150,GO:0008152,GO:0008863,GO:0016491,GO:0016614,GO:0016616,GO:0016620,GO:0016903,GO:0036094,GO:0043226,GO:0043227,GO:0043229,GO:0043231,GO:0044424,GO:0044444,GO:0044464,GO:0044699,GO:0044710,GO:0048037,GO:0050662,GO:0051287,GO:0055114,GO:0097159,GO:1901265,GO:1901363	0.434134185530042	7.47084647698346	2.41398886856359	0.120255595380947	0.999974110452307	131.028358497	264.682783795302	195.674296016517	134.419983691954	149.663307780081	227.081512978814	161.173027619264	154.709947812863
TR51355|c1_g1	1831; 1214	RK1	50S ribosomal protein L1, chloroplastic	ARATH	K02863	AT3G63490	GO:0003674,GO:0003676,GO:0003723,GO:0003735,GO:0005198,GO:0005488,GO:0005575,GO:0005634,GO:0006412,GO:0008150,GO:0008152,GO:0009058,GO:0009059,GO:0009507,GO:0009526,GO:0009532,GO:0009535,GO:0009536,GO:0009570,GO:0009941,GO:0009987,GO:0015934,GO:0016020,GO:0019538,GO:0019843,GO:0030529,GO:0031967,GO:0031975,GO:0032991,GO:0034357,GO:0034645,GO:0042651,GO:0043170,GO:0043226,GO:0043227,GO:0043229,GO:…	-0.348138716805616	5.6028534552339	2.41347070406491	0.120295396807189	0.999974110452307	47.4658044880671	51.1500655007617	38.9232199459142	36.2908577746057	68.1200900573158	42.4362540209709	51.7359682962904	51.9531176905009
TR22566|c0_g1	4385; 4303; 4112; 4030; 2504	COX1; RT10	Cytochrome c oxidase subunit 1; Ribosomal protein S10, mitochondrial	MAIZE; PEA; SORBI	K02256		GO:0003674,GO:0003735,GO:0003824,GO:0004129,GO:0005198,GO:0005215,GO:0005488,GO:0005506,GO:0005507,GO:0005575,GO:0005739,GO:0005743,GO:0005840,GO:0005886,GO:0006091,GO:0006119,GO:0006139,GO:0006163,GO:0006412,GO:0006725,GO:0006753,GO:0006793,GO:0006796,GO:0006807,GO:0008150,GO:0008152,GO:0008324,GO:0009055,GO:0009058,GO:0009059,GO:0009060,GO:0009116,GO:0009117,GO:0009119,GO:0009123,GO:0009126,GO:…	0.723608548398995	6.04661531521967	2.41104219431074	0.120482130811398	0.999974110452307	72.8566939148176	96.8936442987775	92.1090854984873	91.3615999920143	15.8429431969763	51.8111788687201	78.1201649884119	29.1029411487496
TR21|c0_g1	2544	CSLG3	Cellulose synthase-like protein G3	ARATH		AT4G23990	GO:0000139,GO:0000271,GO:0003674,GO:0003824,GO:0005575,GO:0005975,GO:0005976,GO:0006073,GO:0008150,GO:0008152,GO:0008194,GO:0009058,GO:0009059,GO:0009250,GO:0009987,GO:0016020,GO:0016021,GO:0016043,GO:0016051,GO:0016740,GO:0016757,GO:0016758,GO:0016759,GO:0016760,GO:0030243,GO:0030244,GO:0031090,GO:0031224,GO:0033692,GO:0034637,GO:0034645,GO:0035251,GO:0043170,GO:0044042,GO:0044237,GO:0044238,GO:…	0.54606967153985	3.6591778674606	2.40709279928645	0.120786495287129	0.999974110452307	10.3742626575715	18.664132356436	14.2626456066589	14.2118044432022	8.26389832464757	16.168348650466	6.82547697035317	11.4480763760484
TR25934|c0_g1	2152; 1063; 1018; 959	HSP21; NSUN5	17.9 kDa class II heat shock protein; Probable 28S rRNA (cytosine-C(5))-methyltransferase	MOUSE; SOYBN	K15264,K13993		GO:0003674,GO:0003676,GO:0003723,GO:0003824,GO:0005488,GO:0005575,GO:0005634,GO:0005730,GO:0005737,GO:0006139,GO:0006364,GO:0006725,GO:0006807,GO:0008150,GO:0008152,GO:0008168,GO:0009987,GO:0016070,GO:0016072,GO:0016740,GO:0016741,GO:0034470,GO:0034641,GO:0034660,GO:0043170,GO:0043226,GO:0043227,GO:0043228,GO:0043229,GO:0043231,GO:0043232,GO:0044237,GO:0044238,GO:0044260,GO:0044422,GO:0044424,GO:…	-0.320023551580907	5.71304578678672	2.4070740036878	0.120787945825229	0.999974110452307	64.3299026894163	37.1402130014722	50.1493022943812	44.9617503664404	58.7604262089581	58.5593131794188	54.2596740668411	50.757736221516
TR12175|c0_g2	765	RNLX; RNS3	Intracellular ribonuclease LX; Ribonuclease 3	SOLLC; ARATH	K01166		GO:0003674,GO:0003676,GO:0003723,GO:0003824,GO:0004518,GO:0004519,GO:0004521,GO:0004540,GO:0005488,GO:0005575,GO:0005737,GO:0016787,GO:0016788,GO:0016892,GO:0016894,GO:0033897,GO:0044424,GO:0044464,GO:0097159,GO:1901363	1.00432319682091	1.8061768474855	2.40690478079898	0.120801006360521	0.999974110452307	1.9895846192603	5.40648670274595	2.80652058711675	3.25687185156718	1.87193276967155	5.75176548630022	0.917711189291182	5.10335934835894
TR21564|c0_g2	256	BGAL	Beta-galactosidase	MALDO			GO:0003674,GO:0003824,GO:0004553,GO:0004565,GO:0005575,GO:0005576,GO:0005975,GO:0008150,GO:0008152,GO:0015925,GO:0016787,GO:0016798,GO:0044238,GO:0048046,GO:0071704	-0.67609512794859	2.18213953718788	2.4060793557315	0.120864734669791	0.999974110452307	4.54762198688068	4.51324107359662	2.11639257389132	3.72213925893392	7.80732935643499	5.11771259804666	4.18705730114102	3.54016819660936
TR3157|c0_g1	2963; 2691; 1646; 247	KPRO; Y1518	Probable LRR receptor-like serine/threonine-protein kinase At1g51860; Putative receptor protein kinase ZmPK1	ARATH; MAIZE		AT1G51860	GO:0000166,GO:0001882,GO:0001883,GO:0003674,GO:0003824,GO:0004672,GO:0004674,GO:0005488,GO:0005524,GO:0005575,GO:0006464,GO:0006468,GO:0006793,GO:0006796,GO:0008037,GO:0008150,GO:0008152,GO:0009987,GO:0016021,GO:0016301,GO:0016310,GO:0016740,GO:0016772,GO:0016773,GO:0017076,GO:0019538,GO:0030554,GO:0031224,GO:0032549,GO:0032550,GO:0032553,GO:0032555,GO:0032559,GO:0035639,GO:0036094,GO:0036211,GO:…	0.387802076659534	4.48658919769397	2.40564500642181	0.120898284281338	0.999974110452307	19.2800223818795	26.0451620288805	24.6145658050403	23.3056674053703	16.9843656175077	25.4074050221608	18.4115807351543	24.505320114192
TR35186|c0_g1	1672	ACCH1	1-aminocyclopropane-1-carboxylate oxidase homolog 1	ARATH		AT1G06620	GO:0003674,GO:0003824,GO:0005488,GO:0008150,GO:0008152,GO:0016491,GO:0043167,GO:0043169,GO:0044699,GO:0044710,GO:0046872,GO:0055114	0.447241144778758	7.516412776715	2.40304035334083	0.121099687062212	0.999974110452307	121.222548587788	144.282675571542	289.85376555468	161.363196282192	166.373732016661	165.216066882073	202.584745036028	213.099734951745
TR24906|c0_g1	3579; 3328; 2403	FB348; GLGL1; GLGL4	F-box protein At2g16365; Glucose-1-phosphate adenylyltransferase large subunit 1; Probable glucose-1-phosphate adenylyltransferase large subunit, chloroplastic	ARATH; SOLTU	K00975	AT2G16365,AT2G21590	GO:0000166,GO:0000271,GO:0001882,GO:0001883,GO:0003674,GO:0003824,GO:0005488,GO:0005524,GO:0005575,GO:0005975,GO:0005976,GO:0005977,GO:0005978,GO:0005982,GO:0006073,GO:0006091,GO:0006112,GO:0006355,GO:0006996,GO:0008150,GO:0008152,GO:0008878,GO:0009058,GO:0009059,GO:0009250,GO:0009501,GO:0009507,GO:0009536,GO:0009628,GO:0009657,GO:0009658,GO:0009889,GO:0009891,GO:0009893,GO:0009987,GO:0010170,GO:…	0.286300025829313	6.53675143908302	2.40232847941001	0.121154796820051	0.999974110452307	80.436063892952	97.8809157836268	96.0198109067647	107.561365175784	78.8494608103113	93.1604850812564	90.107767398528	97.9753042464226
TR13459|c1_g2	965; 846	HAT5; HOX5	Homeobox-leucine zipper protein HAT5; Homeobox-leucine zipper protein HOX5	ARATH; ORYSJ			GO:0001071,GO:0003674,GO:0003676,GO:0003677,GO:0003700,GO:0005488,GO:0005575,GO:0005634,GO:0006139,GO:0006351,GO:0006725,GO:0006807,GO:0008150,GO:0008152,GO:0009058,GO:0009059,GO:0009987,GO:0016070,GO:0018130,GO:0019438,GO:0032774,GO:0034641,GO:0034645,GO:0034654,GO:0043170,GO:0043226,GO:0043227,GO:0043229,GO:0043231,GO:0043565,GO:0044237,GO:0044238,GO:0044249,GO:0044260,GO:0044271,GO:0044424,GO:…	-0.533907878343964	4.76273281179075	2.39800332340124	0.121490226901834	0.999974110452307	29.2753165405444	40.0080016003201	13.8025602645086	15.8190918504691	41.1825209327741	25.3168260381246	31.3742512838923	19.7237942382521
TR29049|c0_g1	1499	FAD2	Delta(12)-fatty-acid desaturase FAD2 {ECO:0000303|PubMed:12481086}	VERFO			GO:0003674,GO:0003824,GO:0005575,GO:0005789,GO:0006082,GO:0006629,GO:0006631,GO:0006633,GO:0006636,GO:0008150,GO:0008152,GO:0008610,GO:0009058,GO:0009987,GO:0016020,GO:0016021,GO:0016053,GO:0016491,GO:0016705,GO:0016717,GO:0019752,GO:0031090,GO:0031224,GO:0032787,GO:0033559,GO:0043436,GO:0044237,GO:0044238,GO:0044249,GO:0044255,GO:0044281,GO:0044283,GO:0044422,GO:0044424,GO:0044425,GO:0044432,GO:…	-1.0015150247854	4.10180422209303	2.39694699283842	0.121572305087793	0.999974110452307	48.4605967976972	11.8942707460411	22.590190299579	26.6894303680375	6.20933796769099	2.12860612485126	10.66839257551	7.90790817943908
TR49315|c1_g1	5246; 5150; 5127; 4428; 4158; 1843; 1705; 1592; 1544; 1305							-0.295076630347552	5.84624996037642	2.39189119428998	0.121965998833972	0.999974110452307	60.6823308874391	58.9071985960059	55.0262069211742	51.8561674028748	72.6857797394416	45.8782554143474	55.9803825467621	58.4817395595727
TR3153|c1_g1	2702; 2375; 2272; 2196; 1737	FBK28	F-box/kelch-repeat protein At1g67480	ARATH		AT1G67480	GO:0003674,GO:0005488,GO:0005515	-0.540243416247401	8.70164764116774	2.38987385965811	0.122123482454367	0.999974110452307	475.984434626844	601.9065152631	218.218477781881	228.530891091136	611.208877746171	436.771861022672	330.662812891479	426.751184427637
TR12108|c1_g2	897; 876							0.440994534921715	4.07899849531943	2.38028336192651	0.122875256985728	0.999974110452307	13.2638974617353	20.4976365425847	23.0962841759444	16.918814813336	13.2405000781646	18.7951391875165	15.429019369958	13.1951723691803
TR38637|c0_g2	230	BGAL2	Beta-galactosidase 2	ARATH	K12309	AT3G52840	GO:0003674,GO:0003824,GO:0004553,GO:0004565,GO:0005575,GO:0005576,GO:0005618,GO:0005975,GO:0008150,GO:0008152,GO:0015925,GO:0016787,GO:0016798,GO:0030312,GO:0044238,GO:0044464,GO:0048046,GO:0071704	-0.612649082622936	3.02207544794183	2.37908412061253	0.122969622928338	0.999974110452307	9.09524397376136	12.7405034473405	4.23278514778263	5.66780296246756	12.601303522667	5.34416005813722	9.00504104491973	5.60909766216028
TR48089|c0_g1	881							-0.574982230863407	3.71455510051908	2.37747426739264	0.123096425537737	0.999974110452307	15.1113688939056	17.8178996551367	6.11913505059881	6.04847629576761	19.4954949426769	12.545189289017	14.281880383344	12.9193151071069
TR24461|c0_g1	1722; 1720	STAR7	StAR-related lipid transfer protein 7, mitochondrial	HUMAN			GO:0003674,GO:0005488,GO:0005575,GO:0005739,GO:0008289,GO:0043226,GO:0043227,GO:0043229,GO:0043231,GO:0044424,GO:0044444,GO:0044464,GO:1903955	-0.291205203217798	6.09902536771972	2.37294711720666	0.123453791898741	0.999974110452307	72.7619517900909	67.7456290317993	59.1209664663118	52.7021081435416	85.8806229207849	70.4251600881641	71.2946880180587	67.7229578390335
TR50151|c0_g1	848; 816; 805; 804; 772						GO:0005575,GO:0008150,GO:0008152,GO:0009521,GO:0009522,GO:0009987,GO:0015979,GO:0032991,GO:0043234,GO:0044237,GO:0044424,GO:0044425,GO:0044436,GO:0044464	-0.523669188998542	2.68323417587908	2.37228168036763	0.123506417450129	0.999974110452307	6.58457766850432	6.67583575469501	5.29098143472829	4.06051555520064	9.81623281657031	5.43473904217344	5.50626713574709	7.26424123460102
TR34902|c0_g1	1537; 1448; 1352; 982	USPAL; Y1101	Universal stress protein A-like protein; Universal stress protein Slr1101	ARATH; SYNY3		AT3G01520	GO:0000166,GO:0001882,GO:0001883,GO:0003674,GO:0005488,GO:0005575,GO:0005886,GO:0006950,GO:0008150,GO:0016020,GO:0016208,GO:0017076,GO:0030554,GO:0032549,GO:0032550,GO:0032553,GO:0032555,GO:0032559,GO:0036094,GO:0043167,GO:0043168,GO:0043169,GO:0044464,GO:0050896,GO:0097159,GO:0097367,GO:1901265,GO:1901363	0.425926855013442	5.21681036070732	2.37011414171219	0.123678008243279	0.999974110452307	22.6433678096767	47.6711088398643	28.7553338843929	35.0219466636055	36.3428898697208	50.2713361401043	31.1448234865695	44.8727812972822
TR19969|c0_g2	771; 682	SAP4	Zinc finger A20 and AN1 domain-containing stress-associated protein 4	ARATH		AT2G36320	GO:0003674,GO:0003676,GO:0003677,GO:0005488,GO:0008270,GO:0043167,GO:0043169,GO:0046872,GO:0046914,GO:0097159,GO:1901363	-0.293715084520431	6.04151681528913	2.36216565473963	0.124309509549439	0.999974110452307	65.4668081861364	70.7544564141971	54.9801983869592	58.9197725874426	87.1590160317801	65.6697634262624	64.1250693517214	59.1254065044108
TR35963|c0_g1	2779; 2741; 2089; 270	METE; METE1; METE2	5-methyltetrahydropteroyltriglutamate--homocysteine methyltransferase; 5-methyltetrahydropteroyltriglutamate--homocysteine methyltransferase 1; 5-methyltetrahydropteroyltriglutamate--homocysteine methyltransferase 2	ARATH; MESCR	K00549	AT5G17920,AT3G03780	GO:0000096,GO:0000097,GO:0003674,GO:0003824,GO:0003871,GO:0005488,GO:0005507,GO:0005575,GO:0005576,GO:0005737,GO:0005774,GO:0005777,GO:0005829,GO:0005886,GO:0005911,GO:0006082,GO:0006520,GO:0006555,GO:0006575,GO:0006790,GO:0006807,GO:0006950,GO:0006970,GO:0008150,GO:0008152,GO:0008168,GO:0008172,GO:0008270,GO:0008652,GO:0008705,GO:0009058,GO:0009066,GO:0009067,GO:0009086,GO:0009506,GO:0009507,GO:…	-0.578980754043001	8.60250356457476	2.35861757559325	0.124592556801075	0.999974110452307	767.505952410841	328.996469094054	345.57010048908	382.06913552216	265.905767087002	546.010115770358	206.02616199587	266.662020004341
TR26338|c0_g1	1195; 1177; 1169; 1160; 1151; 1134; 1128; 1090; 1090; 1072; 1072; 978; 952; 906; 888; 888; 871; 689; 604; 568; 386	SILD; TPRL1; TPRL2	Secoisolariciresinol dehydrogenase; Tropinone reductase-like 1; Tropinone reductase-like 2	ERYCB; FORIN; PODPE	K19650		GO:0000166,GO:0003674,GO:0003824,GO:0005488,GO:0016491,GO:0036094,GO:0048037,GO:0050662,GO:0097159,GO:1901265,GO:1901363	-0.904633392720719	4.58174746973583	2.35431461440303	0.124936785429425	0.999974110452307	55.660998276925	19.8864684805351	2.43845231339652	8.67089259183469	17.7148759666478	30.4798281281894	31.8904638278686	24.2294628521186
TR681|c2_g1	1549; 949; 949	SAG39	Senescence-specific cysteine protease SAG39 {ECO:0000305}	ORYSI			GO:0000323,GO:0000325,GO:0003674,GO:0003824,GO:0005575,GO:0005773,GO:0006508,GO:0007568,GO:0008150,GO:0008152,GO:0008219,GO:0008233,GO:0008234,GO:0009987,GO:0010282,GO:0010623,GO:0012501,GO:0016265,GO:0016787,GO:0019538,GO:0032502,GO:0043170,GO:0043226,GO:0043227,GO:0043229,GO:0043231,GO:0044238,GO:0044424,GO:0044444,GO:0044464,GO:0044699,GO:0044763,GO:0044767,GO:0048869,GO:0070011,GO:0071704	0.558852253641594	5.20293894835641	2.34263095517	0.125876797164737	0.999974110452307	40.5970004453827	55.5692807186584	36.1627078930125	38.4057096262727	13.6514121495559	22.2824300729111	45.713488616567	41.6084703627463
TR11589|c0_g1	2274; 963	PMT1; PMT8	Probable methyltransferase PMT1; Probable methyltransferase PMT8	ARATH		AT1G04430,AT3G23300	GO:0000139,GO:0003674,GO:0003824,GO:0005575,GO:0005634,GO:0005768,GO:0005774,GO:0005794,GO:0005802,GO:0008150,GO:0008152,GO:0008168,GO:0016020,GO:0016021,GO:0016740,GO:0016741,GO:0031090,GO:0031224,GO:0043226,GO:0043227,GO:0043229,GO:0043231,GO:0044422,GO:0044424,GO:0044425,GO:0044431,GO:0044437,GO:0044444,GO:0044446,GO:0044464,GO:0098588	-0.326246433447709	6.50327234964868	2.33832202502053	0.126225455111028	0.999974110452307	129.086144940103	69.532120290098	95.2836743593243	100.159383694949	84.6022298097897	77.9432157631707	91.0828355371498	77.2860095909133
TR4158|c0_g1	2995; 2953	Y2267	Probable inactive receptor kinase At2g26730	ARATH		AT2G26730	GO:0000166,GO:0001882,GO:0001883,GO:0003674,GO:0003824,GO:0004672,GO:0005488,GO:0005515,GO:0005524,GO:0005575,GO:0005886,GO:0006464,GO:0006468,GO:0006793,GO:0006796,GO:0008150,GO:0008152,GO:0009987,GO:0016020,GO:0016021,GO:0016301,GO:0016310,GO:0016740,GO:0016772,GO:0016773,GO:0017076,GO:0019538,GO:0030554,GO:0031224,GO:0032549,GO:0032550,GO:0032553,GO:0032555,GO:0032559,GO:0035639,GO:0036094,GO:…	-0.489070524763312	4.00959384332758	2.3362077324935	0.126396926080332	0.999974110452307	28.4700084803676	10.6249216940921	19.5536270413872	15.6076066653024	12.3730190385607	13.4962686213974	15.4863763192887	12.5055292139967
TR28512|c2_g1	3248	BNM2C; LST8	BURP domain-containing protein BNM2C {ECO:0000303|PubMed:19714473}; Protein LST8 homolog	BRANA; DICDI	K08266		GO:0001932,GO:0001934,GO:0003006,GO:0003674,GO:0005488,GO:0005515,GO:0005575,GO:0005737,GO:0006140,GO:0006935,GO:0007190,GO:0008064,GO:0008150,GO:0009719,GO:0009889,GO:0009891,GO:0009893,GO:0009987,GO:0010033,GO:0010243,GO:0010562,GO:0010604,GO:0010638,GO:0014070,GO:0014074,GO:0016043,GO:0019219,GO:0019220,GO:0019222,GO:0022414,GO:0030100,GO:0030799,GO:0030801,GO:0030802,GO:0030804,GO:0030808,GO:…	-0.600772842353831	8.02036111029452	2.33325644296355	0.126636711526801	0.999974110452307	524.160805050362	141.885016251194	325.740422242403	322.04963997185	173.039638952565	156.15816847845	273.764719155426	159.583426109494
TR38407|c0_g1	1606; 1543; 1527; 1464	Y1154	Probable serine/threonine-protein kinase At1g01540	ARATH		AT1G01540	GO:0000166,GO:0001882,GO:0001883,GO:0003674,GO:0003824,GO:0004672,GO:0004674,GO:0005488,GO:0005524,GO:0005575,GO:0005886,GO:0006464,GO:0006468,GO:0006793,GO:0006796,GO:0008150,GO:0008152,GO:0009987,GO:0016020,GO:0016021,GO:0016301,GO:0016310,GO:0016740,GO:0016772,GO:0016773,GO:0017076,GO:0019538,GO:0030554,GO:0031224,GO:0032549,GO:0032550,GO:0032553,GO:0032555,GO:0032559,GO:0035639,GO:0036094,GO:…	-0.352122731903213	5.37695064154821	2.33050364276699	0.126860826265636	0.999974110452307	57.3663565220052	33.1911270620752	47.8028670494147	32.9070948119385	41.6390899009866	35.0540668220187	46.4017720085354	37.3786590109533
TR11579|c1_g1	3647; 3640; 3063; 3039; 2983; 2967; 1683; 1580; 1275; 1087; 513; 513	CASTO	Ion channel CASTOR; Probable ion channel CASTOR	LOTJA; ORYSJ			GO:0005575,GO:0006810,GO:0006811,GO:0008150,GO:0016020,GO:0016021,GO:0031090,GO:0031224,GO:0031965,GO:0044422,GO:0044424,GO:0044425,GO:0044428,GO:0044446,GO:0044464,GO:0044699,GO:0044765,GO:0051179,GO:0051234,GO:1902578	0.324685013724203	5.47577405466386	2.32753738582145	0.127102813186924	0.999974110452307	40.1232898217493	46.777863210715	54.8881813185291	49.9950977734078	34.5622708936918	44.2025442096773	41.2396465687725	43.4475187765694
TR1723|c0_g3	1610; 1309	PLA14	Phospholipase A1-Ibeta2, chloroplastic	ARATH		AT4G16820	GO:0003674,GO:0003824,GO:0004620,GO:0004806,GO:0005575,GO:0006629,GO:0008150,GO:0008152,GO:0008970,GO:0009056,GO:0009507,GO:0009536,GO:0016042,GO:0016298,GO:0016787,GO:0016788,GO:0043226,GO:0043227,GO:0043229,GO:0043231,GO:0044238,GO:0044424,GO:0044444,GO:0044464,GO:0044699,GO:0044710,GO:0044712,GO:0047714,GO:0052689,GO:0071704,GO:1901575	0.342225771546504	5.63960252807157	2.32074667458165	0.127658734688213	0.999974110452307	48.5079678600606	57.3557719769571	56.4524714818401	52.9135933287083	34.3796433064067	60.7332087962882	44.3942787819609	43.3095901455326
TR45131|c0_g1	1290						GO:0006950,GO:0008150,GO:0050896	0.446914228814788	9.33597046269935	2.3189977286973	0.127802349949504	0.999974110452307	530.650640594139	820.939746116086	738.621008288069	686.692396236274	485.058871829037	784.096975309573	473.883115370234	649.322018710571
TR45908|c0_g1	1359; 1352	BZP53	bZIP transcription factor 53 {ECO:0000303|PubMed:11906833}	ARATH		AT3G62420	GO:0001071,GO:0003674,GO:0003676,GO:0003677,GO:0003700,GO:0005488,GO:0005515,GO:0005575,GO:0005634,GO:0006139,GO:0006351,GO:0006355,GO:0006725,GO:0006807,GO:0006950,GO:0006970,GO:0006971,GO:0007154,GO:0008150,GO:0008152,GO:0009058,GO:0009059,GO:0009267,GO:0009605,GO:0009628,GO:0009889,GO:0009891,GO:0009893,GO:0009987,GO:0009991,GO:0010468,GO:0010556,GO:0010557,GO:0010604,GO:0010628,GO:0016070,GO:…	-0.459006373159025	4.73933720693774	2.31769594098373	0.127909363415281	0.999974110452307	37.3757682046756	14.5740076334891	34.6444262639165	25.7165985162707	29.5400122433535	19.9273764879693	31.2021804359002	19.9996515003256
TR30311|c0_g1	3282	QKY	Protein QUIRKY {ECO:0000303|PubMed:19180193}	ARATH		AT1G74720	GO:0003674,GO:0003824,GO:0005488,GO:0005509,GO:0005515,GO:0005543,GO:0005544,GO:0005575,GO:0005886,GO:0005911,GO:0008150,GO:0008289,GO:0009506,GO:0016020,GO:0016021,GO:0016740,GO:0016757,GO:0030054,GO:0031224,GO:0032502,GO:0043167,GO:0043168,GO:0043169,GO:0044425,GO:0044464,GO:0046872,GO:0048513,GO:0048856	0.576769169832632	2.55460124734447	2.31756183560159	0.12792039321452	0.999974110452307	3.69494286434055	6.44077111544518	5.79707531109361	6.85211999940107	4.74831726941076	7.78979262711526	6.13719357838478	4.78152587593991
TR34615|c1_g1	2174; 2049; 1959; 1219							0.317765097878505	5.84217245736068	2.31474444284803	0.128152360984239	0.999974110452307	50.0238418556875	71.9767925382962	62.9856833403742	49.6567214771411	46.6613485513249	67.0737376788239	51.5065404989676	58.2978347181904
TR48263|c0_g1	1356	DNAJ8	Chaperone protein dnaJ 8, chloroplastic	ARATH		AT1G80920	GO:0005575,GO:0005634,GO:0008150,GO:0009314,GO:0009416,GO:0009507,GO:0009532,GO:0009536,GO:0009570,GO:0009628,GO:0043226,GO:0043227,GO:0043229,GO:0043231,GO:0044422,GO:0044424,GO:0044434,GO:0044435,GO:0044444,GO:0044446,GO:0044464,GO:0050896	-0.379332826165455	7.63124348943429	2.3114245164518	0.128426305734335	0.999974110452307	188.631570330822	197.454296969852	137.565517302936	178.831872576961	290.834432751409	184.645258957843	196.562265356305	210.800924434466
TR48385|c0_g1	1738; 1737; 1682; 1681	URH1	Uridine nucleosidase 1	ARATH	K01240	AT2G36310	GO:0003674,GO:0003824,GO:0005575,GO:0005829,GO:0006139,GO:0006152,GO:0006213,GO:0006218,GO:0006725,GO:0006807,GO:0008150,GO:0008152,GO:0008477,GO:0009056,GO:0009116,GO:0009119,GO:0009164,GO:0009987,GO:0016787,GO:0016798,GO:0016799,GO:0019439,GO:0034641,GO:0034655,GO:0042278,GO:0042454,GO:0044237,GO:0044238,GO:0044248,GO:0044270,GO:0044281,GO:0044424,GO:0044444,GO:0044464,GO:0044699,GO:0044710,GO:…	-0.335434793713442	5.83703155172522	2.31060680846448	0.128493879200072	0.999974110452307	81.7150825767622	52.2313628413109	59.5810518084621	54.2670985137752	53.4642261776923	39.1301211036488	57.7584479760138	58.4357633492272
TR43697|c0_g1	1563; 1364; 1352	XTH8	Probable xyloglucan endotransglucosylase/hydrolase protein 8	ARATH	K08235	AT1G11545	GO:0003674,GO:0003824,GO:0004553,GO:0005575,GO:0005576,GO:0005618,GO:0005975,GO:0005976,GO:0006073,GO:0008150,GO:0008152,GO:0009987,GO:0010383,GO:0010410,GO:0010411,GO:0016043,GO:0016740,GO:0016757,GO:0016758,GO:0016762,GO:0016787,GO:0016798,GO:0030312,GO:0042546,GO:0043170,GO:0044036,GO:0044042,GO:0044085,GO:0044237,GO:0044238,GO:0044260,GO:0044262,GO:0044264,GO:0044464,GO:0045229,GO:0048046,GO:…	-0.642008059938086	5.47314870495603	2.3059906036559	0.12887609502981	0.999974110452307	97.5843884684812	24.3997095541317	51.3455241839719	43.2275718480734	23.787243243875	18.3875337593535	56.4392381414077	39.5395408971954
TR25331|c0_g1	779; 778	SP1L1	Protein SPIRAL1-like 1	ARATH	K18635	AT1G26355	GO:0005575,GO:0005874,GO:0032991,GO:0043234,GO:0044422,GO:0044424,GO:0044430,GO:0044446,GO:0044464	-0.312936808293316	5.22380856806503	2.302662126608	0.129152474415651	0.999974110452307	43.4866352495465	30.3233384632273	36.5767847009477	31.0883222195049	43.830620948407	34.7370403778919	39.805722835505	38.390135638556
TR27331|c0_g2	3348; 2624	KSB	Ent-kaur-16-ene synthase, chloroplastic	CUCMA			GO:0000287,GO:0003674,GO:0003824,GO:0005488,GO:0005575,GO:0006082,GO:0006629,GO:0006720,GO:0006721,GO:0008150,GO:0008152,GO:0008299,GO:0008610,GO:0009058,GO:0009507,GO:0009536,GO:0009685,GO:0009686,GO:0009899,GO:0009987,GO:0010333,GO:0016053,GO:0016101,GO:0016102,GO:0016114,GO:0016829,GO:0016835,GO:0016838,GO:0019752,GO:0043167,GO:0043169,GO:0043226,GO:0043227,GO:0043229,GO:0043231,GO:0043436,GO:…	-1.22342135919833	3.01900766931884	2.2991717203483	0.129443009074418	0.999974110452307	20.5116700033264	14.2449171385393	0.414076807935258	0.50756444440008	7.62470176914996	5.43473904217344	10.9551773221635	4.5976210345576
TR2771|c2_g1	1787; 1775; 1576; 1564; 1321; 481	CADH; CADH1	Probable cinnamyl alcohol dehydrogenase; Probable cinnamyl alcohol dehydrogenase 1	EUCGU; MEDSA			GO:0003674,GO:0003824,GO:0005488,GO:0006725,GO:0008150,GO:0008152,GO:0008270,GO:0009058,GO:0009698,GO:0009699,GO:0009808,GO:0009809,GO:0009987,GO:0016491,GO:0016614,GO:0016616,GO:0019438,GO:0019748,GO:0043167,GO:0043169,GO:0044237,GO:0044249,GO:0044550,GO:0044699,GO:0044710,GO:0044711,GO:0044763,GO:0045551,GO:0046872,GO:0046914,GO:0052747,GO:0055114,GO:0071704,GO:1901360,GO:1901362,GO:1901576	0.398925750890618	7.32821772628452	2.29650589300635	0.129665397932751	0.999974110452307	167.693560766225	186.64132356436	205.106045530598	170.20327702216	91.5877350234421	177.715966679071	143.162945529424	142.710156912668
TR12964|c0_g1	2481; 2481; 2447; 2447; 2374	Y4374	Probable inactive receptor kinase At4g23740	ARATH		AT4G23740	GO:0000166,GO:0001882,GO:0001883,GO:0003674,GO:0003824,GO:0004672,GO:0005488,GO:0005515,GO:0005524,GO:0005575,GO:0005886,GO:0006464,GO:0006468,GO:0006793,GO:0006796,GO:0008150,GO:0008152,GO:0009987,GO:0016020,GO:0016021,GO:0016301,GO:0016310,GO:0016740,GO:0016772,GO:0016773,GO:0017076,GO:0019538,GO:0030554,GO:0031224,GO:0032549,GO:0032550,GO:0032553,GO:0032555,GO:0032559,GO:0035639,GO:0036094,GO:…	-0.475872111823982	3.78998599929527	2.29377649539868	0.129893531227526	0.999974110452307	19.5168776936962	9.54362435354286	13.5265090592184	18.4838051835696	15.2950604351212	9.8278197679303	8.77561324759693	14.8503159416211
TR12501|c0_g1	1175; 1089	GDL8	GDSL esterase/lipase At1g28590	ARATH		AT1G28590	GO:0003674,GO:0003824,GO:0005575,GO:0005576,GO:0006629,GO:0008150,GO:0008152,GO:0009056,GO:0016042,GO:0016787,GO:0016788,GO:0044238,GO:0044699,GO:0044710,GO:0044712,GO:0071704,GO:1901575	-0.48138751526166	3.20082793430888	2.28722538523131	0.130442925650623	0.999974110452307	13.216526399372	5.54752548629585	8.00548495341498	10.2358829620683	9.90754661021283	9.96368824398464	7.05490476767596	8.8274323863506
TR53991|c0_g1	2474; 2463; 1416	MAPT	Microtubule-associated protein TORTIFOLIA1	ARATH		AT4G27060	GO:0000902,GO:0003674,GO:0005488,GO:0005515,GO:0005575,GO:0005874,GO:0005881,GO:0007275,GO:0008017,GO:0008092,GO:0008150,GO:0009653,GO:0009826,GO:0009987,GO:0010005,GO:0010031,GO:0015631,GO:0016043,GO:0016049,GO:0032403,GO:0032501,GO:0032502,GO:0032989,GO:0032991,GO:0040007,GO:0043234,GO:0044422,GO:0044424,GO:0044430,GO:0044444,GO:0044446,GO:0044448,GO:0044464,GO:0044699,GO:0044707,GO:0044763,GO:…	-0.431356085957282	3.57220889612331	2.28655141581663	0.130499593439444	0.999974110452307	16.8167271389858	10.8599863333419	9.10968977457567	10.9126355546017	12.4643328322032	14.6285059218502	9.75068138621881	9.83890901395328
TR51387|c0_g1	1659; 1138							-0.438162960756097	5.94405065849499	2.28482313925457	0.130645033567334	0.999974110452307	55.3767719027449	29.9472350404276	59.7190774111071	47.7110577736075	97.614445403848	73.0066611331965	54.7185296614867	73.6538889736128
TR26581|c0_g2	1392							-0.444277127948987	3.79389693877865	2.28290356307996	0.130806784120443	0.999974110452307	17.953632635706	14.2449171385393	10.8120055405317	8.96697185106807	16.4364828556526	14.4926374457958	10.0374661328723	17.241078879591
TR28360|c0_g1	459							-0.567193407525148	3.33601646905326	2.2823933429725	0.130849814711269	0.999974110452307	7.1530304168644	7.38102967244448	6.99329720068435	7.06360518456777	19.3128673553918	9.51079332380352	14.1098095353519	8.59755133462272
TR32182|c1_g3	2476; 2334; 2231; 2208; 1218	RLK90; Y1848	Probable inactive receptor kinase At1g48480; Probable inactive receptor kinase RLK902	ARATH		AT1G48480	GO:0000166,GO:0001882,GO:0001883,GO:0003674,GO:0003824,GO:0004672,GO:0005488,GO:0005515,GO:0005524,GO:0005575,GO:0005774,GO:0005886,GO:0005911,GO:0006464,GO:0006468,GO:0006793,GO:0006796,GO:0008150,GO:0008152,GO:0009506,GO:0009987,GO:0016020,GO:0016021,GO:0016301,GO:0016310,GO:0016740,GO:0016772,GO:0016773,GO:0017076,GO:0019538,GO:0030054,GO:0030554,GO:0031090,GO:0031224,GO:0032549,GO:0032550,GO:…	-0.599378300445508	3.90381944626394	2.27819210390611	0.131204736844264	0.999974110452307	31.170159035078	10.671934621942	19.323584370312	17.8493496280695	8.7661241896814	10.6430306242563	11.5287468154705	9.01133722773291
TR28117|c0_g1	1041							0.624563124577485	4.57307151735445	2.27814042357226	0.131209109498623	0.999974110452307	10.0900362833915	31.7807392265762	20.5658147941178	48.0494340698742	23.60461565659	19.3386130917338	15.7731610659422	20.3214849727446
TR51448|c0_g1	1634	HST	Shikimate O-hydroxycinnamoyltransferase	TOBAC			GO:0003674,GO:0003824,GO:0008374,GO:0016740,GO:0016746,GO:0016747,GO:0047172,GO:0050734,GO:0050737	-0.426515962028876	3.52737700948104	2.27641340589798	0.131355325384681	0.999974110452307	13.8797212724587	9.82570192064265	10.8120055405317	13.7888340728688	14.4275793955173	11.1412150364556	9.80803833554951	7.76997954840235
TR14636|c0_g1	3289; 3208; 3142; 2361; 1767; 1456; 1222; 1222	SD11; Y4729	G-type lectin S-receptor-like serine/threonine-protein kinase At4g27290; G-type lectin S-receptor-like serine/threonine-protein kinase SD1-1	ARATH		AT4G27300,AT4G27290	GO:0000166,GO:0001882,GO:0001883,GO:0003674,GO:0003824,GO:0004672,GO:0004674,GO:0005488,GO:0005515,GO:0005516,GO:0005524,GO:0005575,GO:0005886,GO:0005911,GO:0006464,GO:0006468,GO:0006793,GO:0006796,GO:0008037,GO:0008150,GO:0008152,GO:0009506,GO:0009987,GO:0016020,GO:0016021,GO:0016301,GO:0016310,GO:0016740,GO:0016772,GO:0016773,GO:0017076,GO:0019538,GO:0019899,GO:0030054,GO:0030246,GO:0030554,GO:…	0.381566984194895	5.87844792042502	2.27576099272057	0.131410608472347	0.999974110452307	45.0972513699001	87.4910587287845	65.4701441879857	59.342742957776	50.6334985747743	66.2585268224978	39.7483658861743	55.7691431491837
TR48792|c0_g3	1346; 1340; 1337	MYB05	Myb-related protein 305	ANTMA			GO:0003674,GO:0003676,GO:0003677,GO:0005488,GO:0005575,GO:0005634,GO:0006139,GO:0006351,GO:0006355,GO:0006725,GO:0006807,GO:0008150,GO:0008152,GO:0009058,GO:0009059,GO:0009889,GO:0009987,GO:0010468,GO:0010556,GO:0016070,GO:0018130,GO:0019219,GO:0019222,GO:0019438,GO:0031323,GO:0031326,GO:0032774,GO:0034641,GO:0034645,GO:0034654,GO:0043170,GO:0043226,GO:0043227,GO:0043229,GO:0043231,GO:0044237,GO:…	0.699236597870448	3.02324848145787	2.27528402111376	0.131451041717001	0.999974110452307	3.26860330307049	7.6160943116943	6.44119479010401	5.16023851806748	7.67035866597122	13.2245316692887	6.48133527436898	14.3905538381653
TR20022|c1_g1	983	ZAT11	Zinc finger protein ZAT11	ARATH		AT2G37430	GO:0001071,GO:0003674,GO:0003700,GO:0005488,GO:0005575,GO:0005634,GO:0006139,GO:0006351,GO:0006355,GO:0006725,GO:0006807,GO:0008150,GO:0008152,GO:0009058,GO:0009059,GO:0009719,GO:0009889,GO:0009987,GO:0010033,GO:0010035,GO:0010038,GO:0010045,GO:0010200,GO:0010243,GO:0010468,GO:0010556,GO:0016070,GO:0018130,GO:0019219,GO:0019222,GO:0019438,GO:0031323,GO:0031326,GO:0032774,GO:0034641,GO:0034645,GO:…	0.70265851645261	3.06978424617449	2.27269292066504	0.131670933974738	0.999974110452307	6.25298023196093	14.5740076334891	5.98110944795372	10.7857444435017	5.0222586503383	8.87674043554995	3.21198916251914	11.5860050070852
TR17298|c1_g2	1510	AKR2	Probable aldo-keto reductase 2	ORYSJ			GO:0003674,GO:0003824,GO:0016491	0.473784347032984	5.0780797444771	2.27166853854762	0.13175798078338	0.999974110452307	23.1644494956735	42.5937126320681	31.4238288688645	22.7981029609702	28.9921294814984	56.2495490864951	25.4664855028303	38.7579453213206
TR41551|c0_g2	638							-0.656675969567513	3.29970788975988	2.26742843610111	0.132118967059254	0.999974110452307	10.2795205328449	6.29973233189529	5.42900703737338	3.34146592563386	16.6191104429376	9.37492484774918	13.13474139673	13.6549344726361
TR3247|c0_g1	1672; 1660	P2A12	F-box protein PP2-A12	ARATH		AT1G12710	GO:0003674,GO:0005488,GO:0030246	0.497149328423176	5.2075410755536	2.26517978638388	0.132310856533359	0.999974110452307	27.7594425449175	36.3880061558728	58.0627701793661	23.9824199979038	28.5812174101071	34.8276193619281	59.0203008612892	26.3903447383607
TR1434|c1_g1	2324; 2087; 2058; 1760; 1513; 1359; 308							-0.612559764085373	5.6936397038308	2.26383800628786	0.132425506136733	0.999974110452307	109.948235745313	29.430092834078	71.2672194990793	68.5634970310441	29.5856691401747	31.9743813647871	43.7633523393233	28.735131465985
TR11323|c0_g2	899; 751							-0.659890941775161	4.95483482726392	2.26249170276081	0.132540653757964	0.999974110452307	67.6458770548501	22.2371148730334	45.4104232702332	28.4659059234378	17.7148759666478	14.6737954138683	36.5363767236552	14.7583635209299
TR50780|c0_g1	1888	P2B10	F-box protein PP2-B10	ARATH		AT2G02360	GO:0003674,GO:0005488,GO:0006464,GO:0008150,GO:0008152,GO:0009987,GO:0016567,GO:0019538,GO:0030246,GO:0032446,GO:0036211,GO:0043170,GO:0043412,GO:0044237,GO:0044238,GO:0044260,GO:0044267,GO:0070647,GO:0071704	0.778405043060332	3.11587860404114	2.25821102438741	0.132907518377325	0.999974110452307	7.62674104049781	13.5867361486398	8.74162150085544	17.0880029614693	3.51558105523681	8.87674043554995	3.38406001051123	5.60909766216028
TR11353|c0_g1	680	E13B	Glucan endo-1,3-beta-glucosidase, basic isoform	PRUPE			GO:0003674,GO:0003824,GO:0004553,GO:0005975,GO:0006950,GO:0006952,GO:0008150,GO:0008152,GO:0008422,GO:0009607,GO:0015926,GO:0016787,GO:0016798,GO:0042973,GO:0044238,GO:0050896,GO:0071704	-1.48136378824721	2.43107624063343	2.25559338868405	0.133132414977605	0.999974110452307	14.1165765842754	7.38102967244448	0.0460085342150286	0.676752592533439	6.34630865815476	0.271736952108672	3.15463221318844	10.4365997484458
TR41181|c0_g1	1065	MYB39; MYB32	Transcription factor MYB39; Transcription factor MYB32	ARATH; ARATH	K09422	AT4G17785	GO:0001071,GO:0003674,GO:0003676,GO:0003677,GO:0003700,GO:0005488,GO:0005575,GO:0005634,GO:0006355,GO:0008150,GO:0009889,GO:0010468,GO:0010556,GO:0019219,GO:0019222,GO:0031323,GO:0031326,GO:0043226,GO:0043227,GO:0043229,GO:0043231,GO:0044424,GO:0044464,GO:0050789,GO:0050794,GO:0051171,GO:0051252,GO:0060255,GO:0065007,GO:0080090,GO:0097159,GO:1901363,GO:1903506,GO:2000112,GO:2001141	-0.766293664835019	2.02730004717899	2.25120773244681	0.133510166266783	0.999974110452307	7.3898857286811	1.88051711399859	5.70505824266355	2.7493074071671	4.15477761073441	3.98547529759386	4.24441425047172	1.79307220347747
TR2457|c1_g1	4214; 4184; 4181; 3613; 3580; 3328; 1621; 1173	CESA6	Cellulose synthase A catalytic subunit 6 [UDP-forming]	ARATH	K10999	AT5G64740	GO:0000226,GO:0000271,GO:0003674,GO:0003824,GO:0005488,GO:0005575,GO:0005794,GO:0005886,GO:0005975,GO:0005976,GO:0006073,GO:0006996,GO:0007010,GO:0007017,GO:0008150,GO:0008152,GO:0008194,GO:0008270,GO:0009058,GO:0009059,GO:0009250,GO:0009832,GO:0009833,GO:0009987,GO:0010330,GO:0016020,GO:0016021,GO:0016043,GO:0016049,GO:0016051,GO:0016740,GO:0016757,GO:0016758,GO:0016759,GO:0016760,GO:0030243,GO:…	-0.462237291956788	7.89822240792503	2.24791018568237	0.133794983943648	0.999974110452307	421.46034184664	177.473802633617	282.308365943416	250.271568126273	178.929378642507	162.679855329058	211.819213878271	222.800715334662
TR26646|c0_g1	347	SUI12	Protein translation factor SUI1 homolog 2	ARATH	K03113	AT1G54290	GO:0003674,GO:0003676,GO:0003723,GO:0003743,GO:0005488,GO:0006417,GO:0008135,GO:0008150,GO:0009889,GO:0010468,GO:0010556,GO:0010608,GO:0019222,GO:0031323,GO:0031326,GO:0032268,GO:0050789,GO:0050794,GO:0051246,GO:0060255,GO:0065007,GO:0080090,GO:0097159,GO:1901363,GO:2000112	-0.432303399745358	4.09217933140585	2.24686535200095	0.133885370571165	0.999974110452307	20.322185753873	22.0960760894835	13.1584407854982	14.4655866654023	21.7783397837397	10.9600570683831	18.7557224311385	14.206648996783
TR19736|c3_g1	1263; 1242	PIP12	Aquaporin PIP1-2	ARATH			GO:0003674,GO:0005215,GO:0005575,GO:0005886,GO:0006810,GO:0008150,GO:0016020,GO:0016021,GO:0031224,GO:0044425,GO:0044464,GO:0051179,GO:0051234	-0.534655489835254	9.54419648895657	2.24585322867324	0.133972992574817	0.999974110452307	1224.92093059126	411.457144542892	1029.02687625333	622.696979204831	719.780978387121	456.653948018623	880.257101378236	627.345390165385
TR30285|c0_g2	1614; 1515	WTR14	WAT1-related protein At2g39510	ARATH		AT2G39510	GO:0003674,GO:0005215,GO:0005575,GO:0005886,GO:0006810,GO:0008150,GO:0009987,GO:0016020,GO:0016021,GO:0022857,GO:0031224,GO:0044425,GO:0044464,GO:0044699,GO:0044763,GO:0044765,GO:0051179,GO:0051234,GO:0055085,GO:1902578	-0.468105343040399	4.1134040783717	2.24548353334008	0.134005013990659	0.999974110452307	14.8745135820889	10.9069992611918	15.6889101673248	12.689111110002	28.5812174101071	15.3984272861581	18.1247959885008	21.470890231384
TR19101|c0_g1	2392; 2364; 791	GH31; GH33	Indole-3-acetic acid-amido synthetase GH3.3; Probable indole-3-acetic acid-amido synthetase GH3.1	ARATH	K14487	AT2G14960,AT2G23170	GO:0003674,GO:0003824,GO:0008150,GO:0009719,GO:0009725,GO:0009733,GO:0010033,GO:0010252,GO:0010279,GO:0016874,GO:0016879,GO:0016881,GO:0042221,GO:0042592,GO:0048878,GO:0050896,GO:0065007,GO:0065008	0.398214925853837	6.57143192084803	2.24489340795233	0.134056145838164	0.999974110452307	80.3886928305887	134.645025362299	75.8680729205822	96.2257592508484	73.0510349140116	131.113079392434	65.0427805410125	103.676354329274
TR8327|c0_g1	2909; 2719; 2539; 2349; 2271	Y103	Uncharacterized protein sll0103	SYNY3			GO:0003674,GO:0005488,GO:0005515,GO:0008270,GO:0043167,GO:0043169,GO:0046872,GO:0046914	-0.494653311906739	3.24932437222876	2.23824292894914	0.134633892137008	0.999974110452307	15.4903373928123	7.23999088889458	10.0758689930913	11.0818237027351	8.58349660239637	8.83145094353184	6.13719357838478	7.81595575874793
TR6832|c2_g2	2316; 2012	APY2	Apyrase 2	ARATH			GO:0000139,GO:0000166,GO:0001882,GO:0001883,GO:0003674,GO:0003824,GO:0005488,GO:0005524,GO:0005575,GO:0016020,GO:0016021,GO:0016787,GO:0017076,GO:0030554,GO:0031090,GO:0031224,GO:0032549,GO:0032550,GO:0032553,GO:0032555,GO:0032559,GO:0035639,GO:0036094,GO:0043167,GO:0043168,GO:0044422,GO:0044424,GO:0044425,GO:0044431,GO:0044444,GO:0044446,GO:0044464,GO:0097159,GO:0097367,GO:0098588,GO:1901265,GO:…	-0.339841005014272	5.28513667543037	2.2363349496872	0.134800157428743	0.999974110452307	53.576671532938	30.9345065252769	42.6499112173315	42.9737896258734	38.7627054012474	29.9816437159901	38.4291560515683	33.8844670246895
TR4357|c0_g2	311							-0.630113354539253	2.73295254318795	2.23358428327984	0.135040260613366	0.999974110452307	5.44767217178415	5.73557719769571	4.09475954513755	6.17536740686763	12.3730190385607	9.10318789564051	2.81049051720425	6.57459807941737
TR43215|c2_g1	2309; 2297; 2222; 2219; 2214; 2204	BH062	Transcription factor bHLH62	ARATH		AT3G07340	GO:0001071,GO:0003674,GO:0003676,GO:0003677,GO:0003700,GO:0005488,GO:0005515,GO:0005575,GO:0005634,GO:0006139,GO:0006351,GO:0006355,GO:0006725,GO:0006807,GO:0008150,GO:0008152,GO:0009058,GO:0009059,GO:0009889,GO:0009987,GO:0010468,GO:0010556,GO:0016070,GO:0018130,GO:0019219,GO:0019222,GO:0019438,GO:0031323,GO:0031326,GO:0032774,GO:0034641,GO:0034645,GO:0034654,GO:0043170,GO:0043226,GO:0043227,GO:…	-0.350623895242211	5.22542199544255	2.23297345547875	0.135093644113112	0.999974110452307	54.9978034038382	29.1010023391282	42.8339453541916	33.8799266637053	34.0600450286579	38.405489231359	31.3168943345616	33.9304432350351
TR7747|c0_g1	3410; 3268; 2879; 2737; 1864; 1333; 797	PGLR	Probable polygalacturonase	VITVI			GO:0003674,GO:0003824,GO:0004553,GO:0004650,GO:0005575,GO:0005975,GO:0008150,GO:0008152,GO:0016021,GO:0016787,GO:0016798,GO:0031224,GO:0044238,GO:0044425,GO:0071704	-0.549678243048477	3.25801702588919	2.23267596207772	0.135119652197386	0.999974110452307	15.6798216422657	6.67583575469501	11.1340652800369	10.9126355546017	9.17703626107271	4.21192275768442	8.60354239960483	9.37914691049751
TR21033|c0_g1	2469	DRL8; RP8L4; RPM1	Disease resistance protein RPM1; Probable disease resistance RPP8-like protein 4; Putative disease resistance protein At1g58400	ARATH		AT1G58400,AT5G48620	GO:0000166,GO:0001882,GO:0001883,GO:0003674,GO:0005488,GO:0005515,GO:0005524,GO:0005575,GO:0005886,GO:0006950,GO:0006952,GO:0008150,GO:0016020,GO:0017076,GO:0030554,GO:0032549,GO:0032550,GO:0032553,GO:0032555,GO:0032559,GO:0035639,GO:0036094,GO:0043167,GO:0043168,GO:0043531,GO:0044464,GO:0050896,GO:0097159,GO:0097367,GO:1901265,GO:1901363	0.50986213459619	3.35823121153111	2.22938623853971	0.135407627027216	0.999974110452307	5.63715642123751	12.035309529591	8.55758736399532	11.4201999990018	9.77057591974905	13.9038740495604	7.57111731165225	12.3216243726144
TR34134|c0_g1	2506; 2493	Y3739	Uncharacterized membrane protein At3g27390	ARATH		AT3G27390	GO:0005575,GO:0005886,GO:0016020,GO:0016021,GO:0031224,GO:0044425,GO:0044464	0.350721737954298	6.3006352140527	2.22891635745648	0.135448815359004	0.999974110452307	78.209623961875	77.1952275296423	98.090194946441	59.723416291076	52.3228037571608	76.4939520185912	94.0653969023462	93.8374453153207
TR27462|c0_g1	1300; 1300	HSP70; MD37C	Heat shock 70 kDa protein; Probable mediator of RNA polymerase II transcription subunit 37c	ARATH; SOYBN			GO:0000166,GO:0001882,GO:0001883,GO:0003674,GO:0005488,GO:0005524,GO:0017076,GO:0030554,GO:0032549,GO:0032550,GO:0032553,GO:0032555,GO:0032559,GO:0035639,GO:0036094,GO:0043167,GO:0043168,GO:0097159,GO:0097367,GO:1901265,GO:1901363	-0.715447081145071	2.39810157058611	2.22198902103607	0.136057674449276	0.999974110452307	9.80580990921147	2.02155589754849	4.96892169522309	3.5952481478339	4.88528795987453	3.80431732952141	8.48882850094344	3.99993030006512
TR19726|c0_g1	1415; 1400; 1397	NAS4	Probable nicotianamine synthase 4	ARATH	K05953	AT1G56430	GO:0000902,GO:0000904,GO:0003006,GO:0003674,GO:0003824,GO:0006082,GO:0006576,GO:0006807,GO:0006810,GO:0007275,GO:0008150,GO:0008152,GO:0009058,GO:0009308,GO:0009309,GO:0009555,GO:0009653,GO:0009826,GO:0009860,GO:0009932,GO:0009987,GO:0010232,GO:0010233,GO:0016043,GO:0016049,GO:0016053,GO:0016740,GO:0016765,GO:0018130,GO:0019752,GO:0022414,GO:0030410,GO:0030417,GO:0030418,GO:0032501,GO:0032502,GO:…	-0.571483986520296	2.69602569104598	2.22112794481918	0.136133570206411	0.999974110452307	8.33730697594791	2.96181445454778	4.04875101092252	6.34455555500099	8.58349660239637	7.38218719895225	5.1621254397629	8.22974165185811
TR5681|c0_g1	2462; 1440	LRK91	L-type lectin-domain containing receptor kinase IX.1	ARATH		AT5G10530	GO:0000166,GO:0001882,GO:0001883,GO:0003674,GO:0003824,GO:0004672,GO:0004674,GO:0005488,GO:0005524,GO:0005575,GO:0005886,GO:0006464,GO:0006468,GO:0006793,GO:0006796,GO:0008150,GO:0008152,GO:0009987,GO:0016020,GO:0016021,GO:0016301,GO:0016310,GO:0016740,GO:0016772,GO:0016773,GO:0017076,GO:0019538,GO:0030246,GO:0030554,GO:0031224,GO:0032549,GO:0032550,GO:0032553,GO:0032555,GO:0032559,GO:0035639,GO:…	0.43664737638129	4.02063359240493	2.21670698507344	0.136523983384666	0.999974110452307	14.8745135820889	21.2028304603341	16.8391235227005	17.299488146636	10.6380569593529	20.8331663283315	12.2743871567696	15.0801969933489
TR17677|c0_g1	2090; 541; 532; 453	PUB20; PUB21	U-box domain-containing protein 20; U-box domain-containing protein 21	ARATH		AT5G37490,AT1G66160	GO:0003674,GO:0003824,GO:0004842,GO:0006464,GO:0008150,GO:0008152,GO:0009719,GO:0009987,GO:0010033,GO:0010200,GO:0010243,GO:0016567,GO:0016740,GO:0016874,GO:0019538,GO:0019787,GO:0032446,GO:0036211,GO:0042221,GO:0043170,GO:0043412,GO:0044237,GO:0044238,GO:0044260,GO:0044267,GO:0050896,GO:0070647,GO:0071704,GO:1901698,GO:1901700	0.440227849743926	3.59995204619397	2.21641971083464	0.13654939580675	0.999974110452307	8.47942016303793	14.9030981284389	12.6983554433479	9.30534814733479	10.5010862688892	14.2661899857053	14.5686651299975	11.5860050070852
[truncated: 15,069 more rows]

## Sheet: Hermes + TMP, Model 0,1,2,3 
S1 Table. Gene expression under Al treatment in the flax cultivars resistant to Al. Model [0,1,2,3].
[truncated: 15,780 more rows]
