# Supplementary material for: Glutathione S-transferases and UDP-glycosyltransferases Are Involved in Response to Aluminum Stress in Flax
Source: Front Plant Sci. 2016 Dec 21;7:1920. doi: 10.3389/fpls.2016.01920 (PMC5174120; doi:10.3389/fpls.2016.01920)
Supplement: Supplementary file 2 [file Table2.XLSX]

## Sheet: Lira + Orshansky, Model 0,1,1,1
S2 Table. Gene expression under Al treatment in the flax cultivars sensitive to Al. Model [0,1,1,1].
Gene	Transcript lengths	Blast symbol	Blast name	Blast species	KEGG Orthology	KEGG A.Thaliana	Gene Ontology	log2(FC)	log2(CPM)	LR	PValue	FDR	Lira-N	Lira-Al4	Lira-Al12	Lira-Al24	Orshansky-N	Orshansky-Al4	Orshansky-Al12	Orshansky-Al24
TR23209|c0_g1	1531	EXL3	GDSL esterase/lipase EXL3	ARATH		AT1G75900	GO:0003674,GO:0003824,GO:0005575,GO:0005576,GO:0006629,GO:0008150,GO:0008152,GO:0009056,GO:0016042,GO:0016298,GO:0016787,GO:0016788,GO:0044238,GO:0044699,GO:0044710,GO:0044712,GO:0071704,GO:1901575	1.57734459161766	5.59013287927173	19.7609695161561	8.77565617417963e-06	0.137856782840188	22.4003880841896	32.5378147056461	91.4617133769513	59.0587969960873	16.2661957869539	47.0531184972804	72.9046599527527	42.9554813804944
TR12467|c0_g4	1948; 1870; 559	PME17; PME2	Pectinesterase 2; Probable pectinesterase/pectinesterase inhibitor 17	ARATH; CITSI	K01051	AT2G45220	GO:0000272,GO:0003674,GO:0003824,GO:0004857,GO:0005575,GO:0005576,GO:0005618,GO:0005975,GO:0005976,GO:0006950,GO:0006952,GO:0008150,GO:0008152,GO:0009056,GO:0009057,GO:0009605,GO:0009607,GO:0009617,GO:0009620,GO:0009892,GO:0009987,GO:0010393,GO:0016020,GO:0016043,GO:0016052,GO:0016787,GO:0016788,GO:0019222,GO:0030234,GO:0030312,GO:0030599,GO:0042545,GO:0042742,GO:0043086,GO:0043170,GO:0043207,GO:…	-2.82883740103942	5.43295867787163	14.031847043255	0.000179740518890489	0.999974497893903	15.761359036613	38.9378953759759	21.7101683802296	10.9496595101806	226.205442130805	17.9346804298191	0.712887809185978	11.8961922118913
TR48124|c0_g1	1972	C94A1	Cytochrome P450 94A1	VICSA			GO:0003674,GO:0003824,GO:0004497,GO:0005488,GO:0005506,GO:0005575,GO:0005789,GO:0008150,GO:0008152,GO:0016020,GO:0016021,GO:0016491,GO:0016705,GO:0020037,GO:0031090,GO:0031224,GO:0043167,GO:0043169,GO:0044422,GO:0044424,GO:0044425,GO:0044432,GO:0044444,GO:0044446,GO:0044464,GO:0044699,GO:0044710,GO:0046872,GO:0046906,GO:0046914,GO:0055114,GO:0097159,GO:0098588,GO:0098589,GO:1901363	1.4701292129587	3.50563676999733	13.7568441012411	0.000208061361817201	0.999974497893903	4.15572810611662	7.62147011123243	15.3889346149017	12.6837684823812	5.50008058983332	20.9441279395846	10.4081620141153	13.3495731608554
TR23209|c0_g2	2282	EXL3; GDL52	GDSL esterase/lipase At3g14820; GDSL esterase/lipase EXL3	ARATH		AT1G75900,AT3G14820	GO:0003674,GO:0003824,GO:0005575,GO:0005576,GO:0006629,GO:0008150,GO:0008152,GO:0009056,GO:0016042,GO:0016298,GO:0016787,GO:0016788,GO:0044238,GO:0044699,GO:0044710,GO:0044712,GO:0071704,GO:1901575	1.36900308909026	5.45544795968235	12.8904388572402	0.000330264980162504	0.999974497893903	25.4411647472017	25.6491782589553	76.552320633902	64.6574916777633	14.6278739091312	44.4910212930205	64.159902826738	34.7196560030312
TR26571|c0_g1	1247	HS17C	17.6 kDa class I heat shock protein 3	ARATH	K13993	AT1G53540	GO:0005575,GO:0005737,GO:0044424,GO:0044464	-1.49120046619029	2.63414396287636	12.4508577953832	0.000417799897666216	0.999974497893903	6.74038826967695	3.22446812398295	2.87725123111477	6.29233827055628	16.8123030795614	2.56209720425987	6.13083515899941	4.09099822671376
TR53996|c0_g1	1991; 1917; 1901	COL10	Zinc finger protein CONSTANS-LIKE 10	ARATH		AT5G48250	GO:0001071,GO:0003674,GO:0003700,GO:0005488,GO:0005515,GO:0005575,GO:0005634,GO:0005886,GO:0006355,GO:0008150,GO:0008270,GO:0009889,GO:0010468,GO:0010556,GO:0016020,GO:0019219,GO:0019222,GO:0031323,GO:0031326,GO:0043167,GO:0043169,GO:0043226,GO:0043227,GO:0043229,GO:0043231,GO:0044424,GO:0044464,GO:0046872,GO:0046914,GO:0050789,GO:0050794,GO:0051171,GO:0051252,GO:0060255,GO:0065007,GO:0080090,GO:…	1.17318307759203	5.14799156488788	12.34745458048	0.000441588153528112	0.999974497893903	16.5215532023661	57.063314678971	31.3446005329018	30.1239501456552	19.8939085164184	63.035724866711	29.0382967608422	35.8500634077811
TR12630|c0_g1	1615	SHT	Spermidine hydroxycinnamoyl transferase	ARATH		AT2G19070	GO:0003674,GO:0003824,GO:0006807,GO:0007275,GO:0008150,GO:0008152,GO:0009058,GO:0009555,GO:0009987,GO:0010208,GO:0010584,GO:0010927,GO:0016043,GO:0016410,GO:0016740,GO:0016746,GO:0016747,GO:0032501,GO:0032502,GO:0034641,GO:0043603,GO:0043604,GO:0044237,GO:0044249,GO:0044271,GO:0044699,GO:0044707,GO:0044763,GO:0044767,GO:0045229,GO:0048229,GO:0048646,GO:0048856,GO:0050734,GO:0071704,GO:0071840,GO:…	-1.72562355732371	4.65130216815168	12.2466122518603	0.000466103626402598	0.999974497893903	54.3285430458173	21.8384432033391	15.2145557524099	20.710215725138	50.6709552212304	17.2839890763562	1.66340488810061	18.5171498682833
TR32284|c0_g1	519							-1.39929347625021	2.39258679060645	11.6327748478202	0.000647998139262624	0.999974497893903	7.85533971278141	3.17561254634684	2.17973578114755	3.12139614996099	11.3902378172435	4.06682095914264	5.41794734981343	3.92951145460663
TR15765|c0_g1	1909; 1754; 1693; 1619; 1391; 1317	BG1; E13A; E13B	Glucan endo-1,3-beta-glucosidase; Glucan endo-1,3-beta-glucosidase, basic isoform; Probable glucan endo-1,3-beta-glucosidase BG1 {ECO:0000305}	ARATH; PRUPE; SOYBN		AT3G57270	GO:0003674,GO:0003824,GO:0004553,GO:0005575,GO:0005576,GO:0005773,GO:0005975,GO:0006950,GO:0006952,GO:0008150,GO:0008152,GO:0008422,GO:0009607,GO:0015926,GO:0016787,GO:0016798,GO:0042973,GO:0043226,GO:0043227,GO:0043229,GO:0043231,GO:0044238,GO:0044424,GO:0044444,GO:0044464,GO:0050896,GO:0071704	0.887272452416553	5.80643580897728	11.6095580983813	0.000656137406256759	0.999974497893903	32.9417471826317	50.2235338099162	50.9186278476068	57.2255960826181	35.3019357007032	73.1621090549761	88.5881917548442	58.6196982748853
TR1063|c0_g1	1295; 1292	PER27	Peroxidase 27	ARATH	K00430	AT3G01190	GO:0003674,GO:0003824,GO:0004601,GO:0005488,GO:0005575,GO:0005576,GO:0006950,GO:0006979,GO:0008150,GO:0008152,GO:0009056,GO:0009987,GO:0016209,GO:0016491,GO:0016684,GO:0020037,GO:0042743,GO:0042744,GO:0043167,GO:0043169,GO:0044237,GO:0044248,GO:0044699,GO:0044710,GO:0044712,GO:0044763,GO:0046872,GO:0046906,GO:0050896,GO:0055114,GO:0072593,GO:0097159,GO:1901363	1.30064330997971	4.65562724868011	11.5799256060235	0.000666676087003277	0.999974497893903	11.9603882078478	30.5347360225658	19.9663797553116	19.9670261656235	11.9753527736087	50.7132573605088	36.7374851000507	18.947781260569
TR49863|c0_g1	1069; 961; 946; 916; 632; 524	HSP11; HSP12; HSP14; HSP16	17.5 kDa class I heat shock protein; 17.6 kDa class I heat shock protein; 18.1 kDa class I heat shock protein; 18.2 kDa class I heat shock protein; 18.5 kDa class I heat shock protein	MEDSA; SOLPE; SOYBN	K13993		GO:0005575,GO:0005737,GO:0044424,GO:0044464	-0.783171471415032	7.01773497714492	11.0978549431604	0.000864276289160665	0.999974497893903	195.420580209581	110.26703872469	139.939037149673	113.311634840647	182.204797412138	78.6523173498187	128.082176383747	88.0102907983815
TR31582|c1_g1	2241; 2129; 2116; 2055; 1968; 1952; 1950; 1878; 1790; 1634; 1514; 693	DTX30; DTX33	Protein DETOXIFICATION 30 {ECO:0000303|PubMed:11739388}; Protein DETOXIFICATION 33 {ECO:0000303|PubMed:11739388}	ARATH	K03327	AT1G47530	GO:0003674,GO:0005215,GO:0005575,GO:0005774,GO:0006810,GO:0006855,GO:0008150,GO:0009987,GO:0015238,GO:0015291,GO:0015297,GO:0015893,GO:0016020,GO:0016021,GO:0022804,GO:0022857,GO:0031090,GO:0031224,GO:0044422,GO:0044424,GO:0044425,GO:0044437,GO:0044444,GO:0044446,GO:0044464,GO:0044699,GO:0044763,GO:0044765,GO:0051179,GO:0051234,GO:0055085,GO:0090484,GO:0098588,GO:1902578	1.37963943931669	8.09541446322957	11.0437839673641	0.000889850511026768	0.999974497893903	152.799027316361	216.332497772674	162.34672097987	496.79744755014	95.6077838700814	425.348804116729	398.029026795504	240.077001199255
TR35152|c0_g1	801	PRB1	Basic form of pathogenesis-related protein 1	TOBAC			GO:0005575,GO:0005576,GO:0006950,GO:0006952,GO:0008150,GO:0009607,GO:0050896	3.10330454795161	2.65457761576235	10.9117263981343	0.00095557429676699	0.999974497893903	0.861553387853445	6.30236951505758	27.8570232830657	2.67548241425228	0.975191593942079	4.55483947423976	1.23567220258903	5.00608993532078
TR24706|c0_g1	3093; 3081; 2784; 2772; 2023; 522; 510	UFAA1	Tuberculostearic acid methyltransferase UfaA1 {ECO:0000305}	MYCTU	K00574		GO:0003674,GO:0003824,GO:0005975,GO:0006082,GO:0006629,GO:0006631,GO:0006633,GO:0008150,GO:0008152,GO:0008168,GO:0008610,GO:0008757,GO:0009058,GO:0009311,GO:0009312,GO:0009877,GO:0009987,GO:0016043,GO:0016051,GO:0016053,GO:0016491,GO:0016740,GO:0016741,GO:0019752,GO:0032259,GO:0032787,GO:0043436,GO:0044237,GO:0044238,GO:0044249,GO:0044255,GO:0044281,GO:0044283,GO:0044403,GO:0044419,GO:0044699,GO:…	-1.09925155942634	3.01604292001643	10.6990146060579	0.00107192612716368	0.999974497893903	9.73048532163891	5.22754680706327	4.2722821310492	5.94551647611617	16.8513107433191	5.93755860034826	7.50908492342563	8.39731214957034
TR15681|c0_g1	594; 594	PIP24	Aquaporin PIP2-4	MAIZE	K09872		GO:0003674,GO:0005215,GO:0005575,GO:0005886,GO:0006810,GO:0008150,GO:0016020,GO:0016021,GO:0031224,GO:0044425,GO:0044464,GO:0051179,GO:0051234	-1.30846747844154	6.55234681607247	10.6827974664623	0.00108136407905356	0.999974497893903	93.7572804428749	25.2094780602303	97.6521629954104	63.1215665881	245.319197372069	54.3327280141457	114.632359717105	55.7667653009928
TR13257|c0_g1	4284; 3740	AB15B	ABC transporter B family member 15	ARATH	K05658	AT3G28345	GO:0000166,GO:0001882,GO:0001883,GO:0003674,GO:0003824,GO:0005215,GO:0005488,GO:0005524,GO:0005575,GO:0005886,GO:0006810,GO:0008150,GO:0009987,GO:0015399,GO:0015405,GO:0016020,GO:0016021,GO:0016301,GO:0016462,GO:0016740,GO:0016772,GO:0016787,GO:0016817,GO:0016818,GO:0016820,GO:0016887,GO:0017076,GO:0017111,GO:0022804,GO:0022857,GO:0030554,GO:0031224,GO:0032549,GO:0032550,GO:0032553,GO:0032555,GO:…	1.19420706569462	6.55741562192642	10.4028162819167	0.0012582326872441	0.999974497893903	26.6067958013564	79.7323027021238	66.1331836000167	135.409137743546	69.0435648510992	154.945878543335	125.753409540406	95.0618798470591
TR50863|c0_g1	4774	PDR1	Pleiotropic drug resistance protein 1	TOBAC			GO:0000166,GO:0001882,GO:0001883,GO:0003674,GO:0003824,GO:0005488,GO:0005524,GO:0005575,GO:0006810,GO:0008150,GO:0016020,GO:0016021,GO:0016462,GO:0016787,GO:0016817,GO:0016818,GO:0016887,GO:0017076,GO:0017111,GO:0030554,GO:0031224,GO:0032549,GO:0032550,GO:0032553,GO:0032555,GO:0032559,GO:0035639,GO:0036094,GO:0043167,GO:0043168,GO:0044425,GO:0051179,GO:0051234,GO:0097159,GO:0097367,GO:1901265,GO:…	1.25909350170174	5.42724236982934	10.3802462531894	0.00127370705348559	0.999974497893903	20.2211648090309	43.5791752514059	32.8268208640821	100.082860681289	21.7662763767872	45.589062951989	51.1853446995532	28.314014042782
TR49613|c0_g1	411							3.99708020940497	2.21410404227788	10.2792108977512	0.00134537473309159	0.999974497893903	0.506796110502027	8.74514839686285	0.130784146868853	15.0619750728276	0.234045982546099	7.27960951686533	3.65949075382135	0.861262784571317
TR20293|c1_g1	1334	C71DA	Cytochrome P450 71D10	SOYBN			GO:0003674,GO:0003824,GO:0004497,GO:0005488,GO:0005506,GO:0005575,GO:0008150,GO:0008152,GO:0009058,GO:0016020,GO:0016491,GO:0016705,GO:0016709,GO:0019748,GO:0020037,GO:0043167,GO:0043169,GO:0044550,GO:0044699,GO:0044710,GO:0044711,GO:0046872,GO:0046906,GO:0046914,GO:0055114,GO:0097159,GO:1901363	-1.59253602404773	3.42165467600404	10.0990006355209	0.00148349751976532	0.999974497893903	10.490679487392	13.6307061604734	5.71090774660659	8.02644724275683	31.9472766175425	8.98767431970524	2.13866342755793	3.7141957584638
TR46925|c0_g1	1966	M810; COPIA	Uncharacterized mitochondrial protein AtMg00810; Copia protein	ARATH; DROME		ArthMp070	GO:0005575,GO:0005739,GO:0043226,GO:0043227,GO:0043229,GO:0043231,GO:0044424,GO:0044444,GO:0044464	1.85188126086377	4.45009116039283	9.73864932075912	0.00180433432520682	0.999974497893903	7.85533971278141	22.2292878244279	5.05698701226232	41.7672532447161	6.86534882135223	33.469936493744	43.1534753827245	13.7802045531411
TR32268|c0_g1	887; 806							-1.183720703482	4.37828952410803	9.628674702853	0.00191562787396701	0.999974497893903	14.3423299272074	17.0017410173646	14.9093927430493	21.8993190203612	56.873173758702	17.161984447582	13.5923942284793	9.52771955432019
TR32104|c0_g2	1748; 1604; 1531; 1277; 285	APRR1	Two-component response regulator-like APRR1	ARATH	K12127	AT5G61380	GO:0000160,GO:0001071,GO:0003006,GO:0003674,GO:0003676,GO:0003677,GO:0003700,GO:0005488,GO:0005515,GO:0005575,GO:0005634,GO:0006139,GO:0006351,GO:0006355,GO:0006725,GO:0006807,GO:0007165,GO:0007623,GO:0008150,GO:0008152,GO:0009058,GO:0009059,GO:0009791,GO:0009889,GO:0009892,GO:0009908,GO:0009987,GO:0010031,GO:0010468,GO:0010556,GO:0010605,GO:0010629,GO:0016070,GO:0018130,GO:0019219,GO:0019222,GO:…	1.74166233838465	3.86701636325745	9.60214685572321	0.00194350013357993	0.999974497893903	5.82815527077331	29.6064800474798	9.28567442768857	11.6928490696951	4.68091965092198	34.5679781527125	6.74867126029392	13.5110599329625
TR3298|c0_g2	1445; 1419; 1374; 1334; 1015	BIOHC; MHPC; YUGF	2-hydroxy-6-oxononadienedioate/2-hydroxy-6-oxononatrienedioate hydrolase; Biotin biosynthesis bifunctional protein BioHC; Uncharacterized hydrolase YugF	BACSU; ECO57; ECOSE; TERTT	K02169,K05714		GO:0003674,GO:0003824,GO:0005575,GO:0005737,GO:0006082,GO:0006725,GO:0006766,GO:0006767,GO:0006768,GO:0006790,GO:0006805,GO:0006807,GO:0008150,GO:0008152,GO:0008168,GO:0008171,GO:0009056,GO:0009058,GO:0009102,GO:0009110,GO:0009987,GO:0010340,GO:0016053,GO:0016054,GO:0016740,GO:0016741,GO:0016787,GO:0016788,GO:0016822,GO:0016823,GO:0018130,GO:0018771,GO:0018962,GO:0019380,GO:0019439,GO:0019752,GO:…	1.92348200449669	3.16256393545383	9.58590904145006	0.00196076335844441	0.999974497893903	2.43262133040973	6.497791825602	3.26960367172133	13.7242338657015	3.27664375564538	17.0806480283991	19.7707552414244	4.79077423917795
TR44570|c0_g2	1681; 1422; 1063; 1062; 996	PCL1	Transcription factor LUX	ARATH		AT3G46640	GO:0003674,GO:0003676,GO:0003677,GO:0005488,GO:0005575,GO:0005634,GO:0006139,GO:0006351,GO:0006355,GO:0006725,GO:0006807,GO:0007623,GO:0008150,GO:0008152,GO:0009058,GO:0009059,GO:0009889,GO:0009987,GO:0010468,GO:0010556,GO:0016070,GO:0018130,GO:0019219,GO:0019222,GO:0019438,GO:0031323,GO:0031326,GO:0032774,GO:0034641,GO:0034645,GO:0034654,GO:0042752,GO:0042753,GO:0043170,GO:0043226,GO:0043227,GO:…	2.28098906982252	2.93786251057512	9.53228761728581	0.00201888318015832	0.999974497893903	1.72310677570689	15.9269183093703	4.66463457165576	3.7159477975726	2.14542150667257	22.0015013889617	2.18618928150366	8.0743386053561
TR50184|c0_g1	1361	U74F1	UDP-glycosyltransferase 74F1	ARATH	K13691	AT2G43840	GO:0003674,GO:0003824,GO:0008150,GO:0008152,GO:0016740,GO:0016757,GO:0016758	1.93370972230147	5.84563201583268	9.52504260194209	0.0020268688306813	0.999974497893903	19.9677667537798	31.1210029541991	16.5659919367214	119.752611023106	16.8903184070768	94.4722508808836	127.93959882191	32.6203279656386
TR35181|c1_g1	499							-2.02674215930583	6.83623120419338	9.25077555841483	0.00235395712939212	0.999974497893903	175.351454233701	22.3269989797001	17.2635073866886	6.93643588880219	350.522866526541	145.592190337307	105.22224063585	89.7866452915598
TR6955|c0_g1	1001; 647							-0.893530266507539	3.85678247166684	9.20461587297081	0.00241405646580393	0.999974497893903	23.9207764156957	10.9925049681237	13.339982980623	7.92735530148822	20.1279544989645	14.4372144049564	9.36259322730917	15.0182698059623
TR51826|c1_g2	1229; 1112	ERF92	Ethylene-responsive transcription factor 1B	ARATH	K14516	AT3G23240	GO:0000160,GO:0001071,GO:0003674,GO:0003676,GO:0003677,GO:0003700,GO:0005488,GO:0005575,GO:0005634,GO:0006139,GO:0006351,GO:0006355,GO:0006725,GO:0006807,GO:0006950,GO:0006952,GO:0007165,GO:0008150,GO:0008152,GO:0009058,GO:0009059,GO:0009755,GO:0009867,GO:0009873,GO:0009889,GO:0009987,GO:0010468,GO:0010556,GO:0016070,GO:0018130,GO:0019219,GO:0019222,GO:0019438,GO:0031323,GO:0031326,GO:0032774,GO:…	-1.3328574804576	2.84303673457134	9.13720824204396	0.00250462980647718	0.999974497893903	9.17300960008668	6.79092529141864	3.44398253421313	10.4541998038376	16.617264760773	3.5381342344541	2.80402538279818	3.7141957584638
TR31220|c0_g1	1518	TIP21	Aquaporin TIP2-1	ARATH	K09873	AT3G16240	GO:0000322,GO:0000325,GO:0000326,GO:0003674,GO:0005215,GO:0005275,GO:0005372,GO:0005575,GO:0005618,GO:0005773,GO:0005774,GO:0005794,GO:0005886,GO:0005911,GO:0006810,GO:0006811,GO:0006812,GO:0006820,GO:0006833,GO:0008150,GO:0008324,GO:0008509,GO:0008519,GO:0008643,GO:0009505,GO:0009506,GO:0009507,GO:0009526,GO:0009536,GO:0009705,GO:0009941,GO:0009987,GO:0015075,GO:0015077,GO:0015101,GO:0015103,GO:…	-0.886022652073968	8.73319716168886	9.04773998325322	0.0026301974771123	0.999974497893903	708.196884815532	378.093315325819	550.42687945538	294.798525274093	589.288776387319	268.328846884232	308.062585276234	306.448064535282
TR38355|c0_g1	2630	SBT11	Subtilisin-like protease SBT1.1 {ECO:0000303|PubMed:16193095}	ARATH		AT1G01900	GO:0003674,GO:0003824,GO:0004175,GO:0004252,GO:0005575,GO:0005578,GO:0005618,GO:0006508,GO:0008150,GO:0008152,GO:0008233,GO:0008236,GO:0016787,GO:0017171,GO:0019538,GO:0030312,GO:0031012,GO:0043170,GO:0044238,GO:0044421,GO:0044464,GO:0070011,GO:0071704	-0.986870815204317	3.69586051253008	9.00639916941672	0.00269035946386173	0.999974497893903	12.5685435404503	10.3573824588543	7.45469637152463	11.6433030990608	28.2805562243203	10.0043795594909	13.830023498208	8.61262784571317
TR31220|c0_g2	1519	TIP21	Aquaporin TIP2-1	ARATH	K09873	AT3G16240	GO:0000322,GO:0000325,GO:0000326,GO:0003674,GO:0005215,GO:0005275,GO:0005372,GO:0005575,GO:0005618,GO:0005773,GO:0005774,GO:0005794,GO:0005886,GO:0005911,GO:0006810,GO:0006811,GO:0006812,GO:0006820,GO:0006833,GO:0008150,GO:0008324,GO:0008509,GO:0008519,GO:0008643,GO:0009505,GO:0009506,GO:0009507,GO:0009526,GO:0009536,GO:0009705,GO:0009941,GO:0009987,GO:0015075,GO:0015077,GO:0015101,GO:0015103,GO:…	-0.896800335802784	8.69526740331008	9.00027756233419	0.00269938605680941	0.999974497893903	694.412030609877	363.876342233712	548.465117252347	284.195687558353	575.246017434553	259.381840774118	294.042458362243	295.68227972814
TR7105|c0_g1	2138; 2138; 1145; 1145	C78A6; C78A9	Cytochrome P450 78A6; Cytochrome P450 78A9	ARATH		AT2G46660	GO:0003006,GO:0003674,GO:0003824,GO:0004497,GO:0005488,GO:0005506,GO:0005575,GO:0008150,GO:0008152,GO:0009058,GO:0009791,GO:0010154,GO:0016020,GO:0016021,GO:0016491,GO:0016705,GO:0016709,GO:0019748,GO:0020037,GO:0022414,GO:0031224,GO:0032501,GO:0032502,GO:0040008,GO:0043167,GO:0043169,GO:0044425,GO:0044550,GO:0044699,GO:0044702,GO:0044707,GO:0044710,GO:0044711,GO:0044767,GO:0046872,GO:0046906,GO:…	0.674756429149034	5.34697898892242	8.82889770569733	0.0029649742654437	0.999974497893903	23.261941472043	41.0875407919645	42.5920371636232	41.3213395090074	32.8054452202115	47.5411370123775	46.9555436983831	49.3072944167079
TR26619|c0_g1	1170; 1169	NRT31	High-affinity nitrate transporter 3.1	ARATH		AT5G50200	GO:0001101,GO:0003674,GO:0005215,GO:0005575,GO:0005886,GO:0006082,GO:0006807,GO:0006810,GO:0006811,GO:0006820,GO:0006950,GO:0008150,GO:0008152,GO:0008509,GO:0009611,GO:0009987,GO:0010035,GO:0010167,GO:0015075,GO:0015103,GO:0015112,GO:0015698,GO:0015706,GO:0016020,GO:0016021,GO:0022857,GO:0022891,GO:0022892,GO:0031224,GO:0042126,GO:0042128,GO:0042221,GO:0043436,GO:0044237,GO:0044281,GO:0044425,GO:…	1.15532620063016	5.56606338925277	8.74139375339617	0.00311066668788049	0.999974497893903	24.9343686366997	84.1781602670094	35.0937460764756	27.943927437746	24.3017745210366	89.5107293107296	42.2029583038099	50.0608993532078
TR26879|c0_g1	601							2.96218296702707	2.91651475802889	8.71708876342199	0.00315241029735454	0.999974497893903	1.67242716465669	5.71610258342432	2.57208822175411	35.8712827392342	0.780153275153663	7.11693667849963	5.03774051824758	1.07657848071415
TR27462|c0_g1	1300; 1300	HSP70; MD37C	Heat shock 70 kDa protein; Probable mediator of RNA polymerase II transcription subunit 37c	ARATH; SOYBN			GO:0000166,GO:0001882,GO:0001883,GO:0003674,GO:0005488,GO:0005524,GO:0017076,GO:0030554,GO:0032549,GO:0032550,GO:0032553,GO:0032555,GO:0032559,GO:0035639,GO:0036094,GO:0043167,GO:0043168,GO:0097159,GO:0097367,GO:1901265,GO:1901363	-1.14498839205478	2.5084709996504	8.69308591375889	0.00319419371068149	0.999974497893903	6.84174749177736	2.98019023580242	4.3594715622951	5.25187288723595	12.0923757648818	3.29412497690554	5.41794734981343	4.413971770928
TR50622|c0_g1	1574; 1293; 410						GO:0003674,GO:0005488,GO:0043167,GO:0043169,GO:0046872	-0.82776244066365	3.94530690867517	8.68187347703938	0.00321390439239936	0.999974497893903	28.3805821881135	12.995583651204	9.98318987765579	12.0892168347695	17.2023797171383	15.5759242735163	11.881463486433	14.4261516415696
TR23326|c0_g1	346	GL117	Germin-like protein subfamily 1 member 17	ARATH		AT5G39150	GO:0003674,GO:0005488,GO:0005575,GO:0005576,GO:0030145,GO:0043167,GO:0043169,GO:0045735,GO:0046872,GO:0046914,GO:0048046	0.899568662120324	4.96407204296887	8.67140862900142	0.00323241237746426	0.999974497893903	20.8293201416333	35.713427251993	40.1507330887379	20.710215725138	16.9293260708345	50.1439024262288	28.705615783222	35.7424055597097
TR38289|c1_g1	2964; 2952	WNK4	Probable serine/threonine-protein kinase WNK4	ARATH	K08867	AT5G58350	GO:0000166,GO:0001882,GO:0001883,GO:0003674,GO:0003824,GO:0004672,GO:0004674,GO:0005488,GO:0005524,GO:0005575,GO:0005634,GO:0005737,GO:0006464,GO:0006468,GO:0006793,GO:0006796,GO:0008150,GO:0008152,GO:0009987,GO:0016301,GO:0016310,GO:0016740,GO:0016772,GO:0016773,GO:0017076,GO:0019538,GO:0030554,GO:0032549,GO:0032550,GO:0032553,GO:0032555,GO:0032559,GO:0035639,GO:0036094,GO:0036211,GO:0043167,GO:…	0.709135932230854	6.30488203898696	8.66673338746945	0.00324071591422264	0.999974497893903	52.3013586038091	67.0298525167365	77.511404377607	113.856640517625	54.6887445882718	104.761307907514	77.0394092460313	84.5652396600962
TR44845|c0_g1	2956	POT5	Potassium transporter 5	ARATH	K03549	AT4G13420	GO:0003674,GO:0005215,GO:0005575,GO:0005886,GO:0006810,GO:0006811,GO:0006812,GO:0006813,GO:0008150,GO:0008324,GO:0009674,GO:0009987,GO:0015075,GO:0015077,GO:0015079,GO:0015291,GO:0015293,GO:0015672,GO:0016020,GO:0016021,GO:0022804,GO:0022820,GO:0022857,GO:0022890,GO:0022891,GO:0022892,GO:0030001,GO:0031224,GO:0034220,GO:0044425,GO:0044464,GO:0044699,GO:0044763,GO:0044765,GO:0046873,GO:0051179,GO:…	1.11756062434185	4.59807866203955	8.6079195617376	0.00334704402963104	0.999974497893903	9.32504843323729	42.6509192763199	16.1736394961148	27.2998298195001	16.3442111144692	28.3050738756328	35.2166577737873	17.7097160077477
TR7024|c0_g1	1997; 1996; 1990	C82C4	Cytochrome P450 82C4	ARATH	K00517	AT4G31940	GO:0003674,GO:0003824,GO:0004497,GO:0005488,GO:0005506,GO:0005575,GO:0008150,GO:0008152,GO:0009058,GO:0009987,GO:0010035,GO:0010038,GO:0010039,GO:0016020,GO:0016021,GO:0016491,GO:0016705,GO:0016709,GO:0019748,GO:0020037,GO:0031224,GO:0042221,GO:0043167,GO:0043169,GO:0044425,GO:0044550,GO:0044699,GO:0044710,GO:0044711,GO:0046872,GO:0046906,GO:0046914,GO:0050896,GO:0051716,GO:0055114,GO:0070887,GO:…	-1.1619502300386	5.19948179962264	8.51382491275871	0.00352458445157436	0.999974497893903	44.6487373352285	39.9638625063341	17.4814809648034	20.6606697545037	80.5508256596157	32.7379087210983	10.5032137220067	46.5620192908868
TR50863|c0_g2	4773	PDR1	Pleiotropic drug resistance protein 1	TOBAC			GO:0000166,GO:0001882,GO:0001883,GO:0003674,GO:0003824,GO:0005488,GO:0005524,GO:0005575,GO:0006810,GO:0008150,GO:0016020,GO:0016021,GO:0016462,GO:0016787,GO:0016817,GO:0016818,GO:0016887,GO:0017076,GO:0017111,GO:0030554,GO:0031224,GO:0032549,GO:0032550,GO:0032553,GO:0032555,GO:0032559,GO:0035639,GO:0036094,GO:0043167,GO:0043168,GO:0044425,GO:0051179,GO:0051234,GO:0097159,GO:0097367,GO:1901265,GO:…	1.13591715718893	5.54075709140942	8.45519686819819	0.00364001846665654	0.999974497893903	23.515339527294	46.1196652884834	32.914010295328	105.136549685988	25.4329967700094	50.3879116837773	58.837007184816	29.3905925234962
TR19919|c0_g1	966	HS22M	Heat shock 22 kDa protein, mitochondrial	PEA			GO:0005575,GO:0005739,GO:0043226,GO:0043227,GO:0043229,GO:0043231,GO:0044424,GO:0044444,GO:0044464	-0.996125818785733	2.79918591737274	8.43423681612101	0.00368221390045418	0.999974497893903	8.81825232273526	3.81073505561621	4.14149798418035	5.00414303406444	13.0675673588239	7.44228235523104	6.65361955240246	5.8673527198921
TR53991|c0_g1	2474; 2463; 1416	MAPT	Microtubule-associated protein TORTIFOLIA1	ARATH		AT4G27060	GO:0000902,GO:0003674,GO:0005488,GO:0005515,GO:0005575,GO:0005874,GO:0005881,GO:0007275,GO:0008017,GO:0008092,GO:0008150,GO:0009653,GO:0009826,GO:0009987,GO:0010005,GO:0010031,GO:0015631,GO:0016043,GO:0016049,GO:0032403,GO:0032501,GO:0032502,GO:0032989,GO:0032991,GO:0040007,GO:0043234,GO:0044422,GO:0044424,GO:0044430,GO:0044444,GO:0044446,GO:0044448,GO:0044464,GO:0044699,GO:0044707,GO:0044763,GO:…	-0.763506489629098	3.531148058575	8.42324078337014	0.00370454901157696	0.999974497893903	17.6365046454705	9.91768226012938	10.4191370338853	8.72009083163704	15.5250501755579	9.92304314030805	9.45764493520064	10.119837718713
TR18861|c0_g1	1491	Y8948	Putative methyltransferase DDB_G0268948	DICDI				1.25772219464292	5.52275670317589	8.32549708105003	0.00390924394262342	0.999974497893903	21.6908735294867	58.3335596975097	18.3533752772624	76.0035189530183	23.2095599358215	77.6356121100331	62.5915496465288	29.2291057513891
TR21729|c0_g4	883; 685	DFC	Protein DOWNSTREAM OF FLC	ARATH		AT5G10130	GO:0005575,GO:0005615,GO:0044421	-1.31368693282364	3.36871669913378	8.26653938014819	0.00403824060934933	0.999974497893903	20.1704851979807	2.88247908053021	4.05430855293445	4.01322362137841	16.9293260708345	10.8177437513194	13.4973425205878	9.47389063028449
TR5651|c0_g1	2949; 2863; 2582; 1785	FBL3	F-box/LRR-repeat protein 3	ARATH	K10268	AT5G01720	GO:0003674,GO:0005488,GO:0005515	0.995259555691036	6.94307739540333	8.21855492726549	0.00414642059607823	0.999974497893903	70.9007758592335	153.553080510279	70.4490604466889	180.595062962029	70.0187564450412	198.257521758204	87.2099419904179	152.712657489302
TR34871|c0_g1	1395; 1389; 1107; 1101; 1056; 768; 768	GOLS2	Galactinol synthase 2	SOLLC	K18819		GO:0003674,GO:0003824,GO:0005488,GO:0005575,GO:0005737,GO:0005975,GO:0005996,GO:0006012,GO:0008150,GO:0008152,GO:0008194,GO:0008378,GO:0016740,GO:0016757,GO:0016758,GO:0019318,GO:0035250,GO:0043167,GO:0043169,GO:0044238,GO:0044424,GO:0044464,GO:0044699,GO:0044710,GO:0044723,GO:0046872,GO:0047216,GO:0071704	-1.32584570194478	3.48968791515137	8.17092061089373	0.00425672961040702	0.999974497893903	13.7848542056551	13.0444392288401	5.05698701226232	7.43189559514521	26.720249674013	2.1554151083456	12.1666186101074	8.66645676974888
TR31319|c0_g2	343							1.12959213720344	3.82549129318265	8.11863744939726	0.00438124754863864	0.999974497893903	7.80466010173121	13.7284173157456	16.8275602304591	17.5392736045427	7.09939480389833	19.7647498614332	6.89124882213112	23.0926084113184
TR38344|c0_g1	1886; 1795; 1727; 1636	U91A1	UDP-glycosyltransferase 91A1	ARATH		AT2G22590	GO:0003674,GO:0003824,GO:0008150,GO:0008152,GO:0016740,GO:0016757,GO:0016758	-0.746652862516037	5.80222022146222	8.1059417122469	0.00441203940750317	0.999974497893903	53.6190284911144	54.5228246418935	31.8241424047543	53.4601023144112	106.139853084656	45.3450536944405	52.8962754415995	47.7462556196724
TR42503|c0_g1	882	PRF1	36.4 kDa proline-rich protein	SOLLC				-0.907095277377354	4.05282590617466	8.0951721565672	0.00443833224771645	0.999974497893903	25.6945628024528	12.6047390301152	9.32926914331152	8.76963680227135	25.0819277961903	19.0327220887876	12.2616703179988	19.2169258807475
TR8372|c2_g1	992; 868; 848	SAMT	Salicylate carboxymethyltransferase	CLABR			GO:0003674,GO:0003824,GO:0005488,GO:0008168,GO:0016740,GO:0016741,GO:0043167,GO:0043169,GO:0046872	-1.0342882639742	4.66608358611461	7.82823478668931	0.00514363085038637	0.999974497893903	35.6784461793427	10.6016603470348	22.1025208208362	18.3815551053258	46.3801122078853	12.973158859665	40.2068724380891	15.9333615145694
TR11327|c0_g3	3289; 1971; 838	AB12A; AB7A	ABC transporter A family member 12; ABC transporter A family member 7	ARATH		AT5G61700,AT3G47780	GO:0000166,GO:0001882,GO:0001883,GO:0003674,GO:0003824,GO:0005215,GO:0005488,GO:0005524,GO:0005575,GO:0005886,GO:0005911,GO:0006810,GO:0006869,GO:0008150,GO:0009506,GO:0009987,GO:0015399,GO:0015405,GO:0016020,GO:0016021,GO:0016462,GO:0016787,GO:0016817,GO:0016818,GO:0016820,GO:0016887,GO:0017076,GO:0017111,GO:0022804,GO:0022857,GO:0030054,GO:0030554,GO:0031224,GO:0032549,GO:0032550,GO:0032553,GO:…	0.825157080224822	5.88286463165788	7.76486504523861	0.00532722768500789	0.999974497893903	35.0702908467402	64.9290626783839	36.9247241326395	72.7830308617887	39.5537710502907	81.82443769795	87.4475712601466	52.8061744790289
TR26936|c0_g1	727							-0.940681752552586	5.16139009953625	7.63446749635592	0.00572632889798108	0.999974497893903	63.0961157575023	27.84767925258	26.1568293737706	16.2015323974166	48.3304953957694	48.8018515097117	16.2063161954946	38.8644831537807
TR32890|c0_g1	1447	CHI5	Chitinase 5	ORYSJ	K01183		GO:0000272,GO:0003674,GO:0003824,GO:0004553,GO:0004568,GO:0005488,GO:0005975,GO:0005976,GO:0006022,GO:0006026,GO:0006030,GO:0006032,GO:0006040,GO:0006807,GO:0006950,GO:0006952,GO:0008061,GO:0008150,GO:0008152,GO:0009056,GO:0009057,GO:0009987,GO:0016052,GO:0016787,GO:0016798,GO:0016998,GO:0043170,GO:0044036,GO:0044237,GO:0044238,GO:0044248,GO:0044260,GO:0046348,GO:0050896,GO:0071704,GO:0097367,GO:…	0.987904510884247	8.36420228988656	7.55113805584654	0.00599721867751323	0.999974497893903	149.96096909755	440.237610078945	477.754488511921	494.270603047791	229.209032240146	299.887377527179	198.943224616834	345.151060916955
TR44878|c0_g1	487							1.99928654737285	3.45401667072891	7.3895689730016	0.00656032077522734	0.999974497893903	1.8751456088575	8.11002588759348	1.48222033118034	27.5475596726716	4.79794264219503	19.5614088134761	9.22001566547198	14.4261516415696
TR25291|c1_g1	1362; 1362	Y4597	Uncharacterized protein At4g15970	ARATH		AT4G15970		-1.73048701733632	2.59484882195667	7.37755624611608	0.0066042849883722	0.999974497893903	2.68601938566074	8.11002588759348	4.0107138373115	2.52684450234937	22.0783376868487	4.22949379750835	0.76041366313171	2.74527512582107
TR19190|c0_g1	2102; 2073; 1734; 1705; 624	JMJ30	Putative lysine-specific demethylase JMJD5	ARATH			GO:0001071,GO:0003674,GO:0003700,GO:0003824,GO:0005488,GO:0005515,GO:0005575,GO:0005634,GO:0005737,GO:0006325,GO:0006355,GO:0006464,GO:0006479,GO:0006482,GO:0006996,GO:0007623,GO:0008150,GO:0008152,GO:0008168,GO:0008170,GO:0008213,GO:0008214,GO:0008276,GO:0008757,GO:0009889,GO:0009987,GO:0010452,GO:0010468,GO:0010556,GO:0016043,GO:0016278,GO:0016279,GO:0016491,GO:0016568,GO:0016569,GO:0016570,GO:…	1.97702821839063	3.82256824462966	7.3269212823135	0.00679293107642666	0.999974497893903	4.66252421661865	27.2125567433106	6.3212337653279	7.97690127212252	4.09580469455673	47.2157913356461	5.32289564192197	9.42006170624878
TR46363|c0_g1	907	TPS3	Probable terpene synthase 3	RICCO			GO:0000287,GO:0003674,GO:0003824,GO:0005488,GO:0010333,GO:0016829,GO:0016835,GO:0016838,GO:0043167,GO:0043169,GO:0046872	3.06765449801743	2.24724227214081	7.31221268485153	0.00684875446034287	0.999974497893903	0.912232998903648	6.35122509269369	10.4191370338853	3.02230420869238	0.507099628849881	7.8489644511453	0	8.18199645342751
TR14735|c0_g1	933	PR4B	Pathogenesis-related protein PR-4B	TOBAC			GO:0005575,GO:0005576,GO:0005618,GO:0006950,GO:0006952,GO:0008150,GO:0009605,GO:0009607,GO:0009617,GO:0009620,GO:0030312,GO:0042742,GO:0043207,GO:0044464,GO:0050832,GO:0050896,GO:0051704,GO:0051707,GO:0098542	0.669212180916871	6.64922172720473	7.30558951946584	0.0068740440730306	0.999974497893903	68.4174749177736	100.251645309288	156.766597380132	97.2587403551336	70.6038714014065	117.409121090448	105.459869905579	86.0186206090603
TR13324|c1_g1	3700; 3693; 3608; 3601; 3414; 3007; 2997	AB2A	ABC transporter A family member 2	ARATH		AT3G47730	GO:0000166,GO:0001882,GO:0001883,GO:0003674,GO:0003824,GO:0005215,GO:0005488,GO:0005524,GO:0005575,GO:0006810,GO:0006869,GO:0008150,GO:0009987,GO:0015399,GO:0015405,GO:0016021,GO:0016462,GO:0016787,GO:0016817,GO:0016818,GO:0016820,GO:0016887,GO:0017076,GO:0017111,GO:0022804,GO:0022857,GO:0030554,GO:0031224,GO:0032549,GO:0032550,GO:0032553,GO:0032555,GO:0032559,GO:0035639,GO:0036094,GO:0042623,GO:…	0.80511429978654	5.42554880549016	7.29440901693991	0.00691695185190586	0.999974497893903	25.5425239693021	46.9013545306611	25.1977456300657	59.0587969960873	29.4117784732931	57.1388344759541	57.5062832743355	42.3633632161017
TR1125|c0_g1	1900; 1888	ASPG1; NEP2	Aspartic proteinase nepenthesin-2; Protein ASPARTIC PROTEASE IN GUARD CELL 1	ARATH; NEPGR			GO:0003674,GO:0003824,GO:0004175,GO:0004190,GO:0005575,GO:0005576,GO:0008233,GO:0016787,GO:0070001,GO:0070011	2.00825444520612	4.00447961205896	7.26537461757498	0.00702966046453651	0.999974497893903	3.59825238456439	15.1940846448287	8.93691670270496	63.9638480888831	6.16321087371394	12.0784582486537	12.9745581271848	4.89843208724937
TR1038|c0_g1	2433; 2433; 2339; 2250; 2250; 2207; 2177; 1642; 1350; 235							-1.31844793041044	2.76507629339796	7.24664047462682	0.00710337873365723	0.999974497893903	3.90233005086561	4.05501294379674	2.52849350613116	4.55822929835573	20.2839851539952	6.05956322912254	8.41207614839454	3.49888006232098
TR19736|c3_g2	626; 626	PIP22	Aquaporin PIP2-2	ARATH	K09872	AT2G37170	GO:0001101,GO:0003674,GO:0005215,GO:0005372,GO:0005575,GO:0005773,GO:0005886,GO:0005911,GO:0006810,GO:0006811,GO:0006833,GO:0006950,GO:0008150,GO:0008643,GO:0009414,GO:0009415,GO:0009506,GO:0009507,GO:0009536,GO:0009628,GO:0009719,GO:0009725,GO:0009737,GO:0009987,GO:0010033,GO:0010035,GO:0015144,GO:0015166,GO:0015168,GO:0015250,GO:0015254,GO:0015267,GO:0015665,GO:0015791,GO:0015793,GO:0015850,GO:…	-0.63886785027783	5.81253170544798	7.236595328786	0.00714323088497187	0.999974497893903	65.1233001995104	39.6218734628814	46.9951034415412	42.8572645986707	88.1963277561216	41.9695922983521	66.7262989398075	57.3278040980283
TR8902|c1_g1	658; 637; 512							1.26732262332544	6.0478207284838	7.210963229327	0.00724595969036189	0.999974497893903	25.3398055251013	70.987154305261	25.6336927862952	158.49756005913	38.9296484301678	90.8527802272466	66.0134111306215	52.3217141627075
TR14142|c1_g1	3004; 2963; 2649; 1648	DTX10; DTX12; DTX14	Protein DETOXIFICATION 10 {ECO:0000303|PubMed:11739388}; Protein DETOXIFICATION 12 {ECO:0000303|PubMed:11739388}; Protein DETOXIFICATION 14 {ECO:0000303|PubMed:11739388}	ARATH	K03327	AT1G15170,AT1G15150,AT1G71140	GO:0003674,GO:0005215,GO:0005575,GO:0005774,GO:0006810,GO:0006855,GO:0008150,GO:0009507,GO:0009536,GO:0009987,GO:0015238,GO:0015291,GO:0015297,GO:0015893,GO:0016020,GO:0016021,GO:0022804,GO:0022857,GO:0031090,GO:0031224,GO:0043226,GO:0043227,GO:0043229,GO:0043231,GO:0044422,GO:0044424,GO:0044425,GO:0044437,GO:0044444,GO:0044446,GO:0044464,GO:0044699,GO:0044763,GO:0044765,GO:0051179,GO:0051234,GO:…	0.625130708289794	5.43169789640838	7.20165464491078	0.00728363941231704	0.999974497893903	34.1580578478366	38.7913286430676	44.9897465228855	59.1578889373559	27.1103263115898	51.3639487139716	44.7218285629337	44.3012044813871
TR15233|c0_g2	586; 467							2.02463163034497	2.79764222086086	7.15584020484675	0.00747202844188897	0.999974497893903	2.12854366410851	8.54972608631843	1.39503089993443	23.0884223155844	2.02839851539952	9.43502462521093	4.61000783273599	3.76802468249951
TR946|c0_g1	2354; 2030; 2030	LAHY; PPO; PPOC	(+)-larreatricin hydroxylase, chloroplastic; Polyphenol oxidase C, chloroplastic; Polyphenol oxidase, chloroplastic	LARTR; MALDO; SOLLC	K00422		GO:0003674,GO:0003824,GO:0004097,GO:0005488,GO:0005575,GO:0006725,GO:0008150,GO:0008152,GO:0009058,GO:0009543,GO:0009698,GO:0009699,GO:0009806,GO:0009807,GO:0009987,GO:0016491,GO:0016679,GO:0016682,GO:0018130,GO:0018958,GO:0019438,GO:0019748,GO:0031977,GO:0031978,GO:0042440,GO:0043167,GO:0043169,GO:0044237,GO:0044249,GO:0044422,GO:0044424,GO:0044434,GO:0044435,GO:0044436,GO:0044444,GO:0044446,GO:…	-0.505570885036972	6.22406110715199	7.12594267060038	0.00759764583115233	0.999974497893903	89.0440766152061	64.6847847902034	60.1607075596725	69.9589105356336	102.785194001495	75.3175241633217	70.1956862778459	65.0791691591701
TR30250|c0_g1	1063	HSP83	Heat shock protein 83	IPONI			GO:0000166,GO:0001882,GO:0001883,GO:0003674,GO:0005488,GO:0005515,GO:0005524,GO:0005575,GO:0005737,GO:0006457,GO:0006950,GO:0008150,GO:0008152,GO:0009987,GO:0017076,GO:0019538,GO:0030554,GO:0032549,GO:0032550,GO:0032553,GO:0032555,GO:0032559,GO:0035639,GO:0036094,GO:0043167,GO:0043168,GO:0043170,GO:0044237,GO:0044238,GO:0044260,GO:0044267,GO:0044424,GO:0044464,GO:0050896,GO:0051082,GO:0071704,GO:…	-1.11229909154703	2.879071792449	7.09528269915384	0.00772871002944956	0.999974497893903	6.33495138127533	3.76187947798011	4.1850926998033	4.55822929835573	17.9045176647766	4.47350305505691	9.50517078914637	7.21307582078478
TR31288|c0_g1	1398; 1134	SAU72	Auxin-responsive protein SAUR72 {ECO:0000305}	ARATH	K14488	AT3G12830	GO:0005575,GO:0005737,GO:0007165,GO:0007275,GO:0008150,GO:0009719,GO:0009725,GO:0009733,GO:0009734,GO:0009755,GO:0010033,GO:0032501,GO:0032502,GO:0040008,GO:0042221,GO:0044424,GO:0044464,GO:0044699,GO:0044707,GO:0044767,GO:0050789,GO:0050794,GO:0050896,GO:0065007	0.679951926047699	6.94721066359121	7.08466271026532	0.00777464511398093	0.999974497893903	76.8809699631574	142.414008809247	108.027705313673	194.864302504707	92.9942703983166	123.102670433248	131.694141283623	116.539620537306
TR45330|c0_g1	1886; 1865; 1857	PUMP4; PUMP5	Mitochondrial uncoupling protein 4; Mitochondrial uncoupling protein 5	ARATH	K13577	AT4G24570	GO:0003674,GO:0003735,GO:0005198,GO:0005215,GO:0005310,GO:0005342,GO:0005575,GO:0005743,GO:0006412,GO:0006810,GO:0006811,GO:0006820,GO:0006835,GO:0006839,GO:0008150,GO:0008152,GO:0008509,GO:0008514,GO:0009058,GO:0009059,GO:0009987,GO:0015075,GO:0015711,GO:0015849,GO:0016020,GO:0016021,GO:0019538,GO:0019866,GO:0022857,GO:0022891,GO:0022892,GO:0031090,GO:0031224,GO:0031966,GO:0034645,GO:0043170,GO:…	1.13707437496912	5.71015715433598	7.0565477325212	0.00789760456100521	0.999974497893903	24.8330094145993	72.403966056708	30.1675432110821	122.824461202433	30.1919317484468	34.8526556198524	56.0805076559636	46.8849928351011
TR19561|c0_g1	1593; 1562	AGCT2	Agmatine coumaroyltransferase-2 {ECO:0000303|PubMed:18270436, ECO:0000312|EMBL:BAF97627.1}	HORVU			GO:0003674,GO:0003824,GO:0016740,GO:0016746,GO:0016747,GO:0047634	1.59854547196553	2.41222754021181	7.01490267716753	0.00808340267890227	0.999974497893903	2.28058249725912	8.94057070740727	1.43862561555738	7.2832576832423	1.87236786036879	8.98767431970524	5.56052491165063	5.54437917567785
TR36384|c0_g1	1223	BGAL5	Beta-galactosidase 5	ARATH		AT1G45130	GO:0003674,GO:0003824,GO:0004553,GO:0004565,GO:0005575,GO:0005576,GO:0005618,GO:0005975,GO:0008150,GO:0008152,GO:0009341,GO:0015925,GO:0016787,GO:0016798,GO:0030312,GO:0032991,GO:0043234,GO:0044238,GO:0044464,GO:0048046,GO:0071704,GO:1902494	-0.867358894787672	4.01254837413495	6.96649442834141	0.00830500409542828	0.999974497893903	18.8021356996252	8.98942628504337	10.8986789057378	8.57145291973414	29.6848321195969	15.9419381598392	17.8221952296494	17.5482292356406
TR8946|c0_g1	576; 575; 575	YCX91	Uncharacterized protein ORF91	PHAAO			GO:0005575,GO:0009507,GO:0009536,GO:0043226,GO:0043227,GO:0043229,GO:0043231,GO:0044424,GO:0044444,GO:0044464	1.52202141549916	2.4415574573628	6.92074532467596	0.00852014578401875	0.999974497893903	3.49689316246398	5.17869122942716	6.3212337653279	3.36912600313249	0.975191593942079	6.10023143871396	11.69136007065	5.65203702374927
TR25647|c1_g2	1760; 1726; 1726; 1654; 1654	SCP40	Serine carboxypeptidase-like 40	ARATH	K16297	AT3G63470	GO:0003674,GO:0003824,GO:0004180,GO:0004185,GO:0005575,GO:0005576,GO:0006508,GO:0008150,GO:0008152,GO:0008233,GO:0008236,GO:0008238,GO:0016787,GO:0017171,GO:0019538,GO:0043170,GO:0044238,GO:0051603,GO:0070008,GO:0070011,GO:0071704	-1.15482981317631	2.69553747662488	6.91362008310621	0.00855416295606635	0.999974497893903	6.48699021442594	2.784767925258	2.35411464363936	4.70686721025863	15.1739812017387	7.68629161277959	6.65361955240246	5.00608993532078
TR40995|c0_g1	850	PRS2	Pathogenesis-related protein STH-2	SOLTU			GO:0006950,GO:0006952,GO:0008150,GO:0009607,GO:0050896	-2.06981046181204	3.78588165530365	6.88352749841318	0.00869937049931457	0.999974497893903	14.0889318719563	19.3468087438977	6.75718092155741	6.88688991816789	49.617748299773	6.71025458258536	0.0475258539457318	5.75969487182068
TR2644|c0_g1	2699; 2673; 2593; 2488	DTX42	Protein DETOXIFICATION 42 {ECO:0000303|PubMed:11739388}	ARATH		AT1G51340	GO:0003674,GO:0005215,GO:0005342,GO:0005575,GO:0005886,GO:0006810,GO:0006811,GO:0006820,GO:0006842,GO:0006855,GO:0008150,GO:0008509,GO:0008514,GO:0009987,GO:0010035,GO:0010038,GO:0010044,GO:0015075,GO:0015137,GO:0015142,GO:0015238,GO:0015291,GO:0015297,GO:0015711,GO:0015746,GO:0015849,GO:0015893,GO:0016020,GO:0016021,GO:0022804,GO:0022857,GO:0022891,GO:0022892,GO:0031224,GO:0042221,GO:0044425,GO:…	1.07709576211902	7.58952104075684	6.78002396929271	0.00921836521732909	0.999974497893903	80.3271835145712	232.161704926772	79.0372194244103	330.273440248253	129.778497321812	290.81836678829	224.03687550018	173.705937863228
TR47245|c0_g1	410							-0.710460786627055	3.81422396289822	6.76220323339709	0.00931087314839012	0.999974497893903	19.511650254328	10.3573824588543	11.0730577682296	13.1792281887242	19.9329161801761	9.8417067211252	15.3983766784171	12.4883103762841
TR16536|c0_g1	1468; 1460; 1449; 1318; 652; 644	AB20I	ABC transporter I family member 20	ARATH			GO:0000166,GO:0001882,GO:0001883,GO:0003674,GO:0003824,GO:0005488,GO:0005524,GO:0005575,GO:0005737,GO:0006810,GO:0008150,GO:0016462,GO:0016787,GO:0016817,GO:0016818,GO:0016887,GO:0017076,GO:0017111,GO:0030554,GO:0032549,GO:0032550,GO:0032553,GO:0032555,GO:0032559,GO:0035639,GO:0036094,GO:0043167,GO:0043168,GO:0044424,GO:0044464,GO:0051179,GO:0051234,GO:0097159,GO:0097367,GO:1901265,GO:1901363	-0.748323207915266	4.66639240528852	6.7256683252021	0.00950351141120134	0.999974497893903	27.4176695781596	16.220051775187	19.7484061771968	21.0570375195781	45.1708746313971	20.0087591189818	33.9809855711983	18.6786366403904
TR17206|c0_g1	1355; 1339; 1338	HSA32	Protein HEAT-STRESS-ASSOCIATED 32 {ECO:0000303|PubMed:16500991}	ARATH		AT4G21320	GO:0003674,GO:0003824,GO:0006732,GO:0006790,GO:0006950,GO:0008150,GO:0008152,GO:0009058,GO:0009108,GO:0009266,GO:0009408,GO:0009628,GO:0009987,GO:0010286,GO:0010468,GO:0010608,GO:0019222,GO:0019295,GO:0019296,GO:0044237,GO:0044249,GO:0044272,GO:0044699,GO:0044710,GO:0044711,GO:0044763,GO:0050789,GO:0050896,GO:0051186,GO:0051188,GO:0060255,GO:0065007,GO:0071704,GO:1901576	-1.19762103453363	3.56084581428608	6.66601892058596	0.00982684553421172	0.999974497893903	12.8726212067515	4.69013545306611	8.89332198708201	7.53098753641381	27.6174259404397	5.32753545647686	20.7687981742848	5.75969487182068
TR36789|c0_g1	595							-0.625622772373957	6.60339845427059	6.63326800361194	0.0100091466218871	0.999974497893903	94.8722318859794	97.0271771853051	101.008956098378	78.9762771910764	168.981199398283	81.3364191828529	91.5823205534253	63.1951568179204
TR33427|c3_g4	1271; 1263; 1259; 1251	MYB15; MYB2; ODO1	Myb-related protein 315; Myb-related protein Pp2; Protein ODORANT1	ANTMA; PETHY; PHYPA			GO:0003674,GO:0003676,GO:0003677,GO:0005488,GO:0005575,GO:0005634,GO:0006139,GO:0006351,GO:0006355,GO:0006725,GO:0006807,GO:0008150,GO:0008152,GO:0009058,GO:0009059,GO:0009889,GO:0009987,GO:0010468,GO:0010556,GO:0016070,GO:0018130,GO:0019219,GO:0019222,GO:0019438,GO:0031323,GO:0031326,GO:0032774,GO:0034641,GO:0034645,GO:0034654,GO:0043170,GO:0043226,GO:0043227,GO:0043229,GO:0043231,GO:0044237,GO:…	-0.935018832369736	4.29342476724012	6.60390969784406	0.0101755091034871	0.999974497893903	16.2681551471151	16.708607551548	8.67534840896726	13.2287741593585	44.3907213562434	23.1808794671131	19.0578674322385	14.3723227175339
TR44664|c0_g1	767; 605; 497	PIP21; PIP24	Aquaporin PIP2-1; Probable aquaporin PIP2-4	ARATH; MAIZE	K09872	AT5G60660	GO:0001101,GO:0003674,GO:0005215,GO:0005372,GO:0005575,GO:0005773,GO:0005886,GO:0005911,GO:0006810,GO:0006811,GO:0006833,GO:0008150,GO:0008643,GO:0009506,GO:0009719,GO:0009725,GO:0009737,GO:0009987,GO:0010033,GO:0015144,GO:0015166,GO:0015168,GO:0015250,GO:0015254,GO:0015267,GO:0015665,GO:0015791,GO:0015793,GO:0015850,GO:0016020,GO:0016021,GO:0016049,GO:0022803,GO:0022838,GO:0022857,GO:0022891,GO:…	-0.957632845918214	10.0806171923958	6.59573165740221	0.0102223538416786	0.999974497893903	1529.40930227302	533.454052208634	1212.63060976801	963.223215101453	1874.51328187546	438.443967605168	1317.08399039807	793.223024590183
TR23054|c0_g1	1385	E13B	Glucan endo-1,3-beta-glucosidase, basic isoform	PRUPE			GO:0003674,GO:0003824,GO:0004553,GO:0005975,GO:0006950,GO:0006952,GO:0008150,GO:0008152,GO:0008422,GO:0009607,GO:0015926,GO:0016787,GO:0016798,GO:0042973,GO:0044238,GO:0050896,GO:0071704	-2.31975844122367	6.11049813514891	6.59437062833178	0.0102301714018975	0.999974497893903	130.550678065322	49.0998555242858	3.96711912168855	59.7524405849675	214.15207402968	35.9100290692295	0.0950517078914637	58.296724730671
TR15713|c0_g1	1686; 1232	INVA; INVB	Acid beta-fructofuranosidase; Beta-fructofuranosidase, soluble isoenzyme I	DAUCA; VICFA			GO:0003674,GO:0003824,GO:0004553,GO:0004564,GO:0004575,GO:0005575,GO:0005773,GO:0005975,GO:0005984,GO:0005985,GO:0008150,GO:0008152,GO:0009311,GO:0009987,GO:0015926,GO:0016787,GO:0016798,GO:0043226,GO:0043227,GO:0043229,GO:0043231,GO:0044237,GO:0044238,GO:0044262,GO:0044424,GO:0044444,GO:0044464,GO:0044699,GO:0044710,GO:0044723,GO:0044763,GO:0071704,GO:0090599	-1.11451355723559	2.59718327592209	6.55982543100876	0.0104306598297094	0.999974497893903	5.01728149397006	6.35122509269369	5.92888132472134	3.5673098856697	14.8619198916773	2.48076078507701	4.84763710246465	4.413971770928
TR41166|c0_g1	389							-1.44078087782863	1.7098395238196	6.5485724604793	0.0104968345337089	0.999974497893903	5.57475721552229	1.22138944090263	1.39503089993443	1.38728717776044	6.4752721837754	3.00944750976556	2.47134440517806	3.82185360653522
TR3165|c0_g1	2116; 2023; 1805; 1529; 1416; 1390; 1297; 938	DTX15; DTX16	Protein DETOXIFICATION 15 {ECO:0000303|PubMed:11739388}; Protein DETOXIFICATION 16 {ECO:0000303|PubMed:11739388}	ARATH	K03327	AT5G52450,AT2G34360	GO:0003674,GO:0005215,GO:0005575,GO:0005774,GO:0006810,GO:0006855,GO:0008150,GO:0009605,GO:0009607,GO:0009624,GO:0009987,GO:0015238,GO:0015291,GO:0015297,GO:0015893,GO:0016020,GO:0016021,GO:0022804,GO:0022857,GO:0031090,GO:0031224,GO:0043207,GO:0044422,GO:0044424,GO:0044425,GO:0044437,GO:0044444,GO:0044446,GO:0044464,GO:0044699,GO:0044763,GO:0044765,GO:0050896,GO:0051179,GO:0051234,GO:0051704,GO:…	0.667057508413122	5.37306830754692	6.54621385378023	0.0105107591442944	0.999974497893903	28.1778637439127	54.3762579089852	39.2788387762789	55.2437572572461	29.2167401545047	55.1460922059742	35.1216060658958	34.2351956867099
TR27564|c0_g2	2358	LRKS5	Probable L-type lectin-domain containing receptor kinase S.5	ARATH		AT5G06740	GO:0000166,GO:0001882,GO:0001883,GO:0003674,GO:0003824,GO:0004672,GO:0004674,GO:0005488,GO:0005524,GO:0005575,GO:0005886,GO:0006464,GO:0006468,GO:0006793,GO:0006796,GO:0008150,GO:0008152,GO:0009987,GO:0016020,GO:0016021,GO:0016301,GO:0016310,GO:0016740,GO:0016772,GO:0016773,GO:0017076,GO:0019538,GO:0030246,GO:0030554,GO:0031224,GO:0032549,GO:0032550,GO:0032553,GO:0032555,GO:0032559,GO:0035639,GO:…	1.2510159217755	4.02424528629398	6.52374558288722	0.0106443595948629	0.999974497893903	5.37203877132148	11.1879272786681	8.02142767462299	15.953802544245	10.4930615508168	32.8599133498726	29.4660294463537	15.9871904386051
TR4656|c0_g1	2080; 2077; 1055	HQGT	Hydroquinone glucosyltransferase	RAUSE			GO:0003674,GO:0003824,GO:0008150,GO:0008152,GO:0008194,GO:0016740,GO:0016757,GO:0016758,GO:0035251,GO:0046527,GO:0050505	1.46007576259686	9.22064752980815	6.49164992179135	0.0108382340163976	0.999974497893903	236.319026327095	441.996410873845	189.549823528591	1156.20477072206	279.372887832527	1013.6551240663	1118.66355017464	336.376946299135
TR47245|c0_g2	1245							-0.609869371438246	4.74873881963484	6.48716123099725	0.0108656352999099	0.999974497893903	35.6277665682925	26.7728565445857	22.3204943989509	24.1784336695391	36.6281962684645	16.5112930941191	28.0877796819275	24.2230158160683
TR1137|c0_g1	1573; 1559	GLNA2	Glutamine synthetase cytosolic isozyme 2	VITVI	K01915		GO:0000166,GO:0001882,GO:0001883,GO:0003674,GO:0003824,GO:0004356,GO:0005488,GO:0005524,GO:0005575,GO:0005737,GO:0006082,GO:0006520,GO:0006541,GO:0006542,GO:0006807,GO:0008150,GO:0008152,GO:0008652,GO:0009058,GO:0009064,GO:0009084,GO:0009987,GO:0016053,GO:0016211,GO:0016874,GO:0016879,GO:0016880,GO:0017076,GO:0019752,GO:0030554,GO:0032549,GO:0032550,GO:0032553,GO:0032555,GO:0032559,GO:0035639,GO:…	1.75148333282345	6.49422690141603	6.42722961818575	0.0112383738793457	0.999974497893903	30.5598054632722	254.097859285384	37.7094290138527	32.8489785305418	34.3267441067612	147.422259768921	154.696654593357	28.7446454350677
TR18861|c0_g2	1370	Y8948	Putative methyltransferase DDB_G0268948	DICDI			GO:0003674,GO:0003824,GO:0005575,GO:0008150,GO:0008152,GO:0008168,GO:0008757,GO:0016023,GO:0016740,GO:0016741,GO:0030139,GO:0031410,GO:0031982,GO:0031988,GO:0032259,GO:0043226,GO:0043227,GO:0043229,GO:0043231,GO:0044424,GO:0044444,GO:0044464,GO:0045335	1.18822253855336	5.51129924366209	6.40095612473603	0.0114058920880589	0.999974497893903	23.0592230278422	58.7244043185986	16.042855349246	73.8234962451091	23.4045982546099	79.343676912873	64.5876355122496	25.1381075246753
TR36681|c0_g1	725							1.38816205416258	2.52866127802256	6.39554365094203	0.0114407188539988	0.999974497893903	2.07786405305831	3.56645716743569	3.05163009360657	12.2378547466724	3.04259777309929	8.6216604333824	5.94073174321648	6.94393120060624
TR36738|c0_g1	1159	AOP1L	Probable 2-oxoglutarate-dependent dioxygenase AOP1.2	ARATH			GO:0003674,GO:0003824,GO:0005488,GO:0008150,GO:0008152,GO:0016491,GO:0043167,GO:0043169,GO:0044699,GO:0044710,GO:0046872,GO:0051213,GO:0055114	-0.932764699383079	3.36907762716794	6.35766775485592	0.0116875073264393	0.999974497893903	10.4399998763417	5.91152489396874	4.53385042478691	7.63007947768241	21.3371920754527	11.1430894280508	9.79032591282076	10.9811005032843
TR50440|c1_g1	848							-1.2601458163999	2.39029210603055	6.28851948466174	0.0121522519153947	0.999974497893903	9.78116493268911	4.5924242977939	1.17705732181968	6.58961409436209	8.50367069917493	5.12419440851973	2.75649952885245	2.63761727774966
TR27486|c0_g1	2193; 2119; 1788; 1714; 1508; 1114; 1103; 999	AB17I; U82A1	ABC transporter I family member 17; UDP-glycosyltransferase 82A1	ARATH		AT1G67940,AT3G22250	GO:0000166,GO:0001882,GO:0001883,GO:0003674,GO:0003824,GO:0005215,GO:0005488,GO:0005524,GO:0005575,GO:0005774,GO:0005886,GO:0008150,GO:0008152,GO:0016020,GO:0016462,GO:0016740,GO:0016757,GO:0016758,GO:0016787,GO:0016817,GO:0016818,GO:0016887,GO:0017076,GO:0017111,GO:0030554,GO:0031090,GO:0032549,GO:0032550,GO:0032553,GO:0032555,GO:0032559,GO:0035639,GO:0036094,GO:0043167,GO:0043168,GO:0044422,GO:…	0.570391551007175	6.37221691729165	6.2877663495757	0.0121574168979939	0.999974497893903	62.0318439254481	97.3203106511217	72.9339592371971	114.550284106505	59.3306565754361	96.3429885220892	75.0908492342563	84.4037528879891
TR34194|c0_g1	2054; 1965; 1962; 1351	P2C38; P2C42	Probable protein phosphatase 2C 38; Probable protein phosphatase 2C 42	ARATH	K01102	AT3G12620,AT3G17090	GO:0003674,GO:0003824,GO:0004721,GO:0004722,GO:0005488,GO:0016787,GO:0016788,GO:0016791,GO:0042578,GO:0043167,GO:0043169,GO:0046872	-1.24940094728076	2.80368150407212	6.22671524553681	0.0125836950963144	0.999974497893903	5.16932032712067	2.44277888180526	8.93691670270496	5.69778662294466	19.0357399137494	7.52361877441389	2.85155123674391	3.06824867003532
TR13651|c0_g1	1364							-0.776931036879016	2.73252662091944	6.20777694718668	0.0127190258264683	0.999974497893903	9.93320376583972	6.00923604924095	4.49025570916396	5.35096482850455	9.12779331929786	5.36820366606829	5.32289564192197	6.83627335253483
TR7751|c0_g1	2169; 2168; 2069; 1057	UGT8	7-deoxyloganetic acid glucosyltransferase	CATRO			GO:0003674,GO:0003824,GO:0006629,GO:0006720,GO:0006721,GO:0008150,GO:0008152,GO:0008194,GO:0008299,GO:0008610,GO:0009058,GO:0009987,GO:0016098,GO:0016099,GO:0016114,GO:0016137,GO:0016138,GO:0016740,GO:0016757,GO:0016758,GO:0018130,GO:0035251,GO:0044237,GO:0044238,GO:0044249,GO:0044255,GO:0044699,GO:0044710,GO:0044711,GO:0044763,GO:0046483,GO:0046527,GO:0071704,GO:1900992,GO:1900994,GO:1901135,GO:…	0.806719638544417	7.5468983878462	6.20694489016961	0.0127250057876093	0.999974497893903	138.912813888606	157.021826522442	127.427353765886	256.697673856316	100.444734176034	272.070322166643	268.473548939439	174.244227103585
TR34617|c0_g1	2281; 2254; 2244; 2220; 2217; 2193; 1975; 1906; 1889; 1745; 1718; 1525; 750; 321	DHQSD; HEM1	Bifunctional 3-dehydroquinate dehydratase/shikimate dehydrogenase, chloroplastic; Glutamyl-tRNA reductase {ECO:0000255|HAMAP-Rule:MF_00087}	ARATH; IGNH4	K13832,K02492	AT3G06350	GO:0000166,GO:0003006,GO:0003674,GO:0003824,GO:0003855,GO:0004764,GO:0005488,GO:0005575,GO:0006082,GO:0006520,GO:0006725,GO:0006778,GO:0006779,GO:0006782,GO:0006807,GO:0008150,GO:0008152,GO:0008652,GO:0008883,GO:0009058,GO:0009072,GO:0009073,GO:0009423,GO:0009507,GO:0009532,GO:0009536,GO:0009570,GO:0009790,GO:0009793,GO:0009987,GO:0016053,GO:0016491,GO:0016614,GO:0016616,GO:0016620,GO:0016829,GO:…	1.01253628364222	7.15228812076777	6.19029285759969	0.0128452927675889	0.999974497893903	76.8809699631574	164.496729900767	68.1821352342954	284.195687558353	84.3735767078687	218.754299392283	131.076305182328	109.326544716522
TR53384|c4_g1	585	HS901	Heat shock protein 90-1 {ECO:0000305}	ARATH	K04079	AT5G52640	GO:0000166,GO:0001882,GO:0001883,GO:0002376,GO:0003674,GO:0005488,GO:0005515,GO:0005524,GO:0005575,GO:0005737,GO:0006457,GO:0006950,GO:0006952,GO:0006955,GO:0008150,GO:0008152,GO:0009605,GO:0009607,GO:0009617,GO:0009814,GO:0009816,GO:0009987,GO:0017076,GO:0019538,GO:0030554,GO:0032549,GO:0032550,GO:0032553,GO:0032555,GO:0032559,GO:0035639,GO:0036094,GO:0042742,GO:0043167,GO:0043168,GO:0043170,GO:…	-0.870379367889466	3.75463042524427	6.19016085305392	0.0128462509649885	0.999974497893903	15.507960981362	8.69629281922674	7.89064352775414	9.56237233242017	25.0429201324326	9.10967894847952	19.8182810953702	11.5193897436414
TR19736|c2_g1	540	PIP24	Aquaporin PIP2-4	MAIZE	K09872		GO:0003674,GO:0005215,GO:0005575,GO:0005886,GO:0006810,GO:0008150,GO:0016020,GO:0016021,GO:0031224,GO:0044425,GO:0044464,GO:0051179,GO:0051234	-0.903879311509534	8.40268074362742	6.17847905228517	0.0129313386555799	0.999974497893903	441.571451080416	161.125695043875	406.956670340248	323.981101977697	598.065500732798	132.171681172136	367.56495441629	275.1196307465
TR14297|c0_g1	1488	PER1; PER70	Cationic peroxidase 1; Peroxidase 70	ARAHY; MAIZE			GO:0003674,GO:0003824,GO:0004601,GO:0005488,GO:0005575,GO:0005576,GO:0006950,GO:0006979,GO:0008150,GO:0008152,GO:0009056,GO:0009987,GO:0016209,GO:0016491,GO:0016684,GO:0020037,GO:0042743,GO:0042744,GO:0043167,GO:0043169,GO:0044237,GO:0044248,GO:0044699,GO:0044710,GO:0044712,GO:0044763,GO:0046872,GO:0046906,GO:0050896,GO:0055114,GO:0072593,GO:0097159,GO:1901363	0.791994516914879	7.22808440430171	6.17527753182482	0.0129547588130935	0.999974497893903	117.120581137018	190.29247489263	149.35549572423	123.666742703216	76.4160133013013	251.898890209295	183.259692814742	106.5812695907
TR8899|c0_g2	450; 424	PER15	Peroxidase 15 {ECO:0000303|PubMed:17936696}	IPOBA			GO:0003674,GO:0003824,GO:0004601,GO:0005488,GO:0005575,GO:0005576,GO:0006950,GO:0006979,GO:0008150,GO:0008152,GO:0009056,GO:0009987,GO:0016209,GO:0016491,GO:0016684,GO:0020037,GO:0042743,GO:0042744,GO:0043167,GO:0043169,GO:0044237,GO:0044248,GO:0044699,GO:0044710,GO:0044712,GO:0044763,GO:0046872,GO:0046906,GO:0050896,GO:0055114,GO:0072593,GO:0097159,GO:0098869,GO:1901363	-1.686191160144	4.32248328504836	6.10078213099887	0.0135122064408959	0.999974497893903	9.17300960008668	18.8582529675366	4.1850926998033	7.1841657419737	73.1003618818982	13.257836326805	2.2337151354494	31.0054602445674
TR27564|c0_g1	1212	LRKS5	Probable L-type lectin-domain containing receptor kinase S.5	ARATH		AT5G06740	GO:0000166,GO:0001882,GO:0001883,GO:0003674,GO:0003824,GO:0004672,GO:0004674,GO:0005488,GO:0005524,GO:0005575,GO:0005886,GO:0006464,GO:0006468,GO:0006793,GO:0006796,GO:0008150,GO:0008152,GO:0009987,GO:0016020,GO:0016021,GO:0016301,GO:0016310,GO:0016740,GO:0016772,GO:0016773,GO:0017076,GO:0019538,GO:0030246,GO:0030554,GO:0031224,GO:0032549,GO:0032550,GO:0032553,GO:0032555,GO:0032559,GO:0035639,GO:…	1.19688150492696	2.71620723951902	6.09877624860618	0.0135275529032799	0.999974497893903	2.73669899671094	4.69013545306611	4.14149798418035	6.39143021182488	3.82275104825295	11.631107943148	12.5468254416732	5.81352379585639
TR49315|c1_g2	4011; 3753; 3524; 3266; 2445; 2187; 918							0.731566738621625	5.47831616605291	6.08319489770823	0.0136473737059074	0.999974497893903	27.6203880223605	45.7776762450307	42.2868741542625	49.3477867517642	31.8692612900271	66.0858405860679	27.8026245582531	65.1329980832058
TR46016|c0_g1	653; 597	AGP30	Non-classical arabinogalactan protein 30 {ECO:0000303|PubMed:14535889}	ARATH		AT2G33790	GO:0005575,GO:0005576,GO:0005618,GO:0008150,GO:0030312,GO:0044464,GO:0048580,GO:0050789,GO:0050793,GO:0051239,GO:0065007,GO:0080050,GO:2000026,GO:2000033,GO:2000034,GO:2000241,GO:2000280	-2.32100542821515	1.8295228788492	6.05564049194929	0.0138619467397239	0.999974497893903	2.73669899671094	0.244277888180526	0.0871894312459021	1.78365494283485	14.2377972715543	6.38490890585395	0.998042932860369	0.645947088428488
TR49155|c0_g1	1390	ALS3	Protein ALUMINUM SENSITIVE 3	ARATH	K02069	AT2G37330	GO:0003674,GO:0005215,GO:0005575,GO:0005886,GO:0005887,GO:0006810,GO:0006811,GO:0008150,GO:0009987,GO:0010035,GO:0010038,GO:0010044,GO:0015075,GO:0016020,GO:0016021,GO:0022857,GO:0022891,GO:0022892,GO:0031224,GO:0031226,GO:0034220,GO:0042221,GO:0044425,GO:0044459,GO:0044464,GO:0044699,GO:0044763,GO:0044765,GO:0050896,GO:0051179,GO:0051234,GO:0055085,GO:1902578	1.26368113653407	4.1277150023781	6.03562331418552	0.0140199995909692	0.999974497893903	5.7774756597231	26.3820119234969	5.53652888411478	32.0066970297587	11.1561918346974	28.1830692468585	15.9211610718202	14.157007021391
TR27316|c0_g2	752	NLTP	Non-specific lipid-transfer protein	HELAN			GO:0003674,GO:0005488,GO:0006810,GO:0006869,GO:0008150,GO:0008289,GO:0044699,GO:0044765,GO:0051179,GO:0051234,GO:0071702,GO:1902578	-1.46820636763754	4.21826497828903	5.99318632335152	0.0143612384161757	0.999974497893903	28.6846598544147	9.42912648376832	7.49829108714758	20.4129399013322	42.3233151770862	22.5301881136502	0.902991224968905	16.2025061347479
TR53307|c1_g1	2624; 2608; 2605; 2597; 2581; 2578; 2463; 2439; 2436; 2412; 2401; 2398; 2374; 2371	FPP	Filament-like plant protein	SOLLC				-0.659267253157298	4.7107494229869	5.9660943540307	0.0145835465830897	0.999974497893903	24.9850482477499	18.4674083464478	18.8765118647378	21.9488649909955	46.9262195004928	26.1089905576958	28.4204606595476	22.8772927151756
TR25934|c0_g1	2152; 1063; 1018; 959	HSP21; NSUN5	17.9 kDa class II heat shock protein; Probable 28S rRNA (cytosine-C(5))-methyltransferase	MOUSE; SOYBN	K15264,K13993		GO:0003674,GO:0003676,GO:0003723,GO:0003824,GO:0005488,GO:0005575,GO:0005634,GO:0005730,GO:0005737,GO:0006139,GO:0006364,GO:0006725,GO:0006807,GO:0008150,GO:0008152,GO:0008168,GO:0009987,GO:0016070,GO:0016072,GO:0016740,GO:0016741,GO:0034470,GO:0034641,GO:0034660,GO:0043170,GO:0043226,GO:0043227,GO:0043228,GO:0043229,GO:0043231,GO:0043232,GO:0044237,GO:0044238,GO:0044260,GO:0044422,GO:0044424,GO:…	-0.533436116043266	5.75360042821638	5.91626842378388	0.015001698310633	0.999974497893903	60.3594167607914	45.5822539344862	50.7006542694921	47.0686721025863	79.8096800482197	36.5607204226924	54.0844217902428	56.6818570095998
TR12500|c7_g1	605; 491; 491; 447	XTH16; XTH22	Probable xyloglucan endotransglucosylase/hydrolase protein 16; Xyloglucan endotransglucosylase/hydrolase protein 22	ARATH	K14504	AT5G57560	GO:0003674,GO:0003824,GO:0004553,GO:0005575,GO:0005576,GO:0005618,GO:0005794,GO:0005975,GO:0005976,GO:0006073,GO:0006950,GO:0008150,GO:0008152,GO:0009266,GO:0009408,GO:0009409,GO:0009605,GO:0009612,GO:0009628,GO:0009664,GO:0009719,GO:0009725,GO:0009733,GO:0009741,GO:0009987,GO:0010033,GO:0010383,GO:0010410,GO:0010411,GO:0014070,GO:0016043,GO:0016740,GO:0016757,GO:0016758,GO:0016762,GO:0016787,GO:…	1.96677335707085	3.97398224239745	5.91571096366182	0.0150064458582521	0.999974497893903	4.20640771716682	16.708607551548	3.35679310296723	65.9456869142551	5.61710358110637	11.7531125719222	8.88733468785185	8.72028569378459
TR43166|c1_g1	266							1.2212705832034	2.78552916646168	5.85218857395231	0.0155576912831254	0.999974497893903	3.49689316246398	6.93749202432695	3.35679310296723	15.5078888085363	3.31565141940307	7.36094593604818	9.74280005887503	4.79077423917795
TR9|c2_g2	2194	U87A1; U87A2	UDP-glycosyltransferase 87A1; UDP-glycosyltransferase 87A2	ARATH		AT2G30140	GO:0003674,GO:0003824,GO:0005575,GO:0005634,GO:0005737,GO:0005829,GO:0005975,GO:0005996,GO:0006063,GO:0006082,GO:0008150,GO:0008152,GO:0008194,GO:0009058,GO:0009812,GO:0009813,GO:0009909,GO:0009987,GO:0016740,GO:0016757,GO:0016758,GO:0019585,GO:0019752,GO:0032787,GO:0035251,GO:0043226,GO:0043227,GO:0043229,GO:0043231,GO:0043436,GO:0044237,GO:0044238,GO:0044281,GO:0044424,GO:0044444,GO:0044464,GO:…	0.794216870290485	6.85532920014069	5.84459174895419	0.0156249986505788	0.999974497893903	73.5867952448943	101.717312638371	76.0291840464266	188.423326322248	75.6358600261476	162.51016552734	162.063161954946	85.5879892167746
TR20530|c0_g1	1846	UGT2	7-deoxyloganetin glucosyltransferase	GARJA			GO:0003674,GO:0003824,GO:0008150,GO:0008152,GO:0008194,GO:0016740,GO:0016757,GO:0016758,GO:0035251,GO:0046527	0.731769260429652	8.65563697883367	5.82865485055493	0.0157671752214641	0.999974497893903	299.009705196196	361.433563351907	350.588703039772	527.466403372773	240.209193419813	610.429825967311	415.803696171208	420.565383490981
TR26245|c0_g1	1899; 1899; 1894; 1894; 1488	C82C4	Cytochrome P450 82C4	ARATH	K00517	AT4G31940	GO:0003674,GO:0003824,GO:0004497,GO:0005488,GO:0005506,GO:0005575,GO:0008150,GO:0008152,GO:0009058,GO:0009987,GO:0010035,GO:0010038,GO:0010039,GO:0016020,GO:0016021,GO:0016491,GO:0016705,GO:0016709,GO:0019748,GO:0020037,GO:0031224,GO:0042221,GO:0043167,GO:0043169,GO:0044425,GO:0044550,GO:0044699,GO:0044710,GO:0044711,GO:0046872,GO:0046906,GO:0046914,GO:0050896,GO:0051716,GO:0055114,GO:0070887,GO:…	-1.20169433053318	6.43371068058371	5.76161330495641	0.0163800251364175	0.999974497893903	116.563105415466	113.833495892125	63.4739059470167	73.1298526562288	183.17998900608	56.2441338649428	7.79424004710002	76.4909010547401
TR48358|c0_g1	1062; 1034; 987; 522	LTPG2; NLTL2	Non-specific lipid transfer protein GPI-anchored 2; Non-specific lipid-transfer protein-like protein At2g13820	ARATH		AT2G13820	GO:0003674,GO:0005488,GO:0005575,GO:0005576,GO:0005886,GO:0006810,GO:0006869,GO:0008150,GO:0008289,GO:0016020,GO:0031224,GO:0031225,GO:0031226,GO:0044425,GO:0044459,GO:0044464,GO:0044699,GO:0044765,GO:0046658,GO:0051179,GO:0051234,GO:0071702,GO:1902578	1.13902229370895	8.169985507627	5.74571798848456	0.016528898142484	0.999974497893903	230.288152612121	224.198245772087	372.56043971374	510.373043503939	72.5542545892907	213.426763935806	500.542293756448	179.519461659084
TR4296|c0_g1	1368	PRPX	Pathogen-related protein	HORVU			GO:0006950,GO:0006952,GO:0008150,GO:0009607,GO:0050896	1.37868453637873	9.15186951669044	5.74176265320148	0.0165661595030892	0.999974497893903	328.201161161112	900.066306789968	180.438527963394	1181.22548589238	188.797092587186	979.941178315011	494.078777619828	297.243318525176
TR34867|c0_g1	1425; 1424	ANXD4	Annexin D4	ARATH		AT2G38750	GO:0001101,GO:0003674,GO:0005488,GO:0005509,GO:0005543,GO:0005544,GO:0005575,GO:0005911,GO:0006950,GO:0006970,GO:0008150,GO:0008289,GO:0009266,GO:0009408,GO:0009409,GO:0009414,GO:0009415,GO:0009506,GO:0009628,GO:0009651,GO:0009719,GO:0009725,GO:0009737,GO:0010033,GO:0010035,GO:0030054,GO:0033993,GO:0042221,GO:0043167,GO:0043168,GO:0043169,GO:0046872,GO:0050896,GO:0097305,GO:1901700	-0.705061220928582	6.05146553342554	5.71638993361886	0.0168072532061932	0.999974497893903	56.0516498215241	36.3974053388984	56.2371831536069	60.1983543206762	130.402619941935	47.5818052219689	75.9938404592252	66.8555236523485
TR1161|c1_g1	1789	PGLR4	Polygalacturonase At1g48100	ARATH		AT1G48100	GO:0003674,GO:0003824,GO:0004553,GO:0004650,GO:0005575,GO:0005576,GO:0005618,GO:0005975,GO:0008150,GO:0008152,GO:0009987,GO:0016043,GO:0016787,GO:0016798,GO:0030312,GO:0044238,GO:0044464,GO:0045229,GO:0071554,GO:0071555,GO:0071704,GO:0071840	-1.19608843042959	2.19056186999284	5.69792676396368	0.0169849644475096	0.999974497893903	6.18291254812473	3.56645716743569	1.9617622030328	1.48637911902904	9.24481631057091	5.16486261811116	5.03774051824758	2.9605908219639
TR13106|c3_g1	4379; 4298; 4164; 4068; 4065; 4005; 3987							0.708537276547585	7.78055604089878	5.67969417258163	0.0171623590521453	0.999974497893903	129.94252273272	206.121682046728	248.838636775805	253.080818000012	167.927992476826	223.349807076114	169.904927855991	359.200410090275
TR1124|c1_g3	2296; 1779; 921							-0.891500443134764	3.95806469901271	5.66042889500848	0.0173518793194987	0.999974497893903	19.004854143826	8.06117030995737	6.66999149031151	9.95874009749458	28.1635332330472	18.7480446216476	19.8658069493159	12.9727706926055
TR53696|c0_g2	747							0.932076763018442	3.09899330609021	5.65827283938663	0.0173732232461807	0.999974497893903	5.37203877132148	9.62454879431274	4.83901343414757	8.32372306656263	4.71992731467966	13.6238502131279	10.3606361601695	10.9811005032843
TR28117|c0_g1	1041							1.07428626386859	4.55544568391316	5.63330830202884	0.0176223425858445	0.999974497893903	11.0988348199944	20.2262091413476	10.5063264651312	49.8432464581072	14.5108509178581	23.9129072397587	19.7232293874787	37.7340757490308
TR9702|c1_g1	1244	ZIFL1	Protein ZINC INDUCED FACILITATOR-LIKE 1	ARATH		AT5G13750	GO:0001101,GO:0003674,GO:0005215,GO:0005575,GO:0005774,GO:0005886,GO:0006810,GO:0006811,GO:0006812,GO:0006813,GO:0006950,GO:0008150,GO:0008324,GO:0009414,GO:0009415,GO:0009605,GO:0009606,GO:0009628,GO:0009629,GO:0009630,GO:0009705,GO:0009914,GO:0009926,GO:0009987,GO:0010035,GO:0010119,GO:0010540,GO:0010817,GO:0015075,GO:0015077,GO:0015079,GO:0015291,GO:0015297,GO:0015672,GO:0016020,GO:0016021,GO:…	0.905495370280443	4.5797563285007	5.62084147760928	0.0177481255410176	0.999974497893903	18.244659978073	19.2002420109894	16.2608289273607	31.4616913527814	10.5710768783321	43.4336478436434	32.3175806830977	19.0554391086404
TR50511|c0_g2	833	HS157	15.7 kDa heat shock protein, peroxisomal	ARATH	K13993	AT5G37670	GO:0000302,GO:0005575,GO:0005782,GO:0006457,GO:0006950,GO:0006979,GO:0008150,GO:0008152,GO:0009266,GO:0009408,GO:0009628,GO:0009987,GO:0019538,GO:0031907,GO:0031974,GO:0042221,GO:0043170,GO:0043233,GO:0044237,GO:0044238,GO:0044260,GO:0044267,GO:0044422,GO:0044424,GO:0044438,GO:0044439,GO:0044444,GO:0044446,GO:0044464,GO:0050896,GO:0070013,GO:0071704,GO:1901700	-0.861956764723907	3.0775944748175	5.60747567543334	0.0178840084653916	0.999974497893903	12.1124270409984	4.10386852143284	8.1958065371148	6.9859818594365	13.0675673588239	5.36820366606829	11.4537308009214	5.43672132760644
TR20319|c0_g2	1575; 1252	AUX28; IAA16	Auxin-induced protein AUX28; Auxin-responsive protein IAA16	ARATH; SOYBN	K14484		GO:0005575,GO:0005634,GO:0006139,GO:0006351,GO:0006355,GO:0006725,GO:0006807,GO:0007165,GO:0008150,GO:0008152,GO:0009058,GO:0009059,GO:0009734,GO:0009755,GO:0009889,GO:0009987,GO:0010468,GO:0010556,GO:0016070,GO:0018130,GO:0019219,GO:0019222,GO:0019438,GO:0031323,GO:0031326,GO:0032774,GO:0034641,GO:0034645,GO:0034654,GO:0043170,GO:0043226,GO:0043227,GO:0043229,GO:0043231,GO:0044237,GO:0044238,GO:…	-0.7244339270089	5.9025720662128	5.58392216699538	0.0181260843728883	0.999974497893903	47.5374751650901	42.6509192763199	35.1809355077215	46.523666425609	122.054979897791	69.1359563054249	64.682687220141	49.845583657065
TR34893|c0_g1	915; 915	PCL1	Transcription factor LUX	ARATH		AT3G46640	GO:0003674,GO:0003676,GO:0003677,GO:0005488,GO:0005575,GO:0005634,GO:0006139,GO:0006351,GO:0006355,GO:0006725,GO:0006807,GO:0007623,GO:0008150,GO:0008152,GO:0009058,GO:0009059,GO:0009889,GO:0009987,GO:0010468,GO:0010556,GO:0016070,GO:0018130,GO:0019219,GO:0019222,GO:0019438,GO:0031323,GO:0031326,GO:0032774,GO:0034641,GO:0034645,GO:0034654,GO:0042752,GO:0042753,GO:0043170,GO:0043226,GO:0043227,GO:…	2.1352163952459	1.66928224656599	5.56844595770465	0.0182869838757212	0.999974497893903	0.709514554702837	7.18176991250748	2.09254634990165	1.28819523649184	1.01419925769976	8.49965580460812	0.902991224968905	2.90676189792819
TR38333|c0_g1	1516; 1504	C3H22	Zinc finger CCCH domain-containing protein 22	ORYSJ			GO:0000166,GO:0003674,GO:0003676,GO:0003677,GO:0003723,GO:0005488,GO:0036094,GO:0043167,GO:0043169,GO:0046872,GO:0097159,GO:1901265,GO:1901363	-0.686848323459768	3.4981153428174	5.56390349806387	0.0183344893191963	0.999974497893903	11.8590289857474	8.15888146522958	8.41378011522955	11.1478433927178	19.3868088875685	10.3297252362223	10.0279551825494	10.2274955667844
TR12956|c2_g2	1486	POLX	Retrovirus-related Pol polyprotein from transposon TNT 1-94	TOBAC			GO:0003674,GO:0003676,GO:0003824,GO:0003964,GO:0004175,GO:0004190,GO:0004518,GO:0004519,GO:0005488,GO:0006139,GO:0006259,GO:0006725,GO:0006807,GO:0008150,GO:0008152,GO:0008233,GO:0008270,GO:0009987,GO:0015074,GO:0016740,GO:0016772,GO:0016779,GO:0016787,GO:0016788,GO:0034061,GO:0034641,GO:0043167,GO:0043169,GO:0043170,GO:0044237,GO:0044238,GO:0044260,GO:0046483,GO:0046872,GO:0046914,GO:0070001,GO:…	1.89224725909829	1.74490241752669	5.49891149575615	0.0190283146810491	0.999974497893903	0.76019416575304	1.22138944090263	1.61300447804919	4.55822929835573	1.36526823151891	8.13364191828529	5.94073174321648	2.36847265757112
TR48821|c0_g2	1516; 1431; 1426	NAC81	Protein ATAF2	ARATH		AT5G08790	GO:0001101,GO:0003674,GO:0003676,GO:0003677,GO:0005488,GO:0005515,GO:0005575,GO:0005634,GO:0006139,GO:0006351,GO:0006355,GO:0006725,GO:0006807,GO:0006950,GO:0008150,GO:0008152,GO:0008361,GO:0009058,GO:0009059,GO:0009314,GO:0009416,GO:0009605,GO:0009607,GO:0009611,GO:0009620,GO:0009628,GO:0009719,GO:0009725,GO:0009743,GO:0009744,GO:0009751,GO:0009753,GO:0009889,GO:0009987,GO:0010033,GO:0010468,GO:…	0.712353611977079	7.90166966440316	5.47190201727534	0.0193245833564088	0.999974497893903	168.661745575074	241.004564478907	159.25149617064	365.996085075584	154.626379135456	316.520675250072	252.029603474216	254.287837144681
TR7509|c0_g1	3029	NIA	Nitrate reductase [NADH]	CUCMA			GO:0003674,GO:0003824,GO:0005488,GO:0006082,GO:0006807,GO:0006809,GO:0008150,GO:0008152,GO:0008940,GO:0009058,GO:0009703,GO:0009987,GO:0016491,GO:0016661,GO:0020037,GO:0030151,GO:0034641,GO:0042126,GO:0042128,GO:0043167,GO:0043169,GO:0043436,GO:0043546,GO:0044237,GO:0044249,GO:0044271,GO:0044281,GO:0044699,GO:0044710,GO:0044763,GO:0046209,GO:0046857,GO:0046872,GO:0046906,GO:0046914,GO:0048037,GO:…	2.56767592634123	3.37523240470792	5.44816103587435	0.0195889362797078	0.999974497893903	1.72310677570689	10.8459382352154	1.35143618431148	51.131441694599	2.65252113552245	10.8584119609109	2.37629269728659	1.5072098729998
TR53237|c1_g2	4068	QKY	Protein QUIRKY {ECO:0000303|PubMed:19180193}	ARATH		AT1G74720	GO:0003674,GO:0003824,GO:0005488,GO:0005509,GO:0005515,GO:0005543,GO:0005544,GO:0005575,GO:0005886,GO:0005911,GO:0008150,GO:0008289,GO:0009506,GO:0016020,GO:0016021,GO:0016740,GO:0016757,GO:0030054,GO:0031224,GO:0032502,GO:0043167,GO:0043168,GO:0043169,GO:0044425,GO:0044464,GO:0046872,GO:0048513,GO:0048856	0.569896376432529	5.17770978969638	5.425462488831	0.0198451785225238	0.999974497893903	26.9108734676576	37.4233724692567	26.679965961246	44.6409195415056	26.0571193901323	42.7829564901806	44.0564666076934	40.3178641027448
TR17042|c0_g1	802	MAL12	Major allergen Mal d 1	MALDO			GO:0006950,GO:0006952,GO:0008150,GO:0009607,GO:0050896	2.21757859856586	3.47063239147653	5.42371121856647	0.0198650919427113	0.999974497893903	0.810873776803243	7.71918126650464	9.02410613395087	28.7862089385291	5.03198862474113	31.3551895949898	3.84959416960428	1.13040740474985
TR42497|c0_g1	1339	PER44	Peroxidase 44	ARATH	K00430	AT4G26010	GO:0003674,GO:0003824,GO:0004601,GO:0005488,GO:0005575,GO:0005576,GO:0006950,GO:0006979,GO:0008150,GO:0008152,GO:0009056,GO:0009987,GO:0016209,GO:0016491,GO:0016684,GO:0020037,GO:0042743,GO:0042744,GO:0043167,GO:0043169,GO:0044237,GO:0044248,GO:0044699,GO:0044710,GO:0044712,GO:0044763,GO:0046872,GO:0046906,GO:0050896,GO:0055114,GO:0072593,GO:0097159,GO:1901363	-1.55952493075752	3.47990697121912	5.40073369977023	0.0201282882050594	0.999974497893903	6.23359215917493	4.20157967670506	0.697515449967217	5.89597050548187	37.4083495436181	16.4299566749363	10.9309464075183	6.24415518814205
TR19900|c2_g1	2833; 2736	CRK10; SD18	Cysteine-rich receptor-like protein kinase 10; Receptor-like serine/threonine-protein kinase SD1-8	ARATH		AT4G21380,AT4G23180	GO:0000166,GO:0001882,GO:0001883,GO:0003674,GO:0003824,GO:0004672,GO:0004674,GO:0004675,GO:0004871,GO:0004872,GO:0004888,GO:0005488,GO:0005515,GO:0005524,GO:0005575,GO:0005773,GO:0005886,GO:0005911,GO:0006464,GO:0006468,GO:0006793,GO:0006796,GO:0006950,GO:0006952,GO:0007165,GO:0007166,GO:0007167,GO:0007178,GO:0008037,GO:0008150,GO:0008152,GO:0009506,GO:0009605,GO:0009607,GO:0009617,GO:0009987,GO:…	0.608186533732906	6.45691900233113	5.39886096438212	0.0201498978028709	0.999974497893903	81.8475718460773	112.27011740777	88.8896251551972	96.4164588543505	44.195683037455	115.619719868425	72.9521858066984	89.8943031396312
TR25193|c0_g1	1652							1.84416973319012	1.95846692116971	5.37816570092138	0.0203903056273267	0.999974497893903	1.36834949835547	2.49163445944137	0.82829959683607	8.47236097846554	1.20923757648818	8.13364191828529	2.47134440517806	5.43672132760644
TR32237|c0_g2	463	PIP21	Kunitz-type trypsin inhibitor-like 1 protein	PEA			GO:0003674,GO:0004857,GO:0004866,GO:0004867,GO:0005575,GO:0005576,GO:0030234,GO:0030414,GO:0061134,GO:0061135	2.97846196289177	3.70238001324173	5.32495980845747	0.0210220935709614	0.999974497893903	0.557475721552229	44.4097200712197	10.9858683369837	32.7003406186389	3.62771272946453	3.66013886322838	0.0475258539457318	7.64370721307044
TR12914|c0_g2	1830; 842; 776	PLT3; PLT6	Probable polyol transporter 3; Probable polyol transporter 6	ARATH		AT2G18480,AT4G36670	GO:0003674,GO:0005215,GO:0005351,GO:0005355,GO:0005402,GO:0005575,GO:0005887,GO:0006810,GO:0006811,GO:0006812,GO:0006818,GO:0008150,GO:0008324,GO:0008643,GO:0008645,GO:0009791,GO:0009987,GO:0010311,GO:0015075,GO:0015144,GO:0015145,GO:0015149,GO:0015291,GO:0015293,GO:0015294,GO:0015295,GO:0015672,GO:0015749,GO:0015758,GO:0015992,GO:0016021,GO:0022804,GO:0022857,GO:0022891,GO:0022892,GO:0031224,GO:…	1.26793101362156	2.95807525844026	5.32432810645652	0.0210297151558313	0.999974497893903	5.47339799342189	10.4062380364904	3.35679310296723	17.1429058394683	2.02839851539952	9.55702925398521	8.3645502944488	5.22140563146361
TR20306|c0_g1	1208	NLTL2	Non-specific lipid-transfer protein-like protein At2g13820	ARATH		AT2G13820	GO:0003674,GO:0005488,GO:0005575,GO:0005576,GO:0005886,GO:0006810,GO:0006869,GO:0008150,GO:0008289,GO:0016020,GO:0031224,GO:0031225,GO:0031226,GO:0044425,GO:0044459,GO:0044464,GO:0044699,GO:0044765,GO:0046658,GO:0051179,GO:0051234,GO:0071702,GO:1902578	0.637099595426337	6.81604397637936	5.32234897994749	0.0210536121527429	0.999974497893903	99.7374745467988	130.884092487126	86.6662946584267	126.986322735714	59.2916489116784	139.532627108184	159.496765841876	98.1301285170944
TR1750|c1_g1	1706; 1688; 1678; 1660	SMT1	Cycloartenol-C-24-methyltransferase	ARATH	K00559	AT5G13710	GO:0003006,GO:0003674,GO:0003824,GO:0003838,GO:0005575,GO:0005773,GO:0005783,GO:0005911,GO:0006066,GO:0006629,GO:0006694,GO:0008150,GO:0008152,GO:0008168,GO:0008169,GO:0008202,GO:0008610,GO:0008757,GO:0009058,GO:0009506,GO:0009790,GO:0009793,GO:0016125,GO:0016126,GO:0016740,GO:0016741,GO:0022414,GO:0030054,GO:0032502,GO:0043226,GO:0043227,GO:0043229,GO:0043231,GO:0044238,GO:0044281,GO:0044283,GO:…	-0.610729492604141	7.20024214354366	5.31416501890891	0.0211527283368708	0.999974497893903	166.786599966217	109.680771793056	86.5791052271808	111.775709750984	229.755139532754	162.347492688974	170.47523810334	138.232676923696
TR27316|c0_g1	752	NLTP1	Non-specific lipid-transfer protein 1	PRUDU			GO:0003674,GO:0005488,GO:0006810,GO:0006869,GO:0008150,GO:0008289,GO:0044699,GO:0044765,GO:0051179,GO:0051234,GO:0071702,GO:1902578	-1.45713546612772	5.76039524539498	5.2840295570345	0.0215218833017079	0.999974497893903	86.3073776184951	26.6262898116774	21.0998423615083	60.7433599976535	120.494673347483	65.231808184648	1.80598244993781	50.4377018214578
TR50186|c0_g1	1934	PGLR	Probable polygalacturonase	VITVI			GO:0003674,GO:0003824,GO:0004553,GO:0004650,GO:0005575,GO:0005975,GO:0008150,GO:0008152,GO:0016021,GO:0016787,GO:0016798,GO:0031224,GO:0044238,GO:0044425,GO:0071704	-0.569144797629973	5.50019220849426	5.27882566193333	0.0215863025543505	0.999974497893903	43.2297082258229	38.5959063325232	35.8348562420658	48.6045971922497	76.2599826462706	36.0727019075952	50.2348276206386	32.4050122694958
TR28880|c0_g1	1329; 585	WNK11	Probable serine/threonine-protein kinase WNK11	ARATH	K08867	AT5G55560	GO:0000166,GO:0001882,GO:0001883,GO:0003674,GO:0003824,GO:0004672,GO:0004674,GO:0005488,GO:0005524,GO:0006464,GO:0006468,GO:0006793,GO:0006796,GO:0008150,GO:0008152,GO:0009987,GO:0016301,GO:0016310,GO:0016740,GO:0016772,GO:0016773,GO:0017076,GO:0019538,GO:0030554,GO:0032549,GO:0032550,GO:0032553,GO:0032555,GO:0032559,GO:0035639,GO:0036094,GO:0036211,GO:0043167,GO:0043168,GO:0043170,GO:0043412,GO:…	0.596077581152847	4.72790077185169	5.21284796793987	0.0224205793538	0.999974497893903	18.7007764775248	27.2614123209468	25.1541509144428	40.1322362137841	19.4648242150839	26.8410183303414	24.4282889281062	29.3367635994605
TR17850|c0_g1	1520; 1429; 1390	AAPC	Putative glucose-6-phosphate 1-epimerase	CENCI			GO:0003674,GO:0003824,GO:0005488,GO:0005975,GO:0008150,GO:0008152,GO:0016853,GO:0016854,GO:0016857,GO:0030246,GO:0044238,GO:0047938,GO:0071704	-0.621688960756293	4.03690929277766	5.18277029031681	0.0228119249153789	0.999974497893903	15.9133978697636	15.9269183093703	14.2990667243279	14.4178774545817	28.2805562243203	12.2817992966108	14.4003337455567	14.9644408819266
TR13449|c0_g2	2054	CLPB1	Chaperone protein ClpB1	ARATH	K03695	AT1G74310	GO:0000166,GO:0000302,GO:0001882,GO:0001883,GO:0003674,GO:0003824,GO:0005488,GO:0005515,GO:0005524,GO:0005575,GO:0005634,GO:0005829,GO:0006355,GO:0006417,GO:0006950,GO:0006979,GO:0008134,GO:0008150,GO:0008152,GO:0009266,GO:0009314,GO:0009408,GO:0009416,GO:0009526,GO:0009532,GO:0009570,GO:0009628,GO:0009642,GO:0009644,GO:0009889,GO:0009891,GO:0009893,GO:0009941,GO:0009987,GO:0010035,GO:0010468,GO:…	-1.0816177707655	3.53282169999604	5.15700590181979	0.0231527777415643	0.999974497893903	11.3015532641952	4.49471314252169	9.46005329018038	10.3055618919347	26.6032266827399	4.51417126464833	19.4856001177501	5.49055025164215
TR8899|c0_g1	1114	PER54	Peroxidase 54	ARATH	K00430	AT5G06730	GO:0003674,GO:0003824,GO:0004601,GO:0005488,GO:0005575,GO:0005576,GO:0005774,GO:0006950,GO:0006979,GO:0008150,GO:0008152,GO:0009056,GO:0009987,GO:0016020,GO:0016209,GO:0016491,GO:0016684,GO:0020037,GO:0031090,GO:0042743,GO:0042744,GO:0043167,GO:0043169,GO:0044237,GO:0044248,GO:0044422,GO:0044424,GO:0044437,GO:0044444,GO:0044446,GO:0044464,GO:0044699,GO:0044710,GO:0044712,GO:0044763,GO:0046872,GO:…	-1.30879963600766	6.30250746557918	5.15664577578026	0.0231575793070522	0.999974497893903	56.3557274878254	75.7750009135993	47.6490241758855	33.6417140606906	228.779947938812	63.1170612858938	7.79424004710002	117.347054397842
TR54192|c0_g2	934							0.906254877633959	3.82036999037075	5.1537990993794	0.0231955704350644	0.999974497893903	10.744077542643	17.2948744831813	7.01874921529512	20.4624858719665	6.2412262012293	21.4321464546817	14.352807891611	14.8029541098195
TR23030|c0_g1	1375	NQR	NADPH:quinone oxidoreductase	ARATH		AT3G27890	GO:0003674,GO:0003824,GO:0003955,GO:0005575,GO:0005829,GO:0005886,GO:0006950,GO:0006952,GO:0006970,GO:0008150,GO:0009507,GO:0009532,GO:0009536,GO:0009570,GO:0009605,GO:0009607,GO:0009617,GO:0009628,GO:0009651,GO:0009719,GO:0009725,GO:0009735,GO:0010033,GO:0016020,GO:0016491,GO:0016651,GO:0016655,GO:0042221,GO:0042742,GO:0043207,GO:0043226,GO:0043227,GO:0043229,GO:0043231,GO:0044422,GO:0044424,GO:…	1.19390948043188	8.15550912775552	5.14098917280239	0.0233673302939719	0.999974497893903	130.804076120573	236.754129224566	141.726420490214	674.122476450305	159.190275795105	411.846958532375	406.298525382062	119.607869207342
TR13157|c0_g1	5070; 4928; 4909; 4783; 4764; 808; 275; 230	NOL6	Nucleolar protein 6	MOUSE; XENLA; XENTR	K14544		GO:0000228,GO:0000793,GO:0000794,GO:0003674,GO:0003676,GO:0003723,GO:0005488,GO:0005575,GO:0005634,GO:0005694,GO:0005730,GO:0005739,GO:0006139,GO:0006364,GO:0006405,GO:0006409,GO:0006725,GO:0006807,GO:0006810,GO:0006913,GO:0008150,GO:0008152,GO:0009987,GO:0015931,GO:0016070,GO:0016072,GO:0016482,GO:0030529,GO:0030684,GO:0032040,GO:0032545,GO:0032991,GO:0034456,GO:0034470,GO:0034641,GO:0034660,GO:…	0.701963482673755	5.97979938090244	5.13937423143379	0.0233890773930422	0.999974497893903	49.5646596070982	62.0465835978537	48.5209184883445	103.749262508227	36.19911196713	86.4606135913726	73.4749702001014	44.13971770928
TR25219|c0_g1	1991	U71K2	UDP-glycosyltransferase 71K2 {ECO:0000303|Ref.1}	PYRCO			GO:0003674,GO:0003824,GO:0008150,GO:0008152,GO:0016740,GO:0016757,GO:0016758	0.954022006634802	5.11284388946145	5.13217511724784	0.0234862776020779	0.999974497893903	25.6945628024528	48.0738883939276	20.7946793521477	53.1628264906054	14.8619198916773	46.2397543054518	51.5180256771733	15.7718747424622
TR49082|c2_g1	2154; 2134						GO:0003674,GO:0005488,GO:0005515	-0.857025054942323	3.02984513754411	5.11586480084058	0.0237080472257883	0.999974497893903	6.38563099232554	5.96038047160485	6.45201791219676	5.00414303406444	17.8265023372612	9.10967894847952	8.22197273261161	5.38289240357073
TR1175|c0_g1	1506; 1506	CADH9	Probable cinnamyl alcohol dehydrogenase 9	ARATH	K00083	AT4G39330	GO:0000166,GO:0003674,GO:0003824,GO:0005488,GO:0005575,GO:0005576,GO:0006725,GO:0008150,GO:0008152,GO:0008270,GO:0009058,GO:0009698,GO:0009699,GO:0009719,GO:0009725,GO:0009735,GO:0009808,GO:0009809,GO:0009987,GO:0010033,GO:0016491,GO:0016614,GO:0016616,GO:0019438,GO:0019748,GO:0036094,GO:0042221,GO:0043167,GO:0043169,GO:0044237,GO:0044249,GO:0044550,GO:0044699,GO:0044710,GO:0044711,GO:0044763,GO:…	-0.629815218230816	3.64772369373812	5.11327851356235	0.0237434116928021	0.999974497893903	13.8862134277555	10.0153934154016	9.80881101516399	9.51282636178587	19.9329161801761	11.5904397335565	13.0696098350763	11.6270475917128
TR31198|c0_g1	694	GL113	Germin-like protein subfamily 1 member 13	ARATH		AT5G39100	GO:0003674,GO:0005488,GO:0005575,GO:0005576,GO:0030145,GO:0043167,GO:0043169,GO:0045735,GO:0046872,GO:0046914,GO:0048046	0.710738408111643	5.08380938375446	5.11200278692856	0.0237608759152257	0.999974497893903	27.8737860776115	40.4524182826952	41.5021692730494	23.187514256853	17.9435253285342	54.6987419004685	29.0858226147879	35.7962344837454
TR36589|c0_g1	361	MIRA	Miraculin	SYNDU			GO:0003674,GO:0004857,GO:0004866,GO:0030234,GO:0030414,GO:0061134,GO:0061135	2.66973787050946	2.11754739485744	5.0957579920478	0.0239844298447939	0.999974497893903	0.557475721552229	12.995583651204	4.57744514040986	6.68870603563069	1.13122224897281	1.5453919644742	0	6.72861550446341
TR24829|c0_g1	2340							1.02884418983249	4.36415582855772	5.08069922984941	0.0241936111058922	0.999974497893903	6.68970865862675	14.6078177131955	9.50364800580333	35.2767310916226	16.3052034507116	30.7858346607098	28.182831389819	22.6619770190328
TR49609|c0_g1	1556	PER51	Peroxidase 51	ARATH			GO:0003674,GO:0003824,GO:0004601,GO:0005488,GO:0005575,GO:0005576,GO:0006950,GO:0006970,GO:0006979,GO:0008150,GO:0008152,GO:0009056,GO:0009628,GO:0009651,GO:0009987,GO:0016209,GO:0016491,GO:0016684,GO:0020037,GO:0042743,GO:0042744,GO:0043167,GO:0043169,GO:0044237,GO:0044248,GO:0044699,GO:0044710,GO:0044712,GO:0044763,GO:0046872,GO:0046906,GO:0050896,GO:0055114,GO:0072593,GO:0097159,GO:1901363	-0.531802839876131	6.34753544921059	5.07719473447908	0.0242425629972705	0.999974497893903	91.9328144450676	63.3656841940286	50.744248985115	90.6691262607715	119.636504744814	91.0561212752038	70.5758931094118	72.6690474482049
TR44543|c0_g1	1548; 1497	EXOL2	Protein EXORDIUM-like 2	ARATH		AT5G64260	GO:0005575,GO:0005576,GO:0005615,GO:0005618,GO:0005794,GO:0005829,GO:0005911,GO:0009505,GO:0009506,GO:0030054,GO:0030312,GO:0043226,GO:0043227,GO:0043229,GO:0043231,GO:0044421,GO:0044424,GO:0044444,GO:0044464,GO:0048046	0.696847035925524	9.18889681323229	5.07248651982297	0.0243084906521616	0.999974497893903	419.475140662527	725.114483275075	633.038865560872	850.654769820321	376.775024235462	704.170049075549	497.453113249975	461.58302360619
TR24433|c0_g1	1893; 1608; 1605; 1604	WRK40	Probable WRKY transcription factor 40	ARATH		AT1G80840	GO:0000975,GO:0001067,GO:0001071,GO:0001101,GO:0002237,GO:0003674,GO:0003676,GO:0003677,GO:0003700,GO:0005488,GO:0005575,GO:0005634,GO:0006139,GO:0006351,GO:0006355,GO:0006725,GO:0006807,GO:0006950,GO:0006952,GO:0008150,GO:0008152,GO:0009058,GO:0009059,GO:0009605,GO:0009607,GO:0009611,GO:0009617,GO:0009620,GO:0009719,GO:0009751,GO:0009889,GO:0009890,GO:0009892,GO:0009987,GO:0010033,GO:0010200,GO:…	0.557489801170829	6.75450899883845	5.0679094707794	0.0243727599876626	0.999974497893903	91.9328144450676	127.31763531969	88.148514989607	122.973099114336	67.4832583007918	132.171681172136	94.4813976441149	138.609479391946
TR44521|c2_g1	1267	Y2168; Y3236	Ankyrin repeat-containing protein At2g01680; Ankyrin repeat-containing protein At3g12360	ARATH; ARATH		AT2G01680	GO:0003674,GO:0005488,GO:0005515,GO:0005575,GO:0005886,GO:0016020,GO:0016021,GO:0031224,GO:0044425,GO:0044464	-1.98586039732651	2.74819480261104	5.03661964993209	0.024816870950133	0.999974497893903	4.00368927296601	1.12367828563042	0.130784146868853	5.84642453484756	25.9400963988593	6.95426384013392	0.380206831565855	8.23582537746322
TR674|c0_g1	5101; 4999; 4986; 4884; 4859; 4757; 4717; 4668; 4615; 4566; 4399; 4297; 1299							0.737886009991221	4.00687882334788	5.0268343747204	0.0249574755710021	0.999974497893903	11.6056309304964	15.9757738870064	18.658538286623	18.9761067529374	9.7129082756631	18.2600261065505	10.1705327443866	24.5998182843182
TR17920|c0_g2	1822						GO:0003674,GO:0003824,GO:0005488,GO:0005506,GO:0008150,GO:0008152,GO:0016491,GO:0016705,GO:0020037,GO:0043167,GO:0043169,GO:0044699,GO:0044710,GO:0046872,GO:0046906,GO:0046914,GO:0055114,GO:0097159,GO:1901363	-2.96607459400288	1.94830791846495	4.99836696581097	0.0253712461553048	0.999974497893903	0.101359222100405	6.59550298087421	0.784704881213119	0.0495459706343014	21.2201690841796	0.56935493427997	0	0.161486772107122
TR1778|c0_g1	1373; 1364; 1354; 949	G2OX	Gibberellin 2-beta-dioxygenase	PHACN			GO:0003674,GO:0003824,GO:0005488,GO:0005506,GO:0006082,GO:0006629,GO:0006720,GO:0006721,GO:0008150,GO:0008152,GO:0008299,GO:0008610,GO:0009058,GO:0009685,GO:0009686,GO:0009987,GO:0016053,GO:0016101,GO:0016102,GO:0016114,GO:0016491,GO:0016705,GO:0016706,GO:0019752,GO:0043167,GO:0043169,GO:0043436,GO:0044237,GO:0044238,GO:0044249,GO:0044255,GO:0044281,GO:0044283,GO:0044699,GO:0044710,GO:0044711,GO:…	1.22110483810884	3.67253600386826	4.98885217862772	0.0255111256113112	0.999974497893903	6.94310671387777	16.6597519739119	9.11129556519677	34.682179444011	5.73412657237942	14.6812236625049	6.70114540634819	6.83627335253483
TR12467|c0_g2	1970	PME3	Pectinesterase 3	CITSI			GO:0000272,GO:0003674,GO:0003824,GO:0004857,GO:0005575,GO:0005576,GO:0005618,GO:0005975,GO:0005976,GO:0008150,GO:0008152,GO:0009056,GO:0009057,GO:0009987,GO:0010393,GO:0016043,GO:0016052,GO:0016787,GO:0016788,GO:0030234,GO:0030312,GO:0030599,GO:0042545,GO:0043170,GO:0044238,GO:0044464,GO:0045229,GO:0045330,GO:0045488,GO:0045490,GO:0052689,GO:0071554,GO:0071555,GO:0071704,GO:0071840,GO:1901575	-0.73844728832285	4.1165765344285	4.98630699070726	0.025548678720385	0.999974497893903	14.9504852598098	15.4383625330093	9.98318987765579	11.9405789228666	34.2877364430035	21.554151083456	14.4478595995025	15.2335855021052
TR53994|c2_g1	1362; 568							1.60120404281341	2.59671420281877	4.98429366955884	0.0255784250423208	0.999974497893903	2.78737860776115	4.29929083197727	3.66195611232789	21.5524972259211	1.95038318788416	3.94481633036836	2.32876684334086	7.3745625928919
TR44483|c0_g1	1527; 1523; 1519	MYB36	Transcription factor MYB36 {ECO:0000303|PubMed:9839469}	ARATH	K09422	AT5G57620	GO:0001071,GO:0003674,GO:0003676,GO:0003677,GO:0003700,GO:0005488,GO:0005575,GO:0006355,GO:0008150,GO:0008285,GO:0009889,GO:0009890,GO:0009891,GO:0009892,GO:0009893,GO:0009987,GO:0010468,GO:0010556,GO:0010557,GO:0010558,GO:0010604,GO:0010605,GO:0010628,GO:0010629,GO:0019219,GO:0019222,GO:0022603,GO:0030154,GO:0031323,GO:0031324,GO:0031325,GO:0031326,GO:0031327,GO:0031328,GO:0032502,GO:0032844,GO:…	0.825501737078007	6.69923098183291	4.97880243513936	0.0256597396704732	0.999974497893903	56.1530090436246	112.612106451223	61.5557384596069	219.587741851224	75.3237987160862	125.827440475873	92.2952083626112	87.2566858618816
TR11652|c0_g2	1817; 1760; 1738; 1564; 1545; 1485; 903; 366							0.798220294797985	3.09454575656846	4.96336713067322	0.0258897482195342	0.999974497893903	5.01728149397006	9.96653783776548	8.10861710586889	13.4269580418957	5.85114956365247	7.60495519359674	6.84372296818539	10.8734426552129
TR7711|c1_g1	1268; 1268; 1141; 1136; 1132	MYB32; MYB39; MYB4	Myb-related protein Myb4; Transcription factor MYB32; Transcription factor MYB39	ARATH; ORYSJ	K09422	AT4G17785	GO:0001071,GO:0003674,GO:0003676,GO:0003677,GO:0003700,GO:0005488,GO:0005575,GO:0005634,GO:0006139,GO:0006351,GO:0006355,GO:0006725,GO:0006807,GO:0008150,GO:0008152,GO:0009058,GO:0009059,GO:0009889,GO:0009987,GO:0010468,GO:0010556,GO:0016070,GO:0018130,GO:0019219,GO:0019222,GO:0019438,GO:0031323,GO:0031326,GO:0032774,GO:0034641,GO:0034645,GO:0034654,GO:0043170,GO:0043226,GO:0043227,GO:0043229,GO:…	0.80549418284003	4.29939682456117	4.96041100698401	0.025934042605057	0.999974497893903	18.9034949217256	20.9590428058892	18.3969699928853	19.3724745180118	6.28023386498699	21.0661325683589	28.5155123674391	23.4155819555327
TR17135|c0_g1	1314; 1294	PPDEX	DeSI-like protein At4g17486	ARATH			GO:0003674,GO:0003824,GO:0008233,GO:0016787	-0.515539479234063	5.43671627021898	4.95554175105564	0.0260071749860387	0.999974497893903	54.4299022679177	33.0263704820072	29.9495696329674	33.542622119422	57.1462274050058	49.3712064439917	46.9555436983831	41.2867847353875
TR50250|c0_g1	1672; 1578; 950	YQJG	Glutathionyl-hydroquinone reductase YqjG	ECOLI	K07393		GO:0003674,GO:0003824,GO:0005488,GO:0005515,GO:0016491	0.828110341225494	6.23240086741647	4.94298735766381	0.0261967222021399	0.999974497893903	58.9910672624359	65.8084630758338	49.4364075164265	142.593303485519	36.0040736483415	104.3546258116	94.6715010598978	48.9304919484579
TR2607|c2_g1	1935; 1917; 1756; 1688; 1621; 1603; 991; 838	BH030; BH032; BH051; BH107	Putative transcription factor bHLH107; Transcription factor AIG1; Transcription factor bHLH30; Transcription factor bHLH51	ARATH		AT2G40200,AT3G25710	GO:0001071,GO:0003674,GO:0003676,GO:0003677,GO:0003700,GO:0005488,GO:0005515,GO:0005575,GO:0005634,GO:0006139,GO:0006351,GO:0006355,GO:0006725,GO:0006807,GO:0006950,GO:0007154,GO:0008150,GO:0008152,GO:0009058,GO:0009059,GO:0009267,GO:0009605,GO:0009718,GO:0009719,GO:0009812,GO:0009813,GO:0009889,GO:0009987,GO:0009991,GO:0010033,GO:0010200,GO:0010243,GO:0010468,GO:0010556,GO:0016036,GO:0016070,GO:…	0.691516345828941	4.48979243200349	4.90770006427807	0.0267372200416068	0.999974497893903	14.5450483714082	26.2354451905885	19.574027314705	23.5838820219275	16.0711574681655	27.3290368454386	35.977071436919	15.6642168943908
TR12456|c0_g1	1368; 1340						GO:0003674,GO:0005488,GO:0005515	0.849523472034996	7.16578026065973	4.88810508980617	0.027042351039324	0.999974497893903	68.6708729730246	168.649453999835	56.7603197410823	168.208570303453	110.508711425516	225.708563232417	196.947138751113	152.497341793159
TR8363|c1_g4	375							0.846554599547377	3.37310893825355	4.85943247579352	0.0274953791635423	0.999974497893903	5.21999993817087	8.74514839686285	6.0596654715902	15.6069807498049	7.60649443274821	14.6405554529135	12.0240410482702	12.2729946801413
TR29467|c0_g1	1711	CYSX; SAT3	Putative uncharacterized protein CysX; Serine acetyltransferase 3, mitochondrial	ARATH; ECOLI	K00640	AT3G13110	GO:0000096,GO:0000097,GO:0003674,GO:0003824,GO:0005488,GO:0005575,GO:0005737,GO:0005739,GO:0006082,GO:0006520,GO:0006534,GO:0006535,GO:0006563,GO:0006790,GO:0006807,GO:0008150,GO:0008152,GO:0008270,GO:0008374,GO:0008652,GO:0009001,GO:0009058,GO:0009069,GO:0009070,GO:0009987,GO:0010035,GO:0010038,GO:0016053,GO:0016407,GO:0016412,GO:0016413,GO:0016740,GO:0016746,GO:0016747,GO:0019344,GO:0019752,GO:…	1.0445052464551	7.10484378660359	4.85071454919444	0.0276346820387266	0.999974497893903	65.275339032661	120.038154251911	47.213077019656	236.582009778789	87.8062511185448	199.314895207581	250.936508833464	93.2855253538808
TR12151|c2_g1	2295; 2203; 2171; 2079; 2077; 2036; 2034; 2009; 2007; 1820; 1808; 1561	TPPA	Trehalose-phosphate phosphatase A	ARATH	K01087	AT5G51460	GO:0003674,GO:0003824,GO:0004805,GO:0005975,GO:0005984,GO:0005991,GO:0005992,GO:0006793,GO:0006796,GO:0008150,GO:0008152,GO:0009058,GO:0009311,GO:0009312,GO:0009987,GO:0016051,GO:0016311,GO:0016787,GO:0016788,GO:0016791,GO:0019203,GO:0034637,GO:0042578,GO:0044237,GO:0044238,GO:0044249,GO:0044262,GO:0044699,GO:0044710,GO:0044711,GO:0044723,GO:0044763,GO:0046351,GO:0071704,GO:1901576	0.613645542033373	6.00035172949692	4.84990937459611	0.0276475848230876	0.999974497893903	50.9330091054537	84.7155716210066	60.596654715902	74.2694099808178	40.5679703079905	82.10911516509	78.9879692578063	39.1874566979949
TR9225|c0_g1	1031	SWET3	Bidirectional sugar transporter SWEET3 {ECO:0000303|PubMed:21107422}	ARATH	K15382	AT5G53190	GO:0003674,GO:0005215,GO:0005575,GO:0005887,GO:0006810,GO:0008150,GO:0008643,GO:0009987,GO:0015144,GO:0016021,GO:0022857,GO:0022891,GO:0022892,GO:0031224,GO:0031226,GO:0034219,GO:0044425,GO:0044459,GO:0044464,GO:0044699,GO:0044763,GO:0044765,GO:0051119,GO:0051179,GO:0051234,GO:0055085,GO:0071702,GO:1901476,GO:1902578	-1.02044933413807	3.29996861498821	4.8421193021212	0.0277727435094657	0.999974497893903	11.504271708396	5.17869122942716	4.31587684667215	6.83734394753359	19.9329161801761	4.27016200709978	18.440031330944	7.48222044096332
TR12500|c6_g1	1281; 1275; 797	XTH16	Probable xyloglucan endotransglucosylase/hydrolase protein 16	ARATH	K08235	AT3G23730	GO:0003674,GO:0003824,GO:0004553,GO:0005575,GO:0005576,GO:0005618,GO:0005975,GO:0005976,GO:0006073,GO:0008150,GO:0008152,GO:0009987,GO:0010383,GO:0010410,GO:0010411,GO:0016043,GO:0016740,GO:0016757,GO:0016758,GO:0016762,GO:0016787,GO:0016798,GO:0030312,GO:0042546,GO:0043170,GO:0044036,GO:0044042,GO:0044085,GO:0044237,GO:0044238,GO:0044260,GO:0044262,GO:0044264,GO:0044464,GO:0045229,GO:0048046,GO:…	-0.990146640066437	6.14002093261409	4.83570957093282	0.0278761670207577	0.999974497893903	63.4508730348537	74.7490337832411	11.2474366307214	59.4551647611617	160.906613000443	82.6784700993699	55.4626715546691	55.2823049846714
TR47834|c0_g1	910; 878							1.42431027265518	2.83778498792687	4.83135106137739	0.0279467220871991	0.999974497893903	1.41902910940567	7.47490337832411	2.79006179986887	21.701135137824	4.79794264219503	7.11693667849963	6.13083515899941	5.11374778339219
TR11641|c0_g1	2724; 2615; 1328; 729	Y5162	Uncharacterized protein At5g41620	ARATH		AT5G41620	GO:0005575,GO:0005886,GO:0009507,GO:0009536,GO:0016020,GO:0043226,GO:0043227,GO:0043229,GO:0043231,GO:0044424,GO:0044444,GO:0044464	-0.502198124428327	4.96449983062951	4.80227240935592	0.028422224833629	0.999974497893903	33.0431064047321	23.1575437995139	29.0340806048854	31.3625994115128	46.7701888454621	30.3384843552041	24.5708664899434	30.6824867003532
TR14586|c1_g1	2748; 2734; 2657; 2433							-0.851459281252175	4.71338165242137	4.80056635359189	0.0284503829446306	0.999974497893903	20.6266016974325	23.5483884206028	8.84972727145906	19.570658400549	57.8093576888864	33.2259272361954	25.6164352767495	19.6475572730332
TR24456|c1_g1	2522; 2447; 2444; 2369; 2317; 2242; 2239; 2199; 2191; 2164; 2121; 1660; 1582; 1563; 1485; 519; 494	IP5P2	Type I inositol polyphosphate 5-phosphatase 2 {ECO:0000303|PubMed:11402208}	ARATH		AT4G18010	GO:0001101,GO:0003674,GO:0003824,GO:0004439,GO:0004445,GO:0005975,GO:0006066,GO:0006629,GO:0006644,GO:0006650,GO:0006793,GO:0006796,GO:0007165,GO:0008150,GO:0008152,GO:0009056,GO:0009719,GO:0009725,GO:0009737,GO:0009738,GO:0009755,GO:0009791,GO:0009845,GO:0009987,GO:0010033,GO:0016311,GO:0016787,GO:0016788,GO:0016791,GO:0019637,GO:0019751,GO:0030258,GO:0032501,GO:0032502,GO:0032957,GO:0033993,GO:…	1.33430776598278	4.79028367568915	4.78204261077472	0.0287579896352259	0.999974497893903	14.6970872045588	35.0783047427236	21.0998423615083	87.2009083163704	11.078176507182	25.9869859289215	8.07939517077441	17.5482292356406
TR13443|c0_g1	3451; 1190; 726; 726	Y1684; Y5374	Probable LRR receptor-like serine/threonine-protein kinase At1g06840; Probable LRR receptor-like serine/threonine-protein kinase At5g37450	ARATH		AT5G37450,AT1G06840	GO:0000166,GO:0001882,GO:0001883,GO:0003674,GO:0003824,GO:0004672,GO:0004674,GO:0005488,GO:0005515,GO:0005524,GO:0005575,GO:0005886,GO:0006464,GO:0006468,GO:0006793,GO:0006796,GO:0008150,GO:0008152,GO:0009987,GO:0016020,GO:0016021,GO:0016301,GO:0016310,GO:0016740,GO:0016772,GO:0016773,GO:0017076,GO:0019538,GO:0030554,GO:0031224,GO:0032549,GO:0032550,GO:0032553,GO:0032555,GO:0032559,GO:0035639,GO:…	0.651955691062507	4.77310785637153	4.76659057213663	0.029017235742328	0.999974497893903	19.1568929769766	32.7820925938267	29.1212700361313	21.5524972259211	18.9967322499917	44.2876802450634	20.5786947585019	31.4899205608888
TR1434|c1_g1	2324; 2087; 2058; 1760; 1513; 1359; 308							-0.61960277348517	5.3083733256354	4.75481421461597	0.029216446650579	0.999974497893903	33.6512617373346	38.498195177251	25.5029086394264	42.8077186280364	73.373415528202	33.2665954457868	42.0603807419727	26.9682909418894
TR38351|c1_g1	1988; 1746; 1728; 1690	CGT; LGT	Cinnamate beta-D-glucosyltransferase {ECO:0000303|PubMed:16443693, ECO:0000303|PubMed:17323078}; Limonoid UDP-glucosyltransferase	CITUN; FRAAN			GO:0003674,GO:0003824,GO:0008150,GO:0008152,GO:0008194,GO:0009636,GO:0016740,GO:0016757,GO:0016758,GO:0035251,GO:0042221,GO:0046527,GO:0050412,GO:0050645,GO:0050896	0.531922960186456	6.44154170846987	4.74492847298884	0.0293847751407808	0.999974497893903	68.6708729730246	72.7459551001608	85.8379950615906	130.553632621384	61.4760780821086	94.1062369945608	76.564150706574	104.697257249451
TR8328|c2_g1	5453; 5366; 4376; 4284; 4260; 4095; 4003; 3979; 3299; 3018; 2036; 1789; 1344; 1323; 1292; 1285; 1264; 933; 568; 534; 528; 470; 320; 273	AT21A; GEX2; PP271; PPR53; SD25	G-type lectin S-receptor-like serine/threonine-protein kinase SD2-5; Pentatricopeptide repeat-containing protein At1g20230; Protein GAMETE EXPRESSED 2; Putative RING-H2 finger protein ATL21A; Putative pentatricopeptide repeat-containing protein At3g49142	ARATH		AT5G49150,AT2G46495,AT4G32300,AT3G49142,AT1G20230	GO:0000166,GO:0001871,GO:0001882,GO:0001883,GO:0003006,GO:0003674,GO:0003824,GO:0004672,GO:0004674,GO:0005488,GO:0005515,GO:0005516,GO:0005524,GO:0005575,GO:0005886,GO:0005887,GO:0006464,GO:0006468,GO:0006793,GO:0006796,GO:0008150,GO:0008152,GO:0008270,GO:0009987,GO:0016020,GO:0016021,GO:0016301,GO:0016310,GO:0016567,GO:0016740,GO:0016772,GO:0016773,GO:0017076,GO:0019538,GO:0019899,GO:0022412,GO:…	0.496622361781677	5.37154440161252	4.7293354871959	0.0296523394480068	0.999974497893903	34.8675724025394	47.0479212635694	38.4505391794428	43.402270275648	28.319563888078	55.7561153498456	41.8702773261898	40.7484954950304
TR54123|c3_g2	2011; 2009	NET1D	Protein NETWORKED 1D {ECO:0000303|PubMed:22840520}	ARATH		AT1G03080	GO:0003674,GO:0003779,GO:0005488,GO:0005515,GO:0005575,GO:0005886,GO:0008092,GO:0016020,GO:0044464	0.599574282374715	4.34303873280498	4.70943959425424	0.0299974287434126	0.999974497893903	12.0617474299482	24.2812220851443	20.1843533334263	24.8720772584193	17.0463490621075	21.0661325683589	17.0617815665177	25.0842786006396
TR17139|c0_g1	1035; 998; 910; 873; 711; 586	R18AL	60S ribosomal protein L18a-like protein	ARATH			GO:0005575,GO:0005840,GO:0030529,GO:0032991,GO:0043226,GO:0043228,GO:0043229,GO:0043232,GO:0044424,GO:0044444,GO:0044464	1.50940444105872	1.63976108577742	4.70652891744073	0.0300482635083156	0.999974497893903	0.810873776803243	5.47182469524379	2.1361410655246	5.99506244675047	1.71633720533806	2.27741973711988	2.56639611306952	3.33739329021385
TR41328|c0_g1	547							1.39886702252406	1.89531698497616	4.69670244471648	0.0302205463253894	0.999974497893903	1.41902910940567	3.32217927925516	1.30784146868853	6.39143021182488	1.83336019661111	5.61221292361685	4.46743027089879	4.73694531514224
TR49155|c0_g2	1395	ALS3	Protein ALUMINUM SENSITIVE 3	ARATH	K02069	AT2G37330	GO:0003674,GO:0005215,GO:0005575,GO:0005886,GO:0005887,GO:0006810,GO:0006811,GO:0008150,GO:0009987,GO:0010035,GO:0010038,GO:0010044,GO:0015075,GO:0016020,GO:0016021,GO:0022857,GO:0022891,GO:0022892,GO:0031224,GO:0031226,GO:0034220,GO:0042221,GO:0044425,GO:0044459,GO:0044464,GO:0044699,GO:0044763,GO:0044765,GO:0050896,GO:0051179,GO:0051234,GO:0055085,GO:1902578	1.11197311378128	3.77548059349427	4.68854667589002	0.0303643192352175	0.999974497893903	5.47339799342189	19.5910866320782	3.87992969044264	25.2684450234937	9.04977799178249	20.1714319573475	13.3072391048049	12.1115079080341
TR6957|c0_g1	1032	SILD	Secoisolariciresinol dehydrogenase	FORIN			GO:0003674,GO:0003824,GO:0016491	-1.78157372090893	3.60998206681445	4.67872340639691	0.0305384345037965	0.999974497893903	7.50058243542999	25.6491782589553	3.70555082795084	8.72009083163704	44.078660046182	2.72477004262557	0.332680977620123	3.87568253057093
TR28934|c0_g1	1330; 1330	PERN1	Peroxidase N1	TOBAC			GO:0003674,GO:0003824,GO:0004601,GO:0005488,GO:0005575,GO:0005576,GO:0006950,GO:0006979,GO:0008150,GO:0008152,GO:0009056,GO:0009987,GO:0016209,GO:0016491,GO:0016684,GO:0020037,GO:0042743,GO:0042744,GO:0043167,GO:0043169,GO:0044237,GO:0044248,GO:0044699,GO:0044710,GO:0044712,GO:0044763,GO:0046872,GO:0046906,GO:0050896,GO:0055114,GO:0072593,GO:0097159,GO:1901363	-1.62128715707613	5.67124066354952	4.66911356979929	0.0307097740655266	0.999974497893903	121.833784964687	72.5993883672525	8.63175369334431	47.9604995740037	84.2175460528379	39.2448222557265	0.712887809185978	31.7590651810673
TR48226|c0_g1	1712	CASL1; CASL2	Cannabidiolic acid synthase-like 1; Cannabidiolic acid synthase-like 2	CANSA			GO:0000166,GO:0003674,GO:0003824,GO:0005488,GO:0005575,GO:0005576,GO:0008150,GO:0008152,GO:0016491,GO:0016614,GO:0036094,GO:0043167,GO:0043168,GO:0044699,GO:0044710,GO:0048037,GO:0050660,GO:0050662,GO:0055114,GO:0097159,GO:1901265,GO:1901363	-2.13676568121274	3.51312974170624	4.66876297132956	0.0307160440137319	0.999974497893903	8.05805815698222	8.3054481981379	1.8745727717869	0.941373442051726	45.5999589327316	6.26290427707967	0	19.2169258807475
TR7713|c0_g1	1517; 1512; 1497; 1492	CXE13	Probable carboxylesterase 13	ARATH		AT3G48700	GO:0003674,GO:0003824,GO:0005575,GO:0005829,GO:0008150,GO:0008152,GO:0016787,GO:0016788,GO:0044424,GO:0044444,GO:0044464,GO:0052689	-0.44327948004567	5.24902004096446	4.66122459231932	0.0308511804226946	0.999974497893903	43.4831062810739	29.704191202752	36.8375347013936	34.5830875027424	51.1390471863226	34.6899827814867	38.9236743815544	34.0737089146027
TR34188|c0_g1	2904; 2237; 2229; 1463	C72A1; C7A14; C7A15	Cytochrome P450 72A14; Cytochrome P450 72A15; Secologanin synthase	ARATH; CATRO	K13400	AT3G14690,AT3G14680	GO:0003674,GO:0003824,GO:0004497,GO:0005488,GO:0005506,GO:0005575,GO:0005774,GO:0006807,GO:0008150,GO:0008152,GO:0009820,GO:0016020,GO:0016021,GO:0016491,GO:0016627,GO:0016634,GO:0016705,GO:0020037,GO:0031090,GO:0031224,GO:0043167,GO:0043169,GO:0044422,GO:0044424,GO:0044425,GO:0044437,GO:0044444,GO:0044446,GO:0044464,GO:0044699,GO:0044710,GO:0046872,GO:0046906,GO:0046914,GO:0050616,GO:0055114,GO:…	0.880599403206483	7.78865615140722	4.6585176365229	0.0308998576882338	0.999974497893903	97.2034939942887	198.597923090768	105.891564248148	407.466062496495	173.818149704236	316.439338830889	265.621997702695	203.150359310759
TR26338|c0_g1	1195; 1177; 1169; 1160; 1151; 1134; 1128; 1090; 1090; 1072; 1072; 978; 952; 906; 888; 888; 871; 689; 604; 568; 386	SILD; TPRL1; TPRL2	Secoisolariciresinol dehydrogenase; Tropinone reductase-like 1; Tropinone reductase-like 2	ERYCB; FORIN; PODPE	K19650		GO:0000166,GO:0003674,GO:0003824,GO:0005488,GO:0016491,GO:0036094,GO:0048037,GO:0050662,GO:0097159,GO:1901265,GO:1901363	-1.37756047733956	5.5503272409292	4.65625294714332	0.0309406435173971	0.999974497893903	24.4275725261977	67.1764192496448	36.5759664076559	28.2412032615518	149.00927555435	49.493211072766	3.89712002355001	14.8567830338552
TR50249|c0_g1	2029	SCGT	Scopoletin glucosyltransferase	TOBAC			GO:0003674,GO:0003824,GO:0005488,GO:0005515,GO:0008150,GO:0008152,GO:0008194,GO:0016740,GO:0016757,GO:0016758,GO:0035251,GO:0042802,GO:0046527,GO:0050275	1.01786385032748	7.45607996017784	4.65598352941903	0.0309454993197432	0.999974497893903	98.6732027147446	240.076308503821	69.3155978404922	397.507322399	99.7816038921535	233.842205150702	138.157657420242	126.713287180055
TR17242|c0_g1	732							-0.982689799160289	4.28000563720483	4.64456905127784	0.0311519579334071	0.999974497893903	22.9071841946916	11.8719053655736	13.2091988337542	5.74733259357896	38.4615564650756	10.7364073321366	36.1671748527019	15.448901198248
TR50184|c1_g1	372							1.42726785153078	2.65197142976427	4.64108405011483	0.0312152785119251	0.999974497893903	2.48330094145993	4.05501294379674	2.0489516342787	9.16600456734576	2.96458244558392	11.8751172006965	14.4003337455567	2.47613050564254
TR4407|c0_g1	1902	NIP51	Probable aquaporin NIP5-1	ARATH	K09874	AT4G10380	GO:0003674,GO:0005215,GO:0005372,GO:0005575,GO:0005886,GO:0006810,GO:0006811,GO:0006820,GO:0006833,GO:0007154,GO:0008150,GO:0008509,GO:0008643,GO:0009605,GO:0009987,GO:0009991,GO:0010036,GO:0015075,GO:0015103,GO:0015105,GO:0015144,GO:0015166,GO:0015168,GO:0015250,GO:0015254,GO:0015267,GO:0015563,GO:0015665,GO:0015698,GO:0015700,GO:0015791,GO:0015793,GO:0015850,GO:0016020,GO:0016021,GO:0016328,GO:…	0.638346857875616	5.27756940836524	4.6361247423644	0.0313056179709889	0.999974497893903	22.3497084731394	33.3683595254599	32.2164948453608	68.8688991816789	32.2203302638463	40.627541381835	41.2524412248952	38.7029963816736
TR25966|c1_g2	1742; 1739; 1729; 1726	GPAT1	Glycerol-3-phosphate acyltransferase 1	ARATH	K13508	AT1G06520	GO:0003006,GO:0003674,GO:0003824,GO:0004366,GO:0005575,GO:0005739,GO:0006629,GO:0006644,GO:0006650,GO:0006793,GO:0006796,GO:0008150,GO:0008152,GO:0008374,GO:0008610,GO:0008654,GO:0009058,GO:0009059,GO:0009628,GO:0009987,GO:0010143,GO:0016020,GO:0016021,GO:0016024,GO:0016311,GO:0016740,GO:0016746,GO:0016747,GO:0016787,GO:0016788,GO:0016791,GO:0019637,GO:0022412,GO:0022414,GO:0030154,GO:0031224,GO:…	0.864626824001508	4.12403021950495	4.62981125160272	0.0314210201556391	0.999974497893903	9.88252415478952	12.7513057630235	13.4271724118689	31.1148695583413	11.5852761360319	13.0138270692565	31.0819084805086	15.9871904386051
TR30670|c3_g1	1441; 1438; 882; 258	YCX91	Uncharacterized protein ORF91	PHAAO			GO:0005575,GO:0009507,GO:0009536,GO:0043226,GO:0043227,GO:0043229,GO:0043231,GO:0044424,GO:0044444,GO:0044464	1.19385208893826	4.06450421223861	4.62869258929328	0.0314415140451601	0.999974497893903	14.2409707051069	14.852095601376	17.3942915335575	12.1387628054038	2.73053646303782	16.8366387708505	41.8702773261898	13.1342574647126
TR54473|c0_g2	808	FA32A	Protein FAM32A-like	DANRE	K13120		GO:0005575,GO:0005634,GO:0006915,GO:0007049,GO:0008150,GO:0008219,GO:0009987,GO:0012501,GO:0016265,GO:0043226,GO:0043227,GO:0043229,GO:0043231,GO:0044424,GO:0044464,GO:0044699,GO:0044763	-0.924881434355456	2.33190078179493	4.62500251215065	0.0315092151619763	0.999974497893903	6.03087371497412	2.54049003707748	3.92352440606559	3.96367765074411	9.24481631057091	3.70080707281981	6.46351613661953	3.55270898635668
TR24375|c0_g1	3081	LIP	Lipase	RHIMI			GO:0003674,GO:0003824,GO:0004806,GO:0005488,GO:0006629,GO:0008150,GO:0008152,GO:0009056,GO:0016042,GO:0016298,GO:0016787,GO:0016788,GO:0043167,GO:0043169,GO:0044238,GO:0044699,GO:0044710,GO:0044712,GO:0046872,GO:0052689,GO:0071704,GO:1901575	-0.838744266154479	3.01628888421691	4.60865269212264	0.0318110169031869	0.999974497893903	5.7774756597231	6.69321413614643	4.70822928727871	8.67054486100274	18.0215406560496	6.38490890585395	8.31702444050307	5.22140563146361
TR39869|c0_g2	3561; 3342; 3221; 3002	EFR; Y3475	LRR receptor-like serine/threonine-protein kinase EFR; Probable LRR receptor-like serine/threonine-protein kinase At3g47570	ARATH	K13428	AT3G47570,AT5G20480	GO:0000166,GO:0001882,GO:0001883,GO:0002218,GO:0002253,GO:0002376,GO:0002682,GO:0002684,GO:0002764,GO:0003674,GO:0003824,GO:0004672,GO:0004674,GO:0004871,GO:0004872,GO:0004888,GO:0005488,GO:0005515,GO:0005524,GO:0005575,GO:0005886,GO:0006464,GO:0006468,GO:0006793,GO:0006796,GO:0006950,GO:0006952,GO:0006955,GO:0007165,GO:0008150,GO:0008152,GO:0008219,GO:0009595,GO:0009605,GO:0009607,GO:0009617,GO:…	0.751731950439975	3.71906161717719	4.59285766291015	0.0321054430827511	0.999974497893903	6.84174749177736	20.0307868308032	13.9939037149673	11.7919410109637	10.4150462233014	13.9491958898593	18.2974537691068	9.25857493414166
TR13489|c0_g1	842; 778	TET7	Tetraspanin-7	ARATH		AT4G28050	GO:0005575,GO:0005911,GO:0009506,GO:0016021,GO:0030054,GO:0031224,GO:0044425	1.60671785634027	2.89678604977739	4.58107172664042	0.0323269900042562	0.999974497893903	2.28058249725912	6.05809162687706	2.61568293737706	7.63007947768241	3.54969740194917	4.18882558791692	3.80206831565855	29.1752768273534
TR49046|c0_g1	1861; 1850; 1850	IAA11	Auxin-responsive protein IAA11	ARATH			GO:0005575,GO:0005634,GO:0006139,GO:0006351,GO:0006355,GO:0006725,GO:0006807,GO:0007165,GO:0008150,GO:0008152,GO:0009058,GO:0009059,GO:0009734,GO:0009755,GO:0009889,GO:0009987,GO:0010468,GO:0010556,GO:0016070,GO:0018130,GO:0019219,GO:0019222,GO:0019438,GO:0031323,GO:0031326,GO:0032774,GO:0034641,GO:0034645,GO:0034654,GO:0043170,GO:0043226,GO:0043227,GO:0043229,GO:0043231,GO:0044237,GO:0044238,GO:…	0.551250683112381	5.02180987533077	4.57931403774856	0.0323601667637784	0.999974497893903	25.6945628024528	35.3714382085402	39.1044599137871	41.8663451859847	22.3513913331524	33.8766185896582	22.6223064781684	38.3261939134236
TR54166|c3_g1	3001; 2928; 2502; 1348; 1196; 297	DJC28; SAPK8; SAPKA; SRK2E	DnaJ homolog subfamily C member 28; Serine/threonine-protein kinase SAPK10; Serine/threonine-protein kinase SAPK8; Serine/threonine-protein kinase SRK2E	ARATH; MOUSE; ORYSJ	K14498		GO:0000166,GO:0000301,GO:0001101,GO:0001882,GO:0001883,GO:0003674,GO:0003824,GO:0004672,GO:0004674,GO:0005488,GO:0005515,GO:0005524,GO:0005575,GO:0005634,GO:0005737,GO:0005829,GO:0005975,GO:0005984,GO:0005985,GO:0006082,GO:0006461,GO:0006464,GO:0006468,GO:0006629,GO:0006631,GO:0006633,GO:0006636,GO:0006638,GO:0006639,GO:0006641,GO:0006793,GO:0006796,GO:0006810,GO:0006890,GO:0006891,GO:0006950,GO:…	-0.472814553566991	5.81549737215362	4.57489192516622	0.0324437923884252	0.999974497893903	59.5485429839881	42.0646523446867	46.9515087259183	62.9729286761971	82.6572395025306	46.2397543054518	55.2725681388861	54.0442397318501
TR4583|c0_g2	1153; 1069; 946; 938; 868; 862	TPP4	Probable trehalose-phosphate phosphatase 4	ORYSJ	K01087		GO:0003674,GO:0003824,GO:0004805,GO:0005975,GO:0005984,GO:0005991,GO:0005992,GO:0008150,GO:0008152,GO:0009058,GO:0009311,GO:0009312,GO:0009987,GO:0016051,GO:0016787,GO:0016788,GO:0016791,GO:0019203,GO:0034637,GO:0042578,GO:0044237,GO:0044238,GO:0044249,GO:0044262,GO:0044699,GO:0044710,GO:0044711,GO:0044723,GO:0044763,GO:0046351,GO:0071704,GO:1901576	-0.866540205247655	2.48063364625356	4.556769312926	0.0327888692144067	0.999974497893903	5.57475721552229	5.17869122942716	2.96444066236067	5.15278094596734	10.961153515909	4.39216663587405	5.84568003532502	3.7141957584638
TR20600|c0_g1	1282	GSTUO	Glutathione S-transferase U24	ARATH	K00799	AT1G17170	GO:0003674,GO:0003824,GO:0004364,GO:0005488,GO:0005515,GO:0005575,GO:0005737,GO:0005829,GO:0006518,GO:0006575,GO:0006725,GO:0006749,GO:0006790,GO:0006807,GO:0008150,GO:0008152,GO:0009056,GO:0009404,GO:0009407,GO:0009636,GO:0009987,GO:0016740,GO:0016765,GO:0018973,GO:0018974,GO:0019326,GO:0019439,GO:0019748,GO:0033218,GO:0034641,GO:0042221,GO:0042277,GO:0042537,GO:0043167,GO:0043168,GO:0043295,GO:…	1.3438825546496	7.02289348407716	4.55163471122626	0.0328873334396129	0.999974497893903	54.9366983784197	59.1641045173235	41.894521713656	293.26260018443	65.7279134316961	230.060061658699	241.906596583775	52.6446877069218
TR48262|c0_g1	2877	CHX17; CHX18	Cation/H(+) antiporter 17; Cation/H(+) antiporter 18	ARATH		AT4G23700	GO:0003674,GO:0005215,GO:0005451,GO:0005575,GO:0005768,GO:0005770,GO:0006605,GO:0006623,GO:0006810,GO:0006811,GO:0006812,GO:0006813,GO:0006818,GO:0006885,GO:0006886,GO:0007034,GO:0008104,GO:0008150,GO:0008324,GO:0009987,GO:0015031,GO:0015075,GO:0015077,GO:0015078,GO:0015291,GO:0015297,GO:0015298,GO:0015299,GO:0015491,GO:0015672,GO:0015992,GO:0016021,GO:0016482,GO:0022804,GO:0022857,GO:0022890,GO:…	0.574689391958819	6.24795852913171	4.5371793848316	0.0331661993335771	0.999974497893903	56.6091255430764	59.2618156725957	90.9385767894759	57.869693700864	54.4546986057257	112.976286244983	74.4254872790161	100.713916870808
TR41560|c0_g1	1297	Y3623	BTB/POZ domain-containing protein At3g56230	ARATH	K10523	AT3G56230	GO:0003674,GO:0005488,GO:0005515,GO:0006464,GO:0008150,GO:0008152,GO:0009987,GO:0016567,GO:0019538,GO:0032446,GO:0036211,GO:0043170,GO:0043412,GO:0044237,GO:0044238,GO:0044260,GO:0044267,GO:0070647,GO:0071704	-0.656434922682195	3.27477072745982	4.53242009129388	0.0332585530575376	0.999974497893903	9.93320376583972	8.79400397449895	8.02142767462299	8.17508515465973	16.4222264419846	7.52361877441389	10.9784722614641	6.72861550446341
TR20024|c0_g1	1837							-0.568380705585755	5.13759913565163	4.52849808709323	0.0333348611211049	0.999974497893903	32.4856306831799	26.0888784576802	22.233304967705	34.0380818257651	60.3448558331358	32.2092219964097	37.5929504710739	35.7962344837454
TR43891|c0_g1	597	NET1D	Protein NETWORKED 1D {ECO:0000303|PubMed:22840520}	ARATH		AT1G03080	GO:0005575,GO:0005886,GO:0016020,GO:0044464	0.712630781975141	2.87522027961104	4.5263608128287	0.0333765217379065	0.999974497893903	4.56116499451824	9.2337041732239	7.80345409650824	9.21555053798006	5.22702694352954	7.72695982237102	5.94073174321648	8.28965430149893
TR36602|c0_g1	726	TBB5; TBB6	Tubulin beta-5 chain; Tubulin beta-6 chain	ARATH; WHEAT	K07375	AT5G12250	GO:0000166,GO:0001882,GO:0001883,GO:0003674,GO:0003824,GO:0003924,GO:0005198,GO:0005200,GO:0005488,GO:0005525,GO:0005575,GO:0005737,GO:0005856,GO:0005874,GO:0005886,GO:0006950,GO:0006970,GO:0007017,GO:0008150,GO:0009266,GO:0009409,GO:0009628,GO:0009651,GO:0009987,GO:0015630,GO:0016020,GO:0016462,GO:0016787,GO:0016817,GO:0016818,GO:0017076,GO:0017111,GO:0019001,GO:0032549,GO:0032550,GO:0032553,GO:…	-1.40711662009821	2.64758218006461	4.52281254631763	0.0334458061312179	0.999974497893903	5.7267960486729	1.36795617381095	1.52581504680329	1.63501703093195	17.2803950446536	12.5258085541593	2.80402538279818	6.13649734007063
TR12169|c0_g1	1811; 1803	SUS5	Sucrose synthase 5	ORYSJ	K00695		GO:0003674,GO:0003824,GO:0005575,GO:0005737,GO:0005975,GO:0005984,GO:0005985,GO:0008150,GO:0008152,GO:0008194,GO:0009311,GO:0009987,GO:0016020,GO:0016157,GO:0016740,GO:0016757,GO:0016758,GO:0035251,GO:0044237,GO:0044238,GO:0044262,GO:0044424,GO:0044464,GO:0044699,GO:0044710,GO:0044723,GO:0044763,GO:0046527,GO:0071704	2.18973218017564	2.86255327261563	4.51461053242122	0.0336065365209657	0.999974497893903	1.21631066520486	2.49163445944137	3.05163009360657	37.5062997701662	2.69152879928014	3.86347991118551	5.89320588927075	0.915091708607024
TR24465|c1_g1	1872; 1863	Y5707	Probable receptor-like protein kinase At5g47070	ARATH	K00924	AT5G47070	GO:0000166,GO:0001882,GO:0001883,GO:0003674,GO:0003824,GO:0004672,GO:0004674,GO:0005488,GO:0005524,GO:0005575,GO:0005886,GO:0006464,GO:0006468,GO:0006793,GO:0006796,GO:0008150,GO:0008152,GO:0009987,GO:0016020,GO:0016301,GO:0016310,GO:0016740,GO:0016772,GO:0016773,GO:0017076,GO:0019538,GO:0030554,GO:0032549,GO:0032550,GO:0032553,GO:0032555,GO:0032559,GO:0035639,GO:0036094,GO:0036211,GO:0043167,GO:…	0.741623767950215	5.58864916182522	4.50074626254943	0.0338800646936566	0.999974497893903	32.4349510721297	47.780754928111	36.1400192514264	104.641089979645	31.4401769886926	48.8425197193031	45.197087102391	37.8417335971022
TR18407|c0_g1	309	PIP12	Aquaporin PIP1-2	MAIZE				-0.801102812691236	3.77581583118449	4.49687946621922	0.033956766873411	0.999974497893903	11.3522328752454	7.62147011123243	13.9503089993443	10.6028377157405	28.5536098706241	6.75092279217679	15.8736352178744	13.9955202492839
TR19168|c0_g1	1490; 1281							-0.667313870909827	6.87757444482415	4.45528397655485	0.0347934307220022	0.999974497893903	110.734950144693	90.8225188255197	51.616143297574	115.937571284265	214.542150667257	108.6247878187	153.88871507628	93.6623278221307
TR22547|c0_g1	1226; 1183	RS101; RS102	40S ribosomal protein S10-1; 40S ribosomal protein S10-2	ARATH			GO:0005575,GO:0005829,GO:0005840,GO:0015935,GO:0016020,GO:0022626,GO:0022627,GO:0030529,GO:0032991,GO:0043226,GO:0043228,GO:0043229,GO:0043232,GO:0044391,GO:0044422,GO:0044424,GO:0044444,GO:0044445,GO:0044446,GO:0044464	-0.441310843343403	5.42368891214957	4.44747899170735	0.0349528093030689	0.999974497893903	50.2234945507508	42.9929083197727	44.2486363572953	37.7044836527034	56.5221047848829	38.431458063898	41.3950187867324	31.0592891686031
TR53915|c0_g1	921; 915; 915; 909	P2B10	F-box protein PP2-B10	ARATH		AT2G02360	GO:0003674,GO:0005488,GO:0006464,GO:0008150,GO:0008152,GO:0009987,GO:0016567,GO:0019538,GO:0030246,GO:0032446,GO:0036211,GO:0043170,GO:0043412,GO:0044237,GO:0044238,GO:0044260,GO:0044267,GO:0070647,GO:0071704	-1.34711795094011	2.81545194949365	4.44417130714872	0.0350205827191941	0.999974497893903	5.87883488182351	0.928255975086001	1.35143618431148	3.17094212059529	19.5038318788416	6.66958637299393	10.5507395759525	7.26690474482049
TR45908|c0_g1	1359; 1352	BZP53	bZIP transcription factor 53 {ECO:0000303|PubMed:11906833}	ARATH		AT3G62420	GO:0001071,GO:0003674,GO:0003676,GO:0003677,GO:0003700,GO:0005488,GO:0005515,GO:0005575,GO:0005634,GO:0006139,GO:0006351,GO:0006355,GO:0006725,GO:0006807,GO:0006950,GO:0006970,GO:0006971,GO:0007154,GO:0008150,GO:0008152,GO:0009058,GO:0009059,GO:0009267,GO:0009605,GO:0009628,GO:0009889,GO:0009891,GO:0009893,GO:0009987,GO:0009991,GO:0010468,GO:0010556,GO:0010557,GO:0010604,GO:0010628,GO:0016070,GO:…	-0.611891215658683	4.51813243581185	4.43618426207743	0.0351848019934291	0.999974497893903	19.3596114211774	19.2490975886255	16.5659919367214	19.2238366061089	42.1672845220555	20.3747730053046	26.3768489398812	19.1092680326761
TR14635|c0_g1	2926; 2832; 2825; 2824; 2726; 2709; 2631; 2528; 2428; 2019	IFRH	Isoflavone reductase homolog	SOLTU			GO:0003674,GO:0003824,GO:0003854,GO:0005488,GO:0005575,GO:0005737,GO:0006629,GO:0006694,GO:0008150,GO:0008152,GO:0008202,GO:0008610,GO:0009058,GO:0016229,GO:0016491,GO:0016614,GO:0016616,GO:0033764,GO:0044238,GO:0044424,GO:0044464,GO:0044699,GO:0044710,GO:0044711,GO:0048037,GO:0050662,GO:0055114,GO:0071704,GO:1901360,GO:1901362,GO:1901576	0.533678791374287	6.55369965296048	4.43349041301141	0.0352403708982837	0.999974497893903	74.8537855211493	96.8317548747607	74.0238271277709	115.788933372362	65.6889057679384	135.465806149041	110.022351884369	78.1057687758113
TR51849|c0_g1	1854	PCS1L	Aspartic proteinase PCS1	ARATH		AT5G02190	GO:0003674,GO:0003824,GO:0004175,GO:0004190,GO:0005575,GO:0005783,GO:0008150,GO:0008219,GO:0008233,GO:0009987,GO:0012501,GO:0016265,GO:0016787,GO:0043226,GO:0043227,GO:0043229,GO:0043231,GO:0044424,GO:0044444,GO:0044464,GO:0044699,GO:0044763,GO:0070001,GO:0070011	0.839523643434239	5.39655951696702	4.42966470648819	0.0353194456443711	0.999974497893903	20.3225240311313	39.426451152337	19.5304325990821	80.9085700458142	32.4543762463924	61.8156785789682	35.6919163132446	46.1313878986012
TR30704|c0_g1	632; 592							1.04170748853196	2.13755342571478	4.42926244013936	0.0353277709926292	0.999974497893903	2.02718444200811	4.25043525434116	4.0107138373115	5.54914871104176	2.7695441267955	4.79884873178832	4.03969758538721	7.10541797271337
TR27097|c0_g1	1980	DCAM	S-adenosylmethionine decarboxylase proenzyme	MAIZE	K01611		GO:0003674,GO:0003824,GO:0004014,GO:0006139,GO:0006557,GO:0006576,GO:0006595,GO:0006596,GO:0006597,GO:0006725,GO:0006790,GO:0006807,GO:0008150,GO:0008152,GO:0008215,GO:0008216,GO:0008295,GO:0009058,GO:0009116,GO:0009119,GO:0009163,GO:0009308,GO:0009309,GO:0009987,GO:0016829,GO:0016830,GO:0016831,GO:0018130,GO:0019438,GO:0034641,GO:0034654,GO:0042278,GO:0042401,GO:0042451,GO:0042455,GO:0044106,GO:…	-0.683196125566049	3.56451046015377	4.41821149018643	0.0355572873487052	0.999974497893903	11.9603882078478	12.1161832537541	9.63443215267218	8.76963680227135	20.7130694553298	14.5185508241392	7.4615590694799	8.55879892167746
TR17085|c0_g1	632							0.731832864927179	3.79475654156134	4.41793062008801	0.0355631410058905	0.999974497893903	9.83184454373932	20.2262091413476	11.2474366307214	19.5211124299147	8.62069369044798	12.6071449733422	10.1705327443866	18.1941763240691
TR25284|c0_g2	2039; 2016; 1908	DTX42; DTX43	Protein DETOXIFICATION 42 {ECO:0000303|PubMed:11739388}; Protein DETOXIFICATION 43 {ECO:0000303|PubMed:11739388}	ARATH		AT1G51340,AT3G08040	GO:0000302,GO:0001101,GO:0003674,GO:0005215,GO:0005342,GO:0005575,GO:0005886,GO:0006810,GO:0006811,GO:0006812,GO:0006820,GO:0006842,GO:0006855,GO:0006873,GO:0006875,GO:0006879,GO:0006950,GO:0006979,GO:0008150,GO:0008324,GO:0008509,GO:0008514,GO:0009719,GO:0009723,GO:0009725,GO:0009737,GO:0009987,GO:0010033,GO:0010035,GO:0010038,GO:0010039,GO:0010044,GO:0015075,GO:0015137,GO:0015142,GO:0015238,GO:…	2.08768457681779	3.26010880995419	4.41541114930762	0.035615694793549	0.999974497893903	1.36834949835547	8.74514839686285	0.653920734344266	35.8712827392342	4.13481235831441	18.2600261065505	3.23175806830977	3.6603668344281
TR23913|c0_g1	398	VATE	V-type proton ATPase subunit E	CITUN			GO:0003674,GO:0003824,GO:0005215,GO:0005575,GO:0006810,GO:0006811,GO:0006812,GO:0006818,GO:0008150,GO:0008324,GO:0009987,GO:0015075,GO:0015077,GO:0015078,GO:0015399,GO:0015405,GO:0015672,GO:0015988,GO:0015991,GO:0015992,GO:0016462,GO:0016787,GO:0016817,GO:0016818,GO:0016820,GO:0016887,GO:0017111,GO:0019829,GO:0022804,GO:0022857,GO:0022890,GO:0022891,GO:0022892,GO:0032991,GO:0033178,GO:0034220,GO:…	-1.05679065757863	2.48277279843754	4.40512702740531	0.0358310561323627	0.999974497893903	8.91961154483567	6.15580278214927	5.49293416849183	4.80595915152723	9.04977799178249	6.14089964830539	1.33072391048049	1.93784126528546
TR25966|c1_g1	3178; 3173; 3132; 3131; 3103; 3101; 3096; 3095; 3093; 3071; 2741; 2694; 1434; 629	GPAT1; LOL2	Glycerol-3-phosphate acyltransferase 1; Protein LOL2	ARATH	K13508	AT1G06520,AT4G21610	GO:0003006,GO:0003674,GO:0003824,GO:0004366,GO:0005575,GO:0005634,GO:0005739,GO:0006629,GO:0006644,GO:0006650,GO:0006793,GO:0006796,GO:0008150,GO:0008152,GO:0008374,GO:0008610,GO:0008654,GO:0009058,GO:0009059,GO:0009605,GO:0009607,GO:0009617,GO:0009628,GO:0009987,GO:0010143,GO:0016020,GO:0016021,GO:0016024,GO:0016311,GO:0016740,GO:0016746,GO:0016747,GO:0016787,GO:0016788,GO:0016791,GO:0019637,GO:…	0.721843648375759	5.4339644857468	4.40500773657723	0.0358335621989896	0.999974497893903	34.766213180439	33.3683595254599	45.0333412385084	72.981214744326	23.2875752633368	33.3479318649697	69.6729018844429	32.72798581371
TR12500|c5_g1	640; 527	XTH16	Probable xyloglucan endotransglucosylase/hydrolase protein 16	ARATH	K08235	AT3G23730	GO:0003674,GO:0003824,GO:0004553,GO:0005575,GO:0005576,GO:0005618,GO:0005975,GO:0005976,GO:0006073,GO:0008150,GO:0008152,GO:0009987,GO:0010383,GO:0010410,GO:0010411,GO:0016043,GO:0016740,GO:0016757,GO:0016758,GO:0016762,GO:0016787,GO:0016798,GO:0030312,GO:0042546,GO:0043170,GO:0044036,GO:0044042,GO:0044085,GO:0044237,GO:0044238,GO:0044260,GO:0044262,GO:0044264,GO:0044464,GO:0045229,GO:0048046,GO:…	2.06134545903879	3.86995577435349	4.39969197953884	0.0359454222446786	0.999974497893903	2.43262133040973	14.6078177131955	2.44130407488526	72.4362090673486	6.16321087371394	7.88963266073673	4.84763710246465	5.65203702374927
TR43124|c1_g1	1957; 1951	PMGT2	Protein O-linked-mannose beta-1,4-N-acetylglucosaminyltransferase 2	TETNG			GO:0001764,GO:0003674,GO:0003824,GO:0005575,GO:0005783,GO:0005789,GO:0005975,GO:0006464,GO:0006486,GO:0006493,GO:0006928,GO:0007420,GO:0008150,GO:0008152,GO:0008194,GO:0008375,GO:0009888,GO:0009987,GO:0016020,GO:0016021,GO:0016477,GO:0016740,GO:0016757,GO:0016758,GO:0019538,GO:0031090,GO:0031224,GO:0032502,GO:0035268,GO:0035269,GO:0036211,GO:0040011,GO:0043170,GO:0043226,GO:0043227,GO:0043229,GO:…	-1.15218244263152	2.98493566024175	4.39842152736883	0.0359722105708159	0.999974497893903	4.00368927296601	4.29929083197727	2.17973578114755	6.19324632928767	22.4684143244255	10.7364073321366	8.93486054179759	3.39122221424956
TR43917|c0_g1	1681; 1194						GO:0003674,GO:0003682,GO:0005488,GO:0044877	-0.736875978928684	2.88581080221891	4.3957262643516	0.0360291111810517	0.999974497893903	7.09514554702837	5.22754680706327	6.45201791219676	8.27417709592833	13.6916899789468	4.83951694137975	7.84176590104575	4.84460316321366
TR12714|c4_g1	704							1.47380049440795	1.78340601560963	4.39073953173479	0.0361346362909824	0.999974497893903	1.11495144310446	1.41681175144705	2.65927765300001	7.43189559514521	1.75534486909574	3.5381342344541	2.99412879858111	6.02883949199922
TR21|c0_g1	2544	CSLG3	Cellulose synthase-like protein G3	ARATH		AT4G23990	GO:0000139,GO:0000271,GO:0003674,GO:0003824,GO:0005575,GO:0005975,GO:0005976,GO:0006073,GO:0008150,GO:0008152,GO:0008194,GO:0009058,GO:0009059,GO:0009250,GO:0009987,GO:0016020,GO:0016021,GO:0016043,GO:0016051,GO:0016740,GO:0016757,GO:0016758,GO:0016759,GO:0016760,GO:0030243,GO:0030244,GO:0031090,GO:0031224,GO:0033692,GO:0034637,GO:0034645,GO:0035251,GO:0043170,GO:0044042,GO:0044237,GO:0044238,GO:…	0.633763888713422	4.27951857673361	4.38884900575973	0.0361747265574849	0.999974497893903	16.4201939802657	24.7697778615054	20.9690582146395	25.6648127885681	10.961153515909	23.5062251438445	14.8755922850141	17.4944003116049
TR14766|c0_g1	2627; 2618	SCL14	Scarecrow-like protein 14	ARATH		AT1G07530	GO:0001071,GO:0003674,GO:0003700,GO:0005575,GO:0005634,GO:0005829,GO:0006139,GO:0006351,GO:0006355,GO:0006725,GO:0006807,GO:0008150,GO:0008152,GO:0009058,GO:0009059,GO:0009410,GO:0009889,GO:0009891,GO:0009893,GO:0009987,GO:0010468,GO:0010556,GO:0010557,GO:0010604,GO:0010628,GO:0016070,GO:0018130,GO:0019219,GO:0019222,GO:0019438,GO:0031323,GO:0031325,GO:0031326,GO:0031328,GO:0032774,GO:0034641,GO:…	0.466990034704928	5.86323343366168	4.38704332796083	0.0362130610129856	0.999974497893903	44.6994169462787	66.5901523180115	54.36261038182	77.2421682188759	45.6389665964893	58.4808853924712	66.3460921082416	51.6219381502433
TR6775|c2_g1	1504	XCP1	Xylem cysteine proteinase 1	ARATH	K16290	AT4G35350	GO:0000323,GO:0000325,GO:0003674,GO:0003824,GO:0004175,GO:0004197,GO:0005575,GO:0005615,GO:0005634,GO:0005764,GO:0005773,GO:0005886,GO:0006508,GO:0008150,GO:0008152,GO:0008219,GO:0008233,GO:0008234,GO:0009987,GO:0010623,GO:0012501,GO:0016020,GO:0016265,GO:0016787,GO:0019538,GO:0032502,GO:0043170,GO:0043226,GO:0043227,GO:0043229,GO:0043231,GO:0044238,GO:0044421,GO:0044424,GO:0044444,GO:0044464,GO:…	-0.589191707577128	5.00694634679201	4.37771166610987	0.0364118505944528	0.999974497893903	28.2792229660131	18.3208416135395	26.723560676869	34.3849036202052	57.3022580600365	27.93905998931	33.6007787396324	29.8212239157819
TR50129|c0_g1	602; 602; 588; 577	ACT; ACT11; ACT5	Actin; Actin-93; Actin-97	GOSHI; SOLTU; TOBAC			GO:0000166,GO:0001882,GO:0001883,GO:0003674,GO:0005488,GO:0005524,GO:0005575,GO:0005737,GO:0005856,GO:0017076,GO:0030554,GO:0032549,GO:0032550,GO:0032553,GO:0032555,GO:0032559,GO:0035639,GO:0036094,GO:0043167,GO:0043168,GO:0043226,GO:0043228,GO:0043229,GO:0043232,GO:0044424,GO:0044464,GO:0097159,GO:0097367,GO:1901265,GO:1901363	-0.867765673593265	3.09699413340062	4.34582159222502	0.0370998629302679	0.999974497893903	6.38563099232554	5.12983565179106	4.53385042478691	6.29233827055628	19.1137552412647	11.0210847992766	9.31506737336344	5.65203702374927
TR13606|c0_g1	349							-1.11553716880152	2.33382918907825	4.34517664063591	0.0371139170681297	0.999974497893903	4.10504849506642	6.05809162687706	1.35143618431148	5.30141885787025	12.4044370749432	3.82281170159408	4.08722343933294	2.26081480949971
TR50618|c0_g1	690							0.998838770081907	5.4229440943096	4.3372197451969	0.0372877652543749	0.999974497893903	19.765048309579	22.3758545573362	17.3506968179345	79.8681046624938	29.177732490747	60.0669455665368	75.6136336276594	38.2723649893879
TR12786|c0_g1	1045; 940	GL113; GL118	Germin-like protein subfamily 1 member 13; Germin-like protein subfamily 1 member 18	ARATH		AT5G39100	GO:0003674,GO:0005488,GO:0005575,GO:0005576,GO:0030145,GO:0043167,GO:0043169,GO:0045735,GO:0046872,GO:0046914,GO:0048046	1.34905737191465	3.0766630908704	4.321350044818	0.0376370505379099	0.999974497893903	3.750291217715	9.33141532849611	6.62639677468856	3.22048809122959	3.939774039526	27.8983917797185	7.22392979975124	4.46780069496371
TR23367|c0_g1	3629; 978	PEAM3; PEAMT; PP142	Pentatricopeptide repeat-containing protein At2g01860; Phosphoethanolamine N-methyltransferase; Phosphoethanolamine N-methyltransferase 3	ARATH; SPIOL	K05929	AT2G01860,AT1G73600	GO:0000234,GO:0003674,GO:0003824,GO:0004719,GO:0005575,GO:0005737,GO:0006066,GO:0006464,GO:0006479,GO:0006480,GO:0006576,GO:0006629,GO:0006644,GO:0006650,GO:0006656,GO:0006793,GO:0006796,GO:0006807,GO:0008150,GO:0008152,GO:0008168,GO:0008170,GO:0008171,GO:0008213,GO:0008276,GO:0008610,GO:0008654,GO:0008757,GO:0009058,GO:0009308,GO:0009987,GO:0010340,GO:0016740,GO:0016741,GO:0019538,GO:0019637,GO:…	-0.630582025122219	6.82587182034643	4.31849833217389	0.0377001779819342	0.999974497893903	89.2467950594069	97.2714550734856	56.3679673004757	113.262088870013	219.340093309452	108.096101094011	117.769066077524	105.343204337879
TR44103|c0_g1	1123							1.4882079970749	2.71724971277345	4.30356951801179	0.0380324679069182	0.999974497893903	3.09145627406236	3.51760158979958	2.92084594673772	20.7597616957723	2.41847515297636	9.80103851153377	7.50908492342563	1.88401234124976
TR12956|c2_g1	2827; 1704	POLX	Retrovirus-related Pol polyprotein from transposon TNT 1-94	TOBAC				1.60256705627247	2.01741039533976	4.29936584437303	0.0381265872779038	0.999974497893903	1.11495144310446	1.70994521726369	1.22065203744263	5.25187288723595	1.98939085164184	10.7364073321366	6.36846442872807	3.12207759407102
TR19134|c2_g2	1718; 1627; 1061; 1008; 944	7SB1; 7SBG2	Basic 7S globulin; Basic 7S globulin 2	SOYBN			GO:0003674,GO:0003824,GO:0004175,GO:0004190,GO:0005488,GO:0005515,GO:0006508,GO:0008150,GO:0008152,GO:0008233,GO:0009056,GO:0009057,GO:0016787,GO:0019538,GO:0030163,GO:0042802,GO:0043170,GO:0044238,GO:0045735,GO:0070001,GO:0070011,GO:0071704,GO:1901575	-0.576349336192729	6.61804021846678	4.29491837379783	0.0382264310278211	0.999974497893903	108.200969592183	91.3599301795169	50.9622225632298	63.1215665881	152.402942301268	111.674903538057	106.125231860819	101.144548263094
TR1768|c1_g1	1817; 1811; 1745; 1739; 817	C71A1; C71A6	Cytochrome P450 71A1; Cytochrome P450 71A6	NEPRA; PERAE			GO:0003006,GO:0003674,GO:0003824,GO:0004497,GO:0005488,GO:0005506,GO:0005575,GO:0005789,GO:0007568,GO:0008150,GO:0008152,GO:0009835,GO:0016020,GO:0016021,GO:0016491,GO:0016705,GO:0020037,GO:0021700,GO:0022414,GO:0031090,GO:0031224,GO:0032502,GO:0043167,GO:0043169,GO:0044422,GO:0044424,GO:0044425,GO:0044432,GO:0044444,GO:0044446,GO:0044464,GO:0044699,GO:0044702,GO:0044710,GO:0044767,GO:0046872,GO:…	0.948372538524697	2.6098794650967	4.29483046729873	0.0382284072496165	0.999974497893903	3.09145627406236	5.47182469524379	3.57476668108199	10.2064699506661	3.97878170328368	9.59769746357664	7.36650736158844	4.79077423917795
TR28405|c0_g1	811							0.916117244127655	2.71101456350524	4.29434945584945	0.0382392227413033	0.999974497893903	2.73669899671094	5.17869122942716	3.96711912168855	8.07599321339113	4.99298096098344	9.80103851153377	6.2734127208366	10.65812695907
TR41560|c0_g2	1296	Y3623	BTB/POZ domain-containing protein At3g56230	ARATH	K10523	AT3G56230	GO:0003674,GO:0005488,GO:0005515,GO:0006464,GO:0008150,GO:0008152,GO:0009987,GO:0016567,GO:0019538,GO:0032446,GO:0036211,GO:0043170,GO:0043412,GO:0044237,GO:0044238,GO:0044260,GO:0044267,GO:0070647,GO:0071704	-0.647497228723922	3.39700077511638	4.28787285420987	0.0383851611916062	0.999974497893903	9.78116493268911	8.20773704286569	8.67534840896726	8.86872874353995	18.8016939312033	8.98767431970524	12.2141444640531	7.85902290921327
TR25076|c0_g1	1804; 1787; 1781; 1764	C81E8	Cytochrome P450 81E8 {ECO:0000303|PubMed:14617078}	MEDTR			GO:0003674,GO:0003824,GO:0004497,GO:0005488,GO:0005506,GO:0005575,GO:0008150,GO:0008152,GO:0016021,GO:0016491,GO:0016705,GO:0020037,GO:0031224,GO:0043167,GO:0043169,GO:0044425,GO:0044699,GO:0044710,GO:0046872,GO:0046906,GO:0046914,GO:0055114,GO:0097159,GO:1901363	1.4604819630746	6.10476361653816	4.28584802862974	0.0384309066648648	0.999974497893903	20.2211648090309	26.3820119234969	12.0757362275574	191.643814413478	39.1636944127139	122.533315498968	90.0614932271618	47.7462556196724
TR50618|c0_g2	690							1.0290964513153	4.49774911133545	4.27568538791638	0.0386613689902756	0.999974497893903	10.9467959868438	11.3344940115764	9.46005329018038	43.2040863931108	14.3158125990697	32.0058809484526	39.161303651283	19.5937283489975
TR51828|c0_g1	1038							0.81953587030872	2.75960672011381	4.27566511439094	0.0386618301866687	0.999974497893903	4.76388343871905	8.59858166395453	5.36215002162298	11.5937571284265	3.74473572073758	6.99493204972535	4.89516295641038	7.58987828903473
TR1301|c0_g1	1976	C82A4	Cytochrome P450 82A4	SOYBN			GO:0003674,GO:0003824,GO:0004497,GO:0005488,GO:0005506,GO:0005575,GO:0008150,GO:0008152,GO:0009058,GO:0016020,GO:0016491,GO:0016705,GO:0016709,GO:0019748,GO:0020037,GO:0043167,GO:0043169,GO:0044550,GO:0044699,GO:0044710,GO:0044711,GO:0046872,GO:0046906,GO:0046914,GO:0055114,GO:0097159,GO:1901363	0.58828718093079	5.93906561658608	4.27427434558169	0.0386934821474048	0.999974497893903	62.1838827585987	70.1077539078111	57.6322140535413	68.7698072404103	26.837272665286	78.6929855594101	71.3363067725435	54.5825289722072
TR4610|c1_g1	720	CML19	Putative calcium-binding protein CML19	ORYSJ			GO:0003674,GO:0005488,GO:0005509,GO:0043167,GO:0043169,GO:0046872	1.11321716895945	2.46657319729569	4.26730909054198	0.0388524109506683	0.999974497893903	2.17922327515871	6.30236951505758	2.96444066236067	7.48144156577951	3.62771272946453	4.51417126464833	4.56248197879026	12.0576789839984
TR49049|c0_g1	2047; 1878	PMGI	2,3-bisphosphoglycerate-independent phosphoglycerate mutase	RICCO			GO:0003674,GO:0003824,GO:0004619,GO:0005488,GO:0005575,GO:0005737,GO:0005975,GO:0005996,GO:0006006,GO:0006007,GO:0006082,GO:0006090,GO:0006091,GO:0006096,GO:0008150,GO:0008152,GO:0009056,GO:0009987,GO:0016052,GO:0016853,GO:0016866,GO:0016868,GO:0019318,GO:0019320,GO:0019752,GO:0030145,GO:0032787,GO:0043167,GO:0043169,GO:0043436,GO:0044237,GO:0044238,GO:0044281,GO:0044424,GO:0044464,GO:0044699,GO:…	-0.575916408062934	5.26382026989508	4.25238387884225	0.0391952745089508	0.999974497893903	43.2297082258229	22.717843600789	36.3579928295412	32.1057889710273	58.5114956365247	26.6376772823843	53.8943183744599	33.10478828196
TR28173|c0_g2	1038; 758							0.743804459825204	2.79807726048384	4.25057709474071	0.0392369949602535	0.999974497893903	4.51048538346804	8.40315935341011	5.88528660909839	10.4046538332033	4.60290432340661	8.54032401419955	6.65361955240246	5.92118164392781
TR33812|c0_g1	3618	BAG5; BAG6	BAG family molecular chaperone regulator 5, mitochondrial; BAG family molecular chaperone regulator 6	ARATH		AT1G12060	GO:0003674,GO:0005488,GO:0005515,GO:0005575,GO:0005739,GO:0043226,GO:0043227,GO:0043229,GO:0043231,GO:0044424,GO:0044444,GO:0044464,GO:0051087	-0.796752556102078	2.53238652542297	4.24339612473895	0.0394032717724334	0.999974497893903	6.23359215917493	3.27332370161905	5.31855530600003	4.60777526899003	10.4150462233014	4.18882558791692	6.65361955240246	4.73694531514224
TR19736|c3_g1	1263; 1242	PIP12	Aquaporin PIP1-2	ARATH			GO:0003674,GO:0005215,GO:0005575,GO:0005886,GO:0006810,GO:0008150,GO:0016020,GO:0016021,GO:0031224,GO:0044425,GO:0044464,GO:0051179,GO:0051234	-0.652350227486968	9.40464300395794	4.2396256617083	0.0394908734003454	0.999974497893903	763.539020082353	458.36302938194	676.633581183823	494.865154695402	1100.25016394921	423.722075733072	899.759466900595	604.175843376779
TR6832|c2_g2	2316; 2012	APY2	Apyrase 2	ARATH			GO:0000139,GO:0000166,GO:0001882,GO:0001883,GO:0003674,GO:0003824,GO:0005488,GO:0005524,GO:0005575,GO:0016020,GO:0016021,GO:0016787,GO:0017076,GO:0030554,GO:0031090,GO:0031224,GO:0032549,GO:0032550,GO:0032553,GO:0032555,GO:0032559,GO:0035639,GO:0036094,GO:0043167,GO:0043168,GO:0044422,GO:0044424,GO:0044425,GO:0044431,GO:0044444,GO:0044446,GO:0044464,GO:0097159,GO:0097367,GO:0098588,GO:1901265,GO:…	-0.449542749366619	5.11718028505577	4.2380264830531	0.0395280898452004	0.999974497893903	37.3508733439994	30.2904581343853	28.1185915768034	34.8308173559139	49.2276716621961	34.3239688951639	34.5512958185471	28.1525272706749
TR23208|c0_g1	1004; 999	PSBR	Photosystem II 10 kDa polypeptide, chloroplastic	SOLTU	K03541		GO:0005575,GO:0008150,GO:0008152,GO:0009521,GO:0009523,GO:0009535,GO:0009654,GO:0009987,GO:0015979,GO:0016020,GO:0032991,GO:0034357,GO:0042651,GO:0043234,GO:0044237,GO:0044422,GO:0044424,GO:0044425,GO:0044434,GO:0044435,GO:0044436,GO:0044444,GO:0044446,GO:0044464,GO:0055035,GO:1902494,GO:1990204	-0.628020559188158	5.09489127858338	4.22829736943029	0.0397553023189054	0.999974497893903	50.1221353286504	21.8384432033391	42.8972001729838	29.5293984980436	42.59636882339	15.9419381598392	30.7017016489428	39.0797988499235
TR40678|c0_g1	1198	E134	Endo-1,3;1,4-beta-D-glucanase	MAIZE			GO:0003674,GO:0003824,GO:0005575,GO:0005576,GO:0016787	-0.502125070205105	5.45552373022165	4.22592067714652	0.0398110152846652	0.999974497893903	45.6623295562326	32.1469700845573	35.8348562420658	45.6813849248259	66.6250896981228	36.2353747459609	54.5596803297002	33.48159075021
TR32917|c0_g1	540	TBB1	Tubulin beta-1 chain	AVESA			GO:0000166,GO:0001882,GO:0001883,GO:0003674,GO:0003824,GO:0003924,GO:0005198,GO:0005200,GO:0005488,GO:0005525,GO:0005575,GO:0005737,GO:0005874,GO:0007017,GO:0008150,GO:0009987,GO:0016462,GO:0016787,GO:0016817,GO:0016818,GO:0017076,GO:0017111,GO:0019001,GO:0032549,GO:0032550,GO:0032553,GO:0032555,GO:0032561,GO:0032991,GO:0035639,GO:0036094,GO:0043167,GO:0043168,GO:0043234,GO:0044422,GO:0044424,GO:…	-1.35255340024847	2.31972935327168	4.22311257580894	0.0398769466788011	0.999974497893903	4.40912616136763	1.12367828563042	1.13346260619673	2.08093076664066	13.4576439964007	9.63836567316806	2.94660294463537	4.03716930267805
TR31200|c0_g2	769	EGC	EG45-like domain containing protein	CITJA			GO:0005575,GO:0005576	1.91563808671719	2.44159213106083	4.22251387408202	0.0398910184058342	0.999974497893903	2.12854366410851	7.18176991250748	12.8604411087706	2.67548241425228	1.32626056776123	10.9804165896851	0.142577561837196	5.27523455549932
TR52297|c0_g1	740; 717	APRR1	Two-component response regulator-like APRR1	ARATH	K12127	AT5G61380	GO:0000160,GO:0001071,GO:0003006,GO:0003674,GO:0003676,GO:0003677,GO:0003700,GO:0005488,GO:0005575,GO:0005634,GO:0006139,GO:0006351,GO:0006355,GO:0006725,GO:0006807,GO:0007165,GO:0007623,GO:0008150,GO:0008152,GO:0009058,GO:0009059,GO:0009791,GO:0009889,GO:0009892,GO:0009908,GO:0009987,GO:0010031,GO:0010468,GO:0010556,GO:0010605,GO:0010629,GO:0016070,GO:0018130,GO:0019219,GO:0019222,GO:0019438,GO:…	1.8054858834862	1.43831207796666	4.22081781384398	0.0399309104547002	0.999974497893903	0.912232998903648	5.91152489396874	1.35143618431148	1.83320091346915	0.897176266426712	6.95426384013392	0.998042932860369	1.99167018932117
TR23405|c0_g1	2491; 1447	COB23; RAE1	Coatomer subunit beta'-3; Protein RAE1 {ECO:0000303|PubMed:21189294}	ARATH	K14298	AT1G80670	GO:0000139,GO:0000151,GO:0003674,GO:0005198,GO:0005488,GO:0005515,GO:0005575,GO:0005635,GO:0005643,GO:0005829,GO:0006810,GO:0006886,GO:0008104,GO:0008150,GO:0012506,GO:0015031,GO:0015931,GO:0016020,GO:0016192,GO:0030117,GO:0030659,GO:0030660,GO:0030662,GO:0030663,GO:0031090,GO:0031461,GO:0031967,GO:0031975,GO:0032991,GO:0033036,GO:0043234,GO:0044422,GO:0044424,GO:0044425,GO:0044428,GO:0044431,GO:…	0.90920834525287	6.4219262975765	4.21667557303228	0.0400285137783855	0.999974497893903	34.7155335693888	190.683319513719	80.5194397555906	75.4089673054067	68.5364652222493	115.416378820468	36.4048041224306	83.488661179382
TR5147|c0_g2	1574; 1477; 1471; 1407; 1380; 717	HD1; KNAT7	Homeobox protein HD1; Homeobox protein knotted-1-like 7	ARATH; BRANA		AT1G62990	GO:0001071,GO:0003674,GO:0003676,GO:0003677,GO:0003700,GO:0005488,GO:0005575,GO:0005634,GO:0006355,GO:0008150,GO:0009888,GO:0009889,GO:0009890,GO:0009892,GO:0010087,GO:0010089,GO:0010468,GO:0010556,GO:0010558,GO:0010605,GO:0010629,GO:0019219,GO:0019222,GO:0031323,GO:0031324,GO:0031326,GO:0031327,GO:0032502,GO:0043226,GO:0043227,GO:0043229,GO:0043231,GO:0044087,GO:0044424,GO:0044464,GO:0045892,GO:…	-0.421191232401638	5.88248583357173	4.21653487356831	0.0400318334631651	0.999974497893903	71.5596108028862	49.197566679558	61.2505754502462	61.3874576158994	73.8415074932942	44.8977033889348	51.042767137716	58.0275801104925
TR28815|c0_g1	804	MBF1C	Multiprotein-bridging factor 1c	ARATH			GO:0000160,GO:0000988,GO:0000989,GO:0001071,GO:0001101,GO:0003674,GO:0003676,GO:0003677,GO:0003700,GO:0003712,GO:0003713,GO:0005488,GO:0005575,GO:0005730,GO:0005737,GO:0006139,GO:0006351,GO:0006355,GO:0006725,GO:0006807,GO:0006950,GO:0007165,GO:0008150,GO:0008152,GO:0009058,GO:0009059,GO:0009266,GO:0009408,GO:0009414,GO:0009415,GO:0009628,GO:0009719,GO:0009725,GO:0009737,GO:0009755,GO:0009873,GO:…	-0.604145335080937	3.96635120920842	4.21623037766607	0.0400390187756069	0.999974497893903	17.0283493128681	9.57569321667664	15.0401768899181	13.7242338657015	24.7308588223711	10.7364073321366	16.2538420494403	17.1714267673906
TR747|c1_g1	771; 759; 742							1.97546314926445	3.27007809382065	4.2129663521189	0.0401161263764426	0.999974497893903	2.17922327515871	25.3560447931386	0.741110165590168	8.86872874353995	3.78374338449527	21.1474689875417	0.950517078914637	13.4572310089268
TR4139|c0_g2	2744; 2654; 2646; 2634; 2585; 2561; 2536; 2471; 2463; 2451; 2353; 1760; 484; 317; 284	MLO11; MLO4	MLO-like protein 11; MLO-like protein 4	ARATH	K08472	AT1G11000,AT5G53760	GO:0005575,GO:0005886,GO:0006950,GO:0006952,GO:0008150,GO:0009607,GO:0016020,GO:0016021,GO:0031224,GO:0044425,GO:0044464,GO:0050896	0.903782249515363	2.46027859110968	4.20533410051381	0.0402970355570559	0.999974497893903	3.19281549616277	5.569535850516	3.79274025919674	9.11645859671146	3.35465908316075	6.01889501953111	6.60609369845673	5.70586594778498
TR49003|c0_g1	1659; 1555; 1545; 1486; 1482; 1472; 1382; 1372	GDL80	GDSL esterase/lipase At5g37690	ARATH		AT5G37690	GO:0003674,GO:0003824,GO:0005575,GO:0005576,GO:0006629,GO:0008150,GO:0008152,GO:0009056,GO:0016042,GO:0016787,GO:0016788,GO:0044238,GO:0044699,GO:0044710,GO:0044712,GO:0071704,GO:1901575	-0.992707477420774	5.19791507221836	4.20504112508276	0.0403039970709192	0.999974497893903	16.4708735913159	52.8128794246298	15.3017451836558	33.9885358551308	100.210688193488	15.453919644742	33.8859338633068	24.5459893602825
TR46937|c0_g1	1564							0.855396153548586	3.20439660720809	4.19701194591104	0.0404952740312128	0.999974497893903	4.86524266081946	7.18176991250748	5.01339229663937	12.7828604236498	6.4752721837754	14.4372144049564	13.4022908126964	8.827943541856
TR51861|c0_g1	1014; 1003; 939; 928	DYL	Dynein light chain, cytoplasmic	DICDI	K10418		GO:0003674,GO:0003774,GO:0003824,GO:0005575,GO:0005737,GO:0005874,GO:0005875,GO:0007017,GO:0008150,GO:0009987,GO:0016462,GO:0016787,GO:0016817,GO:0016818,GO:0017111,GO:0030286,GO:0032991,GO:0043234,GO:0044422,GO:0044424,GO:0044430,GO:0044446,GO:0044464,GO:0044699,GO:0044763,GO:1902494	-0.741730034629123	2.66727381202264	4.17954324119027	0.0409147261500013	0.999974497893903	6.99378632492797	4.29929083197727	3.44398253421313	5.35096482850455	10.8831381883936	5.97822680993969	7.65166248526283	5.38289240357073
TR27768|c0_g2	2234; 2193; 1934; 1914; 516	SCGT	Scopoletin glucosyltransferase	TOBAC			GO:0003674,GO:0003824,GO:0005488,GO:0005515,GO:0008150,GO:0008152,GO:0008194,GO:0016740,GO:0016757,GO:0016758,GO:0035251,GO:0042802,GO:0046527,GO:0050275	0.649207127249584	6.21788962504632	4.1442518653797	0.0417761119526427	0.999974497893903	53.4669896579638	111.928128364317	39.4532176387707	97.6055621495737	50.7879782125035	99.474440660629	81.6494170787673	60.3960527680636
TR34861|c0_g2	1777	C76B6	Geraniol 8-hydroxylase	CATRO	K15099		GO:0003674,GO:0003824,GO:0004497,GO:0005488,GO:0005506,GO:0005575,GO:0005789,GO:0006629,GO:0006720,GO:0006721,GO:0008150,GO:0008152,GO:0008299,GO:0008610,GO:0009058,GO:0009987,GO:0016020,GO:0016021,GO:0016098,GO:0016099,GO:0016114,GO:0016491,GO:0016705,GO:0016709,GO:0020037,GO:0031090,GO:0031224,GO:0043167,GO:0043169,GO:0044237,GO:0044238,GO:0044249,GO:0044255,GO:0044422,GO:0044424,GO:0044425,GO:…	-0.939028276733209	3.63449763379899	4.13746755830958	0.0419438742587592	0.999974497893903	12.6699027625507	11.2856384339403	7.71626466526234	9.31464247924866	25.7060504163132	15.3319150159678	2.42381855123232	13.9955202492839
TR27918|c0_g1	1744	3AT1	Coumaroyl-CoA:anthocyanidin 3-O-glucoside-6''-O-coumaroyltransferase 1	ARATH		AT1G03940	GO:0003674,GO:0003824,GO:0016740,GO:0016746,GO:0016747	0.983183496243643	4.79694578842207	4.13445567025918	0.0420185789811809	0.999974497893903	15.4066017592616	21.789587625703	17.3506968179345	69.3643588880219	16.5782570970153	23.3435523054788	43.1534753827245	14.7491251857838
TR41966|c0_g1	1914; 1835; 1200; 1181; 846	SRO2	Probable inactive poly [ADP-ribose] polymerase SRO2	ARATH		AT1G23550	GO:0003674,GO:0003824,GO:0003950,GO:0005575,GO:0005634,GO:0007275,GO:0008150,GO:0016740,GO:0016757,GO:0016763,GO:0032501,GO:0032502,GO:0043226,GO:0043227,GO:0043229,GO:0043231,GO:0044424,GO:0044464,GO:0044699,GO:0044707,GO:0044767	0.660154785150216	3.71496278332719	4.13154059190539	0.0420910156744725	0.999974497893903	8.76757271168506	12.8978724959318	9.24207971206562	14.1206016307759	9.40084696560164	17.161984447582	13.7824976442622	19.0016101846047
TR31867|c0_g1	1178	PRX2B	Peroxiredoxin-2B	ARATH			GO:0003674,GO:0003824,GO:0004601,GO:0005575,GO:0005829,GO:0005886,GO:0008150,GO:0008152,GO:0009507,GO:0009536,GO:0010035,GO:0010038,GO:0016020,GO:0016209,GO:0016491,GO:0016684,GO:0042221,GO:0043226,GO:0043227,GO:0043229,GO:0043231,GO:0044424,GO:0044444,GO:0044464,GO:0044699,GO:0044710,GO:0046686,GO:0050896,GO:0051920,GO:0055114	-0.52229135602314	6.99654035017987	4.12578045172887	0.0422345353814456	0.999974497893903	112.660775364601	117.741942103014	93.0747178550005	130.999546357093	217.740779095387	130.910966674802	127.369288574561	90.1634477598098
TR4177|c0_g1	900; 883; 624; 384; 363; 310	MIRA	Miraculin	SYNDU			GO:0003674,GO:0004857,GO:0004866,GO:0030234,GO:0030414,GO:0061134,GO:0061135	2.61145278809768	6.14819121561086	4.11861464416263	0.0424137970227961	0.999974497893903	7.6526212685806	171.385366347457	110.294630526066	147.201078754509	21.6492533855141	37.2520799857466	0	71.3771532713479
TR50440|c1_g2	848							-1.11218692918472	1.91836256843787	4.11516942154288	0.042500268118084	0.999974497893903	5.7774756597231	3.85959063325232	1.13346260619673	4.21140750391562	6.55328751129077	3.90414812077694	1.56835318020915	2.42230158160683
TR22577|c0_g1	855							-1.54865850281207	2.14522213137337	4.10745258538463	0.0426946249392255	0.999974497893903	0.912232998903648	5.08098007415495	1.04627317495083	5.99506244675047	16.0321498044078	0.854032401419955	1.99608586572074	2.42230158160683
TR33784|c0_g2	1951; 1871	LHT1	Lysine histidine transporter 1	ARATH		AT5G40780	GO:0003333,GO:0003674,GO:0005215,GO:0005342,GO:0005575,GO:0005886,GO:0006810,GO:0006811,GO:0006820,GO:0006865,GO:0008150,GO:0008509,GO:0008514,GO:0009628,GO:0009987,GO:0015075,GO:0015171,GO:0015291,GO:0015293,GO:0015711,GO:0015849,GO:0016020,GO:0016021,GO:0022804,GO:0022857,GO:0022891,GO:0022892,GO:0031224,GO:0034220,GO:0043090,GO:0044425,GO:0044464,GO:0044699,GO:0044763,GO:0044765,GO:0046942,GO:…	0.538687613447938	6.86889194865925	4.08946246669464	0.043151363386644	0.999974497893903	82.1516495123785	164.105885279678	86.7970788052955	120.446254611987	92.214117123163	168.732401594828	109.974826030423	109.864833956879
TR24555|c0_g1	1248							1.14382733125666	2.42857778318514	4.08444058361681	0.0432797757569066	0.999974497893903	2.43262133040973	5.71610258342432	4.40306627791806	9.51282636178587	3.12061310061465	5.44954008525114	1.94856001177501	9.90452202257015
TR9225|c0_g2	1116	SWET3	Bidirectional sugar transporter SWEET3 {ECO:0000303|PubMed:21107422}	ARATH	K15382	AT5G53190	GO:0003674,GO:0005215,GO:0005575,GO:0005887,GO:0006810,GO:0008150,GO:0008643,GO:0009987,GO:0015144,GO:0016021,GO:0022857,GO:0022891,GO:0022892,GO:0031224,GO:0031226,GO:0034219,GO:0044425,GO:0044459,GO:0044464,GO:0044699,GO:0044763,GO:0044765,GO:0051119,GO:0051179,GO:0051234,GO:0055085,GO:0071702,GO:1901476,GO:1902578	-0.980961047957104	3.15674130081814	4.07847405149774	0.04343286599289	0.999974497893903	9.12232998903648	5.27640238469937	4.49025570916396	4.95459706343014	18.840701594961	3.33479318649697	16.6815747349519	7.80519398517756
TR38351|c0_g1	665	UGT; U84A1	Putative UDP-glucose glucosyltransferase; UDP-glycosyltransferase 84A1	FRAAN; ARATH			GO:0003674,GO:0003824,GO:0016740,GO:0016757,GO:0016758	0.999383013150992	2.32338550007439	4.05485052183146	0.0440446181762052	0.999974497893903	2.68601938566074	4.49471314252169	2.92084594673772	7.87780933085392	2.92557478182624	7.93030087032815	5.41794734981343	5.05991885935649
TR45205|c0_g1	838	NAC81	Protein ATAF2	ARATH		AT5G08790	GO:0001101,GO:0003674,GO:0003676,GO:0003677,GO:0005488,GO:0005515,GO:0005575,GO:0005634,GO:0006139,GO:0006351,GO:0006355,GO:0006725,GO:0006807,GO:0006950,GO:0008150,GO:0008152,GO:0008361,GO:0009058,GO:0009059,GO:0009314,GO:0009416,GO:0009605,GO:0009607,GO:0009611,GO:0009620,GO:0009628,GO:0009719,GO:0009725,GO:0009743,GO:0009744,GO:0009751,GO:0009753,GO:0009889,GO:0009987,GO:0010033,GO:0010468,GO:…	0.986073478928346	3.64657053545869	4.04407984116	0.0443265376459808	0.999974497893903	8.21009699013283	8.11002588759348	16.6095866523444	29.3807605861407	6.12420320995625	11.8751172006965	13.4022908126964	5.75969487182068
TR15193|c0_g1	1300; 1200; 1197							2.00437602641317	1.82003108160075	4.03821885751123	0.044480744598448	0.999974497893903	0.962912609953851	7.426047800688	1.22065203744263	2.57639047298367	1.13122224897281	10.2483888170395	0.237629269728659	3.60653791039239
TR20542|c0_g1	4338	BGAL8	Beta-galactosidase 8	ARATH			GO:0003674,GO:0003824,GO:0004553,GO:0004565,GO:0005488,GO:0005575,GO:0005576,GO:0005618,GO:0005975,GO:0008150,GO:0008152,GO:0009341,GO:0015925,GO:0016787,GO:0016798,GO:0030246,GO:0030312,GO:0032991,GO:0043234,GO:0044238,GO:0044464,GO:0048046,GO:0071704,GO:1902494	-0.655398383870372	5.5874864921559	4.03313995951676	0.0446148310117547	0.999974497893903	35.3743685130415	35.5668605190847	25.808071648787	53.6087402263141	96.6999984552965	47.8664826891089	53.9418442284056	34.8811427751383
TR19171|c0_g1	2746; 2725; 2560; 2540; 2457; 2437	C3H66	Zinc finger CCCH domain-containing protein 66	ARATH		AT5G58620	GO:0001071,GO:0003674,GO:0003676,GO:0003677,GO:0003700,GO:0005488,GO:0005515,GO:0006355,GO:0008150,GO:0009889,GO:0010468,GO:0010556,GO:0019219,GO:0019222,GO:0031323,GO:0031326,GO:0043167,GO:0043169,GO:0046872,GO:0050789,GO:0050794,GO:0051171,GO:0051252,GO:0060255,GO:0065007,GO:0080090,GO:0097159,GO:1901363,GO:1903506,GO:2000112,GO:2001141	0.445148814053427	6.50748439510392	4.03015528080142	0.0446938270446017	0.999974497893903	79.1108728493664	85.8881054842731	83.4838804179513	115.541203519191	63.9335608988427	115.7417244972	91.4872688455338	91.9398022529881
TR17751|c0_g1	736							-1.27541560647116	1.8144944161923	4.02529424699779	0.0448228003036781	0.999974497893903	3.09145627406236	5.569535850516	2.26692521239345	2.03138479600636	9.04977799178249	2.31808794671131	0.712887809185978	2.15315696142829
TR17873|c0_g1	1501; 1430; 1385; 1370; 1299	ELMOA; ELMOB	ELMO domain-containing protein A; ELMO domain-containing protein B	DICDI			GO:0003006,GO:0003674,GO:0005488,GO:0005515,GO:0005575,GO:0005737,GO:0006928,GO:0006950,GO:0008064,GO:0008092,GO:0008150,GO:0009605,GO:0009987,GO:0009991,GO:0010639,GO:0016043,GO:0017022,GO:0022414,GO:0030100,GO:0030582,GO:0030587,GO:0030832,GO:0030833,GO:0030837,GO:0031333,GO:0031667,GO:0032271,GO:0032272,GO:0032502,GO:0032535,GO:0032879,GO:0032956,GO:0032970,GO:0033043,GO:0040011,GO:0042594,GO:…	-0.818311592928751	2.52393585459934	4.01850531409146	0.0450035809232078	0.999974497893903	6.33495138127533	5.03212449651885	2.31051992801641	5.69778662294466	10.3760385595437	5.77488576198255	5.2278439340305	4.413971770928
TR12251|c0_g1	2072	PPO	Polyphenol oxidase, chloroplastic	MALDO	K00422		GO:0003674,GO:0003824,GO:0004097,GO:0005488,GO:0005575,GO:0008150,GO:0008152,GO:0009058,GO:0009543,GO:0016491,GO:0016679,GO:0016682,GO:0031977,GO:0031978,GO:0042440,GO:0043167,GO:0043169,GO:0044422,GO:0044424,GO:0044434,GO:0044435,GO:0044436,GO:0044444,GO:0044446,GO:0044464,GO:0044699,GO:0044710,GO:0044711,GO:0046148,GO:0046872,GO:0055114	1.26617906583266	2.61068987177524	4.01292642556178	0.0451527143086811	0.999974497893903	3.8516504398154	10.650515924671	6.49561262781971	13.5260499831643	2.02839851539952	2.27741973711988	7.17640394580551	2.26081480949971
TR44489|c0_g1	986; 972; 969	DOF34	Dof zinc finger protein DOF3.4	ARATH		AT3G50410	GO:0000975,GO:0001067,GO:0001071,GO:0001101,GO:0003674,GO:0003676,GO:0003677,GO:0003700,GO:0005488,GO:0005575,GO:0005634,GO:0006139,GO:0006351,GO:0006355,GO:0006725,GO:0006807,GO:0008150,GO:0008152,GO:0009058,GO:0009059,GO:0009719,GO:0009725,GO:0009733,GO:0009751,GO:0009889,GO:0009891,GO:0009893,GO:0009987,GO:0010033,GO:0010468,GO:0010556,GO:0010557,GO:0010604,GO:0010628,GO:0014070,GO:0016043,GO:…	0.907623642457008	2.45038642823006	4.00900527644862	0.0452578448475868	0.999974497893903	3.24349510721297	4.93441334124663	8.10861710586889	6.68870603563069	3.2376360918877	7.44228235523104	3.2792839222555	6.02883949199922
TR8227|c0_g2	1466	EXLB1	Expansin-like B1	ARATH		AT4G17030	GO:0000003,GO:0005575,GO:0005576,GO:0008150,GO:0019953,GO:0022414,GO:0044703,GO:0051704	0.921529991395525	4.49315211417375	4.00644386655736	0.0453266583925504	0.999974497893903	12.7712619846511	15.6337848435537	35.1373407920985	30.569863881364	14.0817666165236	22.7335291616074	7.84176590104575	40.7484954950304
TR19992|c0_g1	1365; 1312; 1267; 1263; 1252; 1218; 1158; 1128; 1109; 1091; 1019; 992	PAP7	Probable plastid-lipid-associated protein 7, chloroplastic	ARATH		AT5G09820	GO:0005575,GO:0009507,GO:0009532,GO:0009536,GO:0009570,GO:0043226,GO:0043227,GO:0043229,GO:0043231,GO:0044422,GO:0044424,GO:0044434,GO:0044435,GO:0044444,GO:0044446,GO:0044464	-0.682984001265834	2.96156928630738	4.00545993871284	0.0453531213912734	0.999974497893903	10.490679487392	4.34814640961337	4.88260814977052	6.09415438801907	10.961153515909	9.06901073888809	8.507127856286	7.15924689674907
TR50714|c0_g1	1360	SALR	Salutaridine reductase {ECO:0000312|EMBL:ABO93462.1}	PAPBR			GO:0003674,GO:0003824,GO:0006807,GO:0008150,GO:0008152,GO:0009820,GO:0016491,GO:0016614,GO:0016616,GO:0047037,GO:0071704,GO:1901564	-0.694195408457483	3.03036312520523	4.00322674510262	0.0454132441248107	0.999974497893903	8.66621348958465	7.3771922230519	3.87992969044264	6.29233827055628	13.9257359614929	8.49965580460812	8.03186931682868	7.85902290921327
TR49841|c0_g1	1797	DCOR	Ornithine decarboxylase	DATST			GO:0003674,GO:0003824,GO:0004586,GO:0006082,GO:0006520,GO:0006576,GO:0006591,GO:0006595,GO:0006596,GO:0006807,GO:0008150,GO:0008152,GO:0009058,GO:0009308,GO:0009309,GO:0009445,GO:0009446,GO:0009987,GO:0016829,GO:0016830,GO:0016831,GO:0019752,GO:0033387,GO:0034641,GO:0042401,GO:0043436,GO:0044106,GO:0044237,GO:0044238,GO:0044249,GO:0044271,GO:0044281,GO:0044699,GO:0044710,GO:0044711,GO:0044763,GO:…	-0.9036152078118	4.62663502106913	3.98391196796227	0.0459367594923682	0.999974497893903	26.9615530787078	37.2768057363483	11.3782207775902	28.9843928210663	48.6035490420732	20.7001186820361	6.13083515899941	16.740795375105
TR41101|c0_g1	1731; 1718	SILD; TPRL1; YI31B	Secoisolariciresinol dehydrogenase; Transposon Ty3-I Gag-Pol polyprotein; Tropinone reductase-like 1	ERYCB; PODPE; YEAST	K07497		GO:0000166,GO:0000943,GO:0001882,GO:0001883,GO:0003674,GO:0003676,GO:0003677,GO:0003723,GO:0003824,GO:0003887,GO:0003964,GO:0004175,GO:0004190,GO:0004518,GO:0004519,GO:0004521,GO:0004523,GO:0004540,GO:0005488,GO:0005524,GO:0005575,GO:0005634,GO:0005737,GO:0006139,GO:0006259,GO:0006260,GO:0006278,GO:0006310,GO:0006725,GO:0006807,GO:0008150,GO:0008152,GO:0008233,GO:0008270,GO:0009058,GO:0009059,GO:…	-0.979409590228947	4.47541138024103	3.97776793801745	0.0461046197584706	0.999974497893903	29.5968928533184	32.8309481714628	15.4761240461476	22.5929626092414	40.6459856355058	18.219357896959	2.85155123674391	14.9106119578909
TR37464|c0_g2	833	PIP25	Aquaporin PIP2-5	ORYSJ			GO:0003674,GO:0005215,GO:0005372,GO:0005575,GO:0005773,GO:0005886,GO:0005911,GO:0006810,GO:0006811,GO:0006833,GO:0008150,GO:0008643,GO:0009506,GO:0009987,GO:0015144,GO:0015166,GO:0015168,GO:0015250,GO:0015254,GO:0015267,GO:0015665,GO:0015791,GO:0015793,GO:0015850,GO:0016020,GO:0016021,GO:0022803,GO:0022838,GO:0022857,GO:0022891,GO:0022892,GO:0030054,GO:0031224,GO:0034220,GO:0042044,GO:0043226,GO:…	-1.24700074137849	1.82479489751026	3.97554143288334	0.0461656092863218	0.999974497893903	3.54757277351419	1.22138944090263	3.48757724983608	1.13955732458893	8.54267836293261	2.23675152752845	5.51299905770489	1.66869664510693
TR22532|c0_g1	1624; 1608; 1552; 1545; 1539; 1529; 1476; 1460	WTR37	WAT1-related protein At4g30420	ARATH		AT4G30420	GO:0003674,GO:0005215,GO:0005575,GO:0005886,GO:0006810,GO:0008150,GO:0009987,GO:0016020,GO:0016021,GO:0022857,GO:0031224,GO:0044425,GO:0044464,GO:0044699,GO:0044763,GO:0044765,GO:0051179,GO:0051234,GO:0055085,GO:1902578	-1.46212735962384	2.11758325022025	3.95196302732816	0.0468167242154755	0.999974497893903	4.25708732821702	0.977111552722106	0.653920734344266	0.693643588880219	11.8583297823357	7.03560025931677	5.03774051824758	3.12207759407102
TR19773|c0_g1	1115							1.50113635343091	3.00373120936462	3.94539136601433	0.0469999199663196	0.999974497893903	1.62174755360649	13.92383962629	1.30784146868853	12.6837684823812	5.03198862474113	18.8293810408304	2.85155123674391	7.10541797271337
TR50096|c0_g1	955; 953	GL116; GL120	Germin-like protein subfamily 1 member 16; Germin-like protein subfamily 1 member 20	ARATH		AT5G39130	GO:0003674,GO:0005488,GO:0005575,GO:0005576,GO:0030145,GO:0043167,GO:0043169,GO:0045735,GO:0046872,GO:0046914,GO:0048046	2.60669974037001	7.38274859176828	3.9421407744026	0.0470908147715042	0.999974497893903	33.5499025152342	226.054757722259	3.05163009360657	920.514588414686	35.6920123382801	49.6152157015402	45.6723456418483	20.5626489816402
TR50128|c0_g1	879							0.591961287704514	5.46749275719395	3.9412996774889	0.0471143641549423	0.999974497893903	39.1246597307565	65.417618454745	35.1373407920985	49.8432464581072	24.8868894774018	63.9710936873138	40.6821309775465	34.1813667626741
TR48788|c1_g3	519; 519; 441	ACT1	Actin	TOBAC			GO:0000166,GO:0001882,GO:0001883,GO:0003674,GO:0005488,GO:0005524,GO:0005575,GO:0005737,GO:0005856,GO:0017076,GO:0030554,GO:0032549,GO:0032550,GO:0032553,GO:0032555,GO:0032559,GO:0035639,GO:0036094,GO:0043167,GO:0043168,GO:0043226,GO:0043228,GO:0043229,GO:0043232,GO:0044424,GO:0044464,GO:0097159,GO:0097367,GO:1901265,GO:1901363	-0.879933401482189	2.52487564110164	3.9395995293057	0.0471620035475357	0.999974497893903	4.20640771716682	3.51760158979958	3.74914554357379	4.01322362137841	12.9115367037931	7.40161414563961	4.99021466430184	4.25248499882088
TR33770|c0_g1	1637; 1475; 1475							-1.03362737005837	4.92501437051415	3.93606653337219	0.0472611632174869	0.999974497893903	21.7922327515871	9.86882668249327	11.1602471994755	13.2287741593585	76.3379979737859	55.2274286251571	22.7173581860598	31.5975784089602
TR8227|c0_g1	1216	EXLB1	Expansin-like B1	ARATH		AT4G17030	GO:0000003,GO:0005575,GO:0005576,GO:0008150,GO:0019953,GO:0022414,GO:0044703,GO:0051704	0.893917718262669	4.52807151543474	3.93523596093149	0.0472845065832305	0.999974497893903	13.1766988730527	17.3437300608174	37.0991029951313	30.3221340281925	14.7839045641619	24.7262714315873	7.74671419315429	38.7029963816736
TR1002|c0_g1	2612; 2608; 2536; 2532	Y1063	Inactive leucine-rich repeat receptor-like serine/threonine-protein kinase At1g60630	ARATH		AT1G60630	GO:0000166,GO:0001882,GO:0001883,GO:0003674,GO:0003824,GO:0004672,GO:0005488,GO:0005515,GO:0005524,GO:0005575,GO:0005886,GO:0006464,GO:0006468,GO:0006793,GO:0006796,GO:0008150,GO:0008152,GO:0009987,GO:0016020,GO:0016021,GO:0016301,GO:0016310,GO:0016740,GO:0016772,GO:0016773,GO:0017076,GO:0019538,GO:0030554,GO:0031224,GO:0032549,GO:0032550,GO:0032553,GO:0032555,GO:0032559,GO:0035639,GO:0036094,GO:…	-0.936099388001052	2.66556201718822	3.93228655735801	0.0473674983349589	0.999974497893903	4.30776693926723	3.76187947798011	2.44130407488526	4.06276959201271	15.0569582104657	8.82500148133954	5.75062832743355	5.54437917567785
TR13106|c0_g1	820; 593; 590; 583; 570; 485; 258							0.513474405071347	6.81691787707747	3.92838918025531	0.0474774003474221	0.999974497893903	82.9118436781316	100.593634352741	129.389115968919	134.715494154665	87.6892281272717	113.17962729294	83.7405546523795	169.076650396157
TR27517|c0_g1	1371; 1366; 1311; 1306	PER64	Peroxidase 64	ARATH	K00430	AT5G42180	GO:0003674,GO:0003824,GO:0004601,GO:0005488,GO:0005575,GO:0005576,GO:0005618,GO:0006950,GO:0006979,GO:0008150,GO:0008152,GO:0009056,GO:0009505,GO:0009664,GO:0009987,GO:0016043,GO:0016209,GO:0016491,GO:0016684,GO:0020037,GO:0030312,GO:0042743,GO:0042744,GO:0043167,GO:0043169,GO:0044237,GO:0044248,GO:0044464,GO:0044699,GO:0044710,GO:0044712,GO:0044763,GO:0045229,GO:0046872,GO:0046906,GO:0050896,GO:…	-0.674044433893835	6.82065143329712	3.92155613361005	0.0476707349144522	0.999974497893903	82.4557271786797	80.8559809877543	54.7549628224265	114.550284106505	231.15941542803	84.7932169981241	138.110131566297	116.754936233449
TR11314|c0_g1	996; 974; 910; 888	LAML	Lamin-like protein	ARATH		AT5G15350	GO:0003674,GO:0005575,GO:0005773,GO:0005886,GO:0009055,GO:0016020,GO:0031224,GO:0031225,GO:0031226,GO:0043226,GO:0043227,GO:0043229,GO:0043231,GO:0044424,GO:0044425,GO:0044444,GO:0044459,GO:0044464,GO:0046658	-0.492097424113896	4.98726517018924	3.91891720324053	0.0477456231039129	0.999974497893903	39.1246597307565	31.6095587305601	22.9308204176723	23.1379682862188	41.6211772294479	32.4532312539583	38.9236743815544	23.1464373353541
TR21506|c0_g1	1847	CCX1; CCX2	Cation/calcium exchanger 1; Cation/calcium exchanger 2	ARATH	K13754	AT5G17860	GO:0003674,GO:0005215,GO:0005575,GO:0005774,GO:0006810,GO:0006811,GO:0006812,GO:0006813,GO:0006814,GO:0008150,GO:0009987,GO:0015291,GO:0015297,GO:0015672,GO:0016020,GO:0016021,GO:0022804,GO:0022857,GO:0030001,GO:0031090,GO:0031224,GO:0044422,GO:0044424,GO:0044425,GO:0044437,GO:0044444,GO:0044446,GO:0044464,GO:0044699,GO:0044763,GO:0044765,GO:0051179,GO:0051234,GO:0055085,GO:0098588,GO:1902578	1.04612464817892	2.48810218523915	3.88364987927031	0.0487584505898217	0.999974497893903	1.9765048309579	6.98634760196306	5.75450246222954	11.9901248935009	4.13481235831441	6.01889501953111	3.51691319198416	3.76802468249951
TR50089|c0_g1	1235; 794							0.99827923242687	2.37109902985008	3.8777855492348	0.0489290531582636	0.999974497893903	1.77378638675709	7.03520317959916	4.2722821310492	5.64824065231036	4.01778936704136	5.97822680993969	3.32680977620123	8.66645676974888
TR38776|c0_g1	941; 940	USPAL	Universal stress protein A-like protein	ARATH		AT3G01520	GO:0000166,GO:0001882,GO:0001883,GO:0003674,GO:0005488,GO:0005575,GO:0005886,GO:0006950,GO:0008150,GO:0016020,GO:0016208,GO:0017076,GO:0030554,GO:0032549,GO:0032550,GO:0032553,GO:0032555,GO:0032559,GO:0036094,GO:0043167,GO:0043168,GO:0043169,GO:0044464,GO:0050896,GO:0097159,GO:0097367,GO:1901265,GO:1901363	0.458774989971821	5.44482676756884	3.87247917916186	0.0490839670082727	0.999974497893903	40.1889315628107	50.7120895862773	47.1258875884101	49.0009649573241	27.7344489317127	39.3261586749094	39.6840880446861	54.0442397318501
TR9479|c0_g1	453	U73B4	UDP-glycosyltransferase 73B4	ARATH			GO:0003674,GO:0003824,GO:0005575,GO:0005829,GO:0005975,GO:0005996,GO:0006063,GO:0006082,GO:0008150,GO:0008152,GO:0008194,GO:0009058,GO:0009605,GO:0009607,GO:0009636,GO:0009812,GO:0009813,GO:0009987,GO:0016740,GO:0016757,GO:0016758,GO:0019585,GO:0019752,GO:0032787,GO:0035251,GO:0042221,GO:0043207,GO:0043226,GO:0043227,GO:0043229,GO:0043231,GO:0043436,GO:0044237,GO:0044238,GO:0044281,GO:0044424,GO:…	1.04799485146546	2.81092310932723	3.86789795141548	0.0492181276971503	0.999974497893903	4.30776693926723	5.12983565179106	3.31319838734428	17.3906356926398	3.39366674691843	9.10967894847952	8.03186931682868	4.79077423917795
TR49816|c0_g1	1293; 985	FKB62; FKB65	Peptidyl-prolyl cis-trans isomerase FKBP62; Peptidyl-prolyl cis-trans isomerase FKBP65	ARATH	K01802	AT5G48570	GO:0000413,GO:0003674,GO:0003755,GO:0003824,GO:0005488,GO:0005515,GO:0005527,GO:0005528,GO:0005575,GO:0005634,GO:0005737,GO:0005773,GO:0005789,GO:0006457,GO:0006464,GO:0006950,GO:0008144,GO:0008150,GO:0008152,GO:0009266,GO:0009408,GO:0009628,GO:0009987,GO:0010286,GO:0016020,GO:0016853,GO:0016859,GO:0018193,GO:0018208,GO:0019538,GO:0031090,GO:0033554,GO:0034605,GO:0036211,GO:0043170,GO:0043226,GO:…	-0.884684417366289	2.70038661624185	3.86216513228542	0.0493865583393671	0.999974497893903	5.16932032712067	3.61531274507179	4.62103985603281	4.55822929835573	14.276804935312	3.45679781527125	10.5507395759525	4.84460316321366
TR12136|c0_g1	1945; 1831; 1831	CSLG1; CSLG3	Cellulose synthase-like protein G1; Cellulose synthase-like protein G3	ARATH		AT4G24010,AT4G23990	GO:0000139,GO:0000271,GO:0003674,GO:0003824,GO:0005575,GO:0005975,GO:0005976,GO:0006073,GO:0008150,GO:0008152,GO:0008194,GO:0009058,GO:0009059,GO:0009250,GO:0009987,GO:0016020,GO:0016021,GO:0016043,GO:0016051,GO:0016740,GO:0016757,GO:0016758,GO:0016759,GO:0016760,GO:0030243,GO:0030244,GO:0031090,GO:0031224,GO:0033692,GO:0034637,GO:0034645,GO:0035251,GO:0043170,GO:0044042,GO:0044237,GO:0044238,GO:…	0.75612910800943	4.92689562359224	3.85775131589714	0.0495166513305781	0.999974497893903	25.9479608577038	31.7561254634684	35.9220456733117	62.3288310579511	14.0817666165236	22.9368702095645	30.4640723792141	19.2707548047832
TR6457|c0_g1	655	MMSA	Methylmalonate-semialdehyde dehydrogenase [acylating], mitochondrial	ARATH			GO:0003674,GO:0003824,GO:0004029,GO:0004491,GO:0005488,GO:0005507,GO:0005575,GO:0005739,GO:0006950,GO:0006979,GO:0008150,GO:0016491,GO:0016620,GO:0016903,GO:0018478,GO:0043167,GO:0043169,GO:0043226,GO:0043227,GO:0043229,GO:0043231,GO:0044424,GO:0044444,GO:0044464,GO:0046872,GO:0046914,GO:0050896	1.12929860435353	2.46477578886953	3.85320171534222	0.0496511253469233	0.999974497893903	3.750291217715	4.44585756488558	3.74914554357379	6.93643588880219	2.02839851539952	5.65288113320827	3.23175806830977	13.8878624012125
TR45348|c0_g1	1346; 1320	GALM	Aldose 1-epimerase	BOVIN	K01785		GO:0003674,GO:0003824,GO:0004034,GO:0005488,GO:0005575,GO:0005737,GO:0005975,GO:0005996,GO:0006006,GO:0006012,GO:0008150,GO:0008152,GO:0016853,GO:0016854,GO:0016857,GO:0019318,GO:0030246,GO:0031982,GO:0031988,GO:0043226,GO:0043227,GO:0043230,GO:0044238,GO:0044421,GO:0044424,GO:0044464,GO:0044699,GO:0044710,GO:0044723,GO:0065010,GO:0070062,GO:0071704,GO:1903561	-0.736410321904795	4.47735360903089	3.85019765069614	0.0497401288790953	0.999974497893903	24.8836890256495	16.5620408186397	7.32391222465578	17.3410897220055	38.4225488013179	32.615904092324	21.9569445229281	18.1941763240691
TR35778|c0_g1	2642; 1901; 1900; 1900; 1393; 651; 553	BGL45; BGL46; BGL47	Beta-glucosidase 45; Beta-glucosidase 46; Beta-glucosidase 47	ARATH	K05350	AT4G21760,AT1G61820	GO:0003674,GO:0003824,GO:0004553,GO:0005975,GO:0006725,GO:0008150,GO:0008152,GO:0008422,GO:0009058,GO:0009698,GO:0009699,GO:0009808,GO:0009809,GO:0009987,GO:0015926,GO:0016787,GO:0016798,GO:0019438,GO:0019748,GO:0044237,GO:0044238,GO:0044249,GO:0044550,GO:0044699,GO:0044710,GO:0044711,GO:0044763,GO:0047782,GO:0071704,GO:1901360,GO:1901362,GO:1901576	-0.91125982953747	2.77235966952651	3.84334195863118	0.0499438791456304	0.999974497893903	4.40912616136763	7.71918126650464	2.17973578114755	4.90505109279584	16.2661957869539	5.97822680993969	7.4615590694799	4.79077423917795
TR17213|c1_g1	1537; 1522	FLA7	Fasciclin-like arabinogalactan protein 7	ARATH		AT2G04780	GO:0005575,GO:0005886,GO:0016020,GO:0031224,GO:0031225,GO:0031226,GO:0044425,GO:0044459,GO:0044464,GO:0046658	-0.840294147883557	5.64465574636594	3.84171516454097	0.0499923565819918	0.999974497893903	37.6549510103006	37.2279501587122	12.1629256588033	43.2536323637451	111.561918346974	43.3116432148692	67.5817643108307	46.5620192908868
TR4407|c0_g2	1903	NIP51	Probable aquaporin NIP5-1	ARATH	K09874	AT4G10380	GO:0003674,GO:0005215,GO:0005372,GO:0005575,GO:0005886,GO:0006810,GO:0006811,GO:0006820,GO:0006833,GO:0007154,GO:0008150,GO:0008509,GO:0008643,GO:0009605,GO:0009987,GO:0009991,GO:0010036,GO:0015075,GO:0015103,GO:0015105,GO:0015144,GO:0015166,GO:0015168,GO:0015250,GO:0015254,GO:0015267,GO:0015563,GO:0015665,GO:0015698,GO:0015700,GO:0015791,GO:0015793,GO:0015850,GO:0016020,GO:0016021,GO:0016328,GO:…	0.576897324759706	5.22491140645509	3.83859601777649	0.0500854442926723	0.999974497893903	22.2990288620892	31.9026921963768	31.17022167041	65.598865119815	32.1813226000886	38.8381401598122	36.8800626618879	39.6180880902806
TR46849|c1_g1	1232	SWT17	Bidirectional sugar transporter SWEET17 {ECO:0000303|PubMed:21107422}	ARATH	K15382	AT4G15920	GO:0003674,GO:0005215,GO:0005353,GO:0005575,GO:0005774,GO:0006461,GO:0006810,GO:0006950,GO:0006995,GO:0007034,GO:0007154,GO:0007623,GO:0008150,GO:0008643,GO:0008645,GO:0009266,GO:0009267,GO:0009314,GO:0009409,GO:0009416,GO:0009605,GO:0009628,GO:0009642,GO:0009646,GO:0009705,GO:0009743,GO:0009746,GO:0009750,GO:0009987,GO:0009991,GO:0010033,GO:0015144,GO:0015145,GO:0015149,GO:0015749,GO:0015755,GO:…	-0.429460583698723	5.61994162833203	3.83064820949053	0.050323467357703	0.999974497893903	47.7908732203411	41.6738077235978	42.5920371636232	44.2445517764311	73.8024998295365	45.7110675807633	51.9457583626849	44.8394937217442
TR47828|c0_g1	1010; 992	ENL1	Early nodulin-like protein 1	ARATH		AT2G25060	GO:0003674,GO:0005575,GO:0005886,GO:0005911,GO:0009055,GO:0009506,GO:0016020,GO:0030054,GO:0031224,GO:0031225,GO:0031226,GO:0044425,GO:0044459,GO:0044464,GO:0046658	-0.755196988047754	4.12975513195429	3.8281659915533	0.0503980502237216	0.999974497893903	13.9875726498559	11.9207609432097	7.45469637152463	12.6342225117469	36.0820889758569	17.3246572859477	24.3332372202147	15.3950722742123
TR11633|c2_g1	2715; 2705; 2676; 2666; 1811; 1808; 1772	GUN6	Endoglucanase 6	ARATH		AT1G64390	GO:0000272,GO:0003674,GO:0003824,GO:0004553,GO:0005488,GO:0005575,GO:0005576,GO:0005975,GO:0005976,GO:0006073,GO:0008150,GO:0008152,GO:0008810,GO:0009056,GO:0009057,GO:0009251,GO:0009987,GO:0016043,GO:0016052,GO:0016787,GO:0016798,GO:0030243,GO:0030245,GO:0030246,GO:0043170,GO:0044042,GO:0044237,GO:0044238,GO:0044247,GO:0044248,GO:0044260,GO:0044262,GO:0044264,GO:0044275,GO:0045229,GO:0051273,GO:…	-0.584126123664816	5.06802141517858	3.8185003292611	0.0506895881731509	0.999974497893903	28.0765045218123	26.8217121222218	30.3419220735739	33.6912600313249	61.0079861170164	27.5323778933957	40.9197602472751	19.0554391086404
TR5876|c0_g1	831	DHSO	Sorbitol dehydrogenase	ARATH	K00008	AT5G51970	GO:0003674,GO:0003824,GO:0003939,GO:0005488,GO:0005575,GO:0005737,GO:0005829,GO:0005886,GO:0005911,GO:0008270,GO:0009506,GO:0016020,GO:0016491,GO:0016614,GO:0016616,GO:0030054,GO:0031090,GO:0031966,GO:0043167,GO:0043169,GO:0044422,GO:0044424,GO:0044429,GO:0044444,GO:0044446,GO:0044464,GO:0046872,GO:0046914	0.953284396210927	2.81851042734331	3.81114276161513	0.0509127036343705	0.999974497893903	5.01728149397006	8.2565926205018	4.40306627791806	9.16600456734576	3.19862842813002	6.71025458258536	3.89712002355001	15.2874144261409
TR2201|c2_g1	2298; 1412; 1030	PTR36; ZIFL1	Probable peptide/nitrate transporter At3g43790; Protein ZINC INDUCED FACILITATOR-LIKE 1	ARATH		AT3G43790,AT5G13750	GO:0001101,GO:0003674,GO:0005215,GO:0005575,GO:0005774,GO:0005886,GO:0006810,GO:0006811,GO:0006812,GO:0006813,GO:0006950,GO:0008150,GO:0008324,GO:0009414,GO:0009415,GO:0009605,GO:0009606,GO:0009607,GO:0009624,GO:0009628,GO:0009629,GO:0009630,GO:0009705,GO:0009914,GO:0009926,GO:0009987,GO:0010035,GO:0010119,GO:0010540,GO:0010817,GO:0015075,GO:0015077,GO:0015079,GO:0015291,GO:0015297,GO:0015672,GO:…	-0.706279198959558	3.82541350697009	3.80132792341188	0.0512119525902155	0.999974497893903	19.3089318101272	8.89171512977116	6.49561262781971	10.0082860681289	20.3620004815106	21.269473616316	11.9765151943244	14.2646648694624
TR27656|c0_g1	1078	GL32	Germin-like protein subfamily 3 member 2	ARATH		AT3G10080	GO:0003674,GO:0005488,GO:0005575,GO:0005576,GO:0030145,GO:0043167,GO:0043169,GO:0045735,GO:0046872,GO:0046914,GO:0048046	-0.770601708787642	3.04195247032403	3.78951745750641	0.0515745148129674	0.999974497893903	6.28427177022513	6.93749202432695	4.2722821310492	5.45005676977315	17.241387380896	8.49965580460812	10.0754810364952	6.19032626410634
TR28862|c1_g1	1165; 1159							0.590226262820868	4.33138626559215	3.78884218750579	0.0515953263891811	0.999974497893903	14.9504852598098	27.9942459854883	15.6505029086394	23.5343360512932	14.1207742802813	19.2767313463361	16.5389971731147	28.3678429668178
TR50714|c0_g2	1387	SALR	Salutaridine reductase {ECO:0000312|EMBL:ABO93462.1}	PAPBR			GO:0003674,GO:0003824,GO:0005488,GO:0006807,GO:0008150,GO:0008152,GO:0009820,GO:0016491,GO:0016614,GO:0016616,GO:0047037,GO:0048037,GO:0050662,GO:0071704,GO:1901564	-0.654565186115733	3.21338723382512	3.78857159833127	0.0516036683420451	0.999974497893903	9.07165037798628	6.83978086905474	5.49293416849183	6.93643588880219	16.1491727956808	10.492398074588	8.88733468785185	9.47389063028449
TR41071|c0_g1	1243; 1131; 1041	PILR2	Bifunctional pinoresinol-lariciresinol reductase 2	LINUS			GO:0003674,GO:0003824,GO:0005488,GO:0006066,GO:0006725,GO:0008150,GO:0008152,GO:0009056,GO:0009058,GO:0009698,GO:0009699,GO:0009806,GO:0009807,GO:0009987,GO:0010283,GO:0010284,GO:0016491,GO:0016627,GO:0016628,GO:0018130,GO:0018904,GO:0018958,GO:0019336,GO:0019438,GO:0019439,GO:0019748,GO:0019751,GO:0034308,GO:0034309,GO:0034310,GO:0034311,GO:0034312,GO:0044237,GO:0044248,GO:0044249,GO:0044281,GO:…	-0.67481752361817	3.97418563157699	3.7882783611822	0.051612710116664	0.999974497893903	13.5314561504041	18.56511950172	9.02410613395087	8.96782068480855	29.8018551108699	16.1859474173877	13.5923942284793	15.1797565780695
TR27466|c0_g1	1690; 1464; 1462	ALMTD	Aluminum-activated malate transporter 13	ARATH		AT5G46600	GO:0005575,GO:0005886,GO:0006810,GO:0006811,GO:0006820,GO:0006835,GO:0008150,GO:0015711,GO:0015740,GO:0015743,GO:0015849,GO:0016020,GO:0016021,GO:0031224,GO:0044425,GO:0044464,GO:0044699,GO:0044765,GO:0046942,GO:0051179,GO:0051234,GO:0071702,GO:1902578	-0.628953834541947	4.86273377026901	3.78403153759312	0.0517438461780549	0.999974497893903	20.7786405305831	19.5422310544421	28.8597017423936	23.2370602274874	58.0434036714325	19.4394041847018	33.6007787396324	28.3678429668178
TR26137|c0_g1	2103	OCT7	Organic cation/carnitine transporter 7	ARATH		AT3G13050	GO:0000166,GO:0001882,GO:0001883,GO:0003674,GO:0005215,GO:0005488,GO:0005524,GO:0005575,GO:0005886,GO:0006810,GO:0006811,GO:0006812,GO:0006820,GO:0008150,GO:0009987,GO:0015695,GO:0015697,GO:0015711,GO:0015718,GO:0015849,GO:0016020,GO:0016021,GO:0017076,GO:0022857,GO:0022891,GO:0022892,GO:0030554,GO:0031224,GO:0032549,GO:0032550,GO:0032553,GO:0032555,GO:0032559,GO:0035639,GO:0036094,GO:0043167,GO:…	1.20245700704882	2.33431188645414	3.77765149842733	0.0519415159175873	0.999974497893903	3.54757277351419	7.47490337832411	2.09254634990165	8.52190694909984	1.48229122279196	7.32027772645676	6.79619711423965	2.42230158160683
TR21|c0_g2	1597	CSLG3	Cellulose synthase-like protein G3	ARATH		AT4G23990	GO:0000139,GO:0000271,GO:0003674,GO:0003824,GO:0005575,GO:0005975,GO:0005976,GO:0006073,GO:0008150,GO:0008152,GO:0008194,GO:0009058,GO:0009059,GO:0009250,GO:0009987,GO:0016020,GO:0016021,GO:0016043,GO:0016051,GO:0016740,GO:0016757,GO:0016758,GO:0016759,GO:0016760,GO:0030243,GO:0030244,GO:0031090,GO:0031224,GO:0033692,GO:0034637,GO:0034645,GO:0035251,GO:0043170,GO:0044042,GO:0044237,GO:0044238,GO:…	0.622985114249359	3.59209087655384	3.76646989963197	0.0522898797391474	0.999974497893903	10.4399998763417	14.9009511790121	11.9013573650656	15.5574347791706	6.63130283880614	14.9659011296449	10.9309464075183	10.4428112629272
TR20315|c1_g1	1011; 846; 818; 799; 771; 447							0.838685330551679	2.88390743921135	3.76483134509212	0.0523411364027556	0.999974497893903	4.05436888401621	8.20773704286569	4.66463457165576	10.1073780093975	5.11000395225649	6.95426384013392	5.2278439340305	14.157007021391
TR1378|c0_g1	779							0.725189036781513	3.1029378301928	3.75922664551013	0.052516862946214	0.999974497893903	6.58834943652635	12.4581722972069	7.14953336216397	9.16600456734576	4.83695030595271	12.8511542308908	8.79228297996039	6.13649734007063
TR30722|c2_g2	692; 686	R35A3	60S ribosomal protein L35a-3	ARATH	K02917	AT1G74270	GO:0003674,GO:0003735,GO:0005198,GO:0005575,GO:0005622,GO:0005840,GO:0006412,GO:0008150,GO:0008152,GO:0009058,GO:0009059,GO:0009987,GO:0015934,GO:0019538,GO:0022625,GO:0030529,GO:0032991,GO:0034645,GO:0043170,GO:0043226,GO:0043228,GO:0043229,GO:0043232,GO:0044237,GO:0044238,GO:0044249,GO:0044260,GO:0044267,GO:0044391,GO:0044422,GO:0044424,GO:0044444,GO:0044445,GO:0044446,GO:0044464,GO:0071704,GO:…	-0.413721220755304	6.58192820271373	3.7547574686278	0.0526574344106432	0.999974497893903	129.283687789067	98.0531443156633	88.6280568614595	99.9342227693859	106.178860748414	76.2528929839246	98.4735693755564	68.8471938416697
TR17172|c0_g1	1458; 572							-0.668640457367547	2.86892214592884	3.7490318858346	0.052838106525044	0.999974497893903	7.09514554702837	5.5206802728799	5.79809717785249	5.49960274040745	12.8335213762778	4.83951694137975	8.98238639574332	7.05158904867766
TR5655|c0_g1	2644; 2638	SBT19	Subtilisin-like protease SBT1.9 {ECO:0000303|PubMed:16193095}	ARATH		AT5G67090	GO:0003674,GO:0003824,GO:0004175,GO:0004252,GO:0006508,GO:0008150,GO:0008152,GO:0008233,GO:0008236,GO:0016787,GO:0017171,GO:0019538,GO:0043170,GO:0044238,GO:0070011,GO:0071704	-0.935479926801476	3.51449931227286	3.74698371869277	0.0529028961844795	0.999974497893903	7.04446593597817	8.06117030995737	2.79006179986887	9.41373442051726	28.1635332330472	8.94700611011381	13.9726010600452	12.1115079080341
TR4704|c0_g1	1410; 1289	PDX1	Probable pyridoxal 5'-phosphate synthase subunit PDX1	HEVBR			GO:0003674,GO:0003824,GO:0006081,GO:0006725,GO:0006732,GO:0006766,GO:0006767,GO:0006793,GO:0006796,GO:0006807,GO:0008150,GO:0008152,GO:0009058,GO:0009108,GO:0009110,GO:0009987,GO:0016829,GO:0016840,GO:0016843,GO:0018130,GO:0019438,GO:0019637,GO:0034641,GO:0036381,GO:0042364,GO:0042816,GO:0042819,GO:0042822,GO:0042823,GO:0044237,GO:0044249,GO:0044271,GO:0044281,GO:0044283,GO:0044699,GO:0044710,GO:…	0.609937442098775	6.18338465536205	3.74512738574074	0.0529616902148893	0.999974497893903	50.5275722170521	70.5963096841722	59.9863286971806	139.71963718873	53.557522339299	70.193329754802	85.7366405181002	50.383872897422
TR14789|c1_g1	1594; 1506; 1506; 1145; 726	AAPC	Putative glucose-6-phosphate 1-epimerase	CENCI				-0.486864214333508	4.53470395449377	3.73533287886334	0.0532730507639003	0.999974497893903	24.0728152488463	22.278143402064	15.9556659180001	23.6334279925618	34.6778130805803	20.2934365861218	21.3391084216336	22.3928323988542
TR12467|c0_g3	1881	PME3	Pectinesterase 3	CITSI			GO:0000272,GO:0003674,GO:0003824,GO:0004857,GO:0005575,GO:0005576,GO:0005618,GO:0005975,GO:0005976,GO:0008150,GO:0008152,GO:0009056,GO:0009057,GO:0009987,GO:0010393,GO:0016043,GO:0016052,GO:0016787,GO:0016788,GO:0030234,GO:0030312,GO:0030599,GO:0042545,GO:0043170,GO:0044238,GO:0044464,GO:0045229,GO:0045330,GO:0045488,GO:0045490,GO:0052689,GO:0071554,GO:0071555,GO:0071704,GO:0071840,GO:1901575	-0.503175399296539	5.34951033030623	3.73209032216339	0.0533765559643976	0.999974497893903	37.249514121899	42.4066413881394	28.2057810080493	28.3402952028204	67.093181663215	45.1010444368919	38.1632607184227	38.7568253057093
TR49147|c0_g1	1407	CSE	Caffeoylshikimate esterase	ARATH	K18368	AT1G52760	GO:0000302,GO:0003674,GO:0003824,GO:0003846,GO:0004620,GO:0004622,GO:0005575,GO:0005886,GO:0005911,GO:0006629,GO:0006725,GO:0006950,GO:0006979,GO:0008150,GO:0008152,GO:0008374,GO:0009058,GO:0009506,GO:0009698,GO:0009699,GO:0009808,GO:0009809,GO:0009987,GO:0010035,GO:0010038,GO:0010043,GO:0016020,GO:0016298,GO:0016411,GO:0016740,GO:0016746,GO:0016747,GO:0016787,GO:0016788,GO:0019438,GO:0019748,GO:…	0.619065027455285	7.46953425429866	3.72310251416613	0.0536645694160797	0.999974497893903	129.891843121669	256.003226813192	168.493575882706	195.260670269782	122.835133172944	217.81893057168	94.4813976441149	232.433293986184
TR19508|c0_g1	1573	MTDH	Probable mannitol dehydrogenase	FRAAN			GO:0003674,GO:0003824,GO:0005488,GO:0008150,GO:0008152,GO:0008270,GO:0016491,GO:0016614,GO:0016616,GO:0031320,GO:0043167,GO:0043169,GO:0044699,GO:0044710,GO:0046029,GO:0046872,GO:0046914,GO:0055114	0.855722365285282	8.63691980293206	3.72303569026076	0.0536667169359321	0.999974497893903	215.03358968601	361.628985662451	208.339145962083	667.285132502771	280.192048771438	578.952631743547	655.999362012937	216.446103547579
TR50092|c0_g1	9453; 9078; 8227; 7852; 6531; 6476; 6101	POLX	Retrovirus-related Pol polyprotein from transposon TNT 1-94	TOBAC			GO:0003674,GO:0003676,GO:0003824,GO:0003964,GO:0004175,GO:0004190,GO:0004518,GO:0004519,GO:0005488,GO:0006139,GO:0006259,GO:0006725,GO:0006807,GO:0008150,GO:0008152,GO:0008233,GO:0008270,GO:0009987,GO:0015074,GO:0016740,GO:0016772,GO:0016779,GO:0016787,GO:0016788,GO:0034061,GO:0034641,GO:0043167,GO:0043169,GO:0043170,GO:0044237,GO:0044238,GO:0044260,GO:0046483,GO:0046872,GO:0046914,GO:0070001,GO:…	3.33029595354707	2.30862033132854	3.71607773069204	0.0538908238633819	0.999974497893903	1.11495144310446	0.195422310544421	0.217973578114755	0.148637911902904	0.117022991273049	21.7168239218217	14.7805405771226	0.215315696142829
TR2459|c1_g3	4532; 4254; 4210; 4144; 519							1.28524178258358	1.87321750527566	3.71221116196886	0.0540157894131801	0.999974497893903	2.07786405305831	2.49163445944137	8.98051141832792	3.36912600313249	1.36526823151891	2.765438252217	2.32876684334086	5.22140563146361
TR38353|c2_g1	2061; 1761; 1367	DFRA; TKPR1	Bifunctional dihydroflavonol 4-reductase/flavanone 4-reductase; Tetraketide alpha-pyrone reductase 1	ARATH; MALDO	K13082	AT4G35420	GO:0003006,GO:0003674,GO:0003824,GO:0003854,GO:0005488,GO:0005575,GO:0005634,GO:0005783,GO:0006629,GO:0006694,GO:0006725,GO:0007275,GO:0008150,GO:0008152,GO:0008202,GO:0008610,GO:0009058,GO:0009555,GO:0009791,GO:0009812,GO:0009813,GO:0009987,GO:0010208,GO:0010584,GO:0010927,GO:0016043,GO:0016229,GO:0016491,GO:0016614,GO:0016616,GO:0019438,GO:0022414,GO:0032501,GO:0032502,GO:0033764,GO:0043226,GO:…	0.709868961119466	5.68294547407445	3.7091864863482	0.0541137594067207	0.999974497893903	29.2928151870171	37.3256613139844	57.2398616129347	107.267026423263	40.138886006656	47.3377959644204	59.027110600599	32.6203279656386
TR37505|c0_g1	1482	6OMT	(RS)-norcoclaurine 6-O-methyltransferase {ECO:0000303|PubMed:12946416}	PAPSO			GO:0003674,GO:0003824,GO:0005488,GO:0005515,GO:0006807,GO:0008150,GO:0008152,GO:0008168,GO:0008171,GO:0008757,GO:0009058,GO:0009820,GO:0009821,GO:0009987,GO:0016740,GO:0016741,GO:0030786,GO:0034641,GO:0042802,GO:0044237,GO:0044249,GO:0044271,GO:0046983,GO:0071704,GO:1901564,GO:1901566,GO:1901576	-0.577131858582142	7.42402029815323	3.7048888764714	0.0542532839780469	0.999974497893903	174.793978512149	127.366490897326	149.878632311706	206.259875750597	281.206248029138	83.6951753391556	174.03967714927	175.859094824656
TR37130|c0_g1	2310	TOLB	Protein TolB {ECO:0000255|HAMAP-Rule:MF_00671}	PELCD	K03641		GO:0005575,GO:0006810,GO:0008104,GO:0008150,GO:0015031,GO:0017038,GO:0033036,GO:0042597,GO:0044464,GO:0044699,GO:0044765,GO:0045184,GO:0051179,GO:0051234,GO:0071702,GO:1902578	0.586565622263466	8.09963141966985	3.70136782817438	0.0543678810864826	0.999974497893903	210.01630819204	285.902840326488	192.33988532846	383.386720768224	188.485031277125	401.842578972885	260.489205476556	271.243948215929
TR47768|c0_g1	1211; 990; 434							-0.393941296769531	6.21104709566053	3.68951663928632	0.0547554820167141	0.999974497893903	78.3506786836133	64.3427957467507	55.234504694279	67.3329740920156	101.888017735068	76.6189068702474	72.9521858066984	75.1451779538474
TR48238|c0_g1	1343							-0.924349432611701	7.53821805032459	3.68570130665262	0.0548808873605926	0.999974497893903	76.3234942416052	171.385366347457	64.1714213969839	228.109648800324	499.454126753375	137.946566934118	197.517448998462	111.1028992097
TR19780|c0_g1	1699; 1669; 1641; 1611	DR100	DNA-damage-repair/toleration protein DRT100	ARATH		AT3G12610	GO:0000166,GO:0003674,GO:0005488,GO:0005515,GO:0005575,GO:0006139,GO:0006259,GO:0006281,GO:0006725,GO:0006807,GO:0006950,GO:0006974,GO:0008150,GO:0008152,GO:0009507,GO:0009536,GO:0009987,GO:0033554,GO:0034641,GO:0036094,GO:0043170,GO:0043226,GO:0043227,GO:0043229,GO:0043231,GO:0044237,GO:0044238,GO:0044260,GO:0044424,GO:0044444,GO:0044464,GO:0044699,GO:0044710,GO:0044763,GO:0046483,GO:0050896,GO:…	-1.28281556086327	2.07138519055696	3.68340107314339	0.0549566403213364	0.999974497893903	3.95300966191581	1.46566732908316	0.784704881213119	1.23864926585753	10.6490922058475	6.10023143871396	5.70310247348782	2.69144620178537
TR6267|c1_g1	1351; 1333	HARB1	Putative nuclease HARBI1	HUMAN			GO:0003674,GO:0003824,GO:0004518,GO:0005488,GO:0005575,GO:0005634,GO:0005737,GO:0005813,GO:0005815,GO:0016787,GO:0016788,GO:0043167,GO:0043169,GO:0043226,GO:0043227,GO:0043228,GO:0043229,GO:0043231,GO:0043232,GO:0044422,GO:0044424,GO:0044430,GO:0044446,GO:0044464,GO:0046872	0.906610247018389	4.71857830128735	3.6668277289431	0.0555057334727687	0.999974497893903	14.8998056487596	23.8903774640555	16.8275602304591	29.1330307329692	16.8123030795614	18.0973532681848	18.6301347467269	71.915442511705
TR44521|c1_g3	3864; 2806; 609	PP191; Y5262	Ankyrin repeat-containing protein At5g02620; Pentatricopeptide repeat-containing protein At2g37310	ARATH		AT5G02620,AT2G37310	GO:0003674,GO:0005488,GO:0005515,GO:0005575,GO:0005783,GO:0005886,GO:0016020,GO:0016021,GO:0031224,GO:0043226,GO:0043227,GO:0043229,GO:0043231,GO:0044424,GO:0044425,GO:0044444,GO:0044464	-0.641038305529183	3.1337911763714	3.65954290704479	0.0557489255371161	0.999974497893903	8.05805815698222	5.91152489396874	6.19044961845905	9.11645859671146	15.6420731668309	7.76762803196245	7.17640394580551	9.52771955432019
TR36812|c1_g5	392	RS18	40S ribosomal protein S18	ARATH	K02964	AT1G22780,AT1G34030,AT4G09800	GO:0003674,GO:0003676,GO:0003723,GO:0003735,GO:0005198,GO:0005488,GO:0005575,GO:0005618,GO:0005730,GO:0005773,GO:0005774,GO:0005829,GO:0005840,GO:0005886,GO:0005911,GO:0006413,GO:0008150,GO:0008152,GO:0009506,GO:0009987,GO:0015935,GO:0016020,GO:0019843,GO:0022626,GO:0022627,GO:0030054,GO:0030312,GO:0030529,GO:0031090,GO:0032991,GO:0043226,GO:0043227,GO:0043228,GO:0043229,GO:0043231,GO:0043232,GO:…	-0.413564250290932	5.32027244248527	3.65792371517009	0.0558031330125332	0.999974497893903	49.0578634965962	33.8080597241849	36.6195611232789	29.7275823805808	48.99362567965	39.7328407708236	45.0069836866081	35.9038923318168
TR28587|c0_g1	1604	DLO2	Protein DMR6-LIKE OXYGENASE 2 {ECO:0000303|PubMed:25376907}	ARATH		AT4G10490	GO:0003674,GO:0003824,GO:0005488,GO:0008150,GO:0008152,GO:0016491,GO:0043167,GO:0043169,GO:0044699,GO:0044710,GO:0046872,GO:0055114	-1.34273331852812	6.15571786227653	3.65149057323847	0.0560190553966051	0.999974497893903	56.761164376227	18.9071085451727	6.53920734344266	19.2733825767432	203.971073788925	165.031594522008	49.9496724969642	48.6613473282794
TR37240|c0_g1	1497	AUX28	Auxin-induced protein AUX28	SOYBN	K14484		GO:0005575,GO:0005634,GO:0006139,GO:0006351,GO:0006355,GO:0006725,GO:0006807,GO:0007165,GO:0008150,GO:0008152,GO:0009058,GO:0009059,GO:0009734,GO:0009755,GO:0009889,GO:0009987,GO:0010468,GO:0010556,GO:0016070,GO:0018130,GO:0019219,GO:0019222,GO:0019438,GO:0031323,GO:0031326,GO:0032774,GO:0034641,GO:0034645,GO:0034654,GO:0043170,GO:0043226,GO:0043227,GO:0043229,GO:0043231,GO:0044237,GO:0044238,GO:…	-0.6723373539768	3.67930156278103	3.6450919807651	0.0562346975736936	0.999974497893903	10.6427183205426	7.91460357704906	7.54188580277053	10.1073780093975	24.5748281673404	13.6238502131279	15.0181698468513	12.1653368320699
TR1772|c2_g1	1502; 1414; 1414; 830	DBR; P2	2-alkenal reductase (NADP(+)-dependent); NADP-dependent alkenal double bond reductase P2	ARATH; TOBAC	K08070	AT5G16990	GO:0003674,GO:0003824,GO:0005488,GO:0005575,GO:0005829,GO:0005886,GO:0006950,GO:0006979,GO:0008150,GO:0008152,GO:0008270,GO:0016020,GO:0016491,GO:0016627,GO:0016628,GO:0032440,GO:0043167,GO:0043169,GO:0044424,GO:0044444,GO:0044464,GO:0044699,GO:0044710,GO:0046872,GO:0046914,GO:0050896,GO:0055114	0.712274808465347	7.70399970784172	3.63964943777404	0.0564188126488216	0.999974497893903	112.40737730935	200.698712929121	107.417379294951	367.581556135882	169.449291363376	285.206153864674	243.427423910038	181.188158304191
TR44501|c0_g1	1178; 1165	ARR8; ARR9	Two-component response regulator ARR8; Two-component response regulator ARR9	ARATH	K14492	AT2G41310	GO:0000156,GO:0000160,GO:0003674,GO:0004871,GO:0005057,GO:0005575,GO:0005634,GO:0006139,GO:0006351,GO:0006355,GO:0006725,GO:0006807,GO:0007165,GO:0007623,GO:0008150,GO:0008152,GO:0009058,GO:0009059,GO:0009736,GO:0009755,GO:0009889,GO:0009987,GO:0010468,GO:0010556,GO:0016070,GO:0018130,GO:0019219,GO:0019222,GO:0019438,GO:0031323,GO:0031326,GO:0032774,GO:0034641,GO:0034645,GO:0034654,GO:0035556,GO:…	-0.51303761308694	4.60882786896176	3.63599846840277	0.0565426792123356	0.999974497893903	28.3299025770633	16.8063187068202	17.1327232398198	19.2733825767432	34.3267441067612	25.6616402521901	29.5610811542452	23.3079241074613
TR34124|c1_g1	2005; 2004; 1662; 1651; 1214	LHWL1; LHWL3	Transcription factor EMB1444; Transcription factor bHLH155	ARATH		AT2G31280	GO:0003674,GO:0003676,GO:0003677,GO:0005488,GO:0005575,GO:0005634,GO:0006139,GO:0006351,GO:0006355,GO:0006725,GO:0006807,GO:0008150,GO:0008152,GO:0009058,GO:0009059,GO:0009889,GO:0009987,GO:0010468,GO:0010556,GO:0016070,GO:0018130,GO:0019219,GO:0019222,GO:0019438,GO:0031323,GO:0031326,GO:0032502,GO:0032774,GO:0034641,GO:0034645,GO:0034654,GO:0043170,GO:0043226,GO:0043227,GO:0043229,GO:0043231,GO:…	-0.405699731266063	5.62763843045442	3.62964362255505	0.0567589691629419	0.999974497893903	63.754950701155	41.0386852143284	39.4532176387707	43.1545404224765	57.1852350687635	44.7756987601605	55.7003008243977	49.7379258089936
TR842|c0_g1	407	GRG1	Glucose-repressible gene protein	NEUCR				-2.51003608076197	1.79167054896241	3.62813020753106	0.0568106082584298	0.999974497893903	0.152038833150608	0.439700198724948	1.9617622030328	6.44097618245918	17.1633720533806	0.0406682095914264	0	0.215315696142829
TR21748|c0_g1	868	NLTP2	Non-specific lipid-transfer protein 2	PRUAR			GO:0003674,GO:0005488,GO:0006810,GO:0008150,GO:0008289,GO:0051179,GO:0051234	-0.610361465034022	3.27136729411344	3.61680428989921	0.0571986455778164	0.999974497893903	9.4770872663879	7.71918126650464	7.58548051839348	10.1073780093975	16.2661957869539	10.4110616554052	5.94073174321648	8.88177246589171
TR31198|c0_g3	494	GL113	Germin-like protein subfamily 1 member 13	ARATH		AT5G39100	GO:0003674,GO:0005488,GO:0005575,GO:0005576,GO:0030145,GO:0043167,GO:0043169,GO:0045735,GO:0046872,GO:0046914,GO:0048046	0.618791893453101	5.18842831021322	3.6141893222829	0.0572886362070882	0.999974497893903	32.5869899052803	42.9929083197727	45.9052355509675	21.2552214021153	19.3478012238108	57.7081894102341	34.2186148409269	36.9266418884952
TR14411|c0_g1	970; 335							3.96643889208754	4.14098344876858	3.6121663123183	0.0573583585317918	0.999974497893903	0.658834943652635	113.638073581581	21.2742212240001	2.57639047298367	2.26244449794562	0.122004628774279	0	0.0538289240357073
TR5174|c0_g1	2207; 1865	ASOL	L-ascorbate oxidase homolog	BRANA			GO:0003674,GO:0003824,GO:0005488,GO:0005507,GO:0005575,GO:0005576,GO:0008150,GO:0008152,GO:0016491,GO:0043167,GO:0043169,GO:0044699,GO:0044710,GO:0046872,GO:0046914,GO:0055114	-0.914592317994579	3.81882293312481	3.60851354905685	0.0574844780483822	0.999974497893903	8.76757271168506	6.59550298087421	7.84704881213119	7.1346197713394	34.3657517705189	22.6928609520159	15.4934283863086	8.88177246589171
TR49083|c0_g1	1716; 1689	DJ1E	DJ-1 protein homolog E	ARATH			GO:0003674,GO:0003824,GO:0006081,GO:0006082,GO:0006089,GO:0008150,GO:0008152,GO:0009056,GO:0009058,GO:0009438,GO:0009987,GO:0016053,GO:0016829,GO:0016835,GO:0016836,GO:0019172,GO:0019243,GO:0019249,GO:0019752,GO:0032787,GO:0042180,GO:0042182,GO:0043436,GO:0044237,GO:0044248,GO:0044249,GO:0044281,GO:0044282,GO:0044283,GO:0044699,GO:0044710,GO:0044711,GO:0044712,GO:0044763,GO:0046185,GO:0046394,GO:…	-0.423355759571328	6.52394916154519	3.60629963626131	0.0575610614548057	0.999974497893903	87.3209698394992	78.9506134599462	89.2383828801808	101.569239800318	139.803466907536	85.3625719324041	67.9144452884508	85.2111867485247
TR21789|c0_g1	1941; 1895; 1285; 1248	Y2309	Uncharacterized protein At2g23090	ARATH		AT2G23090		-0.456368789022688	6.29140838793895	3.59635602362555	0.0579063684147123	0.999974497893903	84.8883485090895	53.6922798220797	69.489976702984	70.8011920364167	111.483903019458	65.3538128134223	105.22224063585	64.8638534630273
TR29849|c1_g2	1264; 1186; 836							0.835541875850288	2.38832232467584	3.58991158469102	0.0581313358865231	0.999974497893903	4.00368927296601	7.3771922230519	6.0596654715902	6.19324632928767	2.49649048049172	5.28686724688544	3.99217173144147	5.81352379585639
TR22531|c0_g1	1225							1.4907674835937	2.22233627756934	3.58692336655219	0.0582359658322526	0.999974497893903	2.33126210830932	5.37411353997158	4.0979032685574	5.59869468167606	1.56030655030733	7.52361877441389	0.332680977620123	9.90452202257015
TR24570|c0_g2	687; 411							1.22284997600245	2.56175061792779	3.58655133278352	0.058249006280545	0.999974497893903	3.59825238456439	4.15272409906895	3.70555082795084	17.3906356926398	2.22343683418794	7.2389413072739	5.98825759716221	2.26081480949971
TR1114|c0_g1	1540; 1499; 1389	KDSA	2-dehydro-3-deoxyphosphooctonate aldolase	PEA			GO:0003674,GO:0003824,GO:0005575,GO:0005737,GO:0008150,GO:0008152,GO:0008676,GO:0009058,GO:0016740,GO:0016765,GO:0044424,GO:0044464	-0.475329557698775	4.64312942143595	3.55133373438238	0.0594976084277527	0.999974497893903	26.3533977461054	22.5224212902445	18.7893224334919	23.6334279925618	36.6672039322222	23.0995430479302	29.2284001766251	18.7862944884619
TR26429|c0_g1	748							0.904431041491559	2.63297300324689	3.54184717908253	0.0598387867972013	0.999974497893903	3.09145627406236	8.40315935341011	2.74646708424592	11.7919410109637	4.29084301334515	7.19827309768248	5.51299905770489	5.92118164392781
TR49876|c0_g1	1061	RTNLI	Reticulon-like protein B9	ARATH		AT3G18260	GO:0005575,GO:0005789,GO:0016020,GO:0016021,GO:0031090,GO:0031224,GO:0044422,GO:0044424,GO:0044425,GO:0044432,GO:0044444,GO:0044446,GO:0044464,GO:0098588,GO:0098589	-0.557243326184721	3.57318342159133	3.54120978363015	0.0598617848211491	0.999974497893903	11.6056309304964	8.89171512977116	9.67802686829513	10.1073780093975	19.4258165513262	13.2171681172136	10.0754810364952	11.3579029715342
TR24674|c0_g2	3761; 3702; 3677; 3367; 3336; 3278; 3247							0.675388453306392	3.96350742656058	3.53684342950859	0.0600195813332575	0.999974497893903	9.42640765533769	18.7605418122644	18.4405647085083	22.4443246973385	11.9753527736087	22.1641742273274	10.9784722614641	9.79686417449873
TR27595|c0_g1	960	PR1	Pathogenesis-related protein PR-1	MEDTR			GO:0005575,GO:0005576,GO:0006950,GO:0006952,GO:0008150,GO:0009607,GO:0009987,GO:0010053,GO:0021700,GO:0030154,GO:0032502,GO:0044699,GO:0044763,GO:0044767,GO:0048469,GO:0048764,GO:0048765,GO:0048869,GO:0050896	-0.701135428295353	3.54167279618445	3.52584929177548	0.0604188635336871	0.999974497893903	10.6933979315928	13.6795617381095	5.79809717785249	11.6433030990608	21.7272687130295	7.52361877441389	13.830023498208	7.42839151692761
TR8900|c1_g1	1539	EXPA2; EXPA8	Expansin-A2; Expansin-A8	ARATH; ORYSJ		AT2G40610	GO:0005575,GO:0005576,GO:0005618,GO:0006949,GO:0008150,GO:0009664,GO:0009987,GO:0016020,GO:0016043,GO:0030312,GO:0032502,GO:0044464,GO:0044699,GO:0044763,GO:0044767,GO:0045229,GO:0048646,GO:0071554,GO:0071555,GO:0071669,GO:0071840	-1.19219918152892	2.66524013227559	3.52553581337783	0.0604302897135319	0.999974497893903	5.92951449287371	1.51452290671926	1.30784146868853	1.78365494283485	15.5640578393156	11.5091033143737	5.89320588927075	6.19032626410634
TR23387|c1_g1	2240; 2147; 1590; 242	ASOL	L-ascorbate oxidase homolog	BRANA			GO:0003674,GO:0003824,GO:0005488,GO:0005507,GO:0005575,GO:0005576,GO:0008150,GO:0008152,GO:0016491,GO:0043167,GO:0043169,GO:0044699,GO:0044710,GO:0046872,GO:0046914,GO:0055114	-0.69608848724285	5.29148542629197	3.51825494136025	0.0606963228946405	0.999974497893903	27.4683491892098	35.7622828296291	16.7839655148362	29.5293984980436	82.0331168824077	54.3733962237371	37.3077953473995	29.0676189792819
TR23192|c0_g1	952	ACPM2	Acyl carrier protein 2, mitochondrial	ARATH	K03955	AT1G65290	GO:0003674,GO:0005488,GO:0005575,GO:0005739,GO:0005759,GO:0006082,GO:0006629,GO:0006631,GO:0006633,GO:0008150,GO:0008152,GO:0008610,GO:0009058,GO:0009987,GO:0016053,GO:0019752,GO:0031974,GO:0032787,GO:0043167,GO:0043169,GO:0043226,GO:0043227,GO:0043229,GO:0043231,GO:0043233,GO:0043436,GO:0044237,GO:0044238,GO:0044249,GO:0044255,GO:0044281,GO:0044283,GO:0044422,GO:0044424,GO:0044425,GO:0044429,GO:…	-0.420541862128549	6.52440791335835	3.50899307893098	0.0610365412120459	0.999974497893903	95.3790279964814	73.8696333857912	72.105659640361	85.5658912854385	131.533842190908	83.451166081607	115.345247526291	78.3749133959899
TR45884|c0_g1	973; 884; 784; 695	LTPG2; NLTL2	Non-specific lipid transfer protein GPI-anchored 2; Non-specific lipid-transfer protein-like protein At2g13820	ARATH		AT2G13820,AT3G43720	GO:0003674,GO:0005488,GO:0005575,GO:0005576,GO:0005886,GO:0006810,GO:0006869,GO:0008150,GO:0008289,GO:0016020,GO:0031224,GO:0031225,GO:0031226,GO:0032502,GO:0042335,GO:0044425,GO:0044459,GO:0044464,GO:0044699,GO:0044765,GO:0044767,GO:0046658,GO:0048856,GO:0051179,GO:0051234,GO:0071702,GO:1902578	0.96954676814227	3.40243064283875	3.49970906528075	0.0613796110782877	0.999974497893903	5.37203877132148	6.25351393742148	5.88528660909839	27.943927437746	6.82634115759455	8.94700611011381	13.639920082425	9.09708816203454
TR34712|c0_g1	1590	FDH	Formate dehydrogenase, mitochondrial {ECO:0000255|HAMAP-Rule:MF_03210, ECO:0000303|Ref.1}	SOLTU	K00122		GO:0000166,GO:0003674,GO:0003824,GO:0004616,GO:0005488,GO:0005575,GO:0005739,GO:0008150,GO:0008152,GO:0008863,GO:0016491,GO:0016614,GO:0016616,GO:0016620,GO:0016903,GO:0036094,GO:0043226,GO:0043227,GO:0043229,GO:0043231,GO:0044424,GO:0044444,GO:0044464,GO:0044699,GO:0044710,GO:0048037,GO:0050662,GO:0051287,GO:0055114,GO:0097159,GO:1901265,GO:1901363	0.533114065668514	8.03460627548706	3.4923559924855	0.0616527841118687	0.999974497893903	244.782521372479	295.087688922076	246.833279857149	355.195063477307	147.878053305377	320.140145903709	246.231449292837	240.88443505979
TR52819|c0_g1	3920; 3720; 3158	PPR49	Pentatricopeptide repeat-containing protein At1g18900	ARATH				0.463472378306741	5.04126499353291	3.49112358557412	0.0616986956250007	0.999974497893903	25.2384463030009	31.8049810411045	29.426433045492	45.1363792478486	25.9010887351016	36.5607204226924	41.0148119551666	27.6142380303179
TR26314|c0_g1	2539; 2454; 2363; 2070; 2049; 1221	TRM32	Protein TRM32	ARATH		AT1G07620		0.387759853398732	5.9017302535426	3.48799843699883	0.0618152817510899	0.999974497893903	42.9763101705719	65.0756294112923	56.978293319197	58.6128832603785	53.9475989768758	67.3058868738107	66.4411438161331	66.20957656392
TR50459|c0_g1	669							0.814893400135108	3.17325245496938	3.48205491300239	0.0620376574862581	0.999974497893903	5.6761164376227	9.18484859558779	7.97783295900004	9.85964815622598	5.69511890862174	17.7313393818619	4.3248527090616	10.9272715792486
TR11616|c0_g1	3720	ATCA1; PP345	Alpha carbonic anhydrase 1, chloroplastic; Pentatricopeptide repeat-containing protein At4g32430, mitochondrial	ARATH	K01674	AT4G32430,AT3G52720	GO:0003674,GO:0003824,GO:0004089,GO:0005488,GO:0005575,GO:0005739,GO:0005783,GO:0006730,GO:0008150,GO:0008152,GO:0008270,GO:0009532,GO:0009570,GO:0009987,GO:0016829,GO:0016835,GO:0016836,GO:0043167,GO:0043169,GO:0043226,GO:0043227,GO:0043229,GO:0043231,GO:0044237,GO:0044281,GO:0044422,GO:0044424,GO:0044434,GO:0044435,GO:0044444,GO:0044446,GO:0044464,GO:0044699,GO:0044710,GO:0044763,GO:0046872,GO:…	-0.558985710558206	3.60708790589474	3.47665613911005	0.0622403900854705	0.999974497893903	13.5314561504041	11.3833495892125	9.93959516203284	9.51282636178587	18.2945943023534	8.33698296624242	15.2557991165799	10.4428112629272
TR34126|c1_g1	917; 891; 594	TIR1	Protein TRANSPORT INHIBITOR RESPONSE 1	ARATH	K14485	AT3G62980	GO:0000151,GO:0000160,GO:0000822,GO:0002237,GO:0003006,GO:0003674,GO:0003824,GO:0004842,GO:0004871,GO:0004872,GO:0005488,GO:0005515,GO:0005575,GO:0005634,GO:0006950,GO:0006952,GO:0007049,GO:0007154,GO:0007165,GO:0008150,GO:0009267,GO:0009605,GO:0009607,GO:0009719,GO:0009725,GO:0009733,GO:0009734,GO:0009755,GO:0009791,GO:0009873,GO:0009987,GO:0009991,GO:0010011,GO:0010033,GO:0010152,GO:0010311,GO:…	-0.589240373835645	3.50995915788828	3.47359633339255	0.0623556039192333	0.999974497893903	14.1396114830065	8.74514839686285	10.7678947588689	7.33280365387661	16.0321498044078	13.0544952788479	7.17640394580551	13.0804285406769
TR17661|c0_g3	2208; 2086; 2066; 1256; 1236; 406	DGLA	Sn1-specific diacylglycerol lipase alpha	HUMAN	K13806		GO:0001505,GO:0001676,GO:0001775,GO:0003674,GO:0003824,GO:0005488,GO:0005575,GO:0005886,GO:0006082,GO:0006629,GO:0006631,GO:0006638,GO:0006639,GO:0006690,GO:0007165,GO:0007166,GO:0007186,GO:0007405,GO:0007596,GO:0007599,GO:0008150,GO:0008152,GO:0008283,GO:0009056,GO:0009058,GO:0009987,GO:0010033,GO:0016020,GO:0016021,GO:0016042,GO:0016787,GO:0019369,GO:0019752,GO:0030168,GO:0031224,GO:0032501,GO:…	-0.71559493718315	2.40773757980294	3.45525833267855	0.0630508815642355	0.999974497893903	5.98019410392391	4.20157967670506	4.83901343414757	4.60777526899003	8.73771668172103	3.66013886322838	5.51299905770489	4.09099822671376
TR41140|c0_g1	1031; 927; 886; 782	ML423	MLP-like protein 423	ARATH		AT1G24020	GO:0005575,GO:0006950,GO:0006952,GO:0008150,GO:0009607,GO:0016020,GO:0050896	-0.729616371240378	4.41950956909387	3.44499868775531	0.0634434720275725	0.999974497893903	45.3075722788812	25.062911327322	10.9422736213607	19.570658400549	15.4470348480425	25.4176309946415	9.98042932860369	18.8401234124976
TR30722|c2_g1	491	R35A3; YP142	60S ribosomal protein L35a-3; Putative uncharacterized protein YPL142C	ARATH; YEAST	K02917	AT1G74270	GO:0003674,GO:0003735,GO:0005198,GO:0005575,GO:0005622,GO:0005840,GO:0006412,GO:0008150,GO:0008152,GO:0009058,GO:0009059,GO:0009987,GO:0015934,GO:0019538,GO:0022625,GO:0030529,GO:0032991,GO:0034645,GO:0043170,GO:0043226,GO:0043228,GO:0043229,GO:0043232,GO:0044237,GO:0044238,GO:0044249,GO:0044260,GO:0044267,GO:0044391,GO:0044422,GO:0044424,GO:0044444,GO:0044445,GO:0044446,GO:0044464,GO:0071704,GO:…	-0.471652206446934	5.32288053085398	3.43503775432499	0.0638271263452339	0.999974497893903	37.8069898434512	30.9255806436547	34.3526359108854	35.5244609447941	63.1143999599313	34.8526556198524	51.565551531119	31.2207759407102
TR9151|c0_g1	697							-0.993168529013006	3.81313562966374	3.42529489318681	0.0642047755940828	0.999974497893903	12.6192231515005	16.708607551548	8.67534840896726	18.1833712227886	31.8692612900271	9.31301999643665	1.66340488810061	12.5421393003198
TR36198|c0_g2	1278	TRNH	Tropinone reductase homolog	DATST			GO:0003674,GO:0003824,GO:0016491	1.13163315254492	3.06180732966334	3.42363602894777	0.0642693129713161	0.999974497893903	6.28427177022513	10.7482270799432	3.92352440606559	13.7242338657015	2.45748281673404	11.8751172006965	14.9231181389598	2.15315696142829
TR26117|c0_g2	1353							0.574537226324623	7.34311654095494	3.42158994338251	0.0643490103483816	0.999974497893903	129.638445066418	187.507706967372	127.209380187771	205.615778132351	107.817182626236	208.017892060146	99.5666640163082	232.917754302506
TR26137|c0_g2	2094	OCT7	Organic cation/carnitine transporter 7	ARATH		AT3G13050	GO:0000166,GO:0001882,GO:0001883,GO:0003674,GO:0005215,GO:0005488,GO:0005524,GO:0005575,GO:0005886,GO:0006810,GO:0006811,GO:0006812,GO:0006820,GO:0008150,GO:0009987,GO:0015695,GO:0015697,GO:0015711,GO:0015718,GO:0015849,GO:0016020,GO:0016021,GO:0017076,GO:0022857,GO:0022891,GO:0022892,GO:0030554,GO:0031224,GO:0032549,GO:0032550,GO:0032553,GO:0032555,GO:0032559,GO:0035639,GO:0036094,GO:0043167,GO:…	1.19784043799898	2.21891700024837	3.41823903266383	0.0644797599568868	0.999974497893903	3.04077666301216	6.4489362479659	1.61300447804919	7.77871738958532	1.59931421406501	8.21497833746814	5.60805076559636	2.206985885464
TR24947|c0_g1	4314	AB19B	ABC transporter B family member 19	ARATH	K05658	AT3G28860	GO:0000166,GO:0001882,GO:0001883,GO:0003002,GO:0003006,GO:0003674,GO:0003824,GO:0005215,GO:0005488,GO:0005524,GO:0005575,GO:0005886,GO:0006810,GO:0007165,GO:0007389,GO:0008150,GO:0008361,GO:0009314,GO:0009411,GO:0009416,GO:0009605,GO:0009606,GO:0009628,GO:0009629,GO:0009630,GO:0009637,GO:0009639,GO:0009640,GO:0009719,GO:0009725,GO:0009733,GO:0009734,GO:0009755,GO:0009791,GO:0009914,GO:0009926,GO:…	-0.591489835514654	5.71694843283344	3.41576456068145	0.0645764935994288	0.999974497893903	42.6722325042706	35.5668605190847	36.0092351045576	37.3576618582632	97.6751900492386	62.8730520283453	69.6253760304972	38.0570492932451
TR50256|c2_g1	333; 327; 281							-0.419931758939349	5.27386517703648	3.40528201193253	0.0649880047825776	0.999974497893903	43.6351451142245	30.0461802462048	27.9442127143116	38.1008514177778	51.5681314876571	39.5701679324579	44.484199293205	33.3739329021385
TR21296|c0_g1	3083; 2941; 2923; 2846; 2325; 1384; 1327; 877; 782	SD11; SD18; Y4729	G-type lectin S-receptor-like serine/threonine-protein kinase At4g27290; G-type lectin S-receptor-like serine/threonine-protein kinase SD1-1; Receptor-like serine/threonine-protein kinase SD1-8	ARATH		AT4G27300,AT4G27290	GO:0000166,GO:0001882,GO:0001883,GO:0003674,GO:0003824,GO:0004672,GO:0004674,GO:0005488,GO:0005515,GO:0005516,GO:0005524,GO:0005575,GO:0005886,GO:0005911,GO:0006464,GO:0006468,GO:0006793,GO:0006796,GO:0008037,GO:0008150,GO:0008152,GO:0009506,GO:0009987,GO:0016020,GO:0016021,GO:0016301,GO:0016310,GO:0016740,GO:0016772,GO:0016773,GO:0017076,GO:0019538,GO:0019899,GO:0030054,GO:0030246,GO:0030554,GO:…	0.486192968060203	5.73061563666979	3.39770801413838	0.065287076636606	0.999974497893903	37.3001937329492	68.5443754234557	41.9817111449019	50.1900682525473	44.195683037455	80.2790457334758	47.858534923352	53.6674372636002
TR51789|c0_g1	1050; 1048; 919; 917	ZAT12	Zinc finger protein ZAT12	ARATH		AT5G59820	GO:0001071,GO:0003674,GO:0003700,GO:0005488,GO:0005575,GO:0005634,GO:0006139,GO:0006351,GO:0006725,GO:0006807,GO:0006950,GO:0006970,GO:0006972,GO:0006979,GO:0008150,GO:0008152,GO:0009058,GO:0009059,GO:0009266,GO:0009314,GO:0009408,GO:0009409,GO:0009411,GO:0009416,GO:0009611,GO:0009628,GO:0009631,GO:0009642,GO:0009643,GO:0009651,GO:0009719,GO:0009987,GO:0010033,GO:0010200,GO:0010224,GO:0010243,GO:…	0.863927630264468	3.7798699148064	3.3942910016774	0.0654224835982881	0.999974497893903	7.14582515807858	12.5558834524791	6.58280205906561	16.102440456148	9.75191593942079	18.3413625257333	8.83980883390612	29.982710687889
TR52813|c0_g1	4881; 4763; 4762; 4643; 2184	YTX2	Transposon TX1 uncharacterized 149 kDa protein	XENLA				0.494994452203279	4.69244403678336	3.39371107936089	0.0654454940923137	0.999974497893903	23.515339527294	29.4110577369354	32.2164948453608	29.8266743218494	15.9541344768924	27.1256957974814	19.5331259716958	28.5831586629606
TR2747|c1_g1	1033; 721	CAX1; CAX3	Vacuolar cation/proton exchanger 1; Vacuolar cation/proton exchanger 3	ARATH	K07300	AT2G38170	GO:0003674,GO:0005215,GO:0005575,GO:0005773,GO:0005774,GO:0006810,GO:0006811,GO:0006812,GO:0006816,GO:0006873,GO:0006875,GO:0006882,GO:0006950,GO:0006970,GO:0008150,GO:0008324,GO:0009266,GO:0009409,GO:0009628,GO:0009631,GO:0009651,GO:0009705,GO:0009987,GO:0015075,GO:0015077,GO:0015078,GO:0015085,GO:0015291,GO:0015297,GO:0015298,GO:0015299,GO:0015368,GO:0015369,GO:0015491,GO:0016020,GO:0016021,GO:…	-0.450993400612008	5.99229294748231	3.39358617164243	0.0654504513839476	0.999974497893903	72.3198049686392	48.5624441702887	42.8972001729838	60.9415438801907	86.8310595246027	48.1511601562489	77.8948746170545	70.9465218790622
TR1445|c0_g1	408; 392							0.823971904827189	2.70140445925353	3.38120738941163	0.0659437300946953	0.999974497893903	4.76388343871905	5.27640238469937	4.88260814977052	11.2469353339864	3.39366674691843	5.81555397157398	4.80011124851892	11.3040740474985
TR43698|c0_g1	1244	GL113	Germin-like protein subfamily 1 member 13	ARATH		AT5G39100	GO:0003674,GO:0005488,GO:0005575,GO:0005576,GO:0030145,GO:0043167,GO:0043169,GO:0045735,GO:0046872,GO:0046914,GO:0048046	0.754811403180397	10.6268122120383	3.37688939944519	0.0661167291013025	0.999974497893903	1299.98270304875	1706.52532682916	2989.50762384387	1082.48036641822	786.550532009923	2008.68420813973	1068.52377426189	1706.6460365521
TR50152|c0_g1	1388; 1387; 1299; 1298	GEML4	GEM-like protein 4	ARATH		AT5G08350		-0.46542784037052	5.54887870356865	3.37558383861764	0.0661691313937384	0.999974497893903	44.4460188910277	30.3393137120214	47.6054294602625	45.1363792478486	73.2954002006866	43.392979634052	54.6547320375916	34.7734849270669
TR479|c0_g1	1096; 1084	PRU1	Major allergen Pru ar 1	PRUAR			GO:0006950,GO:0006952,GO:0008150,GO:0009607,GO:0050896	-1.20710285436212	8.5929093750954	3.37556545780649	0.0661698694749653	0.999974497893903	634.610089570638	488.018365007056	440.045059498068	210.66946713705	708.418181503284	214.768814852323	11.5487825088128	380.086032616129
TR2457|c1_g1	4214; 4184; 4181; 3613; 3580; 3328; 1621; 1173	CESA6	Cellulose synthase A catalytic subunit 6 [UDP-forming]	ARATH	K10999	AT5G64740	GO:0000226,GO:0000271,GO:0003674,GO:0003824,GO:0005488,GO:0005575,GO:0005794,GO:0005886,GO:0005975,GO:0005976,GO:0006073,GO:0006996,GO:0007010,GO:0007017,GO:0008150,GO:0008152,GO:0008194,GO:0008270,GO:0009058,GO:0009059,GO:0009250,GO:0009832,GO:0009833,GO:0009987,GO:0010330,GO:0016020,GO:0016021,GO:0016043,GO:0016049,GO:0016051,GO:0016740,GO:0016757,GO:0016758,GO:0016759,GO:0016760,GO:0030243,GO:…	-0.560529376882121	7.59273900971861	3.37545187704751	0.0661744305038719	0.999974497893903	148.085823488692	178.909125303418	112.953908179066	177.671850694605	360.547836112265	198.338858177387	202.935396348275	163.962902612764
TR12121|c1_g1	1697; 1686; 1682; 1671	IST1L	IST1-like protein	DICDI	K19476		GO:0006810,GO:0008104,GO:0008150,GO:0015031,GO:0033036,GO:0045184,GO:0051179,GO:0051234,GO:0071702	0.57184849784366	5.19074342524982	3.37031550304832	0.0663810417020571	0.999974497893903	31.4213588511256	57.4053037224237	32.3908737078526	49.64506257557	22.0003223593333	33.7139457512925	23.3827201413001	41.6097582796018
TR43166|c0_g1	377							0.978798955148985	2.07009348150631	3.36909130090749	0.0664303869775877	0.999974497893903	2.33126210830932	3.32217927925516	3.22600895609838	7.233711712608	2.41847515297636	5.44954008525114	5.65557661954209	3.22973544214244
TR28565|c0_g1	3781	CSLE1	Cellulose synthase-like protein E1	ARATH		AT1G55850	GO:0000139,GO:0000271,GO:0003674,GO:0003824,GO:0005575,GO:0005783,GO:0005789,GO:0005886,GO:0005975,GO:0005976,GO:0006073,GO:0008150,GO:0008152,GO:0008194,GO:0009058,GO:0009059,GO:0009250,GO:0009987,GO:0016020,GO:0016021,GO:0016043,GO:0016051,GO:0016740,GO:0016757,GO:0016758,GO:0016759,GO:0016760,GO:0030243,GO:0030244,GO:0031090,GO:0031224,GO:0033692,GO:0034637,GO:0034645,GO:0035251,GO:0043170,GO:…	0.486662411712227	6.75149050107274	3.36672664061124	0.0665258129422942	0.999974497893903	104.247959930267	146.957577529405	119.100763081902	115.392565607288	61.3200474270779	125.542763008733	82.0296239103332	106.688927438772
TR4406|c0_g2	480; 465	SDR1	(+)-neomenthol dehydrogenase	ARATH			GO:0003674,GO:0003824,GO:0006950,GO:0006952,GO:0008150,GO:0016491,GO:0016614,GO:0016616,GO:0047501,GO:0050896	-0.697818176559979	2.96308904023572	3.36435622330455	0.06662161821589	0.999974497893903	6.23359215917493	4.73899103070221	5.44933945286888	8.57145291973414	15.3300118567695	5.85622218116541	5.84568003532502	9.52771955432019
TR24101|c0_g1	3928; 3927	TMVRN	TMV resistance protein N	NICGU			GO:0000166,GO:0001882,GO:0001883,GO:0002376,GO:0003674,GO:0005488,GO:0005515,GO:0005524,GO:0005575,GO:0005737,GO:0006950,GO:0006952,GO:0006955,GO:0007165,GO:0008150,GO:0008219,GO:0009626,GO:0009987,GO:0012501,GO:0016265,GO:0017076,GO:0030554,GO:0032549,GO:0032550,GO:0032553,GO:0032555,GO:0032559,GO:0033554,GO:0034050,GO:0035639,GO:0036094,GO:0043167,GO:0043168,GO:0043531,GO:0044424,GO:0044464,GO:…	0.817155471651711	2.80468539309083	3.3607729177785	0.0667667247863364	0.999974497893903	3.24349510721297	7.71918126650464	3.74914554357379	6.29233827055628	5.50008058983332	13.2985045363964	8.6497054181232	6.620957656392
TR37124|c0_g1	1399	ANX4	Annexin-like protein RJ4	FRAAN			GO:0003674,GO:0005488,GO:0005509,GO:0005543,GO:0005544,GO:0008289,GO:0043167,GO:0043168,GO:0043169,GO:0046872	-0.61236146201067	8.43166986941073	3.35735601864317	0.0669054072576176	0.999974497893903	292.066598482318	292.254065419182	184.013294644476	339.885358551308	640.076754599823	301.188760234104	438.093321671756	273.881565493679
TR54219|c0_g1	360	COB23	Coatomer subunit beta'-3	ARATH			GO:0000139,GO:0003674,GO:0005198,GO:0005575,GO:0006810,GO:0006886,GO:0008104,GO:0008150,GO:0012506,GO:0015031,GO:0016020,GO:0016192,GO:0030117,GO:0030659,GO:0030660,GO:0030662,GO:0030663,GO:0031090,GO:0032991,GO:0033036,GO:0043234,GO:0044422,GO:0044424,GO:0044425,GO:0044431,GO:0044433,GO:0044444,GO:0044446,GO:0044464,GO:0045184,GO:0046907,GO:0051179,GO:0051234,GO:0051649,GO:0071702,GO:0098588	1.52300544740752	2.62905651310437	3.35466984380109	0.0670146477483781	0.999974497893903	0.912232998903648	16.5131852410036	4.79541871852462	4.31049944518422	4.13481235831441	9.02834252929667	0.475258539457318	8.61262784571317
TR3168|c2_g1	1443; 1436	PIP12	Probable aquaporin PIP1-2	ORYSJ			GO:0003674,GO:0005215,GO:0005372,GO:0005575,GO:0005773,GO:0005886,GO:0005911,GO:0006810,GO:0006811,GO:0006833,GO:0008150,GO:0008643,GO:0009506,GO:0009987,GO:0015144,GO:0015166,GO:0015168,GO:0015250,GO:0015254,GO:0015267,GO:0015665,GO:0015791,GO:0015793,GO:0015850,GO:0016020,GO:0016021,GO:0022803,GO:0022838,GO:0022857,GO:0022891,GO:0022892,GO:0030054,GO:0031224,GO:0034220,GO:0042044,GO:0043226,GO:…	-0.597570639208466	11.9018455011811	3.34564254688667	0.0673831658095579	0.999974497893903	4272.59528919839	2473.4113289831	3668.93126682756	3529.7540399289	5990.91402289625	2552.05215649078	4033.75685364399	4090.56759532147
TR26599|c0_g1	1202; 432	CA4; CB24	Chlorophyll a-b binding protein 4, chloroplastic {ECO:0000303|PubMed:10366881}; Chlorophyll a-b binding protein P4, chloroplastic	ARATH; PEA	K08910	AT3G47470	GO:0003674,GO:0005488,GO:0005575,GO:0006091,GO:0006464,GO:0006950,GO:0008150,GO:0008152,GO:0009266,GO:0009314,GO:0009409,GO:0009416,GO:0009507,GO:0009521,GO:0009522,GO:0009523,GO:0009526,GO:0009534,GO:0009535,GO:0009536,GO:0009579,GO:0009628,GO:0009642,GO:0009644,GO:0009645,GO:0009765,GO:0009768,GO:0009941,GO:0009987,GO:0010287,GO:0016020,GO:0016021,GO:0016168,GO:0018298,GO:0019538,GO:0031224,GO:…	-1.03889319810549	2.19834430167941	3.34357228724055	0.0674679842088113	0.999974497893903	7.50058243542999	1.66108963962758	3.00803537798362	1.28819523649184	7.13840246765602	2.60276541385129	5.60805076559636	7.21307582078478
TR33729|c0_g1	1739	UGT2	7-deoxyloganetin glucosyltransferase	GARJA			GO:0003674,GO:0003824,GO:0008150,GO:0008152,GO:0008194,GO:0016740,GO:0016757,GO:0016758,GO:0035251,GO:0046527	0.525704794580421	7.20609634094157	3.34172635934044	0.0675437079987254	0.999974497893903	101.004464823054	150.572890274477	109.858683369837	205.120318426008	120.923757648818	190.489893726241	194.048061660423	108.46528193195
TR18968|c0_g1	1988; 1977; 1923; 1690; 1679; 1666	BZP02; BZP06; BZP34; BZP61	Basic leucine zipper 2; Basic leucine zipper 34 {ECO:0000303|PubMed:11906833}; Basic leucine zipper 6; Basic leucine zipper 61 {ECO:0000303|PubMed:11906833}	ARATH; ORYSJ		AT2G42380,AT3G58120	GO:0001071,GO:0003674,GO:0003676,GO:0003677,GO:0003700,GO:0005488,GO:0005575,GO:0005634,GO:0006139,GO:0006351,GO:0006355,GO:0006725,GO:0006807,GO:0007275,GO:0008150,GO:0008152,GO:0009058,GO:0009059,GO:0009555,GO:0009889,GO:0009891,GO:0009893,GO:0009987,GO:0010468,GO:0010556,GO:0010557,GO:0010604,GO:0010628,GO:0016070,GO:0018130,GO:0019219,GO:0019222,GO:0019438,GO:0031323,GO:0031325,GO:0031326,GO:…	-0.743251732761324	4.40246966490147	3.34167961528922	0.0675456267156566	0.999974497893903	21.1333978079345	13.6795617381095	7.14953336216397	12.6837684823812	39.1246867489562	31.5991988525383	22.3846772084397	20.5088200576045
TR4631|c2_g1	2440; 2420; 2352; 2332	SUT11; SUT31	Sulfate transporter 1.1; Sulfate transporter 3.1	ARATH	K17471	AT3G51895	GO:0003674,GO:0005215,GO:0005575,GO:0005887,GO:0006810,GO:0006811,GO:0006820,GO:0008150,GO:0008271,GO:0008272,GO:0008509,GO:0009507,GO:0009536,GO:0009987,GO:0015075,GO:0015103,GO:0015116,GO:0015291,GO:0015293,GO:0015698,GO:0016021,GO:0022804,GO:0022857,GO:0022891,GO:0022892,GO:0031224,GO:0031226,GO:0034220,GO:0043226,GO:0043227,GO:0043229,GO:0043231,GO:0044424,GO:0044425,GO:0044444,GO:0044459,GO:…	-0.448438664406698	5.37950376880798	3.34160766139126	0.0675485803425154	0.999974497893903	40.5943684512123	42.5043525434116	33.4807415984264	51.131441694599	63.2314229512044	35.7880244404553	35.1216060658958	30.3595131561389
TR43855|c1_g1	955	GSTX1; GST23	Probable glutathione S-transferase; Glutathione transferase GST 23	TOBAC; MAIZE			GO:0003674,GO:0003824,GO:0004364,GO:0005488,GO:0005515,GO:0007165,GO:0008150,GO:0009734,GO:0009755,GO:0016740,GO:0016765,GO:0050789,GO:0050794,GO:0065007	0.938708369723926	11.5010873450385	3.3374502757797	0.0677194710356867	0.999974497893903	1139.83513213011	2221.56082626898	1222.17785248943	4674.4641454638	2295.05490484705	4620.55930093951	5034.74638944899	1978.7512475526
TR2927|c0_g2	465							-1.29020261105604	2.73640066515817	3.33337798128246	0.06788731221642	0.999974497893903	5.6254368265725	2.49163445944137	0.435947156229511	2.27911464917786	17.8265023372612	13.6645184227193	3.89712002355001	5.97501056796351
TR11539|c0_g1	2420							1.43107216446729	4.99400501862868	3.3250795992422	0.0682307115173104	0.999974497893903	20.1704851979807	9.42912648376832	27.9006179986887	14.1206016307759	7.80153275153663	34.7713192006696	128.414857361367	11.5732186676771
TR670|c0_g1	1169; 1156							0.560318100610775	5.05106479864641	3.32491141644591	0.0682376903454401	0.999974497893903	18.6500968664746	32.0981145069212	21.7537630958526	52.8160046961653	30.0749087571737	40.1395228667379	32.7453133686092	36.226865876031
TR322|c1_g1	806							1.06421105983487	2.02716875527794	3.3051699191083	0.0690622025690959	0.999974497893903	1.57106794255628	3.17561254634684	4.66463457165576	5.49960274040745	2.80855179055319	2.72477004262557	3.23175806830977	8.34348322553463
TR46086|c0_g1	1093; 1081; 850	XTH2	Xyloglucan endotransglucosylase/hydrolase 2 {ECO:0000250|UniProtKB:Q38857}	SOYBN	K08235		GO:0003674,GO:0003824,GO:0004553,GO:0005575,GO:0005576,GO:0005618,GO:0005975,GO:0005976,GO:0006073,GO:0008150,GO:0008152,GO:0009987,GO:0010383,GO:0010410,GO:0010411,GO:0016740,GO:0016757,GO:0016758,GO:0016762,GO:0016787,GO:0016798,GO:0030312,GO:0042546,GO:0043170,GO:0044036,GO:0044042,GO:0044085,GO:0044237,GO:0044238,GO:0044260,GO:0044262,GO:0044264,GO:0044464,GO:0048046,GO:0071554,GO:0071704,GO:…	-0.806489100674723	6.48432353483105	3.30355573250321	0.0691300895808762	0.999974497893903	71.8636884691874	88.6728734095311	16.8711549460821	73.8234962451091	191.566636713982	80.6450596197986	115.963083627586	75.952611814383
TR23036|c0_g1	10795	B; CAPSD; G; H; VGA; VGD	A' protein; Capsid protein F; Internal scaffolding protein B; Major spike protein G; Minor spike protein H; Scaffolding protein D	BPPHS; BPS13			GO:0003674,GO:0003676,GO:0003677,GO:0003824,GO:0004518,GO:0004519,GO:0005198,GO:0005488,GO:0005575,GO:0006139,GO:0006259,GO:0006260,GO:0006725,GO:0006807,GO:0008150,GO:0008152,GO:0009058,GO:0009059,GO:0009987,GO:0016032,GO:0016043,GO:0016787,GO:0016788,GO:0019028,GO:0019030,GO:0019048,GO:0019062,GO:0019069,GO:0019076,GO:0022607,GO:0022610,GO:0030260,GO:0030430,GO:0033643,GO:0033646,GO:0034641,GO:…	-0.564127494256804	10.1340204029741	3.30290354621775	0.0691575384935556	0.999974497893903	1395.00697376788	1055.52475482805	1378.02896084148	1222.29909554822	1572.43793373597	842.035279590484	833.983685039702	689.333201201268
TR31084|c1_g1	5469	AB2C	ABC transporter C family member 2	ARATH		AT2G34660	GO:0000166,GO:0000325,GO:0001882,GO:0001883,GO:0003674,GO:0003824,GO:0005215,GO:0005488,GO:0005524,GO:0005575,GO:0005773,GO:0005774,GO:0006810,GO:0008150,GO:0008559,GO:0009987,GO:0015238,GO:0015399,GO:0015405,GO:0016020,GO:0016021,GO:0016462,GO:0016787,GO:0016817,GO:0016818,GO:0016820,GO:0016887,GO:0017076,GO:0017111,GO:0022804,GO:0022857,GO:0022891,GO:0022892,GO:0030554,GO:0031090,GO:0031224,GO:…	0.511867485985036	8.35405199364763	3.29890905204283	0.069325911590489	0.999974497893903	257.046987246628	350.294491650875	269.807694990444	432.585869608085	238.804917524536	419.817927612295	362.289584628314	286.262218021891
TR33800|c0_g1	1317; 1309	ATCA7	Alpha carbonic anhydrase 7	ARATH	K01674	AT1G08080	GO:0003674,GO:0003824,GO:0004089,GO:0005488,GO:0005575,GO:0006730,GO:0008150,GO:0008152,GO:0008270,GO:0009532,GO:0009570,GO:0009987,GO:0016829,GO:0016835,GO:0016836,GO:0043167,GO:0043169,GO:0044237,GO:0044281,GO:0044422,GO:0044424,GO:0044434,GO:0044435,GO:0044444,GO:0044446,GO:0044464,GO:0044699,GO:0044710,GO:0044763,GO:0046872,GO:0046914	0.698927591806803	6.69265326756358	3.29658401816044	0.0694241167262216	0.999974497893903	61.2209701486448	69.4726313985417	57.3270510441806	185.648751966727	79.6146417294313	137.458548419021	155.457068256489	80.5818992814539
TR21769|c0_g2	1811	CH10; PLA1	10 kDa chaperonin {ECO:0000255|HAMAP-Rule:MF_00580}; Putative invertase inhibitor	PLAAC; SYNPW	K04078		GO:0000166,GO:0001882,GO:0001883,GO:0003674,GO:0004857,GO:0005488,GO:0005524,GO:0005575,GO:0005576,GO:0005737,GO:0006457,GO:0008150,GO:0008152,GO:0009987,GO:0017076,GO:0019538,GO:0030234,GO:0030554,GO:0032549,GO:0032550,GO:0032553,GO:0032555,GO:0032559,GO:0035639,GO:0036094,GO:0043167,GO:0043168,GO:0043170,GO:0044237,GO:0044238,GO:0044260,GO:0044267,GO:0044424,GO:0044464,GO:0071704,GO:0097159,GO:…	-0.473768693753404	4.58406593136539	3.29491453734918	0.0694947243467339	0.999974497893903	24.0728152488463	22.1804322467918	18.8329171491149	22.9397844036815	36.3551426221607	18.8293810408304	28.7531416371678	19.1092680326761
TR48415|c0_g1	1722; 1094	PPA1; PXG	Acid phosphatase 1; Peroxygenase	SESIN; SOLLC			GO:0003674,GO:0003824,GO:0003993,GO:0005488,GO:0005575,GO:0005783,GO:0005811,GO:0016020,GO:0016491,GO:0016684,GO:0016787,GO:0016788,GO:0016791,GO:0031090,GO:0042578,GO:0043167,GO:0043169,GO:0043226,GO:0043227,GO:0043228,GO:0043229,GO:0043231,GO:0043232,GO:0044422,GO:0044424,GO:0044444,GO:0044464,GO:0046872,GO:1990137	-0.707604731035503	5.578430335342	3.29317178830108	0.0695685127170627	0.999974497893903	44.2939800578771	28.3850906065772	20.0971639021804	24.7234393465164	90.1077032802481	70.6813482698991	57.2211281506611	45.8084143543869
TR44238|c0_g1	1983; 1887; 1381	MYB86	Transcription factor MYB86	ARATH	K09422	AT5G26660	GO:0003674,GO:0003676,GO:0003677,GO:0005488,GO:0005575,GO:0005634,GO:0006139,GO:0006351,GO:0006355,GO:0006725,GO:0006807,GO:0008150,GO:0008152,GO:0009058,GO:0009059,GO:0009889,GO:0009987,GO:0010468,GO:0010556,GO:0016070,GO:0018130,GO:0019219,GO:0019222,GO:0019438,GO:0031323,GO:0031326,GO:0032774,GO:0034641,GO:0034645,GO:0034654,GO:0043170,GO:0043226,GO:0043227,GO:0043229,GO:0043231,GO:0044237,GO:…	-0.541650915281652	3.99377103231921	3.29018231096202	0.0696952832186113	0.999974497893903	14.6464075935086	14.363539825015	10.5063264651312	15.3097049259991	26.6812420102553	16.3486202557534	17.2043591283549	11.5193897436414
TR53160|c0_g1	699	KAT3	Potassium channel KAT3	ARATH			GO:0003674,GO:0005215,GO:0005216,GO:0005244,GO:0005249,GO:0005261,GO:0005267,GO:0005575,GO:0005783,GO:0005886,GO:0006810,GO:0006811,GO:0006812,GO:0006813,GO:0008150,GO:0008324,GO:0009605,GO:0009607,GO:0009624,GO:0009987,GO:0010163,GO:0015075,GO:0015077,GO:0015079,GO:0015267,GO:0015672,GO:0016020,GO:0016021,GO:0022803,GO:0022832,GO:0022836,GO:0022838,GO:0022843,GO:0022857,GO:0022890,GO:0022891,GO:…	0.59643550154998	3.27925997916378	3.28688254921478	0.0698354986891849	0.999974497893903	6.43631060337574	9.13599301795169	10.724300043246	9.51282636178587	7.45046377771748	12.2004628774279	7.6041366313171	13.8878624012125
TR13512|c0_g1	4373; 3246	GT645	Glycosyltransferase family protein 64 protein C5 {ECO:0000303|PubMed:24905498}	ARATH		AT5G04500	GO:0003674,GO:0003824,GO:0005488,GO:0005575,GO:0005975,GO:0006022,GO:0006023,GO:0006024,GO:0006029,GO:0006082,GO:0006464,GO:0006486,GO:0006790,GO:0006807,GO:0008150,GO:0008152,GO:0009058,GO:0009059,GO:0009100,GO:0009101,GO:0009987,GO:0015012,GO:0016021,GO:0016740,GO:0019538,GO:0030166,GO:0030201,GO:0030203,GO:0031224,GO:0034645,GO:0036211,GO:0043167,GO:0043169,GO:0043170,GO:0043412,GO:0043413,GO:…	0.641677675460659	7.37874658556874	3.28672010174444	0.0698424093002749	0.999974497893903	112.863493808801	185.895472905381	113.695018344656	334.633485664072	121.39184961391	194.312705427835	128.842590046879	139.093939708268
TR42829|c0_g2	1363	DHE1	Glutamate dehydrogenase 1	ARATH	K00261	AT5G18170	GO:0000166,GO:0001882,GO:0001883,GO:0003674,GO:0003824,GO:0004353,GO:0005488,GO:0005507,GO:0005524,GO:0005575,GO:0005739,GO:0006082,GO:0006520,GO:0006807,GO:0006950,GO:0006970,GO:0008150,GO:0008152,GO:0008270,GO:0009314,GO:0009416,GO:0009628,GO:0009642,GO:0009646,GO:0009651,GO:0009987,GO:0010035,GO:0010038,GO:0016491,GO:0016638,GO:0016639,GO:0017076,GO:0019752,GO:0030554,GO:0032549,GO:0032550,GO:…	0.767943670892025	5.27924564662569	3.28587539273676	0.0698783555224261	0.999974497893903	25.3904851361515	65.6618963429255	22.9744151332952	70.9993759189539	25.354981442494	44.3283484546548	17.5845659599208	37.7340757490308
TR21033|c0_g3	2470	RPM1; DRL8	Disease resistance protein RPM1; Putative disease resistance protein At1g58400	ARATH; ARATH	K13457	AT3G07040	GO:0000166,GO:0001882,GO:0001883,GO:0002376,GO:0003674,GO:0005488,GO:0005515,GO:0005524,GO:0005575,GO:0005886,GO:0006950,GO:0006952,GO:0006955,GO:0008150,GO:0008219,GO:0009626,GO:0009987,GO:0012501,GO:0012505,GO:0016020,GO:0016265,GO:0017076,GO:0019897,GO:0019898,GO:0030554,GO:0032549,GO:0032550,GO:0032553,GO:0032555,GO:0032559,GO:0033554,GO:0034050,GO:0035639,GO:0036094,GO:0043167,GO:0043168,GO:…	0.576825204178375	3.42376021758422	3.28342605598797	0.0699826980074284	0.999974497893903	6.79106788072716	12.2627499866624	8.06502239024594	11.7423950403294	8.73771668172103	12.6478131829336	11.0735239693555	13.8340334771768
TR27769|c0_g1	1966	Y1491	Uncharacterized protein At1g04910	ARATH		AT1G04910	GO:0000139,GO:0003674,GO:0003824,GO:0005575,GO:0005768,GO:0005794,GO:0005802,GO:0016020,GO:0016021,GO:0016740,GO:0016757,GO:0031090,GO:0031224,GO:0043226,GO:0043227,GO:0043229,GO:0043231,GO:0044422,GO:0044424,GO:0044425,GO:0044431,GO:0044444,GO:0044446,GO:0044464,GO:0098588	-0.608734336595647	5.71597277572514	3.28082335564203	0.0700937566676643	0.999974497893903	37.0974752887483	45.0936981581252	25.9388557956559	58.1174235540355	104.267485224287	48.7611833001203	61.4034032978855	38.9183120778164
TR35801|c0_g1	2018; 1964; 1795; 1795; 1741	GTL1; TGT2	Trihelix transcription factor GT-2; Trihelix transcription factor GTL1	ARATH		AT1G76890,AT1G33240	GO:0000902,GO:0000904,GO:0001071,GO:0001101,GO:0001558,GO:0003674,GO:0003676,GO:0003677,GO:0003700,GO:0005488,GO:0005575,GO:0005634,GO:0006139,GO:0006275,GO:0006351,GO:0006355,GO:0006725,GO:0006807,GO:0006950,GO:0007154,GO:0008150,GO:0008152,GO:0008156,GO:0008361,GO:0009058,GO:0009059,GO:0009414,GO:0009415,GO:0009605,GO:0009628,GO:0009653,GO:0009889,GO:0009890,GO:0009892,GO:0009987,GO:0009991,GO:…	-0.568894493843178	2.77263434405941	3.27526202129742	0.0703316948324885	0.999974497893903	7.90601932383162	6.88863644669085	5.71090774660659	5.94551647611617	9.90794659445152	7.19827309768248	5.27536978797623	5.00608993532078
TR40958|c0_g2	581	PIP12	Aquaporin PIP1-2	ARATH			GO:0003674,GO:0005215,GO:0005575,GO:0005886,GO:0006810,GO:0008150,GO:0016020,GO:0016021,GO:0031224,GO:0044425,GO:0044464,GO:0051179,GO:0051234	-0.555534398215223	3.7167417363223	3.27023205891411	0.0705476436399112	0.999974497893903	13.5821357614543	11.1879272786681	14.5606350180657	8.12553918402543	20.7130694553298	9.59769746357664	12.0715669022159	14.533809489641
TR53237|c1_g1	3878	QKY	Protein QUIRKY {ECO:0000303|PubMed:19180193}	ARATH		AT1G74720	GO:0003674,GO:0003824,GO:0005488,GO:0005509,GO:0005515,GO:0005543,GO:0005544,GO:0005575,GO:0005886,GO:0005911,GO:0008150,GO:0008289,GO:0009506,GO:0016020,GO:0016021,GO:0016740,GO:0016757,GO:0030054,GO:0031224,GO:0032502,GO:0043167,GO:0043168,GO:0043169,GO:0044425,GO:0044464,GO:0046872,GO:0048513,GO:0048856	0.429402892529869	5.14582382216452	3.26973111032465	0.0705691894631984	0.999974497893903	27.5697084113102	41.1852519472368	26.2004240893936	42.1636210097905	28.4755945431087	40.6682095914264	38.63851925788	37.6264179009594
TR18470|c0_g1	1286	CIPK2	CBL-interacting protein kinase 2	ORYSJ			GO:0000166,GO:0001882,GO:0001883,GO:0003674,GO:0003824,GO:0004672,GO:0004674,GO:0005488,GO:0005524,GO:0006464,GO:0006468,GO:0006793,GO:0006796,GO:0007165,GO:0008150,GO:0008152,GO:0009987,GO:0016301,GO:0016310,GO:0016740,GO:0016772,GO:0016773,GO:0017076,GO:0019538,GO:0030554,GO:0032549,GO:0032550,GO:0032553,GO:0032555,GO:0032559,GO:0035639,GO:0036094,GO:0036211,GO:0043167,GO:0043168,GO:0043170,GO:…	-0.9762523863945	2.10700009386301	3.26197746460416	0.0709035745378361	0.999974497893903	2.99009705196196	2.39392330416916	1.78738334054099	4.31049944518422	10.2590155682707	5.53087650443399	3.65949075382135	2.52995942967824
TR5710|c1_g1	2258; 461	GH31; GH32	Indole-3-acetic acid-amido synthetase GH3.2; Probable indole-3-acetic acid-amido synthetase GH3.1	ARATH	K14487	AT2G14960,AT4G37390	GO:0003674,GO:0003824,GO:0008150,GO:0009719,GO:0009725,GO:0009733,GO:0010033,GO:0010252,GO:0010279,GO:0016874,GO:0016879,GO:0016881,GO:0042221,GO:0042592,GO:0048878,GO:0050896,GO:0065007,GO:0065008	0.54081393120161	4.24836217427671	3.26173384127323	0.0709141085452226	0.999974497893903	14.2409707051069	17.148307750273	20.9690582146395	17.2915437513712	13.9647436252506	31.3551895949898	17.1568332744092	19.1092680326761
TR14162|c1_g1	3585; 3585; 3140; 3140	MFL1; PUB29	Protein MITOFERRINLIKE 1, chloroplastic; U-box domain-containing protein 29	ARATH		AT3G18710,AT5G42130	GO:0000041,GO:0003674,GO:0003735,GO:0003824,GO:0004842,GO:0005102,GO:0005198,GO:0005488,GO:0005515,GO:0005575,GO:0005911,GO:0006412,GO:0006464,GO:0006810,GO:0006811,GO:0006812,GO:0006826,GO:0008150,GO:0008152,GO:0009058,GO:0009059,GO:0009506,GO:0009507,GO:0009526,GO:0009528,GO:0009536,GO:0009706,GO:0009719,GO:0009941,GO:0009987,GO:0010033,GO:0010035,GO:0010038,GO:0010039,GO:0010200,GO:0010243,GO:…	0.5060780008439	4.42537447259909	3.25910404707108	0.0710279247779876	0.999974497893903	15.2038833150608	26.9682788551301	16.914749661705	25.7143587592024	17.3194027084113	28.6304195523642	20.1034362190446	20.2935043614617
TR4674|c0_g1	2190; 2162; 2129; 2126; 2039; 2034; 2001; 1637; 1615	C3H22; C3H53	Zinc finger CCCH domain-containing protein 22; Zinc finger CCCH domain-containing protein 53	ORYSJ			GO:0000166,GO:0003674,GO:0003676,GO:0003677,GO:0003723,GO:0005488,GO:0036094,GO:0043167,GO:0043169,GO:0046872,GO:0097159,GO:1901265,GO:1901363	-0.446665235233732	4.72662121068695	3.25068665671203	0.0713935432101055	0.999974497893903	26.9108734676576	23.3041105324222	17.9174281210329	28.6375710266262	38.9686560939255	23.750234401393	24.9510733215092	26.5914884736394
TR16154|c1_g1	1907; 1296; 1117; 761	PMA1; PMA4; PMA6	ATPase 6, plasma membrane-type; Plasma membrane ATPase; Plasma membrane ATPase 4	ARATH; NICPL; ORYSJ	K01535	AT2G07560	GO:0000166,GO:0001882,GO:0001883,GO:0003674,GO:0003824,GO:0005215,GO:0005488,GO:0005524,GO:0005575,GO:0005886,GO:0005887,GO:0006139,GO:0006163,GO:0006164,GO:0006725,GO:0006753,GO:0006754,GO:0006793,GO:0006796,GO:0006807,GO:0006810,GO:0006811,GO:0006812,GO:0006818,GO:0006873,GO:0006885,GO:0008150,GO:0008152,GO:0008324,GO:0008553,GO:0009058,GO:0009116,GO:0009117,GO:0009119,GO:0009123,GO:0009124,GO:…	0.65811418939205	3.21139348027788	3.24492010848091	0.0716451833233126	0.999974497893903	5.7267960486729	9.42912648376832	7.23672279340987	16.0528944855137	7.06038714014065	7.48295056482246	10.5032137220067	9.95835094660585
TR19818|c0_g1	841; 754							1.40247656988659	1.39918949219741	3.24152440995891	0.0717938091109736	0.999974497893903	1.62174755360649	5.12983565179106	1.43862561555738	2.52684450234937	0.663130283880614	5.12419440851973	2.28124098939513	1.56103879703551
TR16496|c0_g1	1832; 1801	HHT1; T5AT	Omega-hydroxypalmitate O-feruloyl transferase; Taxadien-5-alpha-ol O-acetyltransferase	ARATH; TAXWC	K15400	AT5G41040	GO:0000271,GO:0003674,GO:0003824,GO:0005975,GO:0005976,GO:0006629,GO:0006720,GO:0006721,GO:0006725,GO:0006807,GO:0008150,GO:0008152,GO:0008299,GO:0008374,GO:0008610,GO:0009058,GO:0009059,GO:0009698,GO:0009699,GO:0009987,GO:0010345,GO:0010383,GO:0010393,GO:0016051,GO:0016101,GO:0016102,GO:0016114,GO:0016407,GO:0016413,GO:0016740,GO:0016746,GO:0016747,GO:0019438,GO:0019748,GO:0033692,GO:0034637,GO:…	-0.682440715359479	2.87815550732386	3.23899075160921	0.0719049196902949	0.999974497893903	8.97029115588587	4.93441334124663	3.79274025919674	5.59869468167606	11.2342071622127	11.346430476008	5.60805076559636	6.45947088428488
TR44709|c0_g1	911; 819	ST7R	7-dehydrocholesterol reductase	ARATH			GO:0003674,GO:0003824,GO:0005575,GO:0005789,GO:0005794,GO:0005886,GO:0006066,GO:0006629,GO:0006694,GO:0006695,GO:0008150,GO:0008152,GO:0008202,GO:0008203,GO:0008610,GO:0009058,GO:0009918,GO:0010817,GO:0016020,GO:0016021,GO:0016125,GO:0016126,GO:0016128,GO:0016129,GO:0016131,GO:0016132,GO:0016491,GO:0016627,GO:0016628,GO:0031090,GO:0031224,GO:0042445,GO:0042446,GO:0043226,GO:0043227,GO:0043229,GO:…	-0.826301949642969	2.48491410165999	3.23781507355265	0.0719565402598284	0.999974497893903	5.57475721552229	4.15272409906895	2.00535691865575	3.76549376820691	10.7271075333629	5.85622218116541	7.4615590694799	4.36014284689229
TR17122|c1_g2	2202; 2202; 1839	U75D1; UGT1	Crocetin glucosyltransferase, chloroplastic; UDP-glycosyltransferase 75D1	ARATH; GARJA		AT4G15550	GO:0003674,GO:0003824,GO:0005575,GO:0005975,GO:0005996,GO:0006063,GO:0006082,GO:0008150,GO:0008152,GO:0008194,GO:0009058,GO:0009507,GO:0009536,GO:0009636,GO:0009812,GO:0009813,GO:0009987,GO:0016740,GO:0016757,GO:0016758,GO:0019585,GO:0019752,GO:0032787,GO:0035251,GO:0042221,GO:0043226,GO:0043227,GO:0043229,GO:0043231,GO:0043436,GO:0044237,GO:0044238,GO:0044281,GO:0044424,GO:0044444,GO:0044464,GO:…	0.651271146127806	6.32360166338645	3.23634835608635	0.0720209952213876	0.999974497893903	41.9627179495678	66.1015965416505	49.1748392226888	153.790692848872	70.0577641087989	92.8048542876351	104.319249410881	61.795604792992
TR5175|c0_g1	1065; 1053; 815; 815; 786; 774							-0.665053477095042	2.45218437243777	3.23162546755421	0.0722289636879366	0.999974497893903	7.90601932383162	4.5924242977939	5.18777115913117	5.35096482850455	6.98237181262528	4.10748916873407	3.80206831565855	5.11374778339219
TR3339|c1_g1	1243; 1238; 911; 906	GRP1	Glycine-rich RNA-binding protein; Glycine-rich RNA-binding protein GRP1A	DAUCA; SINAL			GO:0000166,GO:0003674,GO:0003676,GO:0003723,GO:0005488,GO:0005575,GO:0005634,GO:0036094,GO:0043226,GO:0043227,GO:0043229,GO:0043231,GO:0044424,GO:0044464,GO:0097159,GO:1901265,GO:1901363	0.888511303202384	10.7400421483808	3.23110280738638	0.0722520181352037	0.999974497893903	994.992803748629	2863.96281660613	757.153020939414	1578.73280829138	1092.60466185271	3456.87915169043	958.263793107791	1979.12805002085
TR21309|c0_g1	3564; 3541; 1883; 880							-0.624652414114459	3.86717900751044	3.22651847991661	0.0724545704771842	0.999974497893903	11.250873653145	13.2398615393845	8.71894312459021	14.2196935720445	28.0465102417742	11.1430894280508	18.1073503533238	11.1425872753914
TR46307|c0_g1	2080	RPT2	Root phototropism protein 2	ARATH		AT2G30520	GO:0003674,GO:0004871,GO:0005488,GO:0005515,GO:0005575,GO:0005634,GO:0005737,GO:0006464,GO:0008150,GO:0008152,GO:0009314,GO:0009416,GO:0009605,GO:0009606,GO:0009628,GO:0009637,GO:0009638,GO:0009987,GO:0016567,GO:0019538,GO:0032446,GO:0036211,GO:0043170,GO:0043226,GO:0043227,GO:0043229,GO:0043231,GO:0043412,GO:0044237,GO:0044238,GO:0044260,GO:0044267,GO:0044424,GO:0044464,GO:0050896,GO:0060089,GO:…	-0.77079020995748	4.00232215564685	3.2186429086409	0.072803965135412	0.999974497893903	18.244659978073	8.11002588759348	11.9885467963115	6.93643588880219	27.9294872505011	19.1547267175618	8.22197273261161	26.8068041697822
TR43722|c0_g1	1180	EXLB1	Expansin-like B1	ARATH		AT4G17030	GO:0000003,GO:0005575,GO:0005576,GO:0008150,GO:0019953,GO:0022414,GO:0044703,GO:0051704	1.22682926819741	7.4882625484081	3.21508700004908	0.0729623125582994	0.999974497893903	94.770872663879	190.829886246627	303.28843658887	251.594438880982	84.2175460528379	178.004753381673	11.3111532390842	321.789307885458
TR17141|c0_g1	1163; 1124; 658							-0.938267531155126	2.66085255448211	3.21296685414451	0.0730569001175414	0.999974497893903	6.43631060337574	1.66108963962758	2.57208822175411	3.31958003249819	12.9115367037931	8.98767431970524	8.83980883390612	4.89843208724937
TR4631|c1_g1	1089; 1061; 754	21KD	21 kDa protein	DAUCA			GO:0003674,GO:0004857,GO:0030234	0.68331821181628	7.47105146668374	3.21176606039275	0.0731105303208525	0.999974497893903	140.12912455381	221.120344381013	172.940236876247	168.753575980431	103.760385595437	195.614088134761	81.4593136629844	335.031223198242
TR5698|c1_g1	2248; 2208; 1727	ASOL	L-ascorbate oxidase homolog	BRANA; TOBAC			GO:0003674,GO:0003824,GO:0005488,GO:0005507,GO:0005575,GO:0005576,GO:0005615,GO:0008150,GO:0008152,GO:0016491,GO:0043167,GO:0043169,GO:0044421,GO:0044699,GO:0044710,GO:0046872,GO:0046914,GO:0055114	-0.611068946423939	5.57790024493744	3.19888302340222	0.073688581608785	0.999974497893903	30.6104850743224	44.0188754501309	26.2440188050165	45.9786607486317	97.9482436955424	46.5244317725918	57.5062832743355	32.3511833454601
TR8327|c0_g1	2909; 2719; 2539; 2349; 2271	Y103	Uncharacterized protein sll0103	SYNY3			GO:0003674,GO:0005488,GO:0005515,GO:0008270,GO:0043167,GO:0043169,GO:0046872,GO:0046914	-0.616039512059778	3.17975327862435	3.19728866279572	0.0737604596225464	0.999974497893903	7.44990282437979	7.67032568886853	7.75985938088529	9.76055621495737	16.7342877520461	7.68629161277959	8.93486054179759	5.59820809971356
TR45852|c0_g1	1015	TIL	Temperature-induced lipocalin-1 {ECO:0000303|PubMed:18671872}	ARATH	K03098	AT5G58070	GO:0001101,GO:0003006,GO:0003674,GO:0005215,GO:0005575,GO:0005737,GO:0005739,GO:0005773,GO:0005774,GO:0005783,GO:0005794,GO:0005886,GO:0005911,GO:0006629,GO:0006873,GO:0006875,GO:0006883,GO:0006950,GO:0006970,GO:0006972,GO:0008150,GO:0008152,GO:0009266,GO:0009314,GO:0009408,GO:0009409,GO:0009414,GO:0009415,GO:0009416,GO:0009506,GO:0009526,GO:0009628,GO:0009642,GO:0009644,GO:0009651,GO:0009719,GO:…	-0.500529738479897	4.93870144998036	3.19606385080748	0.0738157285135445	0.999974497893903	42.6722325042706	22.278143402064	30.4727062204428	37.7044836527034	35.7310200020378	17.7313393818619	22.6223064781684	35.4732609395311
TR48239|c0_g1	1583	YQJG	Glutathionyl-hydroquinone reductase YqjG	ECOLI	K07393		GO:0003674,GO:0003824,GO:0005488,GO:0005515,GO:0016491	0.711808139971543	8.71814652140637	3.1917393245468	0.0740112259577955	0.999974497893903	350.753588078453	389.134675871579	309.653265069821	839.209650603797	218.87200134436	546.011381974491	441.372605594012	273.397105177357
TR31141|c1_g1	2414; 2414; 2262; 2094; 1980; 1977; 1942; 1893; 1858; 1580	SPL12	Squamosa promoter-binding-like protein 12	ORYSI; ORYSJ			GO:0003674,GO:0003676,GO:0003677,GO:0005488,GO:0005575,GO:0005634,GO:0006139,GO:0006351,GO:0006355,GO:0006725,GO:0006807,GO:0008150,GO:0008152,GO:0009058,GO:0009059,GO:0009889,GO:0009987,GO:0010468,GO:0010556,GO:0016070,GO:0018130,GO:0019219,GO:0019222,GO:0019438,GO:0031323,GO:0031326,GO:0032774,GO:0034641,GO:0034645,GO:0034654,GO:0043167,GO:0043169,GO:0043170,GO:0043226,GO:0043227,GO:0043229,GO:…	-0.51616321465984	3.8475908330357	3.18971992011359	0.0741027068244619	0.999974497893903	15.4066017592616	9.77111552722106	11.3346260619673	13.7242338657015	21.4932227304834	11.2650940568251	16.1112644876031	15.2874144261409
TR12175|c1_g1	640; 636; 624; 602	HMGB1; HMGB3	High mobility group B protein 1; High mobility group B protein 3	ARATH	K10802	AT3G51880	GO:0000785,GO:0001071,GO:0003674,GO:0003676,GO:0003677,GO:0003682,GO:0003700,GO:0005198,GO:0005488,GO:0005575,GO:0005634,GO:0006325,GO:0006333,GO:0006355,GO:0008150,GO:0009889,GO:0010468,GO:0010556,GO:0016043,GO:0019219,GO:0019222,GO:0030527,GO:0031323,GO:0031326,GO:0032991,GO:0043226,GO:0043227,GO:0043229,GO:0043231,GO:0043933,GO:0044422,GO:0044424,GO:0044427,GO:0044446,GO:0044464,GO:0044877,GO:…	1.10603511473223	4.95626356535738	3.18478107604513	0.0743269528951391	0.999974497893903	15.4572813703118	65.9550298087421	8.23940125273775	36.1190125924057	17.7484870097458	52.4213221633487	7.84176590104575	43.9244020131372
TR28066|c0_g1	2195						GO:0000166,GO:0001882,GO:0001883,GO:0003674,GO:0003824,GO:0004672,GO:0005488,GO:0005524,GO:0006464,GO:0006468,GO:0006793,GO:0006796,GO:0008150,GO:0008152,GO:0009987,GO:0016301,GO:0016310,GO:0016740,GO:0016772,GO:0016773,GO:0017076,GO:0019538,GO:0030554,GO:0032549,GO:0032550,GO:0032553,GO:0032555,GO:0032559,GO:0035639,GO:0036094,GO:0036211,GO:0043167,GO:0043168,GO:0043170,GO:0043412,GO:0044237,GO:…	0.485104151553212	4.93355800090086	3.18357983075752	0.0743816050058197	0.999974497893903	25.6438831914025	39.6707290405175	25.0669614831969	34.5830875027424	21.2591767479373	43.962334568332	26.8996333332842	26.6453173976751
TR31654|c0_g2	569							0.628763469015768	3.7047717370304	3.17795533163455	0.0746380730868009	0.999974497893903	9.5277668774381	14.1681175144705	10.8986789057378	16.3997162799538	8.85473967299408	13.0138270692565	8.88733468785185	21.9622010065686
TR14636|c0_g1	3289; 3208; 3142; 2361; 1767; 1456; 1222; 1222	SD11; Y4729	G-type lectin S-receptor-like serine/threonine-protein kinase At4g27290; G-type lectin S-receptor-like serine/threonine-protein kinase SD1-1	ARATH		AT4G27300,AT4G27290	GO:0000166,GO:0001882,GO:0001883,GO:0003674,GO:0003824,GO:0004672,GO:0004674,GO:0005488,GO:0005515,GO:0005516,GO:0005524,GO:0005575,GO:0005886,GO:0005911,GO:0006464,GO:0006468,GO:0006793,GO:0006796,GO:0008037,GO:0008150,GO:0008152,GO:0009506,GO:0009987,GO:0016020,GO:0016021,GO:0016301,GO:0016310,GO:0016740,GO:0016772,GO:0016773,GO:0017076,GO:0019538,GO:0019899,GO:0030054,GO:0030246,GO:0030554,GO:…	0.465734275375111	6.16188478089616	3.17299033466142	0.0748652582176334	0.999974497893903	65.4780574768618	86.4255168382703	65.4356681500495	97.9028379733795	45.79499725152	92.4795086109037	65.5856784451099	52.967661251136
TR43215|c2_g1	2309; 2297; 2222; 2219; 2214; 2204	BH062	Transcription factor bHLH62	ARATH		AT3G07340	GO:0001071,GO:0003674,GO:0003676,GO:0003677,GO:0003700,GO:0005488,GO:0005515,GO:0005575,GO:0005634,GO:0006139,GO:0006351,GO:0006355,GO:0006725,GO:0006807,GO:0008150,GO:0008152,GO:0009058,GO:0009059,GO:0009889,GO:0009987,GO:0010468,GO:0010556,GO:0016070,GO:0018130,GO:0019219,GO:0019222,GO:0019438,GO:0031323,GO:0031326,GO:0032774,GO:0034641,GO:0034645,GO:0034654,GO:0043170,GO:0043226,GO:0043227,GO:…	-0.581265571355603	5.06938005141056	3.17147351860138	0.0749348117398672	0.999974497893903	22.6031065283904	28.1408127183966	22.9744151332952	39.5872305368068	66.4300513793344	34.0799596376153	32.2700548291519	21.5853985383186
TR23178|c1_g1	741; 718; 717	Y8359	Uncharacterized protein Os08g0359500; Uncharacterized protein OsI_027940	ORYSI; ORYSJ			GO:0005575,GO:0005829,GO:0005886,GO:0005911,GO:0009506,GO:0016020,GO:0030054,GO:0044424,GO:0044444,GO:0044464	-0.527218945304204	4.15891033194689	3.17145421594254	0.0749356973094447	0.999974497893903	17.1297085349685	16.4643296633675	12.3373045212951	17.0438138981997	28.9436865082009	13.827191261085	22.7173581860598	13.618717781034
TR38808|c0_g1	3615; 3376; 3292; 1850; 1739; 1610; 1499; 839	SD11; Y4729	G-type lectin S-receptor-like serine/threonine-protein kinase At4g27290; G-type lectin S-receptor-like serine/threonine-protein kinase SD1-1	ARATH		AT4G27300,AT4G27290	GO:0000166,GO:0001882,GO:0001883,GO:0003674,GO:0003824,GO:0004672,GO:0004674,GO:0005488,GO:0005515,GO:0005516,GO:0005524,GO:0005575,GO:0005886,GO:0005911,GO:0006464,GO:0006468,GO:0006793,GO:0006796,GO:0008037,GO:0008150,GO:0008152,GO:0009506,GO:0009987,GO:0016020,GO:0016021,GO:0016301,GO:0016310,GO:0016740,GO:0016772,GO:0016773,GO:0017076,GO:0019538,GO:0019899,GO:0030054,GO:0030246,GO:0030554,GO:…	0.482827326044978	5.95664428626068	3.16833366410354	0.0750790102685559	0.999974497893903	48.3483489418933	88.8682957200755	44.510204651033	72.3866630967143	47.1992731467966	83.9391845967042	52.1358617784678	58.7273561229567
TR28524|c1_g2	1548; 1524; 1479	MYB39	Transcription factor MYB39	ARATH	K09422	AT4G17785	GO:0001071,GO:0003674,GO:0003676,GO:0003677,GO:0003700,GO:0005488,GO:0005575,GO:0005634,GO:0006355,GO:0008150,GO:0009889,GO:0010468,GO:0010556,GO:0019219,GO:0019222,GO:0031323,GO:0031326,GO:0043226,GO:0043227,GO:0043229,GO:0043231,GO:0044424,GO:0044464,GO:0050789,GO:0050794,GO:0051171,GO:0051252,GO:0060255,GO:0065007,GO:0080090,GO:0097159,GO:1901363,GO:1903506,GO:2000112,GO:2001141	0.700040932030307	4.10375281339573	3.16450295217656	0.0752553404054129	0.999974497893903	11.5549513194462	13.5818505828373	18.0918069835247	38.4476732122179	11.7413067910626	14.4778826145478	13.5923942284793	15.3950722742123
TR14453|c0_g1	1588							1.44438968560355	2.47776712702915	3.1638117767508	0.0752872030104325	0.999974497893903	3.04077666301216	5.71610258342432	14.5170403024427	8.91827471417425	1.75534486909574	0.732027772645676	1.47330147231769	7.80519398517756
TR32216|c0_g1	2012	TCPQ	T-complex protein 1 subunit theta {ECO:0000303|PubMed:11599560}	ARATH	K09500	AT3G03960	GO:0000166,GO:0001882,GO:0001883,GO:0003674,GO:0005488,GO:0005515,GO:0005524,GO:0005575,GO:0005737,GO:0005829,GO:0005911,GO:0006457,GO:0008150,GO:0008152,GO:0009506,GO:0009987,GO:0016020,GO:0017076,GO:0019538,GO:0030054,GO:0030554,GO:0032549,GO:0032550,GO:0032553,GO:0032555,GO:0032559,GO:0032879,GO:0035639,GO:0036094,GO:0043167,GO:0043168,GO:0043170,GO:0044183,GO:0044237,GO:0044238,GO:0044260,GO:…	-0.575792861076529	3.13704753736123	3.16308448916865	0.0753207460063815	0.999974497893903	8.66621348958465	6.497791825602	8.2829959683607	6.34188424119058	14.3938279265851	7.56428698400532	10.455687868061	7.3207336688562
TR4703|c0_g2	2658; 2578; 2547	PMT9	Probable methyltransferase PMT9	ARATH		AT5G14430	GO:0000139,GO:0003674,GO:0003824,GO:0005575,GO:0005618,GO:0005768,GO:0005774,GO:0005794,GO:0005802,GO:0008150,GO:0008152,GO:0008168,GO:0009505,GO:0016020,GO:0016021,GO:0016740,GO:0016741,GO:0030312,GO:0031090,GO:0031224,GO:0043226,GO:0043227,GO:0043229,GO:0043231,GO:0044422,GO:0044424,GO:0044425,GO:0044431,GO:0044437,GO:0044444,GO:0044446,GO:0044464,GO:0098588	0.51647240225338	6.73678968515061	3.15682863776973	0.0756099341120112	0.999974497893903	71.762329247087	124.288589506252	84.3557747304103	165.384449977298	89.3275500050944	112.61027235866	132.739710070429	72.0231003597764
TR13332|c0_g1	4301; 1512; 1116; 1069	ALDO1; ALDO2	Indole-3-acetaldehyde oxidase	ARATH	K11817	AT3G43600,AT5G20960	GO:0000166,GO:0003674,GO:0003824,GO:0004031,GO:0004854,GO:0005488,GO:0005506,GO:0005575,GO:0005829,GO:0006066,GO:0006082,GO:0006139,GO:0006144,GO:0006145,GO:0006629,GO:0006714,GO:0006720,GO:0006721,GO:0006725,GO:0006807,GO:0008150,GO:0008152,GO:0008299,GO:0008610,GO:0009055,GO:0009056,GO:0009058,GO:0009112,GO:0009115,GO:0009687,GO:0009688,GO:0009850,GO:0009851,GO:0009987,GO:0010817,GO:0016053,GO:…	0.609596298348331	4.48272124045294	3.15652158166641	0.0756241590233198	0.999974497893903	15.00116487086	24.4766443956888	13.0348199712624	38.7449490360237	16.9293260708345	26.7596819111586	24.0005562425946	19.2169258807475
TR53658|c0_g1	590							0.75156241037277	2.68841389142411	3.15455400670396	0.0757153786663559	0.999974497893903	2.38194171935953	7.23062549014358	6.0596654715902	5.05368900469874	5.96817255492552	10.7364073321366	6.93877467607685	6.35181303621346
TR32676|c0_g1	241							0.982191540808521	3.05640650292936	3.1479310601878	0.0760232981441085	0.999974497893903	3.29417471826317	5.27640238469937	3.53117196545904	16.6474461331253	6.20221853747162	5.28686724688544	15.9686869257659	9.74303525046302
TR51310|c0_g1	1494; 1462	PERN1	Peroxidase N1	TOBAC			GO:0003674,GO:0003824,GO:0004601,GO:0005488,GO:0005575,GO:0005576,GO:0006950,GO:0006979,GO:0008150,GO:0008152,GO:0009056,GO:0009987,GO:0016209,GO:0016491,GO:0016684,GO:0020037,GO:0042743,GO:0042744,GO:0043167,GO:0043169,GO:0044237,GO:0044248,GO:0044699,GO:0044710,GO:0044712,GO:0044763,GO:0046872,GO:0046906,GO:0050896,GO:0055114,GO:0072593,GO:0097159,GO:1901363	0.763536305927915	6.08002281204191	3.14668921382355	0.0760811848007261	0.999974497893903	63.7042710901047	111.488428165592	85.1840743272463	96.5155507956191	25.0429201324326	78.6116491402273	26.4243747938269	53.5597794155288
TR39875|c0_g4	634							-0.905286427522556	3.52726563154151	3.14592053144796	0.0761170394245957	0.999974497893903	13.8355338167053	7.32833664541579	3.31319838734428	3.12139614996099	21.298184411695	10.0857159786738	18.3449796230525	14.1031780973553
TR44771|c0_g1	2275	POL	Pro-Pol polyprotein	FFV			GO:0003674,GO:0003676,GO:0003723,GO:0003824,GO:0003887,GO:0003964,GO:0004175,GO:0004190,GO:0004518,GO:0004519,GO:0004521,GO:0004523,GO:0004540,GO:0005488,GO:0005575,GO:0006139,GO:0006259,GO:0006310,GO:0006725,GO:0006807,GO:0006810,GO:0006913,GO:0008150,GO:0008152,GO:0008233,GO:0009987,GO:0015074,GO:0016032,GO:0016482,GO:0016740,GO:0016772,GO:0016779,GO:0016787,GO:0016788,GO:0016891,GO:0016893,GO:…	1.05852438689417	1.87970845146046	3.14551428644446	0.0761359957602805	0.999974497893903	1.72310677570689	2.14964541598863	4.0107138373115	5.54914871104176	2.22343683418794	4.55483947423976	6.03578345110794	2.42230158160683
TR35204|c0_g1	1022	SILD	Secoisolariciresinol dehydrogenase	FORIN			GO:0003674,GO:0003824,GO:0016491	-0.605793762623772	2.88167465466218	3.1406298186983	0.0763643141687848	0.999974497893903	7.44990282437979	5.91152489396874	6.01607075596725	7.43189559514521	12.0923757648818	6.54758174421965	8.55465371023173	4.09099822671376
TR41003|c0_g1	1674							0.511029591246383	4.77747534296871	3.13524313065343	0.0766169621455021	0.999974497893903	24.3262133040973	28.287379451305	29.7751907704756	29.7771283512151	17.1633720533806	30.0538068880641	18.5826088927812	40.8023244190661
TR24677|c0_g1	2362; 2249; 1971; 1945; 1013; 939; 916; 767; 529; 416; 298	CP20C; SDT1; YAI5; YL217	Peptidyl-prolyl cis-trans isomerase CYP20-3, chloroplastic; Putative uncharacterized protein YLR217W; Suppressor of disruption of TFIIS; Uncharacterized protein C24B11.05	ARATH; SCHPO; YEAST	K18551		GO:0000413,GO:0003674,GO:0003755,GO:0003824,GO:0005488,GO:0005575,GO:0005634,GO:0005737,GO:0005829,GO:0006139,GO:0006206,GO:0006457,GO:0006464,GO:0006725,GO:0006793,GO:0006796,GO:0006807,GO:0008150,GO:0008152,GO:0008252,GO:0009112,GO:0009532,GO:0009570,GO:0009987,GO:0016311,GO:0016787,GO:0016788,GO:0016791,GO:0016798,GO:0016799,GO:0016853,GO:0016859,GO:0018193,GO:0018208,GO:0019538,GO:0033218,GO:…	-0.549571556609848	5.55625397399843	3.13418047493007	0.0766669091943398	0.999974497893903	49.6153392181484	46.3150875990278	36.0964245358035	70.0084565062679	73.5294461832327	45.873740419129	27.1847884569586	26.9682909418894
TR53819|c0_g1	1829; 1626; 1494	LPP2	Lipid phosphate phosphatase 2	ARATH		AT1G15080	GO:0003674,GO:0003824,GO:0003993,GO:0005575,GO:0005886,GO:0005887,GO:0006629,GO:0006644,GO:0006793,GO:0006796,GO:0008150,GO:0008152,GO:0008195,GO:0009987,GO:0016020,GO:0016021,GO:0016311,GO:0016787,GO:0016788,GO:0016791,GO:0019637,GO:0030258,GO:0031224,GO:0031226,GO:0042578,GO:0044237,GO:0044238,GO:0044255,GO:0044425,GO:0044459,GO:0044464,GO:0044699,GO:0044710,GO:0044763,GO:0046839,GO:0071704	0.509682957415328	4.25060677721437	3.13295507141635	0.0767245492057331	0.999974497893903	11.7069901525968	20.3727758742559	17.0455338085739	27.7952895258431	17.0073413983499	21.0254643587675	19.6281776795873	16.9561110712478
TR14572|c0_g1	2287; 1479	CIGR1	Chitin-inducible gibberellin-responsive protein 1	ORYSJ			GO:0005575,GO:0005634,GO:0006139,GO:0006351,GO:0006355,GO:0006725,GO:0006807,GO:0008150,GO:0008152,GO:0009058,GO:0009059,GO:0009889,GO:0009987,GO:0010468,GO:0010556,GO:0016070,GO:0018130,GO:0019219,GO:0019222,GO:0019438,GO:0031323,GO:0031326,GO:0032774,GO:0034641,GO:0034645,GO:0034654,GO:0043170,GO:0043226,GO:0043227,GO:0043229,GO:0043231,GO:0044237,GO:0044238,GO:0044249,GO:0044260,GO:0044271,GO:…	0.483940907105428	4.56365197565109	3.13095117267835	0.0768189081921469	0.999974497893903	17.3831065902195	22.3758545573362	18.0482122679017	26.95300802506	18.8797092587186	24.4009257548559	29.8462362779196	30.6286577763175
TR21807|c0_g1	1630; 1616	AX22B	Auxin-induced protein 22B	VIGRR			GO:0005575,GO:0005634,GO:0006139,GO:0006351,GO:0006355,GO:0006725,GO:0006807,GO:0007165,GO:0008150,GO:0008152,GO:0009058,GO:0009059,GO:0009734,GO:0009755,GO:0009889,GO:0009987,GO:0010468,GO:0010556,GO:0016070,GO:0018130,GO:0019219,GO:0019222,GO:0019438,GO:0031323,GO:0031326,GO:0032774,GO:0034641,GO:0034645,GO:0034654,GO:0043170,GO:0043226,GO:0043227,GO:0043229,GO:0043231,GO:0044237,GO:0044238,GO:…	0.410766425967774	7.39421787099122	3.12446518203885	0.0771251753580691	0.999974497893903	130.652037287422	154.139347441912	193.865700375263	197.8866067134	138.984305968625	175.157978710274	156.550162897241	197.821295831224
TR51899|c0_g1	1695; 1621; 988	Y4276	Uncharacterized protein At4g22758	ARATH		AT4G22758		-0.343513476389274	6.68370376805239	3.12010329553835	0.0773318813033272	0.999974497893903	113.167571475103	95.5126542785858	101.008956098378	93.5923385281953	131.026742562058	89.3887246819553	100.612232803114	97.3226946565588
TR52769|c0_g1	1844	C7D55	Premnaspirodiene oxygenase	HYOMU			GO:0003674,GO:0003824,GO:0004497,GO:0005488,GO:0005506,GO:0005575,GO:0008150,GO:0008152,GO:0016021,GO:0016491,GO:0016705,GO:0020037,GO:0031224,GO:0043167,GO:0043169,GO:0044425,GO:0044699,GO:0044710,GO:0046872,GO:0046906,GO:0046914,GO:0055114,GO:0097159,GO:1901363	-0.542009756555312	4.07552942997489	3.11854521898216	0.0774058615819861	0.999974497893903	19.1062133659264	16.5620408186397	23.3231728582788	12.8324063942841	24.6918511586134	9.96371134989947	13.5923942284793	13.9955202492839
TR10042|c0_g1	432	COB21	Coatomer subunit beta'-1	ORYSJ	K17302		GO:0003674,GO:0005198,GO:0005575,GO:0006810,GO:0006886,GO:0006888,GO:0006890,GO:0006891,GO:0008104,GO:0008150,GO:0015031,GO:0016192,GO:0016482,GO:0030117,GO:0030120,GO:0030126,GO:0032991,GO:0033036,GO:0043234,GO:0044422,GO:0044424,GO:0044425,GO:0044431,GO:0044433,GO:0044444,GO:0044446,GO:0044464,GO:0044699,GO:0044765,GO:0045184,GO:0046907,GO:0048193,GO:0051179,GO:0051234,GO:0051649,GO:0071702,GO:…	1.56026120584418	3.62262300058608	3.11475274659826	0.0775862534459706	0.999974497893903	2.68601938566074	31.8538366187407	26.6363712456231	3.616855856304	7.21641779517138	16.5519613037106	0.76041366313171	8.34348322553463
TR1659|c0_g1	2112; 1982; 1973	COX3; YMF17; YMF19	Cytochrome c oxidase subunit 3; Putative ATP synthase protein YMF19; Uncharacterized mitochondrial protein ymf17	ARATH; HELAN; MARPO	K02262	ArthMp065,AT2G07687	GO:0000166,GO:0001882,GO:0001883,GO:0003674,GO:0003824,GO:0004129,GO:0005215,GO:0005488,GO:0005524,GO:0005575,GO:0005739,GO:0005743,GO:0006091,GO:0006139,GO:0006163,GO:0006164,GO:0006725,GO:0006753,GO:0006754,GO:0006793,GO:0006796,GO:0006807,GO:0006810,GO:0006811,GO:0006812,GO:0006818,GO:0008150,GO:0008152,GO:0008324,GO:0009055,GO:0009058,GO:0009060,GO:0009116,GO:0009117,GO:0009119,GO:0009123,GO:…	1.31123910148519	2.49372809971713	3.1109188959096	0.0777690733904825	0.999974497893903	3.49689316246398	3.32217927925516	4.22868741542625	3.5177639150354	1.75534486909574	6.34424069626252	19.8658069493159	1.77635449317834
TR24248|c0_g1	1413	PR1	Pathogenesis-related protein 1	ARATH	K13449	AT2G14610	GO:0001101,GO:0002376,GO:0005575,GO:0005576,GO:0005618,GO:0006950,GO:0006952,GO:0006955,GO:0007584,GO:0008150,GO:0009414,GO:0009415,GO:0009605,GO:0009607,GO:0009627,GO:0009628,GO:0009719,GO:0009814,GO:0009991,GO:0010033,GO:0010035,GO:0010243,GO:0010266,GO:0014070,GO:0030312,GO:0031667,GO:0033273,GO:0042221,GO:0043207,GO:0044464,GO:0045087,GO:0048046,GO:0050896,GO:0051704,GO:0051707,GO:0098542,GO:…	0.437376392337897	6.79828957766216	3.10964293818055	0.0778300211351635	0.999974497893903	80.7326204029728	141.534608411797	138.761979827853	138.629625834775	94.9836612499585	99.6777817085862	84.4059166076198	110.941412437593
TR24645|c2_g1	5442; 1122; 998; 795; 626; 241	FBL3; PME22; PME41	F-box/LRR-repeat protein 3; Probable pectinesterase/pectinesterase inhibitor 41; Putative pectinesterase/pectinesterase inhibitor 22	ARATH	K01051,K10268	AT4G02330,AT5G01720,AT3G05620	GO:0000272,GO:0003674,GO:0003824,GO:0004857,GO:0005488,GO:0005515,GO:0005575,GO:0005576,GO:0005618,GO:0005975,GO:0005976,GO:0006950,GO:0008150,GO:0008152,GO:0009056,GO:0009057,GO:0009266,GO:0009409,GO:0009605,GO:0009607,GO:0009620,GO:0009628,GO:0009719,GO:0009725,GO:0009741,GO:0009892,GO:0009987,GO:0010033,GO:0010393,GO:0014070,GO:0016043,GO:0016052,GO:0016787,GO:0016788,GO:0019222,GO:0030234,GO:…	-0.553143548143528	3.75752038778841	3.1041972702263	0.0780907189037552	0.999974497893903	15.761359036613	17.5391523713618	9.50364800580333	9.26509650861436	19.5038318788416	15.0472375488278	11.2161015311927	9.52771955432019
TR44558|c0_g1	1599; 1580	CHIT1	Chitotriosidase-1	MOUSE	K01183		GO:0000272,GO:0000323,GO:0003674,GO:0003824,GO:0004553,GO:0004568,GO:0005488,GO:0005575,GO:0005576,GO:0005615,GO:0005764,GO:0005773,GO:0005975,GO:0005976,GO:0006022,GO:0006026,GO:0006030,GO:0006032,GO:0006040,GO:0006807,GO:0008061,GO:0008150,GO:0008152,GO:0008843,GO:0009056,GO:0009057,GO:0016052,GO:0016787,GO:0016798,GO:0043170,GO:0043226,GO:0043227,GO:0043229,GO:0043231,GO:0044238,GO:0044421,GO:…	-1.0125201177347	5.81993763880075	3.09530028370307	0.0785186644947002	0.999974497893903	110.734950144693	70.7917319947166	100.616603657771	27.2007378782315	70.6818867289219	30.4604889839784	5.56052491165063	35.0964584712812
TR12322|c0_g1	1816; 1694; 383	ROGF2; ROGF3	Rop guanine nucleotide exchange factor 2; Rop guanine nucleotide exchange factor 3	ARATH		AT1G01700,AT4G00460	GO:0003674,GO:0005085,GO:0005088,GO:0005089,GO:0008150,GO:0009893,GO:0019222,GO:0043085,GO:0043087,GO:0043547,GO:0044093,GO:0048518,GO:0050789,GO:0050790,GO:0051336,GO:0051345,GO:0065007,GO:0065009	-0.648823046736828	3.98317073178587	3.08887948098763	0.0788290739315907	0.999974497893903	12.9739804288519	8.69629281922674	8.84972727145906	12.2874007173067	30.1139164209314	21.3508100354989	15.9686869257659	15.3412433501766
TR41953|c0_g2	3049; 2998; 2963; 2694	WRK41; WRK53	Probable WRKY transcription factor 41; Probable WRKY transcription factor 53	ARATH		AT4G11070,AT4G23810	GO:0000302,GO:0001071,GO:0001101,GO:0002376,GO:0003674,GO:0003676,GO:0003677,GO:0003700,GO:0005488,GO:0005575,GO:0005634,GO:0006139,GO:0006351,GO:0006355,GO:0006725,GO:0006807,GO:0006950,GO:0006952,GO:0006955,GO:0006979,GO:0007568,GO:0008150,GO:0008152,GO:0009058,GO:0009059,GO:0009507,GO:0009536,GO:0009605,GO:0009607,GO:0009617,GO:0009719,GO:0009751,GO:0009814,GO:0009816,GO:0009889,GO:0009891,GO:…	0.504875845094798	5.27069748021392	3.08848713639225	0.0788480843638713	0.999974497893903	34.1073782367864	63.2679730387564	36.7067505545248	34.2858116789366	24.5358205035827	35.2593377157667	31.2244860423458	48.8228341003865
TR25297|c0_g1	715; 695	GASA4	Gibberellin-regulated protein 4	ARATH			GO:0001101,GO:0005575,GO:0005576,GO:0005623,GO:0007165,GO:0008150,GO:0009719,GO:0009725,GO:0009739,GO:0009740,GO:0009755,GO:0009987,GO:0010033,GO:0010476,GO:0019725,GO:0033993,GO:0042221,GO:0042592,GO:0044699,GO:0044763,GO:0045454,GO:0050789,GO:0050794,GO:0050896,GO:0065007,GO:0065008,GO:1901700	-0.829275066469999	2.71034491330534	3.0883060828952	0.0788568586874751	0.999974497893903	7.09514554702837	2.39392330416916	5.27496059037708	2.57639047298367	12.0533681011241	5.0835261989283	10.9309464075183	6.08266841603493
TR24918|c0_g1	3767; 3601; 3525; 464; 463; 290	DPE2	4-alpha-glucanotransferase DPE2	ARATH; ORYSJ	K00705	AT2G40840	GO:0000023,GO:0000025,GO:0000271,GO:0000272,GO:0001871,GO:0003674,GO:0003824,GO:0004133,GO:0004134,GO:0005488,GO:0005575,GO:0005829,GO:0005975,GO:0005976,GO:0005977,GO:0005982,GO:0005983,GO:0005984,GO:0006073,GO:0006091,GO:0006112,GO:0007623,GO:0008150,GO:0008152,GO:0009056,GO:0009057,GO:0009058,GO:0009059,GO:0009250,GO:0009251,GO:0009311,GO:0009313,GO:0009664,GO:0009893,GO:0009987,GO:0010297,GO:…	-0.463175450635701	4.80031633071118	3.08489488445812	0.0790223709457397	0.999974497893903	24.4275725261977	27.6034013643995	19.617622030328	30.1734961162895	45.4439282777009	24.7669396411787	27.3273660187958	22.7158059430685
TR19773|c0_g2	1279; 1191							1.37739873145606	3.7584973755176	3.08012254280528	0.0792545544581117	0.999974497893903	3.69961160666479	22.1804322467918	1.17705732181968	22.9893303743158	8.50367069917493	32.5345676731411	5.2278439340305	11.1425872753914
TR2266|c0_g1	3378; 3343; 2724; 2380; 1619; 1317; 1236	RSLE2; TRA1; TRAC9	Putative AC transposase; Putative AC9 transposase; Zinc finger BED domain-containing protein RICESLEEPER 2	MAIZE; ORYSJ			GO:0003674,GO:0003676,GO:0003677,GO:0005488,GO:0005575,GO:0005634,GO:0006139,GO:0006259,GO:0006310,GO:0006351,GO:0006355,GO:0006725,GO:0006807,GO:0008150,GO:0008152,GO:0009058,GO:0009059,GO:0009791,GO:0009889,GO:0009987,GO:0010468,GO:0010556,GO:0016070,GO:0018130,GO:0019219,GO:0019222,GO:0019438,GO:0031323,GO:0031326,GO:0032196,GO:0032501,GO:0032502,GO:0032774,GO:0034641,GO:0034645,GO:0034654,GO:…	0.413442831039867	6.03425734050045	3.06947531698459	0.0797752154909023	0.999974497893903	52.3013586038091	71.4268545039859	87.8869466958693	60.1488083500419	52.5043154178415	61.5310011118282	53.9893700823514	83.8116347235963
TR19142|c1_g1	1996; 1968; 1611; 1400; 1308; 899; 452; 409	WRK25; WRK26; WRK33	Probable WRKY transcription factor 25; Probable WRKY transcription factor 26; Probable WRKY transcription factor 33	ARATH	K13424,K13423	AT2G38470,AT2G30250,AT5G07100	GO:0000975,GO:0001067,GO:0001071,GO:0001101,GO:0003674,GO:0003676,GO:0003677,GO:0003700,GO:0005488,GO:0005575,GO:0005634,GO:0006139,GO:0006351,GO:0006355,GO:0006725,GO:0006790,GO:0006807,GO:0006950,GO:0006952,GO:0006970,GO:0008150,GO:0008152,GO:0009058,GO:0009059,GO:0009266,GO:0009403,GO:0009404,GO:0009408,GO:0009409,GO:0009414,GO:0009415,GO:0009605,GO:0009607,GO:0009617,GO:0009620,GO:0009628,GO:…	0.470274755261351	7.12734865439581	3.06819856368591	0.0798378971795407	0.999974497893903	113.268930697203	190.145908159722	110.251035810443	196.747049388811	103.526339612891	157.9553260531	116.723497290717	129.189417685698
TR49243|c0_g1	2023; 2009; 1457	DTX40	Protein DETOXIFICATION 40 {ECO:0000303|PubMed:11739388}	ARATH	K03327	AT3G21690	GO:0003674,GO:0005215,GO:0005575,GO:0005773,GO:0005774,GO:0006810,GO:0006855,GO:0008150,GO:0009987,GO:0015238,GO:0015291,GO:0015297,GO:0015893,GO:0016020,GO:0016021,GO:0022804,GO:0022857,GO:0031090,GO:0031224,GO:0043226,GO:0043227,GO:0043229,GO:0043231,GO:0044422,GO:0044424,GO:0044425,GO:0044437,GO:0044444,GO:0044446,GO:0044464,GO:0044699,GO:0044763,GO:0044765,GO:0051179,GO:0051234,GO:0055085,GO:…	0.921808967196616	6.60847599480621	3.06716035600084	0.0798889066945895	0.999974497893903	47.9935916645419	122.725211021896	30.9086533766723	233.262429746291	68.69249587728	76.2122247743331	146.902414546257	53.2906347953502
TR4694|c0_g1	1323; 1317; 1311; 1305	AZF2; ZAT10	Zinc finger protein AZF2; Zinc finger protein ZAT10	ARATH		AT1G27730	GO:0001071,GO:0001101,GO:0003674,GO:0003676,GO:0003677,GO:0003700,GO:0005488,GO:0005575,GO:0005634,GO:0006139,GO:0006351,GO:0006355,GO:0006725,GO:0006807,GO:0006950,GO:0006970,GO:0006979,GO:0008150,GO:0008152,GO:0009058,GO:0009059,GO:0009266,GO:0009314,GO:0009409,GO:0009414,GO:0009415,GO:0009416,GO:0009611,GO:0009628,GO:0009642,GO:0009644,GO:0009651,GO:0009719,GO:0009725,GO:0009737,GO:0009889,GO:…	0.612826955480353	6.08160619785223	3.06664002068838	0.0799144851687124	0.999974497893903	63.8056303122052	76.556690155777	87.6689731177546	69.215720976119	33.0784988665153	58.2775443445141	36.7850109539964	115.839844524842
TR53365|c0_g1	2331; 2282; 2092; 611	ASOL	L-ascorbate oxidase homolog	BRANA; TOBAC			GO:0003674,GO:0003824,GO:0005488,GO:0005507,GO:0005575,GO:0005615,GO:0008150,GO:0008152,GO:0016491,GO:0043167,GO:0043169,GO:0044421,GO:0044699,GO:0044710,GO:0046872,GO:0046914,GO:0055114	-0.527401177868581	3.09273443845296	3.06369769358523	0.0800592892934061	0.999974497893903	8.71689310063486	7.81689242177685	7.01874921529512	6.9859818594365	13.1455826863392	8.13364191828529	7.27145565369697	8.34348322553463
TR13035|c0_g3	1572							-0.557262084851046	6.85427489021924	3.06262605397048	0.0801120993596488	0.999974497893903	113.674367585605	90.9690855584281	58.1553506410167	124.310840321462	190.630452783798	90.8934484368381	172.946582508518	83.2195165592035
TR54473|c0_g1	816	FA32A	Protein FAM32A-like	DANRE	K13120		GO:0005575,GO:0005634,GO:0006915,GO:0007049,GO:0008150,GO:0008219,GO:0009987,GO:0012501,GO:0016265,GO:0043226,GO:0043227,GO:0043229,GO:0043231,GO:0044424,GO:0044464,GO:0044699,GO:0044763	-0.851266897805329	2.08902191918364	3.05674819615122	0.080402426959707	0.999974497893903	4.61184460556844	2.24735657126084	3.05163009360657	3.5177639150354	7.84054041529431	3.33479318649697	6.08330930505368	2.47613050564254
TR21271|c2_g1	2042; 2018; 1930; 1906; 1844; 1820; 1769; 1745; 1732; 1708	CCH; HIP26	Copper transport protein CCH; Heavy metal-associated isoprenylated plant protein 26	ARATH	K07213	AT3G56240	GO:0000041,GO:0003674,GO:0005488,GO:0005507,GO:0005575,GO:0005576,GO:0006810,GO:0006811,GO:0006812,GO:0006825,GO:0006873,GO:0006875,GO:0006878,GO:0006950,GO:0006970,GO:0008150,GO:0009507,GO:0009536,GO:0009628,GO:0009651,GO:0009987,GO:0010035,GO:0010038,GO:0016530,GO:0016531,GO:0019725,GO:0030001,GO:0030003,GO:0042221,GO:0042592,GO:0043167,GO:0043169,GO:0043226,GO:0043227,GO:0043229,GO:0043231,GO:…	-0.540248222380626	3.47146056813202	3.05136156824192	0.0806694872349247	0.999974497893903	11.4029124862956	8.64743724159064	7.80345409650824	8.96782068480855	17.2803950446536	10.0043795594909	14.0676527679366	9.74303525046302
TR28363|c0_g1	1906	C734A	Cytochrome P450 734A1	ARATH	K15639	AT2G26710	GO:0003674,GO:0003824,GO:0004497,GO:0005488,GO:0005506,GO:0005575,GO:0006066,GO:0006629,GO:0008150,GO:0008152,GO:0008202,GO:0008395,GO:0009719,GO:0009725,GO:0009741,GO:0010033,GO:0010268,GO:0010817,GO:0014070,GO:0016021,GO:0016128,GO:0016131,GO:0016491,GO:0016705,GO:0020037,GO:0031224,GO:0033993,GO:0040008,GO:0042221,GO:0042445,GO:0042592,GO:0043167,GO:0043169,GO:0044238,GO:0044281,GO:0044425,GO:…	0.659738685688993	7.09322740972997	3.04940425947149	0.0807667642036137	0.999974497893903	68.4174749177736	124.337445083888	69.1412189780004	229.249206124913	121.742918587729	205.618467694252	162.395842932566	110.672267817414
TR44822|c0_g1	1431							-0.446727663050208	5.00070243989481	3.04875807349775	0.0807989069913993	0.999974497893903	35.9825238456439	24.8674890167776	31.9549265516231	37.159477975726	43.7665987361205	18.6667082024647	33.2680977620123	29.7135660677104
TR7679|c0_g1	1437; 1365	CDI	Protein CDI {ECO:0000305}	ARATH		AT1G64980	GO:0000902,GO:0000904,GO:0003006,GO:0003674,GO:0003824,GO:0005575,GO:0005829,GO:0007338,GO:0008150,GO:0009566,GO:0009653,GO:0009826,GO:0009846,GO:0009860,GO:0009932,GO:0009987,GO:0016043,GO:0016049,GO:0016740,GO:0022414,GO:0032501,GO:0032502,GO:0032989,GO:0040007,GO:0044424,GO:0044444,GO:0044464,GO:0044699,GO:0044702,GO:0044707,GO:0044763,GO:0044767,GO:0048588,GO:0048589,GO:0048869,GO:0060560,GO:…	-0.525687247192373	4.3735686297028	3.04837034547581	0.080818200102998	0.999974497893903	17.3324269791693	16.3666185080953	14.7786085961804	18.8770148116688	36.1210966396146	21.5948192930474	24.095607950486	15.7718747424622
TR36019|c3_g1	278	RL23	60S ribosomal protein L23	ARATH	K02894	AT1G04480,AT2G33370	GO:0003674,GO:0003676,GO:0003723,GO:0003735,GO:0005198,GO:0005488,GO:0005575,GO:0005730,GO:0006412,GO:0008150,GO:0008152,GO:0009058,GO:0009059,GO:0009987,GO:0015934,GO:0019538,GO:0019843,GO:0022625,GO:0030529,GO:0032991,GO:0034645,GO:0043170,GO:0043226,GO:0043228,GO:0043229,GO:0043232,GO:0044237,GO:0044238,GO:0044249,GO:0044260,GO:0044267,GO:0044391,GO:0044422,GO:0044424,GO:0044428,GO:0044444,GO:…	-0.511051264196482	3.47415941596807	3.04366389959831	0.0810527865668885	0.999974497893903	13.2780580951531	9.42912648376832	8.50096954647545	9.21555053798006	15.0959658742234	9.80103851153377	14.0201269139909	8.77411461782029
TR26125|c0_g1	1904	DTX40	Protein DETOXIFICATION 40 {ECO:0000303|PubMed:11739388}	ARATH	K03327	AT3G21690	GO:0003674,GO:0005215,GO:0005575,GO:0005773,GO:0005774,GO:0006810,GO:0006855,GO:0008150,GO:0009987,GO:0015238,GO:0015291,GO:0015297,GO:0015893,GO:0016020,GO:0016021,GO:0022804,GO:0022857,GO:0031090,GO:0031224,GO:0043226,GO:0043227,GO:0043229,GO:0043231,GO:0044422,GO:0044424,GO:0044425,GO:0044437,GO:0044444,GO:0044446,GO:0044464,GO:0044699,GO:0044763,GO:0044765,GO:0051179,GO:0051234,GO:0055085,GO:…	0.533004984870489	4.96541445310929	3.04210502772324	0.0811306482544001	0.999974497893903	22.7044657504908	34.2966155005459	25.5900980706723	45.0868332772143	23.9507055472175	32.046549158044	45.719871495794	19.8090440451403
TR2596|c0_g1	2527; 2509; 1742; 1735; 509; 410	IQD31	Protein IQ-DOMAIN 31	ARATH		AT1G74690	GO:0003674,GO:0005488,GO:0005515,GO:0005575,GO:0005829,GO:0005875,GO:0005886,GO:0016020,GO:0032991,GO:0043234,GO:0044422,GO:0044424,GO:0044430,GO:0044444,GO:0044446,GO:0044464	-0.380385140937306	5.78861241781078	3.03465701004092	0.0815037730324872	0.999974497893903	54.3792226568675	48.4158774373803	45.0769359541314	47.2668559851235	79.1465497643391	48.923856138486	60.785567196591	57.4354619460997
TR50617|c0_g1	1320; 1317	PME3	Pectinesterase 3	CITSI			GO:0000272,GO:0003674,GO:0003824,GO:0004857,GO:0005575,GO:0005576,GO:0005618,GO:0005975,GO:0005976,GO:0008150,GO:0008152,GO:0009056,GO:0009057,GO:0009987,GO:0010393,GO:0016043,GO:0016052,GO:0016787,GO:0016788,GO:0030234,GO:0030312,GO:0030599,GO:0042545,GO:0043170,GO:0044238,GO:0044464,GO:0045229,GO:0045330,GO:0045488,GO:0045490,GO:0052689,GO:0071554,GO:0071555,GO:0071704,GO:0071840,GO:1901575	-0.82647520068509	2.5371748137156	3.02723818022994	0.0818772766799858	0.999974497893903	4.66252421661865	3.46874601216348	3.70555082795084	3.91413168010981	12.2093987561548	9.02834252929667	5.56052491165063	2.85293297389249
TR4639|c0_g1	1599; 1470; 1135	XTH32	Probable xyloglucan endotransglucosylase/hydrolase protein 32	ARATH			GO:0003674,GO:0003824,GO:0004553,GO:0005575,GO:0005576,GO:0005618,GO:0005975,GO:0005976,GO:0006073,GO:0008150,GO:0008152,GO:0009056,GO:0009987,GO:0010383,GO:0010410,GO:0010411,GO:0016043,GO:0016740,GO:0016757,GO:0016758,GO:0016762,GO:0016787,GO:0016798,GO:0016998,GO:0030312,GO:0042546,GO:0043170,GO:0044036,GO:0044042,GO:0044085,GO:0044237,GO:0044238,GO:0044248,GO:0044260,GO:0044262,GO:0044264,GO:…	-0.769646875351089	6.47558275257709	3.02351340073051	0.0820654981190865	0.999974497893903	54.7339799342189	64.4405069020229	23.148793995787	120.248070729449	202.87885920371	72.1454038151905	96.2873800940527	77.1368481431686
TR7066|c0_g1	4054; 3941; 1125	P2SAF; Y3475	Photosystem II stability/assembly factor HCF136, chloroplastic; Probable LRR receptor-like serine/threonine-protein kinase At3g47570	ARATH; ORYSJ		AT3G47570,AT5G23120	GO:0000166,GO:0001882,GO:0001883,GO:0003674,GO:0003824,GO:0004672,GO:0004674,GO:0005488,GO:0005515,GO:0005524,GO:0005575,GO:0005886,GO:0006081,GO:0006098,GO:0006139,GO:0006351,GO:0006355,GO:0006364,GO:0006461,GO:0006464,GO:0006468,GO:0006629,GO:0006720,GO:0006721,GO:0006725,GO:0006732,GO:0006733,GO:0006739,GO:0006753,GO:0006778,GO:0006779,GO:0006793,GO:0006796,GO:0006807,GO:0006996,GO:0008150,GO:…	-0.570953194589163	2.69491206227519	3.0194398940139	0.082271876268301	0.999974497893903	7.6019416575304	4.49471314252169	6.71358620593446	5.99506244675047	9.28382397432859	4.96152157015402	6.93877467607685	5.00608993532078
TR49263|c0_g1	2167; 2152; 1636; 1616; 1538; 1189; 1111	ARP1	Probable RNA-binding protein ARP1	ARATH			GO:0000166,GO:0001101,GO:0003674,GO:0003676,GO:0003723,GO:0005488,GO:0005575,GO:0005634,GO:0006950,GO:0006970,GO:0008150,GO:0009414,GO:0009415,GO:0009628,GO:0009651,GO:0009719,GO:0009725,GO:0009737,GO:0010029,GO:0010033,GO:0010035,GO:0033993,GO:0036094,GO:0042221,GO:0043226,GO:0043227,GO:0043229,GO:0043231,GO:0044424,GO:0044464,GO:0048580,GO:0050789,GO:0050793,GO:0050896,GO:0051239,GO:0065007,GO:…	-0.552172755617179	4.14849724599337	3.01710653276743	0.0823903448311577	0.999974497893903	16.9776697018179	12.4581722972069	13.6451459899837	11.1478433927178	29.29475548202	24.319589335673	16.0637386336574	17.0637689193192
TR31169|c0_g1	1255	PER1	Cationic peroxidase 1	ARAHY			GO:0003674,GO:0003824,GO:0004601,GO:0005488,GO:0005575,GO:0005576,GO:0006950,GO:0006979,GO:0008150,GO:0008152,GO:0009056,GO:0009987,GO:0016209,GO:0016491,GO:0016684,GO:0020037,GO:0042743,GO:0042744,GO:0043167,GO:0043169,GO:0044237,GO:0044248,GO:0044699,GO:0044710,GO:0044712,GO:0044763,GO:0046872,GO:0046906,GO:0050896,GO:0055114,GO:0072593,GO:0097159,GO:1901363	1.52273984983395	4.36898347283983	3.01702261014837	0.0823946091487766	0.999974497893903	4.96660188291986	25.6980338365914	31.7369529735084	57.3246880238867	12.1313834286395	14.2338733569993	0.52278439340305	18.032689551962
TR53909|c0_g4	308							0.869754737119899	2.51966930653866	3.01318188509722	0.0825900211626385	0.999974497893903	4.91592227186966	3.90844621088842	7.93423824337709	3.76549376820691	2.06740617915721	9.06901073888809	8.26949858655734	5.1675767074279
TR13138|c0_g1	4293; 4113; 1979; 961; 415							-0.662510353104542	3.33800273070884	2.9909189984922	0.0837326365261033	0.999974497893903	6.84174749177736	7.47490337832411	5.75450246222954	12.4360386292096	20.7520771190874	9.47569283480236	9.5526966430921	7.69753613710615
TR51766|c0_g2	1906; 1413; 1407; 1382	BT1; BT2	BTB/POZ and TAZ domain-containing protein 1; BTB/POZ and TAZ domain-containing protein 2	ARATH	K00517	AT3G48360,AT5G63160	GO:0000302,GO:0000988,GO:0000989,GO:0001101,GO:0003674,GO:0003712,GO:0003824,GO:0004402,GO:0005488,GO:0005515,GO:0005516,GO:0005575,GO:0005634,GO:0005737,GO:0006275,GO:0006355,GO:0006464,GO:0006950,GO:0006970,GO:0006979,GO:0007165,GO:0007275,GO:0007623,GO:0008080,GO:0008150,GO:0008152,GO:0008270,GO:0009266,GO:0009409,GO:0009553,GO:0009555,GO:0009611,GO:0009628,GO:0009651,GO:0009719,GO:0009725,GO:…	1.21536248925957	4.37813479090278	2.98973966900672	0.0837936385101538	0.999974497893903	16.9269900907677	33.9057708794571	36.8811294170166	22.2956867854356	3.90076637576831	16.0639427886134	2.18618928150366	33.6430775223171
TR47985|c0_g1	1613	ATL12	Putative RING-H2 finger protein ATL12	ARATH		AT2G20030	GO:0000151,GO:0000152,GO:0003674,GO:0003824,GO:0004842,GO:0005488,GO:0005515,GO:0005575,GO:0005680,GO:0006464,GO:0008150,GO:0008152,GO:0008270,GO:0009987,GO:0016021,GO:0016567,GO:0016740,GO:0019538,GO:0019787,GO:0031224,GO:0031461,GO:0032446,GO:0032991,GO:0036211,GO:0043167,GO:0043169,GO:0043170,GO:0043234,GO:0043412,GO:0044237,GO:0044238,GO:0044260,GO:0044267,GO:0044422,GO:0044424,GO:0044425,GO:…	0.552889855078407	3.25575189650488	2.98846133864433	0.0838598156508369	0.999974497893903	5.47339799342189	11.4810607444847	8.32659068398365	11.6928490696951	8.50367069917493	11.0210847992766	9.6952742049293	9.47389063028449
TR7064|c0_g1	2464; 1207	FB253; FB341	F-box protein At5g07610; F-box protein At5g49610	ARATH		AT5G07610,AT5G49610	GO:0003674,GO:0005488,GO:0005515,GO:0006464,GO:0008150,GO:0008152,GO:0009987,GO:0016567,GO:0019538,GO:0032446,GO:0036211,GO:0043170,GO:0043412,GO:0044237,GO:0044238,GO:0044260,GO:0044267,GO:0070647,GO:0071704	0.376420208458758	5.53354593436357	2.98548094590993	0.0840143252929822	0.999974497893903	40.2396111738609	55.1579471511629	42.2432794386396	49.3477867517642	35.3409433644609	52.9500088880372	40.5395534157093	54.0442397318501
TR29107|c1_g2	642; 607	MLP31	MLP-like protein 31	ARATH		AT1G70840	GO:0006950,GO:0006952,GO:0008150,GO:0009607,GO:0050896	-0.491573354873765	8.03196123875341	2.98116092351734	0.0842388304573007	0.999974497893903	231.403104055225	300.950358238409	246.440927416542	252.238536499228	436.456749784717	224.93586725018	230.690495052582	169.884084256692
TR37108|c0_g1	1591	HHT1	Omega-hydroxypalmitate O-feruloyl transferase	ARATH	K15400	AT5G41040	GO:0000271,GO:0003674,GO:0003824,GO:0005975,GO:0005976,GO:0006725,GO:0008150,GO:0008152,GO:0009058,GO:0009059,GO:0009698,GO:0009699,GO:0009987,GO:0010345,GO:0010383,GO:0010393,GO:0016051,GO:0016740,GO:0016746,GO:0016747,GO:0019438,GO:0019748,GO:0033692,GO:0034637,GO:0034645,GO:0043170,GO:0044036,GO:0044038,GO:0044237,GO:0044238,GO:0044249,GO:0044260,GO:0044262,GO:0044264,GO:0044550,GO:0044699,GO:…	0.925727884122327	3.03600188987139	2.97608607742537	0.084503391257104	0.999974497893903	5.87883488182351	4.83670218597442	18.4405647085083	13.2783201299928	3.82275104825295	3.70080707281981	5.89320588927075	9.09708816203454
TR40958|c0_g1	580	PIP12	Aquaporin PIP1-2	ARATH			GO:0003674,GO:0005215,GO:0005575,GO:0005886,GO:0006810,GO:0008150,GO:0016020,GO:0016021,GO:0031224,GO:0044425,GO:0044464,GO:0051179,GO:0051234	-0.456761872843738	4.29125006468002	2.96367757598671	0.0851540594461107	0.999974497893903	21.0827181968843	14.6566732908316	20.489516342787	15.7556186617078	27.8124642592281	14.7218918720964	19.9133328032616	21.4239117662115
TR47831|c0_g1	2013; 1048; 936; 936	HACD2; TIP13	Aquaporin TIP1-3; Very-long-chain (3R)-3-hydroxyacyl-CoA dehydratase 2 {ECO:0000305}	ARATH; BOVIN	K09873,K10703	AT4G01470	GO:0000038,GO:0000325,GO:0003674,GO:0003824,GO:0005215,GO:0005372,GO:0005488,GO:0005515,GO:0005575,GO:0005773,GO:0005774,GO:0005783,GO:0005789,GO:0006082,GO:0006629,GO:0006631,GO:0006633,GO:0006643,GO:0006665,GO:0006807,GO:0006810,GO:0006811,GO:0006833,GO:0008150,GO:0008152,GO:0008610,GO:0008643,GO:0009058,GO:0009705,GO:0009987,GO:0015144,GO:0015166,GO:0015168,GO:0015204,GO:0015250,GO:0015254,GO:…	-0.69840926919439	8.82446871813063	2.96221082806343	0.0852313290475954	0.999974497893903	345.837665806583	263.67355250206	209.385419137034	396.12003522124	926.939113873825	310.013761715444	618.073730564243	555.891298516749
TR45886|c0_g1	818	GASA6	Gibberellin-regulated protein 6	ARATH		AT1G74670	GO:0005575,GO:0005576,GO:0007165,GO:0008150,GO:0009628,GO:0009740,GO:0009743,GO:0009744,GO:0009746,GO:0009749,GO:0009750,GO:0009755,GO:0010033,GO:0010476,GO:0034284,GO:0034285,GO:0042221,GO:0050789,GO:0050794,GO:0050896,GO:0065007,GO:0080167,GO:1901700	-0.594937433173494	5.24591958329212	2.95912185334131	0.0853943071462411	0.999974497893903	47.0813586656383	22.5712768678806	17.0455338085739	32.056243000393	54.2986679506949	62.5477063516138	37.5929504710739	29.4982503715676
TR34142|c0_g1	1645; 1567; 1469; 1391; 1237; 1090							-0.521948490641931	3.82913926164467	2.95899689925398	0.0854009069665824	0.999974497893903	13.8862134277555	11.3344940115764	9.41645857455743	11.6928490696951	22.6244449794562	16.307952046162	15.6835318020915	11.8961922118913
TR1207|c1_g1	1099; 1049	CASP1	Casparian strip membrane protein 1	RICCO			GO:0005575,GO:0005886,GO:0008150,GO:0009987,GO:0016020,GO:0016021,GO:0016043,GO:0031224,GO:0044425,GO:0044464,GO:0045229,GO:0071554,GO:0071555,GO:0071840	-0.61093519129388	3.86312783015747	2.95128584454716	0.0858092587597269	0.999974497893903	16.3695143692155	12.6047390301152	5.92888132472134	10.9992054808149	22.6244449794562	12.0784582486537	19.8658069493159	15.1797565780695
TR35962|c1_g6	3174; 3043; 2933; 2802	ESAG8; SNC1	Protein SUPPRESSOR OF npr1-1, CONSTITUTIVE 1; Putative adenylate cyclase regulatory protein	ARATH; TRYBB			GO:0003674,GO:0003676,GO:0003677,GO:0005488,GO:0006139,GO:0006163,GO:0006164,GO:0006171,GO:0006725,GO:0006753,GO:0006793,GO:0006796,GO:0006807,GO:0008150,GO:0008152,GO:0008270,GO:0009058,GO:0009117,GO:0009150,GO:0009152,GO:0009165,GO:0009187,GO:0009190,GO:0009259,GO:0009260,GO:0009987,GO:0018130,GO:0019438,GO:0019637,GO:0019693,GO:0034641,GO:0034654,GO:0043167,GO:0043169,GO:0044237,GO:0044238,GO:…	0.539337942014818	5.11265975113662	2.94710780770691	0.086031395634712	0.999974497893903	28.0765045218123	52.2266124929966	41.8073322824101	38.5467651534865	23.4436059183676	38.3501216447151	18.1073503533238	35.5270898635668
TR38420|c0_g1	1949; 1917; 1656; 1624; 1180	SPS1; SPS2	Solanesyl diphosphate synthase 1; Solanesyl diphosphate synthase 2, chloroplastic	ARATH	K05356	AT1G78510,AT1G17050	GO:0003674,GO:0003824,GO:0005488,GO:0005575,GO:0005783,GO:0006629,GO:0006720,GO:0006732,GO:0008150,GO:0008152,GO:0008299,GO:0008610,GO:0009058,GO:0009108,GO:0009507,GO:0009532,GO:0009536,GO:0009570,GO:0009987,GO:0010236,GO:0015979,GO:0016740,GO:0016765,GO:0042180,GO:0042181,GO:0043167,GO:0043169,GO:0043226,GO:0043227,GO:0043229,GO:0043231,GO:0044237,GO:0044238,GO:0044249,GO:0044255,GO:0044281,GO:…	-0.445038996444554	5.97509866226479	2.94451913360944	0.0861693417948329	0.999974497893903	78.4013582946635	41.77151887887	59.68116568782	48.2082294271753	78.4444118167008	54.0073823374143	90.9644844521307	50.9759910618148
TR10684|c0_g1	1146; 1010							0.563369410502145	3.18034406218945	2.94398357139487	0.0861979108907857	0.999974497893903	7.29786399122918	9.57569321667664	8.58815897772136	10.2064699506661	5.92916489116784	11.7531125719222	11.2636273851384	7.15924689674907
TR12730|c0_g1	2405; 2397; 2324; 2246	CRK10; CRK15; CRK25; Y4119	Cysteine-rich receptor-like protein kinase 10; Cysteine-rich receptor-like protein kinase 15; Cysteine-rich receptor-like protein kinase 25; G-type lectin S-receptor-like serine/threonine-protein kinase At4g11900	ARATH		AT4G05200,AT4G23180,AT4G11900	GO:0000166,GO:0001882,GO:0001883,GO:0003674,GO:0003824,GO:0004672,GO:0004674,GO:0005488,GO:0005515,GO:0005516,GO:0005524,GO:0005575,GO:0005886,GO:0005911,GO:0006464,GO:0006468,GO:0006793,GO:0006796,GO:0006950,GO:0006952,GO:0008037,GO:0008150,GO:0008152,GO:0009506,GO:0009605,GO:0009607,GO:0009617,GO:0009987,GO:0016020,GO:0016021,GO:0016301,GO:0016310,GO:0016740,GO:0016772,GO:0016773,GO:0017076,GO:…	0.52986839279008	4.03470669232108	2.94358632833594	0.0862191080940615	0.999974497893903	13.9875726498559	22.9621214889695	13.4271724118689	19.3724745180118	10.4930615508168	19.2767313463361	18.3449796230525	12.5421393003198
TR43166|c0_g2	2023; 1533	DTX27	Protein DETOXIFICATION 27 {ECO:0000303|PubMed:11739388}	ARATH	K03327	AT5G65380	GO:0003674,GO:0005215,GO:0005575,GO:0006810,GO:0006855,GO:0008150,GO:0009987,GO:0015238,GO:0015291,GO:0015297,GO:0015893,GO:0016020,GO:0016021,GO:0022804,GO:0022857,GO:0031224,GO:0044425,GO:0044699,GO:0044763,GO:0044765,GO:0051179,GO:0051234,GO:0055085,GO:0090484,GO:1902578	0.604875542393452	8.0390369114103	2.9408149632757	0.0863671473786823	0.999974497893903	253.600773695214	292.205209841546	256.554901441067	395.277753720456	124.59047804204	274.957765047634	348.74471625378	157.557260652515
TR42829|c0_g1	1284	DHE1	Glutamate dehydrogenase 1	ARATH	K00261	AT5G18170	GO:0000166,GO:0001882,GO:0001883,GO:0003674,GO:0003824,GO:0004353,GO:0005488,GO:0005507,GO:0005524,GO:0005575,GO:0005739,GO:0006082,GO:0006520,GO:0006807,GO:0006950,GO:0006970,GO:0008150,GO:0008152,GO:0008270,GO:0009314,GO:0009416,GO:0009628,GO:0009642,GO:0009646,GO:0009651,GO:0009987,GO:0010035,GO:0010038,GO:0016491,GO:0016638,GO:0016639,GO:0017076,GO:0019752,GO:0030554,GO:0032549,GO:0032550,GO:…	0.702367665205629	5.50370685517216	2.93144804137827	0.0868695445252915	0.999974497893903	30.1543685748706	72.7948106777969	28.6417281642788	85.6649832267071	31.4401769886926	47.8664826891089	20.7687981742848	45.0009804938513
TR21486|c0_g2	1078; 1050	RER1A	Protein RER1A	ARATH		AT4G39220	GO:0005575,GO:0005794,GO:0006810,GO:0006890,GO:0008150,GO:0016021,GO:0016192,GO:0031224,GO:0043226,GO:0043227,GO:0043229,GO:0043231,GO:0044424,GO:0044425,GO:0044444,GO:0044464,GO:0044699,GO:0044765,GO:0046907,GO:0048193,GO:0051179,GO:0051234,GO:0051649,GO:1902578,GO:1902582	-0.39557688990127	5.04535794017077	2.9296667755929	0.0869654406922819	0.999974497893903	31.3199996290252	33.7592041465488	25.9824505112788	27.3989217607687	48.9156103521347	32.0872173676355	33.6958304475239	30.1980263840318
TR34946|c1_g1	907; 814							0.622414496149732	2.78553694892619	2.92642912655864	0.0871400362962906	0.999974497893903	4.40912616136763	9.2337041732239	5.10058172788527	8.22463112529403	5.26603460728723	9.35368820602808	5.89320588927075	6.94393120060624
TR9331|c0_g1	2338	ROMT	Trans-resveratrol di-O-methyltransferase	VITVI			GO:0003674,GO:0003824,GO:0005488,GO:0005515,GO:0006725,GO:0008150,GO:0008152,GO:0008168,GO:0008171,GO:0008757,GO:0009058,GO:0009987,GO:0016740,GO:0016741,GO:0019438,GO:0044237,GO:0044249,GO:0046983	-0.490297064783127	5.49118623402689	2.92468728820914	0.087234124824946	0.999974497893903	38.4151451760536	34.1989043452737	57.1526721816888	44.0463678938939	76.0259366637245	35.3406741349496	46.2901817431428	27.4527512582107
TR40636|c0_g1	1959	C81E8	Cytochrome P450 81E8 {ECO:0000303|PubMed:14617078}	MEDTR			GO:0003674,GO:0003824,GO:0004497,GO:0005488,GO:0005506,GO:0005575,GO:0008150,GO:0008152,GO:0016021,GO:0016491,GO:0016705,GO:0020037,GO:0031224,GO:0043167,GO:0043169,GO:0044425,GO:0044699,GO:0044710,GO:0046872,GO:0046906,GO:0046914,GO:0055114,GO:0097159,GO:1901363	0.646943120417529	8.30362809496867	2.92262616938206	0.0873456019995816	0.999974497893903	188.781551162005	228.008980827703	195.086352412706	452.998809509418	254.720044337671	470.205839296072	484.098348291225	253.04977189186
TR16542|c0_g1	1995; 1961							-1.24842698520369	2.49701784086364	2.91433944180337	0.087795355655403	0.999974497893903	4.56116499451824	0.732833664541579	1.08986789057378	1.13955732458893	14.9399352191926	9.27235178684523	5.70310247348782	6.67478658042771
TR35756|c0_g1	997	RETOL; FOX3	Reticuline oxidase-like protein; Flavin-dependent oxidoreductase FOX3 {ECO:0000303|PubMed:26352477}	ARATH; ARATH		AT4G20830	GO:0000166,GO:0003674,GO:0003824,GO:0005488,GO:0005575,GO:0005576,GO:0005618,GO:0005739,GO:0005773,GO:0005829,GO:0005886,GO:0005911,GO:0006950,GO:0006979,GO:0008150,GO:0008152,GO:0009505,GO:0009506,GO:0016020,GO:0016491,GO:0016614,GO:0030054,GO:0030312,GO:0031224,GO:0031225,GO:0036094,GO:0043167,GO:0043168,GO:0043226,GO:0043227,GO:0043229,GO:0043231,GO:0044424,GO:0044425,GO:0044444,GO:0044464,GO:…	0.88236342344136	2.76080201088525	2.91361465725186	0.0878348117284224	0.999974497893903	4.35844655031743	5.12983565179106	5.66731303098364	6.63916006499639	3.82275104825295	16.2672838365706	2.94660294463537	8.55879892167746
TR31625|c0_g1	1109							0.853371501928852	3.16578712162869	2.91196578614692	0.087924645127831	0.999974497893903	3.750291217715	9.57569321667664	5.14417644350822	20.710215725138	7.29443312268675	11.7531125719222	5.89320588927075	6.94393120060624
TR19692|c0_g1	1996	Y1720	UPF0392 protein At1g27200	ARATH		AT1G27200	GO:0005575,GO:0005794,GO:0016021,GO:0031224,GO:0043226,GO:0043227,GO:0043229,GO:0043231,GO:0044424,GO:0044425,GO:0044444,GO:0044464	0.871962599445632	2.21217405018647	2.91115554795121	0.0879688248008064	0.999974497893903	2.99009705196196	7.62147011123243	3.00803537798362	5.89597050548187	2.61351347176477	6.34424069626252	3.32680977620123	4.57545854303512
TR12529|c0_g1	832; 829							-0.712996721216799	2.33212071942863	2.91057498328306	0.0880004959088556	0.999974497893903	4.66252421661865	3.6641683227079	5.62371831536069	4.21140750391562	9.24481631057091	4.43283484546548	4.03969758538721	3.49888006232098
TR45237|c0_g1	761							0.9912932674234	2.57469097854904	2.90564725917594	0.0882698123518151	0.999974497893903	2.63533977461054	8.54972608631843	2.52849350613116	14.5665153664846	4.09580469455673	6.01889501953111	4.99021466430184	3.60653791039239
TR46843|c0_g1	1437; 1437; 1371; 1371	LAC7; LAC8	Laccase-7; Laccase-8	ARATH	K05909	AT5G01040	GO:0003006,GO:0003674,GO:0003824,GO:0005488,GO:0005507,GO:0005575,GO:0005576,GO:0006725,GO:0008150,GO:0008152,GO:0009056,GO:0009698,GO:0009808,GO:0009987,GO:0010035,GO:0010038,GO:0010228,GO:0016491,GO:0016679,GO:0016682,GO:0016722,GO:0019439,GO:0019748,GO:0022414,GO:0032502,GO:0042221,GO:0043167,GO:0043169,GO:0044237,GO:0044248,GO:0044699,GO:0044710,GO:0044712,GO:0044763,GO:0046271,GO:0046274,GO:…	-0.643204082310418	6.45383227464898	2.89811402096094	0.0886832567811292	0.999974497893903	44.6487373352285	76.3124122675965	48.4337290570986	115.392565607288	195.077326452173	69.7866476588878	75.6611594816051	75.037520105776
TR34888|c0_g1	920	VITH4	Vacuolar iron transporter homolog 4	ARATH		AT3G43660	GO:0005575,GO:0005774,GO:0006810,GO:0006811,GO:0008150,GO:0016020,GO:0016021,GO:0031090,GO:0031224,GO:0042592,GO:0044422,GO:0044424,GO:0044425,GO:0044437,GO:0044444,GO:0044446,GO:0044464,GO:0044699,GO:0044765,GO:0048878,GO:0050801,GO:0051179,GO:0051234,GO:0055065,GO:0055072,GO:0055076,GO:0055080,GO:0065007,GO:0065008,GO:0098588,GO:0098771,GO:1902578	-0.387536205826416	4.94206848912218	2.8976528411398	0.088708635664901	0.999974497893903	31.7254365174269	28.6293684947577	24.5874196113444	30.2230420869238	42.6743841509054	25.2956263658672	34.5037699646013	27.5065801822464
TR1302|c0_g1	334							1.08361461725805	2.32400760798013	2.89213040523722	0.0890131495840145	0.999974497893903	4.76388343871905	7.23062549014358	5.36215002162298	3.12139614996099	0.62412262012293	4.06682095914264	8.6497054181232	5.65203702374927
TR21048|c0_g1	847	CML45	Probable calcium-binding protein CML45	ARATH		AT5G39670	GO:0003674,GO:0005488,GO:0005509,GO:0043167,GO:0043169,GO:0046872	0.793065851747309	4.61011259853176	2.88653944610502	0.0893225968305911	0.999974497893903	11.8083493746972	36.1531274507179	6.1468549028361	33.1462543543476	19.5818472063569	30.9078392894841	24.9510733215092	32.0282098012459
TR17142|c2_g1	1268; 677	PYL6	Abscisic acid receptor PYL6	ARATH	K14496	AT2G40330	GO:0003674,GO:0004857,GO:0004864,GO:0004872,GO:0005488,GO:0005515,GO:0005575,GO:0005634,GO:0005737,GO:0005886,GO:0006950,GO:0006952,GO:0007165,GO:0008150,GO:0008289,GO:0009607,GO:0009738,GO:0009755,GO:0009892,GO:0010427,GO:0016020,GO:0019208,GO:0019212,GO:0019222,GO:0019840,GO:0019888,GO:0030234,GO:0031406,GO:0033293,GO:0036094,GO:0042562,GO:0042802,GO:0042803,GO:0043086,GO:0043167,GO:0043168,GO:…	0.778433860467139	4.56098538421574	2.88376444233717	0.0894766201877226	0.999974497893903	15.00116487086	33.5637818360043	40.8046538230822	34.3849036202052	15.6030655030733	19.5614088134761	7.12887809185978	22.06985885464
TR34149|c1_g1	1158; 1158; 1153; 1132; 1113; 673	PER4; PER52	Peroxidase 4 {ECO:0000250|UniProtKB:Q42578}; Peroxidase 52	ARATH; VITVI	K00430	AT5G05340	GO:0003674,GO:0003824,GO:0004601,GO:0005488,GO:0005575,GO:0005576,GO:0005618,GO:0005794,GO:0005829,GO:0006725,GO:0006950,GO:0006979,GO:0008150,GO:0008152,GO:0009056,GO:0009058,GO:0009698,GO:0009699,GO:0009808,GO:0009809,GO:0009888,GO:0009889,GO:0009891,GO:0009893,GO:0009987,GO:0010087,GO:0010089,GO:0016209,GO:0016491,GO:0016684,GO:0019222,GO:0019438,GO:0019748,GO:0020037,GO:0030312,GO:0031323,GO:…	0.977421060651024	2.87601982529787	2.87800928336585	0.0897969725736554	0.999974497893903	4.45980577241783	16.3177629304592	11.3346260619673	10.8010215982777	3.939774039526	4.27016200709978	4.37237856300733	2.52995942967824
TR53314|c0_g1	2217; 2211; 2211; 2205; 2195; 2189; 2189; 2183; 322	U503A	UPF0503 protein At3g09070, chloroplastic	ARATH		AT3G09070	GO:0003002,GO:0005575,GO:0005886,GO:0006810,GO:0007389,GO:0008150,GO:0009507,GO:0009536,GO:0009888,GO:0010051,GO:0010087,GO:0010088,GO:0010232,GO:0010233,GO:0010588,GO:0016020,GO:0016324,GO:0022622,GO:0032501,GO:0032502,GO:0043226,GO:0043227,GO:0043229,GO:0043231,GO:0044424,GO:0044425,GO:0044444,GO:0044459,GO:0044464,GO:0044699,GO:0044707,GO:0044765,GO:0044767,GO:0048731,GO:0048856,GO:0051179,GO:…	-0.662838954533592	2.55713116791405	2.87607262184169	0.0899050535597374	0.999974497893903	5.01728149397006	4.5924242977939	5.40574473724593	4.45913735708713	10.9221458521513	4.88018515097117	6.60609369845673	4.30631392285659
TR2616|c0_g1	3493; 3484; 3409; 3399; 3390; 3361; 3315; 3306; 3211; 3163; 1866; 1857; 1516; 1506; 1355; 1338; 736; 277	IQD1; IQD14	Protein IQ-DOMAIN 1; Protein IQ-DOMAIN 14	ARATH		AT2G43680	GO:0003674,GO:0005488,GO:0005515	-0.350787017346541	5.24414636549126	2.87554946999785	0.0899342737622042	0.999974497893903	43.9899023915759	30.9255806436547	34.701393635869	31.7094212059529	46.2240815528545	40.058186447555	38.63851925788	36.1730369519953
TR53818|c0_g1	956; 946	AGP18	Lysine-rich arabinogalactan protein 18	ARATH		AT4G37450	GO:0003006,GO:0005575,GO:0005886,GO:0007049,GO:0008150,GO:0009554,GO:0009987,GO:0016020,GO:0022414,GO:0031224,GO:0031225,GO:0032502,GO:0044425,GO:0044464,GO:0044699,GO:0044702,GO:0044763,GO:0044767,GO:0048236,GO:0048856,GO:0048869,GO:0051321	-0.677893669714557	5.29417908851815	2.87433999190826	0.0900018675864984	0.999974497893903	20.8799997526835	39.6707290405175	17.6122651116722	24.2775256108077	87.9232741098178	44.9383715985262	40.5395534157093	37.0881286606023
TR19006|c0_g1	2966; 2599; 2526; 2482; 2383; 2266; 1943; 1826; 1058	APK1A; APK1B	Protein kinase APK1A, chloroplastic; Protein kinase APK1B, chloroplastic	ARATH		AT2G28930	GO:0000166,GO:0001882,GO:0001883,GO:0003674,GO:0003824,GO:0004672,GO:0004674,GO:0004713,GO:0005488,GO:0005524,GO:0005575,GO:0006464,GO:0006468,GO:0006793,GO:0006796,GO:0008150,GO:0008152,GO:0009507,GO:0009536,GO:0009987,GO:0016301,GO:0016310,GO:0016740,GO:0016772,GO:0016773,GO:0017076,GO:0019538,GO:0030554,GO:0032549,GO:0032550,GO:0032553,GO:0032555,GO:0032559,GO:0035639,GO:0036094,GO:0036211,GO:…	0.455055006526172	7.31223283424528	2.87027452871002	0.0902294775185666	0.999974497893903	118.640969468524	153.943925131368	115.046454528968	223.402781590065	129.895520313085	210.41731642604	161.68295512338	157.664918500587
TR3638|c0_g1	2159	CIPKB	CBL-interacting serine/threonine-protein kinase 11	ARATH		AT2G30360	GO:0000166,GO:0001882,GO:0001883,GO:0003674,GO:0003824,GO:0004672,GO:0004674,GO:0005488,GO:0005524,GO:0006464,GO:0006468,GO:0006793,GO:0006796,GO:0007165,GO:0008150,GO:0008152,GO:0009268,GO:0009628,GO:0009987,GO:0016301,GO:0016310,GO:0016740,GO:0016772,GO:0016773,GO:0017076,GO:0019538,GO:0030554,GO:0032549,GO:0032550,GO:0032553,GO:0032555,GO:0032559,GO:0035639,GO:0036094,GO:0036211,GO:0043167,GO:…	0.437474023383491	5.0831861722727	2.86014832973335	0.0907991252679537	0.999974497893903	23.1605822499426	38.3027728667065	30.298327357951	46.9695801613177	30.2309394122044	39.1634858365437	35.5018128974617	26.8068041697822
TR47981|c1_g1	1668; 1653; 1638						GO:0000166,GO:0003674,GO:0003824,GO:0005488,GO:0006629,GO:0006720,GO:0006721,GO:0008150,GO:0008152,GO:0008299,GO:0008610,GO:0009058,GO:0009987,GO:0016108,GO:0016109,GO:0016114,GO:0016116,GO:0016117,GO:0016491,GO:0016705,GO:0036094,GO:0042440,GO:0043167,GO:0043168,GO:0044237,GO:0044238,GO:0044249,GO:0044255,GO:0044699,GO:0044710,GO:0044711,GO:0044763,GO:0046148,GO:0048037,GO:0050660,GO:0050662,GO:…	1.15837978396906	6.35450022156015	2.8530247894756	0.0912021974619554	0.999974497893903	17.0790289239183	37.2768057363483	18.0482122679017	131.495006063436	67.834327274611	230.100729868291	64.1123769727923	87.7411461782029
TR37129|c0_g1	1057							0.930658882949732	2.82478851022428	2.8524311407937	0.091235875547087	0.999974497893903	4.81456304976925	7.23062549014358	2.83365651549182	8.37326903719694	3.54969740194917	6.3035724866711	4.56248197879026	18.570978792319
TR8877|c0_g2	1246						GO:0003674,GO:0005488,GO:0005509,GO:0043167,GO:0043169,GO:0046872	-0.81214209162456	1.98603563005359	2.8519899267452	0.0912609146613518	0.999974497893903	6.68970865862675	3.22446812398295	3.22600895609838	5.20232691660165	4.75893497843734	2.64343362344272	2.28124098939513	2.9605908219639
TR48369|c0_g1	2284; 416	AEE7	Acetate/butyrate--CoA ligase AAE7, peroxisomal	ARATH		AT3G16910	GO:0003674,GO:0003824,GO:0003987,GO:0005575,GO:0005777,GO:0005975,GO:0006081,GO:0006082,GO:0006083,GO:0006097,GO:0006629,GO:0006631,GO:0008150,GO:0008152,GO:0009987,GO:0016405,GO:0016874,GO:0016877,GO:0016878,GO:0019605,GO:0019752,GO:0032787,GO:0042579,GO:0043226,GO:0043227,GO:0043229,GO:0043231,GO:0043436,GO:0044237,GO:0044238,GO:0044255,GO:0044262,GO:0044281,GO:0044424,GO:0044444,GO:0044464,GO:…	0.429328790997591	7.53036516293097	2.85164298628882	0.0912806089433293	0.999974497893903	175.0473765674	200.259012730396	208.121172383968	234.203803188343	118.310244177053	205.496463065478	156.550162897241	180.273066595584
TR44470|c0_g1	1612; 1597	E1311	Glucan endo-1,3-beta-glucosidase 11	ARATH		AT1G32860	GO:0003674,GO:0003824,GO:0004553,GO:0005575,GO:0005576,GO:0005618,GO:0005886,GO:0005975,GO:0006950,GO:0006952,GO:0008150,GO:0008152,GO:0008422,GO:0009987,GO:0015926,GO:0016020,GO:0016043,GO:0016787,GO:0016798,GO:0030312,GO:0031224,GO:0031225,GO:0031226,GO:0042973,GO:0044238,GO:0044425,GO:0044459,GO:0044464,GO:0045229,GO:0046658,GO:0050896,GO:0071554,GO:0071555,GO:0071704,GO:0071840	-0.614931025280293	3.30452402816702	2.84753971162445	0.0915138841705783	0.999974497893903	6.79106788072716	7.86574799941295	6.10326018721315	8.76963680227135	19.5818472063569	9.59769746357664	11.0259981154098	8.39731214957034
TR31747|c0_g1	908							2.58910503512546	2.47155471287178	2.84602589226444	0.09160010971489	0.999974497893903	2.28058249725912	7.13291433487137	23.2795781426559	4.26095347454992	0	5.57154471402542	0	0.915091708607024
TR22841|c0_g1	1423	Y3028	Uncharacterized acetyltransferase At3g50280	ARATH		AT3G50280	GO:0003674,GO:0003824,GO:0016740,GO:0016746,GO:0016747	-1.15384245961345	2.00972750767554	2.8450139887623	0.0916577958647115	0.999974497893903	3.750291217715	1.02596713035821	1.13346260619673	1.68456300156625	9.51786995687469	8.58099222379098	2.89907709068964	2.52995942967824
TR21226|c3_g1	2061; 2013; 1876	HT1	Serine/threonine-protein kinase HT1	ARATH		AT1G62400	GO:0000166,GO:0001882,GO:0001883,GO:0003674,GO:0003824,GO:0004672,GO:0004674,GO:0005488,GO:0005524,GO:0006464,GO:0006468,GO:0006793,GO:0006796,GO:0008150,GO:0008152,GO:0009987,GO:0016301,GO:0016310,GO:0016740,GO:0016772,GO:0016773,GO:0017076,GO:0019538,GO:0030554,GO:0032549,GO:0032550,GO:0032553,GO:0032555,GO:0032559,GO:0035639,GO:0036094,GO:0036211,GO:0043167,GO:0043168,GO:0043170,GO:0043412,GO:…	0.460473958617398	6.15417727854153	2.84422640994381	0.0917027211171896	0.999974497893903	51.1864071607047	80.2208584784849	55.1037205474101	115.442111577922	59.7597408767706	77.920289577173	76.041366313171	53.3444637193859
TR6267|c0_g1	760; 755							1.14734546635524	2.28906519200025	2.84246486625668	0.0918032900924572	0.999974497893903	2.07786405305831	4.29929083197727	2.61568293737706	6.14370035865337	2.96458244558392	2.48076078507701	3.04165465252684	15.072098729998
TR31149|c0_g1	4296; 4228; 3841; 1670; 399	MTPC4	Metal tolerance protein C4	ARATH	K14696	AT1G51610	GO:0000166,GO:0003674,GO:0003824,GO:0005215,GO:0005488,GO:0005575,GO:0005774,GO:0006810,GO:0006811,GO:0006812,GO:0008150,GO:0008152,GO:0008324,GO:0009987,GO:0015075,GO:0016020,GO:0016021,GO:0016491,GO:0022857,GO:0022891,GO:0022892,GO:0031090,GO:0031224,GO:0036094,GO:0043167,GO:0043168,GO:0044422,GO:0044424,GO:0044425,GO:0044437,GO:0044444,GO:0044446,GO:0044464,GO:0044699,GO:0044710,GO:0044763,GO:…	0.486202220377423	5.86550543763984	2.84076006124108	0.0919007338621555	0.999974497893903	45.5609703341322	56.4770477473377	46.9079140102953	106.028377157405	43.9616370549089	59.700931680214	55.7003008243977	51.4066224541005
TR49048|c0_g1	2112; 1983; 1973	UAP1; UAP2	UDP-N-acetylglucosamine diphosphorylase 1; UDP-N-acetylglucosamine diphosphorylase 2	ARATH	K00972	AT1G31070,AT2G35020	GO:0003674,GO:0003824,GO:0003977,GO:0003983,GO:0005575,GO:0005829,GO:0005886,GO:0006011,GO:0006040,GO:0006047,GO:0006048,GO:0006139,GO:0006725,GO:0006753,GO:0006793,GO:0006796,GO:0006807,GO:0008150,GO:0008152,GO:0009058,GO:0009117,GO:0009165,GO:0009225,GO:0009226,GO:0009987,GO:0016020,GO:0016740,GO:0016772,GO:0016779,GO:0018130,GO:0019276,GO:0019438,GO:0019637,GO:0034641,GO:0034654,GO:0044237,GO:…	-0.414441739330483	5.5625473316236	2.83182110892343	0.0924135118819578	0.999974497893903	44.1926208357767	38.986750953612	35.8348562420658	47.8614076327351	71.8131089778947	46.443095353409	57.2211281506611	34.8811427751383
TR30670|c1_g1	880							1.20900544571459	3.17579283440123	2.82989741240586	0.0925242696619491	0.999974497893903	4.61184460556844	3.22446812398295	7.01874921529512	4.65732123962433	4.4078660046182	5.40887187565971	35.0740802119501	7.21307582078478
TR6259|c0_g1	2030	PUB8	U-box domain-containing protein 8	ARATH		AT4G21350	GO:0003674,GO:0003824,GO:0004842,GO:0005488,GO:0006464,GO:0008150,GO:0008152,GO:0008270,GO:0009987,GO:0016567,GO:0016740,GO:0016874,GO:0019538,GO:0019787,GO:0032446,GO:0036211,GO:0043167,GO:0043169,GO:0043170,GO:0043412,GO:0044237,GO:0044238,GO:0044260,GO:0044267,GO:0046872,GO:0046914,GO:0070647,GO:0071704	0.455050425966601	4.07024390803171	2.81841772688618	0.0931882249178995	0.999974497893903	12.1631066520486	20.3239202966198	15.5197187617706	19.075198694206	13.9647436252506	16.5519613037106	15.5409542402543	20.5626489816402
TR26117|c0_g1	1688							0.544025459368909	7.84295602102299	2.81673161715275	0.0932861806025904	0.999974497893903	187.311842441549	270.415622215843	182.44388488205	285.880250559919	154.353325489152	292.973781896636	134.925899351933	327.818147377458
TR39912|c0_g1	682; 647							0.685133967173337	8.84885957470585	2.81355325859738	0.0934711340583027	0.999974497893903	430.472616260421	350.685336271964	449.592302219494	342.709478877463	202.839851539952	699.777882439675	369.798669551739	842.099687614605
TR37782|c0_g1	1335							0.628695761009223	2.96881202338907	2.81321915610429	0.0934905991320556	0.999974497893903	6.43631060337574	8.98942628504337	5.05698701226232	11.346027275255	4.56389665964893	10.492398074588	6.93877467607685	8.1281675293918
TR41350|c0_g1	949	HEBP2	Heme-binding protein 2	HUMAN			GO:0005575,GO:0005737,GO:0005739,GO:0006996,GO:0007005,GO:0007006,GO:0008150,GO:0009987,GO:0010917,GO:0010939,GO:0010940,GO:0010941,GO:0010942,GO:0016043,GO:0031982,GO:0031988,GO:0035794,GO:0042391,GO:0043226,GO:0043227,GO:0043229,GO:0043230,GO:0043231,GO:0044421,GO:0044424,GO:0044444,GO:0044464,GO:0044699,GO:0044763,GO:0044802,GO:0045837,GO:0046902,GO:0048518,GO:0048522,GO:0050789,GO:0050794,GO:…	-0.382766855839529	5.02785869583758	2.8119959175008	0.0935619035967193	0.999974497893903	36.3372811229953	26.6262898116774	39.4532176387707	28.4889331147233	42.4793458321169	25.173621737093	30.3214948173769	31.3284337887817
TR23249|c0_g1	982; 980	SAPK3	Serine/threonine-protein kinase SAPK3	ORYSJ	K14498		GO:0000166,GO:0001882,GO:0001883,GO:0003674,GO:0003824,GO:0004672,GO:0004674,GO:0005488,GO:0005524,GO:0005575,GO:0005737,GO:0006464,GO:0006468,GO:0006793,GO:0006796,GO:0007165,GO:0008150,GO:0008152,GO:0009738,GO:0009755,GO:0009987,GO:0016301,GO:0016310,GO:0016740,GO:0016772,GO:0016773,GO:0017076,GO:0019538,GO:0030554,GO:0032549,GO:0032550,GO:0032553,GO:0032555,GO:0032559,GO:0035556,GO:0035639,GO:…	-0.445267824130614	5.01590012014026	2.81042515907133	0.0936535522715925	0.999974497893903	34.8168927914892	29.8019023580242	21.4921948021149	22.9397844036815	45.7169819240046	35.5033469733153	26.1867455240982	41.6097582796018
TR49239|c0_g1	1820; 1427; 1228	C82C2; C82C4	Cytochrome P450 82C2; Cytochrome P450 82C4	ARATH	K00517	AT4G31940,AT4G31970	GO:0001666,GO:0003674,GO:0003824,GO:0004497,GO:0005488,GO:0005506,GO:0005575,GO:0006950,GO:0008150,GO:0008152,GO:0009058,GO:0009628,GO:0009987,GO:0010035,GO:0010038,GO:0010039,GO:0016020,GO:0016021,GO:0016491,GO:0016705,GO:0016709,GO:0019748,GO:0020037,GO:0031224,GO:0033554,GO:0036293,GO:0036294,GO:0042221,GO:0043167,GO:0043169,GO:0044425,GO:0044550,GO:0044699,GO:0044710,GO:0044711,GO:0046872,GO:…	-0.671875966561415	5.52493021187678	2.80966195547484	0.093698117973219	0.999974497893903	64.8192225332092	87.3537728133563	24.4566354644755	44.5418276002369	62.6853156585968	38.5127944830808	20.198487926936	25.0304496766039
TR49271|c0_g1	2247; 2169; 1871; 1785; 1707; 1697; 1633; 1171; 1169	AGAL1	Alpha-galactosidase 1 {ECO:0000303|PubMed:15034167}	ARATH	K07407	AT5G08380	GO:0003674,GO:0003824,GO:0004553,GO:0004557,GO:0005575,GO:0005576,GO:0005618,GO:0005975,GO:0008150,GO:0008152,GO:0009505,GO:0009987,GO:0015925,GO:0016043,GO:0016787,GO:0016798,GO:0030312,GO:0044238,GO:0044464,GO:0045229,GO:0048046,GO:0052692,GO:0071554,GO:0071555,GO:0071704,GO:0071840	-0.457906792472084	4.40750772912753	2.79046062916231	0.0948269658965576	0.999974497893903	24.6302909703985	22.2292878244279	18.2661858460165	24.2775256108077	28.436586879351	15.6572606926992	22.0995220847653	13.4034020848911
TR51921|c0_g1	1495	ROMT	Trans-resveratrol di-O-methyltransferase	VITVI			GO:0003674,GO:0003824,GO:0005488,GO:0005515,GO:0006725,GO:0008150,GO:0008152,GO:0008168,GO:0008171,GO:0008757,GO:0009058,GO:0009987,GO:0016740,GO:0016741,GO:0019438,GO:0044237,GO:0044249,GO:0046983	-1.40919435484278	4.55673612461263	2.78358702953459	0.0952346557203503	0.999974497893903	53.6190284911144	6.497791825602	23.5411464363936	14.5169693958503	34.4047594342765	36.4793840035095	0.0475258539457318	18.3018341721405
TR16159|c0_g1	1956; 1825; 1794; 1663; 1618	AP2; RAP27	Ethylene-responsive transcription factor RAP2-7; Floral homeotic protein APETALA 2	ARATH	K09284	AT4G36920	GO:0000160,GO:0001071,GO:0003002,GO:0003006,GO:0003674,GO:0003676,GO:0003677,GO:0003700,GO:0005488,GO:0005575,GO:0005634,GO:0006139,GO:0006351,GO:0006355,GO:0006725,GO:0006807,GO:0007165,GO:0007275,GO:0007389,GO:0008150,GO:0008152,GO:0009058,GO:0009059,GO:0009755,GO:0009791,GO:0009873,GO:0009889,GO:0009908,GO:0009987,GO:0010073,GO:0010092,GO:0010093,GO:0010468,GO:0010556,GO:0016070,GO:0018130,GO:…	-0.625441548310941	3.59378137925454	2.78341756932329	0.0952447308854829	0.999974497893903	11.757669763647	10.2596713035821	4.96979758101642	15.7556186617078	20.7520771190874	7.93030087032815	12.0240410482702	12.3806525282127
TR31061|c4_g2	373	GLAK1	Glucuronokinase 1	ARATH	K16190	AT3G01640	GO:0000166,GO:0001882,GO:0001883,GO:0003006,GO:0003674,GO:0003676,GO:0003723,GO:0003727,GO:0003824,GO:0005488,GO:0005524,GO:0005575,GO:0005829,GO:0005975,GO:0006020,GO:0006066,GO:0008150,GO:0008152,GO:0008187,GO:0008266,GO:0009987,GO:0016301,GO:0016740,GO:0016772,GO:0016773,GO:0017076,GO:0019751,GO:0022414,GO:0030554,GO:0032502,GO:0032549,GO:0032550,GO:0032553,GO:0032555,GO:0032559,GO:0035639,GO:…	0.525656425414051	4.29434855918166	2.78265778633431	0.0952899176390733	0.999974497893903	17.0790289239183	22.1315766691557	18.1354016991476	20.0661181068921	12.3264217474279	23.2622158862959	13.4022908126964	29.9288817638533
TR15047|c0_g2	2333; 2228; 2106; 2099; 2005; 1876; 620	SYT3	Synaptotagmin-3	ARATH		AT5G04220	GO:0003674,GO:0005488,GO:0005515,GO:0005575,GO:0005783,GO:0008289,GO:0016021,GO:0031224,GO:0043167,GO:0043169,GO:0043226,GO:0043227,GO:0043229,GO:0043231,GO:0044424,GO:0044425,GO:0044444,GO:0044464,GO:0046872	-1.00078662848343	2.05047697241798	2.78144018069351	0.0953623812688009	0.999974497893903	2.88873782986155	1.75880079489979	1.17705732181968	2.22956867854356	9.98596192196689	4.55483947423976	5.13279222613904	4.46780069496371
TR49084|c0_g1	1991; 1982	SERB1	Phosphoserine aminotransferase 1, chloroplastic	ARATH	K00831	AT4G35630	GO:0003674,GO:0003824,GO:0004648,GO:0005575,GO:0006082,GO:0006520,GO:0006563,GO:0006564,GO:0006807,GO:0008150,GO:0008152,GO:0008483,GO:0008652,GO:0009058,GO:0009069,GO:0009070,GO:0009507,GO:0009532,GO:0009536,GO:0009570,GO:0009719,GO:0009725,GO:0009735,GO:0009987,GO:0010033,GO:0016053,GO:0016740,GO:0016769,GO:0019752,GO:0042221,GO:0043226,GO:0043227,GO:0043229,GO:0043231,GO:0043436,GO:0044237,GO:…	0.61034464582115	6.23056051402779	2.77542265593774	0.095721385642465	0.999974497893903	39.2260189528569	109.045649283787	34.2654464796395	95.6237233242017	68.2634115759455	112.976286244983	81.2216843932557	59.3194742873495
TR35182|c0_g1	1820	U90A1	UDP-glycosyltransferase 90A1	ARATH		AT2G16890	GO:0003674,GO:0003824,GO:0008150,GO:0008152,GO:0016740,GO:0016757,GO:0016758	-0.821346227960288	3.67881410204332	2.77269202026584	0.0958847800855594	0.999974497893903	7.09514554702837	17.4902967937257	3.87992969044264	14.7151532783875	30.5039930585082	11.3870986855994	9.74280005887503	6.67478658042771
TR48514|c0_g1	1782	C7A22	Cytochrome P450 CYP749A22	PANGI			GO:0003674,GO:0003824,GO:0004497,GO:0005488,GO:0005506,GO:0005575,GO:0008150,GO:0008152,GO:0016021,GO:0016491,GO:0016705,GO:0020037,GO:0031224,GO:0043167,GO:0043169,GO:0044425,GO:0044699,GO:0044710,GO:0046872,GO:0046906,GO:0046914,GO:0055114,GO:0097159,GO:1901363	1.36972914961442	3.25161435004508	2.76879448557269	0.0961185253417581	0.999974497893903	2.33126210830932	4.00615736616063	1.78738334054099	37.0108400638231	6.28023386498699	10.6957391225452	9.17248981152625	4.25248499882088
TR35957|c0_g2	2647	SIR1	Sulfite reductase 1 [ferredoxin], chloroplastic	TOBAC			GO:0003674,GO:0003676,GO:0003677,GO:0003824,GO:0005488,GO:0005575,GO:0006275,GO:0006323,GO:0006355,GO:0006790,GO:0006996,GO:0008150,GO:0008152,GO:0009295,GO:0009532,GO:0009570,GO:0009889,GO:0009890,GO:0009892,GO:0009987,GO:0010468,GO:0010556,GO:0010558,GO:0010605,GO:0010629,GO:0016043,GO:0016491,GO:0016667,GO:0016673,GO:0019219,GO:0019222,GO:0019418,GO:0019424,GO:0020037,GO:0031323,GO:0031324,GO:…	0.784456442988491	7.55031650008562	2.76276113599482	0.0964815860402933	0.999974497893903	104.146600708166	218.77527665448	88.9332198708201	366.342906870024	138.867282977352	199.477568045947	303.214948173769	79.074689408454
TR33771|c1_g1	5206; 5001; 3599; 3531; 2692; 2544; 1645; 1348; 1279	SNC1	Protein SUPPRESSOR OF npr1-1, CONSTITUTIVE 1	ARATH		AT4G16890	GO:0000166,GO:0001882,GO:0001883,GO:0003674,GO:0005488,GO:0005515,GO:0005524,GO:0005575,GO:0005634,GO:0005737,GO:0005783,GO:0005829,GO:0006950,GO:0006952,GO:0007165,GO:0008150,GO:0009605,GO:0009607,GO:0009617,GO:0009719,GO:0009725,GO:0009733,GO:0009862,GO:0009863,GO:0010033,GO:0017076,GO:0030554,GO:0032549,GO:0032550,GO:0032553,GO:0032555,GO:0032559,GO:0035639,GO:0036094,GO:0042221,GO:0042742,GO:…	0.353129271089054	5.71766202462339	2.76213922903345	0.096519094551368	0.999974497893903	43.1283490037225	62.1442947531259	52.8803900506396	53.6087402263141	43.8446140636359	60.8396415487739	45.9575007655227	57.8660933383854
TR28503|c0_g1	2804; 2798	PMT4	Probable methyltransferase PMT4	ARATH		AT1G13860	GO:0003674,GO:0003824,GO:0005575,GO:0005774,GO:0005789,GO:0008150,GO:0008152,GO:0008168,GO:0008757,GO:0016020,GO:0016021,GO:0016740,GO:0016741,GO:0031090,GO:0031224,GO:0032259,GO:0044422,GO:0044424,GO:0044425,GO:0044432,GO:0044437,GO:0044444,GO:0044446,GO:0044464,GO:0098588,GO:0098589	-0.46484886567139	4.55610530397144	2.76027810705514	0.0966314376708167	0.999974497893903	19.1568929769766	21.1544651164336	18.4841594241312	20.3633939306979	39.8268246965945	24.604266802813	24.2381855123232	19.486070500926
TR21509|c1_g1	1329; 1313; 1229; 1212; 931; 916							-0.494555546512921	7.37870686046192	2.75632185901969	0.0968707228213583	0.999974497893903	180.520774560822	107.677693109976	144.342103427591	136.350511185597	244.656067088189	125.380090170368	259.491162543696	132.150008507661
TR27509|c2_g1	1375; 1280; 1070	PER4; PER52	Peroxidase 4 {ECO:0000250|UniProtKB:Q42578}; Peroxidase 52	ARATH; VITVI	K00430	AT5G05340	GO:0003674,GO:0003824,GO:0004601,GO:0005488,GO:0005575,GO:0005576,GO:0005618,GO:0005794,GO:0005829,GO:0006725,GO:0006950,GO:0006979,GO:0008150,GO:0008152,GO:0009056,GO:0009058,GO:0009698,GO:0009699,GO:0009808,GO:0009809,GO:0009888,GO:0009889,GO:0009891,GO:0009893,GO:0009987,GO:0010087,GO:0010089,GO:0016209,GO:0016491,GO:0016684,GO:0019222,GO:0019438,GO:0019748,GO:0020037,GO:0030312,GO:0031323,GO:…	0.470589850654304	9.12116266077699	2.75592484863625	0.0968947707694204	0.999974497893903	507.049508557278	625.351393742148	520.608093969281	535.938764351238	356.686077400255	679.240436596004	660.466792283835	568.810240285319
TR28901|c0_g1	1367; 1135	MYB39	Transcription factor MYB39	ARATH	K09422	AT4G17785	GO:0001071,GO:0003674,GO:0003676,GO:0003677,GO:0003700,GO:0005488,GO:0005575,GO:0005634,GO:0006355,GO:0008150,GO:0009889,GO:0010468,GO:0010556,GO:0019219,GO:0019222,GO:0031323,GO:0031326,GO:0043226,GO:0043227,GO:0043229,GO:0043231,GO:0044424,GO:0044464,GO:0050789,GO:0050794,GO:0051171,GO:0051252,GO:0060255,GO:0065007,GO:0080090,GO:0097159,GO:1901363,GO:1903506,GO:2000112,GO:2001141	0.755538278989391	4.32017032699831	2.75568461464869	0.0969093255244964	0.999974497893903	16.0654367029142	12.8978724959318	31.6933582578854	28.1916572909175	10.1810002407553	12.3631357157936	36.8800626618879	10.8196137311772
TR12116|c0_g1	1824; 1810; 1792; 1778; 1693; 1679; 1679; 1661; 1647; 1562	Y4757	OTU domain-containing protein DDB_G0284757	DICDI			GO:0003674,GO:0003824,GO:0008233,GO:0008234,GO:0016787,GO:0070011	-0.403213233857543	4.85387927711665	2.74975943966143	0.0972690619470106	0.999974497893903	29.9009705196196	20.6659093400725	23.0616045645411	25.7143587592024	40.6069779717482	29.6064565825584	31.6997445818031	29.2829346754248
TR1434|c0_g1	877							-0.70533813576731	3.55836705680911	2.74083636599696	0.0978135604697038	0.999974497893903	9.17300960008668	7.76803684414074	4.40306627791806	12.5846765411126	23.6776519009137	10.2483888170395	17.1568332744092	8.34348322553463
TR53863|c0_g1	1323; 1323	XTH5	Probable xyloglucan endotransglucosylase/hydrolase protein 5	ARATH	K08235	AT5G13870	GO:0003674,GO:0003824,GO:0004553,GO:0005575,GO:0005576,GO:0005618,GO:0005975,GO:0005976,GO:0006073,GO:0008150,GO:0008152,GO:0009987,GO:0010383,GO:0010410,GO:0010411,GO:0016043,GO:0016740,GO:0016757,GO:0016758,GO:0016762,GO:0016787,GO:0016798,GO:0030312,GO:0042546,GO:0043170,GO:0044036,GO:0044042,GO:0044085,GO:0044237,GO:0044238,GO:0044260,GO:0044262,GO:0044264,GO:0044464,GO:0045229,GO:0048046,GO:…	-0.537711795042675	4.29795023145326	2.73430604541062	0.0982141561231095	0.999974497893903	25.7959220245532	12.6535946077513	11.2038419150984	13.1296822180899	25.2769661149787	19.1953949271533	26.7095299175013	22.6619770190328
TR31239|c0_g2	1182	GSTL3	Glutathione S-transferase L3	ARATH	K00799	AT5G02790	GO:0003674,GO:0003824,GO:0004364,GO:0005488,GO:0005515,GO:0005575,GO:0005829,GO:0006464,GO:0006518,GO:0006575,GO:0006749,GO:0006790,GO:0006807,GO:0008150,GO:0008152,GO:0009636,GO:0009987,GO:0010035,GO:0010038,GO:0010731,GO:0016740,GO:0016765,GO:0019538,GO:0034641,GO:0036211,GO:0042221,GO:0043170,GO:0043412,GO:0043603,GO:0044237,GO:0044238,GO:0044260,GO:0044267,GO:0044424,GO:0044444,GO:0044464,GO:…	0.602840634231185	7.41568240443898	2.73422889559866	0.0982188994800047	0.999974497893903	131.462911064226	167.672342447113	110.076656947951	233.510159599462	114.253447146254	260.886564529001	253.312801530751	93.985301366345
TR21033|c0_g1	2469	DRL8; RP8L4; RPM1	Disease resistance protein RPM1; Probable disease resistance RPP8-like protein 4; Putative disease resistance protein At1g58400	ARATH		AT1G58400,AT5G48620	GO:0000166,GO:0001882,GO:0001883,GO:0003674,GO:0005488,GO:0005515,GO:0005524,GO:0005575,GO:0005886,GO:0006950,GO:0006952,GO:0008150,GO:0016020,GO:0017076,GO:0030554,GO:0032549,GO:0032550,GO:0032553,GO:0032555,GO:0032559,GO:0035639,GO:0036094,GO:0043167,GO:0043168,GO:0043531,GO:0044464,GO:0050896,GO:0097159,GO:0097367,GO:1901265,GO:1901363	0.505506124774138	3.45561817994194	2.73303564063427	0.0982922955115227	0.999974497893903	8.36213582328344	11.7253386326653	8.71894312459021	12.7333144530155	8.19160938911346	12.3224675062022	10.8834205535726	14.157007021391
TR51930|c1_g1	814; 723							0.916918494281359	2.47045502565647	2.73208495849476	0.098350813932983	0.999974497893903	4.10504849506642	10.0642489930377	1.70019390929509	5.30141885787025	2.45748281673404	7.88963266073673	6.03578345110794	6.13649734007063
TR45699|c0_g1	639							-0.589723281923406	2.73004574458798	2.72941123305948	0.0985155966683977	0.999974497893903	10.490679487392	4.34814640961337	8.54456426209841	4.80595915152723	7.02137947638297	4.43283484546548	6.4159902826738	6.29798411217776
TR718|c0_g1	903; 829; 763							0.606155973769976	3.80682933034558	2.7277140447428	0.0986203513193726	0.999974497893903	8.26077660118303	11.9696165208458	7.71626466526234	20.6111237838694	11.7022991273049	15.6572606926992	18.7251864546183	16.6331375270336
TR46780|c0_g1	2353; 2351	CSLA9	Glucomannan 4-beta-mannosyltransferase 9	ARATH	K13680	AT5G03760	GO:0000030,GO:0000139,GO:0003674,GO:0003824,GO:0005575,GO:0005975,GO:0008150,GO:0008152,GO:0009292,GO:0009294,GO:0009605,GO:0009607,GO:0009617,GO:0009987,GO:0016020,GO:0016021,GO:0016043,GO:0016740,GO:0016757,GO:0016758,GO:0019187,GO:0031090,GO:0031224,GO:0043207,GO:0044238,GO:0044422,GO:0044424,GO:0044425,GO:0044431,GO:0044444,GO:0044446,GO:0044464,GO:0044699,GO:0044710,GO:0044723,GO:0044764,GO:…	-0.775353596397662	4.09087753808361	2.72609968670904	0.0987201062785845	0.999974497893903	12.2137862630988	10.210815725946	4.79541871852462	11.1478433927178	36.9402575785259	22.8555337903817	23.2876684334086	13.8878624012125
TR19150|c0_g1	2030; 1938; 1885; 1785; 1781; 1721	GMPPA	Mannose-1-phosphate guanyltransferase alpha	DICDI	K00966		GO:0003674,GO:0003824,GO:0004475,GO:0006139,GO:0006725,GO:0006753,GO:0006793,GO:0006796,GO:0006807,GO:0008150,GO:0008152,GO:0008905,GO:0009058,GO:0009117,GO:0009165,GO:0009225,GO:0009226,GO:0009298,GO:0009987,GO:0016740,GO:0016772,GO:0016779,GO:0018130,GO:0019438,GO:0019637,GO:0019673,GO:0034641,GO:0034654,GO:0044237,GO:0044238,GO:0044249,GO:0044271,GO:0044281,GO:0044699,GO:0044710,GO:0044711,GO:…	-0.349203156269931	6.26325346745426	2.72484994881309	0.0987974061188182	0.999974497893903	76.272814630555	70.0100427525389	59.8555445503118	68.6707152991417	106.607945049748	84.9965580460812	80.9365292695813	66.3172344119914
TR14796|c0_g1	2184; 2183; 705	HT1	Serine/threonine-protein kinase HT1	ARATH		AT1G62400	GO:0000166,GO:0001882,GO:0001883,GO:0003674,GO:0003824,GO:0004672,GO:0004674,GO:0005488,GO:0005524,GO:0006464,GO:0006468,GO:0006793,GO:0006796,GO:0008150,GO:0008152,GO:0009987,GO:0016301,GO:0016310,GO:0016740,GO:0016772,GO:0016773,GO:0017076,GO:0019538,GO:0030554,GO:0032549,GO:0032550,GO:0032553,GO:0032555,GO:0032559,GO:0035639,GO:0036094,GO:0036211,GO:0043167,GO:0043168,GO:0043170,GO:0043412,GO:…	0.390923679898178	5.04256266307568	2.72211459346943	0.0989668262265321	0.999974497893903	23.261941472043	38.7424730654315	27.8134285674428	38.4476732122179	29.9968934296583	40.2615274955122	31.9848997054775	32.4050122694958
TR24962|c0_g1	1504; 1302; 224							-0.472683238360246	4.56950529406673	2.7143913065578	0.099446898639396	0.999974497893903	19.6636890874786	19.0536752780811	16.0864500648689	25.4666289060309	40.0998783428983	23.750234401393	22.859935747897	22.1236877786757
TR24257|c0_g1	250	TIP12	Probable aquaporin TIP1-2	ORYSJ	K09873		GO:0000325,GO:0003674,GO:0005215,GO:0005372,GO:0005575,GO:0005773,GO:0005774,GO:0006810,GO:0006811,GO:0006833,GO:0008150,GO:0008643,GO:0009705,GO:0009987,GO:0015144,GO:0015166,GO:0015168,GO:0015250,GO:0015254,GO:0015267,GO:0015665,GO:0015791,GO:0015793,GO:0015850,GO:0016020,GO:0016021,GO:0022803,GO:0022838,GO:0022857,GO:0022891,GO:0022892,GO:0031090,GO:0031224,GO:0034220,GO:0042044,GO:0042807,GO:…	-0.739806713443812	2.34351036798609	2.71133603718766	0.099637512648671	0.999974497893903	7.70330087963081	4.93441334124663	5.88528660909839	2.27911464917786	6.55328751129077	4.47350305505691	2.51887025912379	5.49055025164215
TR48177|c0_g1	654	NLTP3; NLTP1	Non-specific lipid-transfer protein 3; Non-specific lipid-transfer protein 1	LENCU; PRUDO			GO:0003674,GO:0005488,GO:0006810,GO:0006869,GO:0008150,GO:0008289,GO:0044699,GO:0044765,GO:0051179,GO:0051234,GO:0071702,GO:1902578	0.704870947565741	5.39337595532856	2.70866786730792	0.0998043024008543	0.999974497893903	18.9034949217256	26.919423277494	33.1319838734428	70.2561863594394	38.0324721637411	26.5563408632015	84.0257097760539	37.7340757490308
TR30344|c0_g1	3205	ATAD1; YJNA	ATPase family AAA domain-containing protein 1; Uncharacterized AAA domain-containing protein C24B10.10c	RAT; SCHPO			GO:0000166,GO:0001882,GO:0001883,GO:0002090,GO:0002092,GO:0003008,GO:0003674,GO:0003678,GO:0003824,GO:0004386,GO:0005488,GO:0005524,GO:0005575,GO:0005777,GO:0006139,GO:0006259,GO:0006281,GO:0006310,GO:0006725,GO:0006807,GO:0006950,GO:0006974,GO:0007610,GO:0007611,GO:0007612,GO:0007613,GO:0008150,GO:0008152,GO:0008568,GO:0009378,GO:0009893,GO:0009987,GO:0010604,GO:0010646,GO:0010648,GO:0016462,GO:…	-0.594011406663521	3.70991302652971	2.70744804796292	0.099880655963421	0.999974497893903	23.3126210830932	10.5039491917626	7.36750694027873	10.0082860681289	11.5462684722742	10.9804165896851	10.7408429917354	19.6475572730332
TR2573|c0_g1	2593; 2361	ACCR2	Serine/threonine-protein kinase-like protein CCR2	ARATH		AT2G39180	GO:0000166,GO:0001882,GO:0001883,GO:0003674,GO:0003824,GO:0004672,GO:0004674,GO:0005488,GO:0005515,GO:0005524,GO:0005575,GO:0006464,GO:0006468,GO:0006793,GO:0006796,GO:0008150,GO:0008152,GO:0009987,GO:0016021,GO:0016301,GO:0016310,GO:0016740,GO:0016772,GO:0016773,GO:0017076,GO:0019538,GO:0030554,GO:0031224,GO:0032549,GO:0032550,GO:0032553,GO:0032555,GO:0032559,GO:0035639,GO:0036094,GO:0036211,GO:…	-0.646849337927816	3.35136620581754	2.69552778924872	0.100630161710466	0.999974497893903	8.15941737908263	7.08405875723527	4.83901343414757	8.52190694909984	19.5038318788416	13.5831820035364	11.69136007065	7.3207336688562
TR32142|c1_g4	2614; 2579	PMTK	Probable methyltransferase PMT20	ARATH		AT1G31850	GO:0000139,GO:0003674,GO:0003824,GO:0005575,GO:0005768,GO:0005794,GO:0005802,GO:0008150,GO:0008152,GO:0008168,GO:0016020,GO:0016021,GO:0016740,GO:0016741,GO:0031090,GO:0031224,GO:0043226,GO:0043227,GO:0043229,GO:0043231,GO:0044422,GO:0044424,GO:0044425,GO:0044431,GO:0044444,GO:0044446,GO:0044464,GO:0098588	-0.356546555181647	6.74288010080586	2.69368902568254	0.100746322987361	0.999974497893903	107.64349387063	101.375323594918	81.5657129305414	96.9119185606935	148.385152934227	115.863729125974	110.022351884369	94.2544459865235
TR2727|c0_g2	751; 732	3MG1	DNA-3-methyladenine glycosylase 1	ECOLI	K01246		GO:0003674,GO:0003824,GO:0003905,GO:0005488,GO:0006139,GO:0006259,GO:0006281,GO:0006284,GO:0006725,GO:0006807,GO:0006950,GO:0006974,GO:0008150,GO:0008152,GO:0008725,GO:0009987,GO:0016787,GO:0016798,GO:0016799,GO:0019104,GO:0033554,GO:0034641,GO:0043167,GO:0043169,GO:0043170,GO:0043733,GO:0044237,GO:0044238,GO:0044260,GO:0044699,GO:0044710,GO:0044763,GO:0046483,GO:0046872,GO:0050896,GO:0051716,GO:…	-1.2563960103994	2.21816626658372	2.68963663490982	0.101002844657048	0.999974497893903	4.71320382766885	2.05193426071642	0.305163009360657	1.09001135395463	11.3122224897281	10.207720607448	3.84959416960428	2.58378835371395
TR47842|c0_g1	1734	ROMT	Trans-resveratrol di-O-methyltransferase	VITVI			GO:0003674,GO:0003824,GO:0005488,GO:0005515,GO:0006725,GO:0008150,GO:0008152,GO:0008168,GO:0008171,GO:0008757,GO:0009058,GO:0009987,GO:0016740,GO:0016741,GO:0019438,GO:0044237,GO:0044249,GO:0046983	0.547122279299913	4.53950918670109	2.67492464040588	0.10194015150532	0.999974497893903	17.5351454233701	34.9805935874514	17.1327232398198	31.5112373234157	16.8903184070768	24.2382529164902	28.5630382213848	14.4799805656053
TR24751|c0_g1	3455							0.457465622155375	6.74173683567033	2.67482254662335	0.101946689074658	0.999974497893903	89.0947562262563	155.16531457227	72.8467698059512	132.931839211831	78.0153275153663	131.43965339949	110.687713839609	85.2650156725604
TR46145|c0_g1	833							-0.696668232740001	2.51323614409969	2.67479630569729	0.101948369484877	0.999974497893903	7.29786399122918	4.05501294379674	3.57476668108199	5.05368900469874	8.42565537165956	9.02834252929667	3.89712002355001	3.44505113828527
TR44249|c0_g1	1711; 1505; 1405; 224	AAH	Allantoate deiminase	ARATH	K02083	AT4G20070	GO:0003674,GO:0003824,GO:0005488,GO:0005575,GO:0005783,GO:0006139,GO:0006144,GO:0006145,GO:0006725,GO:0006807,GO:0008150,GO:0008152,GO:0008233,GO:0008237,GO:0009056,GO:0009112,GO:0009987,GO:0010135,GO:0010136,GO:0016787,GO:0016810,GO:0016813,GO:0019439,GO:0034641,GO:0043167,GO:0043169,GO:0043226,GO:0043227,GO:0043229,GO:0043231,GO:0043603,GO:0044237,GO:0044238,GO:0044248,GO:0044270,GO:0044281,GO:…	-0.379814669970254	4.98251117217325	2.67337217097565	0.10203961333537	0.999974497893903	36.2866015119451	23.3041105324222	34.1346623327707	33.4435301781534	39.9828553516252	23.9535754493502	33.6958304475239	27.3450934101393
TR37173|c1_g1	735; 712							-0.476791556945037	3.34298809620171	2.67203471895944	0.102125384780515	0.999974497893903	11.3015532641952	7.57261453359632	9.32926914331152	8.27417709592833	14.159781944039	8.25564654705956	11.5963083627586	9.90452202257015
TR10433|c0_g1	1093							0.698937338502262	3.38412085366437	2.67010657959496	0.102249176106254	0.999974497893903	8.00737854593202	11.8719053655736	12.424493952541	10.7019296570091	6.12420320995625	8.09297370869386	5.18031808008477	20.5626489816402
TR43905|c0_g1	889; 537							-0.407113598611939	6.15700889882815	2.66744012639658	0.102420639527214	0.999974497893903	67.6572807520206	60.0435049147734	81.042576343066	81.5526676640601	107.037029351083	46.5650999821833	71.6214618962179	54.5287000481715
TR28916|c0_g2	2827	RAA5D; U92A1	Ras-related protein RABA5d; UDP-glycosyltransferase 92A1	ARATH	K07904	AT5G12890,AT2G31680	GO:0000166,GO:0001882,GO:0001883,GO:0003674,GO:0003824,GO:0005488,GO:0005525,GO:0005575,GO:0005829,GO:0005886,GO:0006810,GO:0007165,GO:0007264,GO:0008104,GO:0008150,GO:0008152,GO:0015031,GO:0016020,GO:0016740,GO:0016757,GO:0016758,GO:0017076,GO:0019001,GO:0032549,GO:0032550,GO:0032553,GO:0032555,GO:0032561,GO:0033036,GO:0035556,GO:0035639,GO:0036094,GO:0043167,GO:0043168,GO:0044424,GO:0044444,GO:…	0.560495482327536	6.0994512490624	2.66563518401637	0.102536882922088	0.999974497893903	43.2297082258229	55.6465029275239	42.6792265948691	77.6385359839503	57.7313423613711	125.908776895056	93.3407771494173	51.5142803021719
TR426|c0_g1	1373; 1167	PIP28	Probable aquaporin PIP2-8	ARATH	K09872	AT2G16850	GO:0001101,GO:0003674,GO:0005215,GO:0005372,GO:0005575,GO:0005773,GO:0005886,GO:0005911,GO:0006810,GO:0006811,GO:0006833,GO:0008150,GO:0008643,GO:0009506,GO:0009719,GO:0009725,GO:0009737,GO:0009987,GO:0010033,GO:0015144,GO:0015166,GO:0015168,GO:0015250,GO:0015254,GO:0015267,GO:0015665,GO:0015791,GO:0015793,GO:0015850,GO:0016020,GO:0016021,GO:0022803,GO:0022838,GO:0022857,GO:0022891,GO:0022892,GO:…	-0.446835888801459	8.3874160882247	2.66269041315292	0.102726844460243	0.999974497893903	377.56310232401	326.697247652636	341.041460318346	209.975823548169	459.081194764173	264.180689505906	378.305797408025	321.251018645101
TR13160|c2_g1	3967; 3823; 3791; 3109; 1918; 1903	AHK5	Histidine kinase 5	ARATH		AT5G10720	GO:0000155,GO:0000160,GO:0000302,GO:0002237,GO:0003674,GO:0003824,GO:0004672,GO:0004673,GO:0004871,GO:0004872,GO:0005057,GO:0005488,GO:0005575,GO:0005737,GO:0005773,GO:0005886,GO:0006464,GO:0006468,GO:0006793,GO:0006796,GO:0006950,GO:0006952,GO:0006979,GO:0007165,GO:0008150,GO:0008152,GO:0009605,GO:0009607,GO:0009736,GO:0009738,GO:0009755,GO:0009787,GO:0009788,GO:0009873,GO:0009966,GO:0009968,GO:…	-0.412209168632692	4.1342566755632	2.66104476019886	0.102833170079303	0.999974497893903	23.0592230278422	13.2887171170206	16.958344377328	16.5483541918567	19.8939085164184	14.4372144049564	16.6340488810061	18.947781260569
TR14749|c1_g1	2691; 2665; 2662; 2647; 2572; 2569; 2554; 2553; 2550; 2535; 2527; 2524; 2509; 1013; 855	ATOX1; CCH	Copper transport protein ATX1; Copper transport protein CCH	ARATH	K07213	AT1G66240	GO:0000041,GO:0000785,GO:0003674,GO:0005488,GO:0005575,GO:0005829,GO:0006810,GO:0006811,GO:0006812,GO:0006825,GO:0008150,GO:0030001,GO:0032991,GO:0043167,GO:0043169,GO:0044422,GO:0044424,GO:0044427,GO:0044444,GO:0044446,GO:0044464,GO:0044699,GO:0044765,GO:0046872,GO:0051179,GO:0051234,GO:1902578	-0.359585449969275	5.99231657340582	2.66068609115139	0.102856359661576	0.999974497893903	67.3025234746691	58.5778375856902	71.1029811810332	69.215720976119	84.9976993279916	49.493211072766	47.5258539457318	60.2883949199922
TR38351|c0_g2	472	U84A1	UDP-glycosyltransferase 84A1	ARATH		AT4G15480	GO:0003674,GO:0003824,GO:0005575,GO:0005975,GO:0005996,GO:0006063,GO:0006082,GO:0008150,GO:0008152,GO:0008194,GO:0009058,GO:0009314,GO:0009411,GO:0009416,GO:0009628,GO:0009636,GO:0009812,GO:0009813,GO:0009987,GO:0010224,GO:0016740,GO:0016757,GO:0016758,GO:0019585,GO:0019752,GO:0032787,GO:0035251,GO:0042221,GO:0043226,GO:0043227,GO:0043229,GO:0043231,GO:0043436,GO:0044237,GO:0044238,GO:0044281,GO:…	0.733625749257385	2.54712103329207	2.6600735675019	0.102895975328164	0.999974497893903	4.45980577241783	4.93441334124663	3.35679310296723	7.48144156577951	3.2376360918877	9.51636104439378	6.70114540634819	6.35181303621346
TR18996|c1_g1	1538; 1525	HHP1	Heptahelical transmembrane protein 1	ARATH	K07297	AT5G20270	GO:0003674,GO:0004872,GO:0005575,GO:0006950,GO:0006970,GO:0008150,GO:0009628,GO:0009651,GO:0009719,GO:0009725,GO:0009743,GO:0009744,GO:0009787,GO:0009788,GO:0009966,GO:0009968,GO:0010033,GO:0010646,GO:0010648,GO:0016021,GO:0023051,GO:0023057,GO:0031224,GO:0034285,GO:0042221,GO:0044425,GO:0048519,GO:0048523,GO:0048583,GO:0048585,GO:0050789,GO:0050794,GO:0050896,GO:0060089,GO:0065007,GO:1901419,GO:…	0.605602340855239	4.89308425839055	2.65980889862374	0.102913098255842	0.999974497893903	18.1939803670228	24.6720667062332	28.5545387330329	59.4056187905274	24.379789848552	17.4873301243134	38.2583124263141	26.107028157318
TR4141|c2_g1	1500; 1434; 1434; 1380; 399	NPR5	Regulatory protein NPR5	ARATH	K14508	AT2G41370	GO:0002218,GO:0002252,GO:0002253,GO:0002376,GO:0002682,GO:0002684,GO:0003002,GO:0003006,GO:0003674,GO:0005488,GO:0005515,GO:0005575,GO:0005634,GO:0005737,GO:0006464,GO:0007165,GO:0007389,GO:0008150,GO:0008152,GO:0009653,GO:0009755,GO:0009838,GO:0009864,GO:0009867,GO:0009886,GO:0009944,GO:0009954,GO:0009987,GO:0010016,GO:0010022,GO:0010227,GO:0010254,GO:0010434,GO:0010582,GO:0016567,GO:0019538,GO:…	-0.477383880741873	3.52528476379086	2.65856868631872	0.102993376159248	0.999974497893903	10.8454367647434	9.72225994958495	10.6371106120001	11.1973893633521	18.0605483198073	8.98767431970524	9.6952742049293	12.1653368320699
TR23163|c0_g1	1432; 1347; 1311; 1112	GDL86	GDSL esterase/lipase At5g45960	ARATH		AT5G45960	GO:0003674,GO:0003824,GO:0005575,GO:0005576,GO:0006629,GO:0008150,GO:0008152,GO:0009056,GO:0016042,GO:0016787,GO:0016788,GO:0044238,GO:0044699,GO:0044710,GO:0044712,GO:0071704,GO:1901575	-0.59436771241642	4.31542357108417	2.65394989012386	0.103292950399579	0.999974497893903	12.9233008178017	12.9467280735679	14.5606350180657	13.7242338657015	40.0608706791406	16.9586433996248	25.1411767372921	22.06985885464
TR43173|c1_g1	1985; 1973	MFSD5	Molybdate-anion transporter	HUMAN			GO:0003674,GO:0005215,GO:0005575,GO:0005886,GO:0006810,GO:0006811,GO:0006820,GO:0008150,GO:0008509,GO:0009987,GO:0015075,GO:0015098,GO:0015103,GO:0015689,GO:0015698,GO:0016020,GO:0016021,GO:0022857,GO:0022891,GO:0022892,GO:0031224,GO:0044425,GO:0044464,GO:0044699,GO:0044763,GO:0044765,GO:0051179,GO:0051234,GO:0055085,GO:1902578	-0.379138810560122	5.61662716157262	2.65132047924052	0.103463919416966	0.999974497893903	49.8180576623492	37.9119282456177	35.0937460764756	46.7218503081462	68.6144805497647	51.9333036482516	53.1814305652739	48.4460316321366
TR30276|c0_g1	350; 343; 343							1.49322657387799	2.9020489444185	2.64756849626105	0.103708416730502	0.999974497893903	3.24349510721297	3.6641683227079	4.05430855293445	2.87366629678948	3.0035901093416	5.49020829484257	35.5968646053532	1.13040740474985
TR18074|c0_g1	1638	LHTL7	Lysine histidine transporter-like 7	ARATH		AT4G35180	GO:0003333,GO:0003674,GO:0005215,GO:0005342,GO:0005575,GO:0005886,GO:0006810,GO:0006811,GO:0006820,GO:0006865,GO:0008150,GO:0008509,GO:0008514,GO:0009987,GO:0015075,GO:0015171,GO:0015711,GO:0015849,GO:0016020,GO:0016021,GO:0022857,GO:0022891,GO:0022892,GO:0031224,GO:0034220,GO:0044425,GO:0044464,GO:0044699,GO:0044763,GO:0044765,GO:0046942,GO:0046943,GO:0051179,GO:0051234,GO:0055085,GO:0071702,GO:…	0.95529828202324	4.02846083100504	2.64742587571876	0.103717723044176	0.999974497893903	11.6056309304964	10.5039491917626	7.14953336216397	46.1768446311689	7.45046377771748	22.6115245328331	17.1568332744092	7.21307582078478
TR15096|c2_g2	1653; 1383; 1317; 1317; 604; 538	CALR; CALR1	Calreticulin; Calreticulin-1	ARATH; RICCO	K08057		GO:0003674,GO:0005488,GO:0005509,GO:0005515,GO:0005575,GO:0005576,GO:0005739,GO:0005774,GO:0005783,GO:0005788,GO:0005911,GO:0006457,GO:0006950,GO:0006970,GO:0006979,GO:0008150,GO:0008152,GO:0009506,GO:0009507,GO:0009536,GO:0009628,GO:0009651,GO:0009987,GO:0010035,GO:0010038,GO:0016020,GO:0019538,GO:0030054,GO:0030246,GO:0031090,GO:0031974,GO:0042221,GO:0043167,GO:0043169,GO:0043170,GO:0043226,GO:…	-0.403500925707157	8.05626618638387	2.64713575911429	0.103736656632092	0.999974497893903	354.149122018816	284.87687319613	292.607731261247	237.721567103378	297.238397833546	217.615589523723	238.057002414171	206.433923676938
TR15157|c2_g1	758; 697; 696; 696; 696; 696; 628; 628; 551; 536; 536; 390; 390; 261; 261; 253	YL154	Uncharacterized protein YLR154C-G	YEAST				0.652127435257768	2.90362158342718	2.64708568112543	0.10373992520444	0.999974497893903	4.91592227186966	10.3573824588543	9.41645857455743	6.09415438801907	5.42206526231796	6.79159100176821	11.7388859245958	4.36014284689229
TR28851|c0_g1	1828	ODBA2	2-oxoisovalerate dehydrogenase subunit alpha 2, mitochondrial	ARATH	K00166	AT5G09300	GO:0003674,GO:0003824,GO:0003863,GO:0005488,GO:0005575,GO:0005739,GO:0005759,GO:0008150,GO:0008152,GO:0016491,GO:0016624,GO:0016903,GO:0031974,GO:0043167,GO:0043169,GO:0043226,GO:0043227,GO:0043229,GO:0043231,GO:0043233,GO:0044422,GO:0044424,GO:0044429,GO:0044444,GO:0044446,GO:0044464,GO:0046872,GO:0070013	-0.420201542715772	4.49270234082125	2.645599071797	0.103837007040204	0.999974497893903	31.1679607958746	24.6720667062332	18.8765118647378	26.0116345830082	24.1847515297636	17.3246572859477	19.7232293874787	17.4405713875692
TR1126|c0_g1	2480; 2424	HSP70; HSP7E	Heat shock 70 kDa protein; Heat shock 70 kDa protein 5	ARATH; SOYBN			GO:0000166,GO:0000902,GO:0001882,GO:0001883,GO:0003674,GO:0005488,GO:0005524,GO:0008150,GO:0009653,GO:0009987,GO:0016043,GO:0017076,GO:0030554,GO:0032502,GO:0032549,GO:0032550,GO:0032553,GO:0032555,GO:0032559,GO:0032989,GO:0035639,GO:0036094,GO:0043167,GO:0043168,GO:0044699,GO:0044763,GO:0044767,GO:0048869,GO:0071840,GO:0097159,GO:0097367,GO:1901265,GO:1901363	-0.507348180809556	3.2196619983675	2.6451204515464	0.103868284119611	0.999974497893903	8.21009699013283	9.28255975086001	7.71626466526234	9.11645859671146	15.4470348480425	8.49965580460812	7.17640394580551	8.23582537746322
TR450|c0_g2	839; 748							0.494661850660684	6.64858114309627	2.64511498751169	0.103868641245224	0.999974497893903	105.971066705974	146.273599442499	101.706471548345	102.361975330467	47.5113344568581	131.195644141942	83.7405546523795	83.1656876351678
TR1467|c0_g1	3569; 3496; 2948; 2729; 2566; 2371; 2005; 2000; 1927; 1165; 1002; 883	CLT1; CLT3; YI31B	Protein CLT1, chloroplastic {ECO:0000303|PubMed:20080670}; Protein CLT3, chloroplastic {ECO:0000303|PubMed:20080670}; Transposon Ty3-I Gag-Pol polyprotein	ARATH; YEAST	K07497	AT5G12170	GO:0000166,GO:0000943,GO:0001882,GO:0001883,GO:0002229,GO:0002239,GO:0003674,GO:0003676,GO:0003677,GO:0003723,GO:0003824,GO:0003887,GO:0003964,GO:0004175,GO:0004190,GO:0004518,GO:0004519,GO:0004521,GO:0004523,GO:0004540,GO:0005488,GO:0005524,GO:0005575,GO:0005634,GO:0005737,GO:0006139,GO:0006259,GO:0006260,GO:0006278,GO:0006310,GO:0006725,GO:0006807,GO:0006810,GO:0006811,GO:0006820,GO:0006857,GO:…	0.576530138308479	4.16873917542513	2.64124380025321	0.104121997692833	0.999974497893903	15.0518444819102	17.3925856384535	14.3426614399509	25.8629966711053	11.1171841709397	23.5875615630273	25.2837542991293	10.4966401869629
TR16118|c1_g1	2681; 2267; 2228; 1866; 1715; 1659	SKU5	Monocopper oxidase-like protein SKU5	ARATH		AT4G12420	GO:0000902,GO:0003674,GO:0003824,GO:0005488,GO:0005507,GO:0005575,GO:0005576,GO:0005618,GO:0005774,GO:0005886,GO:0005911,GO:0008150,GO:0008152,GO:0009505,GO:0009506,GO:0009653,GO:0009826,GO:0009932,GO:0009987,GO:0016020,GO:0016043,GO:0016049,GO:0016491,GO:0016722,GO:0030054,GO:0030312,GO:0031090,GO:0031224,GO:0031225,GO:0031226,GO:0032502,GO:0032989,GO:0040007,GO:0043167,GO:0043169,GO:0044422,GO:…	-0.551918048218504	6.11822354463432	2.64018814098389	0.104191204499275	0.999974497893903	50.4768926060019	51.1029342073661	39.6275965012625	53.8564700794856	131.611857518423	70.3153343835763	104.414301118773	53.3982926434217
TR21527|c0_g1	1766; 1660; 1591; 612							-0.627440970442223	3.53234361664385	2.62501979327123	0.105191193377773	0.999974497893903	11.6563105415466	5.08098007415495	6.01607075596725	9.11645859671146	19.5038318788416	14.3152097761821	13.6874459363708	12.326823604177
TR31127|c2_g1	1072; 904; 483							-0.671686023297081	7.74653402057873	2.62190157358089	0.105398065677786	0.999974497893903	314.720384621759	167.379208981297	258.647447790969	154.484336437752	280.894186719076	120.743914276945	67.0589799174276	353.440715218454
TR48767|c0_g1	2013; 2006; 1951	LHTL8	Lysine histidine transporter-like 8	ARATH		AT1G47670	GO:0005575,GO:0005886,GO:0006810,GO:0006811,GO:0006820,GO:0006865,GO:0008150,GO:0015711,GO:0015849,GO:0016020,GO:0016021,GO:0031224,GO:0044425,GO:0044464,GO:0044699,GO:0044765,GO:0046942,GO:0051179,GO:0051234,GO:0071702,GO:0071705,GO:1902578	1.27149472804401	1.5147476191314	2.61835837752451	0.10563367363927	0.999974497893903	0.709514554702837	1.12367828563042	1.52581504680329	5.35096482850455	1.95038318788416	5.81555397157398	2.51887025912379	3.06824867003532
TR4583|c0_g1	1762; 1738; 1520; 1494; 1485; 1470; 1454; 1453; 1442; 1429; 1418; 1407; 1383; 1305; 1248; 1224; 1220; 1203; 1158; 1143; 1142; 1118; 973; 942; 939; 835; 833; 756; 657; 548	TPP6; TPPG; TPPI; TPPJ	Probable trehalose-phosphate phosphatase 6; Probable trehalose-phosphate phosphatase G; Probable trehalose-phosphate phosphatase I; Probable trehalose-phosphate phosphatase J	ARATH; ORYSJ	K01087	AT4G22590	GO:0003674,GO:0003824,GO:0004805,GO:0005575,GO:0005634,GO:0005730,GO:0005975,GO:0005984,GO:0005991,GO:0005992,GO:0008150,GO:0008152,GO:0009058,GO:0009311,GO:0009312,GO:0009987,GO:0010035,GO:0010038,GO:0016051,GO:0016787,GO:0016788,GO:0016791,GO:0019203,GO:0034637,GO:0042221,GO:0042578,GO:0043226,GO:0043227,GO:0043228,GO:0043229,GO:0043231,GO:0043232,GO:0044237,GO:0044238,GO:0044249,GO:0044262,GO:…	-0.436346900612271	3.60342357439312	2.61488905504668	0.105864928887901	0.999974497893903	13.7848542056551	9.28255975086001	10.8986789057378	11.7919410109637	16.1881804594385	10.9397483800937	11.7864117785415	11.7885343638199
TR15181|c0_g1	3714; 3636; 3620; 3617; 3267; 2782	EIL3	ETHYLENE INSENSITIVE 3-like 3 protein	ARATH	K14514	AT1G73730	GO:0000160,GO:0001071,GO:0003674,GO:0003676,GO:0003677,GO:0003700,GO:0005488,GO:0005575,GO:0005634,GO:0006139,GO:0006351,GO:0006355,GO:0006725,GO:0006807,GO:0007165,GO:0008150,GO:0008152,GO:0009058,GO:0009059,GO:0009755,GO:0009873,GO:0009889,GO:0009987,GO:0010035,GO:0010038,GO:0010039,GO:0010468,GO:0010556,GO:0016070,GO:0018130,GO:0019219,GO:0019222,GO:0019438,GO:0031323,GO:0031326,GO:0032774,GO:…	0.339992592025114	6.27724226203553	2.61134466171469	0.106101761535463	0.999974497893903	69.532426360878	80.269714056121	83.0915279773447	102.461067271735	59.6817255492552	77.1069253853445	75.6611594816051	71.9692714357407
TR51926|c0_g1	971; 968	NLTL2	Non-specific lipid-transfer protein-like protein At2g13820	ARATH		AT2G13820	GO:0003674,GO:0005488,GO:0005575,GO:0005576,GO:0005886,GO:0006810,GO:0006869,GO:0008150,GO:0008289,GO:0016020,GO:0031224,GO:0031225,GO:0031226,GO:0044425,GO:0044459,GO:0044464,GO:0044699,GO:0044765,GO:0046658,GO:0051179,GO:0051234,GO:0071702,GO:1902578	0.472385472840836	6.65730281854239	2.60764059314617	0.106349884555747	0.999974497893903	75.766018520053	74.8467449385133	93.5542597268529	144.426504398989	80.511817995858	80.4823867814329	160.114601943171	97.107378960416
TR27759|c0_g2	1655; 1639; 888	HSFA3	Heat stress transcription factor A-3	ARATH	K09419	AT5G03720	GO:0001071,GO:0003674,GO:0003676,GO:0003677,GO:0003700,GO:0005488,GO:0005575,GO:0005634,GO:0006139,GO:0006351,GO:0006355,GO:0006725,GO:0006807,GO:0006950,GO:0008150,GO:0008152,GO:0009058,GO:0009059,GO:0009266,GO:0009408,GO:0009628,GO:0009719,GO:0009889,GO:0009987,GO:0010033,GO:0010200,GO:0010243,GO:0010468,GO:0010556,GO:0016070,GO:0018130,GO:0019219,GO:0019222,GO:0019438,GO:0031323,GO:0031326,GO:…	1.16369999394612	2.93532210468735	2.59548740592527	0.107168466253778	0.999974497893903	2.73669899671094	18.3208416135395	1.52581504680329	8.72009083163704	5.07099628849881	16.3486202557534	2.70897367490672	4.95226101128507
TR44239|c0_g1	3068; 2490						GO:0003674,GO:0003676,GO:0003677,GO:0005488,GO:0097159,GO:1901363	0.920571329845379	2.71085835838811	2.59522339056824	0.107186325641811	0.999974497893903	2.28058249725912	7.57261453359632	2.70287236862297	14.3187855133131	5.42206526231796	10.2890570266309	5.56052491165063	3.44505113828527
TR2560|c1_g1	2581; 2581; 2563; 2563; 2487; 2487; 2469; 2469	Y5519	Uncharacterized protein At5g05190	ARATH		AT5G05190		0.553666261065472	2.76589403193346	2.5948341760098	0.107212660119782	0.999974497893903	4.66252421661865	9.38027090613222	6.58280205906561	8.07599321339113	5.26603460728723	6.26290427707967	5.75062832743355	7.75136506114185
TR50780|c0_g1	1888	P2B10	F-box protein PP2-B10	ARATH		AT2G02360	GO:0003674,GO:0005488,GO:0006464,GO:0008150,GO:0008152,GO:0009987,GO:0016567,GO:0019538,GO:0030246,GO:0032446,GO:0036211,GO:0043170,GO:0043412,GO:0044237,GO:0044238,GO:0044260,GO:0044267,GO:0070647,GO:0071704	0.776073735058331	3.55503637402107	2.59483104596666	0.107212871929058	0.999974497893903	9.67980571058871	10.3573824588543	4.05430855293445	13.8233258069701	5.53908825359101	23.8315708205759	12.0240410482702	13.9955202492839
TR38381|c0_g1	2043; 2037; 1905; 1900; 1898; 903; 829	MAN2	Mannan endo-1,4-beta-mannosidase 2	ARATH	K19355	AT2G20680	GO:0000272,GO:0003674,GO:0003824,GO:0004553,GO:0004567,GO:0005575,GO:0005576,GO:0005975,GO:0005976,GO:0008150,GO:0008152,GO:0009056,GO:0009057,GO:0009987,GO:0010412,GO:0015923,GO:0016052,GO:0016787,GO:0016798,GO:0016985,GO:0016998,GO:0043170,GO:0044036,GO:0044237,GO:0044238,GO:0044247,GO:0044248,GO:0044260,GO:0044262,GO:0044264,GO:0044275,GO:0046355,GO:0071704,GO:1901575	-0.459494065310619	4.59348008455524	2.59128333823578	0.107453239992063	0.999974497893903	21.9442715847378	22.9132659113334	13.9067142837214	24.5748014346135	38.4615564650756	22.2861788561017	26.3293230859354	21.9083720825329
TR51927|c0_g1	896; 893	MGST3	Microsomal glutathione S-transferase 3	BOVIN; MOUSE	K00799		GO:0003674,GO:0003824,GO:0004364,GO:0004601,GO:0004602,GO:0005575,GO:0005789,GO:0008150,GO:0009719,GO:0010033,GO:0010243,GO:0016020,GO:0016021,GO:0016209,GO:0016491,GO:0016684,GO:0016740,GO:0016765,GO:0031090,GO:0031224,GO:0031982,GO:0031988,GO:0042221,GO:0043226,GO:0043227,GO:0043230,GO:0044421,GO:0044422,GO:0044424,GO:0044425,GO:0044432,GO:0044444,GO:0044446,GO:0044464,GO:0050896,GO:0065010,GO:…	0.59907777411654	7.47373079576249	2.58908401399569	0.107602547915515	0.999974497893903	121.529707298386	136.258206027098	99.3959516203284	255.657208472995	134.810485946553	321.929547125732	210.872213957212	140.762636353375
TR14792|c0_g1	1714; 1630	FLA8	Fasciclin-like arabinogalactan protein 8	ARATH		AT2G45470	GO:0005575,GO:0005576,GO:0005618,GO:0005886,GO:0009505,GO:0016020,GO:0030312,GO:0031224,GO:0031225,GO:0031226,GO:0044425,GO:0044459,GO:0044464,GO:0046658,GO:0048046	-0.660309257563696	4.21175961743214	2.58792180861475	0.107681539780392	0.999974497893903	12.7712619846511	12.9467280735679	8.41378011522955	11.7919410109637	38.0324721637411	18.3820307353247	28.182831389819	16.7946242991407
TR1077|c0_g1	1464; 1335	YLS9	Protein YLS9	ARATH		AT2G35980	GO:0002252,GO:0002376,GO:0003674,GO:0004871,GO:0005575,GO:0005911,GO:0006950,GO:0006952,GO:0007165,GO:0007568,GO:0008150,GO:0009506,GO:0009507,GO:0009536,GO:0009605,GO:0009607,GO:0009615,GO:0010150,GO:0010260,GO:0030054,GO:0031224,GO:0031225,GO:0031226,GO:0032502,GO:0043207,GO:0043226,GO:0043227,GO:0043229,GO:0043231,GO:0044424,GO:0044425,GO:0044444,GO:0044459,GO:0044464,GO:0044699,GO:0044767,GO:…	-0.506810175449563	3.69960189409038	2.58713226296215	0.107735239314008	0.999974497893903	10.3893202652915	10.8947938128515	9.02410613395087	11.7423950403294	22.7024603069716	13.2985045363964	12.6418771495647	12.3806525282127
TR16522|c0_g1	1197							0.521257816225905	4.79866091659611	2.5849960888915	0.107880674804881	0.999974497893903	16.8763104797175	27.9453904078522	15.3017451836558	35.8217367685999	24.9258971411595	30.5824936127527	28.9907709068964	41.5559293555661
TR44457|c0_g1	1409; 1408	CAF1A	Probable CCR4-associated factor 1 homolog 1	ARATH	K12581	AT1G06450	GO:0000175,GO:0003674,GO:0003676,GO:0003723,GO:0003824,GO:0004518,GO:0004527,GO:0004532,GO:0004535,GO:0004540,GO:0005488,GO:0005575,GO:0005634,GO:0005737,GO:0006139,GO:0006351,GO:0006355,GO:0006725,GO:0006807,GO:0008150,GO:0008152,GO:0008408,GO:0009058,GO:0009059,GO:0009889,GO:0009987,GO:0010468,GO:0010556,GO:0016070,GO:0016787,GO:0016788,GO:0016796,GO:0016896,GO:0018130,GO:0019219,GO:0019222,GO:…	0.798856548196675	3.34206913306396	2.58335024570097	0.107992874497796	0.999974497893903	6.43631060337574	12.8978724959318	5.66731303098364	7.58053350704811	6.51427984753309	9.10967894847952	6.70114540634819	25.7302256890681
TR51371|c0_g1	1333; 1243; 1242; 1064; 1050	NAC90	NAC domain-containing protein 90	ARATH		AT5G22380	GO:0001071,GO:0003674,GO:0003676,GO:0003677,GO:0003700,GO:0005488,GO:0005575,GO:0005634,GO:0006139,GO:0006351,GO:0006355,GO:0006725,GO:0006807,GO:0008150,GO:0008152,GO:0009058,GO:0009059,GO:0009889,GO:0009987,GO:0010468,GO:0010556,GO:0016070,GO:0018130,GO:0019219,GO:0019222,GO:0019438,GO:0031323,GO:0031326,GO:0032774,GO:0034641,GO:0034645,GO:0034654,GO:0043170,GO:0043226,GO:0043227,GO:0043229,GO:…	0.785997576333631	2.28307576109529	2.58203101178701	0.108082901243817	0.999974497893903	3.14213588511257	5.08098007415495	3.66195611232789	6.83734394753359	3.04259777309929	8.29631475665099	3.32680977620123	4.79077423917795
TR7718|c0_g2	1090	ATG8C	Autophagy-related protein 8C	ORYSJ	K08341		GO:0000421,GO:0005575,GO:0005774,GO:0005874,GO:0006810,GO:0006914,GO:0006950,GO:0006995,GO:0007154,GO:0008104,GO:0008150,GO:0008152,GO:0009056,GO:0009267,GO:0009605,GO:0009987,GO:0009991,GO:0012506,GO:0015031,GO:0016020,GO:0030659,GO:0031090,GO:0031667,GO:0031668,GO:0031669,GO:0032991,GO:0033036,GO:0033110,GO:0033554,GO:0042594,GO:0043234,GO:0043562,GO:0044237,GO:0044248,GO:0044422,GO:0044424,GO:…	0.65761415982356	3.22113695909903	2.5776454300353	0.108382773634854	0.999974497893903	9.22368921113688	13.4841394275651	11.8141679338197	10.9001135395463	3.7057280569799	9.27235178684523	10.1230068904409	5.38289240357073
TR33454|c5_g1	2068	AS1	Aureusidin synthase	ANTMA	K13079		GO:0003674,GO:0003824,GO:0004097,GO:0005488,GO:0005507,GO:0005575,GO:0005775,GO:0008150,GO:0008152,GO:0009058,GO:0016491,GO:0016679,GO:0016682,GO:0031974,GO:0033793,GO:0042440,GO:0043167,GO:0043169,GO:0043233,GO:0044422,GO:0044424,GO:0044437,GO:0044444,GO:0044446,GO:0044464,GO:0044699,GO:0044710,GO:0044711,GO:0046148,GO:0046872,GO:0046914,GO:0046992,GO:0046993,GO:0055114,GO:0070013	-0.501424672554953	5.91259005614662	2.5770010030541	0.108426914487396	0.999974497893903	52.4533974369598	65.8573186534699	27.4646708424592	59.2074349079902	101.731987080038	75.1955195345475	49.807094935127	49.3072944167079
TR48357|c3_g1	1830; 1828; 1475; 1158; 950							0.561455579764187	2.93677667961678	2.57635430494423	0.108471230754645	0.999974497893903	4.81456304976925	9.2337041732239	5.23136587475413	9.81010218559168	6.31924152874467	8.94700611011381	8.69723127206893	7.48222044096332
TR28501|c3_g2	2985; 1457; 751; 740; 532	FB137; FB34	Putative F-box protein At1g33530; Putative F-box protein At3g10240	ARATH		AT1G33530	GO:0003674,GO:0005488,GO:0005515	-0.584846945773533	2.59060964082481	2.57542561670717	0.108534905756751	0.999974497893903	8.41281543433364	7.18176991250748	4.92620286539347	5.89597050548187	7.4114561139598	3.61947065363695	5.60805076559636	4.413971770928
TR42814|c0_g1	797	MIFH	Macrophage migration inhibitory factor homolog	TRITR			GO:0003674,GO:0003824,GO:0004167,GO:0005575,GO:0005615,GO:0016853,GO:0016860,GO:0016862,GO:0016863,GO:0044421,GO:0050178	0.919819539598691	2.2238503576993	2.57513319009145	0.108554964326849	0.999974497893903	2.99009705196196	7.81689242177685	2.2233304967705	3.07185017932669	2.49649048049172	7.76762803196245	6.74867126029392	3.49888006232098
TR24081|c0_g1	2473; 2403; 2371; 2367; 2301; 2297; 2265	ISPS; TPS12; TPS2	Isoprene synthase, chloroplastic; Probable terpene synthase 12; Tricyclene synthase EBOS, chloroplastic	LOTJA; POPAL; RICCO	K12742		GO:0000287,GO:0003674,GO:0003824,GO:0005488,GO:0005575,GO:0006629,GO:0006720,GO:0006721,GO:0006950,GO:0006952,GO:0008150,GO:0008152,GO:0008299,GO:0008610,GO:0009058,GO:0009532,GO:0009570,GO:0009605,GO:0009607,GO:0009611,GO:0009987,GO:0010333,GO:0016114,GO:0016829,GO:0016835,GO:0016838,GO:0043167,GO:0043169,GO:0043207,GO:0044237,GO:0044238,GO:0044249,GO:0044255,GO:0044422,GO:0044424,GO:0044434,GO:…	0.856226704508774	6.71373893978722	2.56869365561181	0.108997708527296	0.999974497893903	91.273979501415	74.7490337832411	175.076377941771	64.7070376483976	39.2027020764716	195.898765601901	30.84427921078	167.192638054907
TR50555|c0_g2	960	6HN3M	6-hydroxynicotinate 3-monooxygenase	PSEPK	K14974		GO:0000166,GO:0003674,GO:0003824,GO:0004497,GO:0005488,GO:0006725,GO:0008150,GO:0008152,GO:0009056,GO:0009987,GO:0016491,GO:0019439,GO:0036094,GO:0043167,GO:0043168,GO:0044237,GO:0044248,GO:0044699,GO:0044710,GO:0048037,GO:0050660,GO:0050662,GO:0055114,GO:0071949,GO:0097159,GO:1901265,GO:1901363	0.834606786685965	3.02158179594812	2.55772666110136	0.109756308438216	0.999974497893903	3.09145627406236	4.44585756488558	4.62103985603281	7.72917141895102	6.98237181262528	15.1692421776021	15.4934283863086	6.56712873235629
TR682|c0_g1	2144; 1264; 1263	RNHX1; SUFE2	Putative ribonuclease H protein At1g65750; SufE-like protein 2, chloroplastic	ARATH		AT1G67810	GO:0003674,GO:0003676,GO:0003824,GO:0004518,GO:0004519,GO:0004521,GO:0004523,GO:0004540,GO:0005488,GO:0005575,GO:0008047,GO:0008150,GO:0008152,GO:0009058,GO:0009507,GO:0009536,GO:0009893,GO:0016043,GO:0016226,GO:0016787,GO:0016788,GO:0016891,GO:0016893,GO:0019222,GO:0022607,GO:0030234,GO:0031163,GO:0031323,GO:0031325,GO:0042762,GO:0043085,GO:0043167,GO:0043169,GO:0043226,GO:0043227,GO:0043229,GO:…	0.566117829733766	5.67325257940567	2.55624280463876	0.109859393499456	0.999974497893903	33.0937860157823	36.201983028354	36.4451822607871	88.0431898171536	41.7772078844786	51.973971857843	82.4573565958447	37.518760052888
TR53238|c0_g1	4080; 1886	BGAL3; TRXH	Beta-galactosidase 3; Thioredoxin H-type	ARATH; RICCO	K03671	AT4G36360	GO:0003674,GO:0003824,GO:0004553,GO:0004565,GO:0005488,GO:0005575,GO:0005576,GO:0005618,GO:0005737,GO:0005975,GO:0006662,GO:0008150,GO:0008152,GO:0009341,GO:0009987,GO:0015035,GO:0015036,GO:0015925,GO:0016491,GO:0016667,GO:0016787,GO:0016798,GO:0018904,GO:0019725,GO:0030246,GO:0030312,GO:0032991,GO:0042592,GO:0043234,GO:0044238,GO:0044281,GO:0044424,GO:0044464,GO:0044699,GO:0044710,GO:0044763,GO:…	-0.431472145732551	6.56930659176641	2.55501841848763	0.109944533042081	0.999974497893903	76.019416575304	75.0421672490577	75.5496421745742	95.8219072067389	159.26829112262	94.1875734137436	115.107618256563	67.8244442849912
TR29739|c0_g1	699	SOT12	Cytosolic sulfotransferase 12	ARATH		AT2G03760	GO:0001101,GO:0003674,GO:0003824,GO:0005575,GO:0005794,GO:0006066,GO:0006629,GO:0006950,GO:0006952,GO:0006970,GO:0008146,GO:0008150,GO:0008152,GO:0008202,GO:0009628,GO:0009651,GO:0009751,GO:0010033,GO:0010817,GO:0014070,GO:0016128,GO:0016131,GO:0016740,GO:0016782,GO:0042221,GO:0042445,GO:0043226,GO:0043227,GO:0043229,GO:0043231,GO:0044238,GO:0044281,GO:0044424,GO:0044444,GO:0044464,GO:0044699,GO:…	0.501211392948499	3.24509473681758	2.55284977184755	0.110095511269409	0.999974497893903	8.81825232273526	10.8459382352154	9.72162158391808	10.7019296570091	5.53908825359101	10.8584119609109	8.93486054179759	9.74303525046302
TR46032|c0_g1	1280	RAC3; RAC1	Rac-like GTP-binding protein ARAC3; Rac-like GTP-binding protein RAC1	ARATH; LOTJA	K04392	AT4G35020	GO:0000166,GO:0001882,GO:0001883,GO:0003674,GO:0003824,GO:0003924,GO:0005488,GO:0005525,GO:0005575,GO:0005634,GO:0005730,GO:0005737,GO:0005819,GO:0005886,GO:0007165,GO:0007264,GO:0008150,GO:0009605,GO:0009606,GO:0009628,GO:0009629,GO:0009630,GO:0009734,GO:0009755,GO:0009958,GO:0009966,GO:0010646,GO:0010928,GO:0016020,GO:0016462,GO:0016787,GO:0016817,GO:0016818,GO:0017076,GO:0017111,GO:0019001,GO:…	-0.409372296599845	5.99584821137977	2.55205564241403	0.110150854492763	0.999974497893903	57.6733973751306	53.2525796233548	40.7174643918363	61.7342794103395	98.6893893069384	70.2746661739849	73.6175477619386	53.7212661876359
TR7070|c0_g2	972	COBRA	Protein COBRA	ARATH		AT5G60920	GO:0005575,GO:0005618,GO:0005886,GO:0006950,GO:0006970,GO:0008150,GO:0009505,GO:0009628,GO:0009651,GO:0009825,GO:0009897,GO:0009930,GO:0009987,GO:0010215,GO:0016020,GO:0016043,GO:0016049,GO:0016328,GO:0030198,GO:0030312,GO:0031224,GO:0031225,GO:0031226,GO:0040007,GO:0043062,GO:0044425,GO:0044459,GO:0044464,GO:0044699,GO:0044763,GO:0046658,GO:0050896,GO:0071840,GO:0098552	-0.758710401851054	2.96382875484723	2.5480804985588	0.110428344241511	0.999974497893903	8.36213582328344	8.15888146522958	2.35411464363936	5.59869468167606	13.8087129702198	12.9324906500736	6.79619711423965	3.44505113828527
TR54560|c1_g1	4097; 4083; 3972; 3941; 2097; 1211	CMTA2; CMTA3	Calmodulin-binding transcription activator 2; Calmodulin-binding transcription activator 3	ARATH		AT2G22300,AT5G64220	GO:0000981,GO:0000982,GO:0001071,GO:0001077,GO:0001228,GO:0003674,GO:0003676,GO:0003677,GO:0003700,GO:0005488,GO:0005515,GO:0005575,GO:0005634,GO:0006139,GO:0006351,GO:0006355,GO:0006357,GO:0006366,GO:0006725,GO:0006807,GO:0006950,GO:0006952,GO:0007568,GO:0008150,GO:0008152,GO:0009058,GO:0009059,GO:0009266,GO:0009409,GO:0009605,GO:0009607,GO:0009617,GO:0009620,GO:0009628,GO:0009889,GO:0009891,GO:…	0.358568849168596	6.85826288642589	2.54740309992871	0.110475707500297	0.999974497893903	97.9130085489915	121.064121382269	111.776850857246	115.541203519191	93.4623623634088	156.653943346175	97.8557332742619	133.17275806434
TR29928|c0_g1	1516	LDHA; LDHB	L-lactate dehydrogenase A; L-lactate dehydrogenase B	HORVU			GO:0003674,GO:0003824,GO:0004457,GO:0004459,GO:0005575,GO:0005737,GO:0005975,GO:0006082,GO:0008150,GO:0008152,GO:0009987,GO:0016491,GO:0016614,GO:0016616,GO:0019752,GO:0043436,GO:0044237,GO:0044238,GO:0044281,GO:0044424,GO:0044464,GO:0044699,GO:0044710,GO:0044763,GO:0055114,GO:0071704	-0.729401728612858	2.82926878180303	2.54203753702	0.110851654501539	0.999974497893903	6.58834943652635	7.32833664541579	2.57208822175411	5.89597050548187	13.3406210051276	7.72695982237102	2.85155123674391	9.74303525046302
TR32104|c0_g1	3199; 3196; 3185; 3182; 3101; 3087; 2900; 2897; 2886; 2883; 2876; 2873; 2862; 2859; 2802; 2788; 2778; 2764	APRR1	Two-component response regulator-like APRR1	ARATH	K12127	AT5G61380	GO:0000160,GO:0001071,GO:0003006,GO:0003674,GO:0003676,GO:0003677,GO:0003700,GO:0005488,GO:0005515,GO:0005575,GO:0005634,GO:0006139,GO:0006351,GO:0006355,GO:0006725,GO:0006807,GO:0007165,GO:0007623,GO:0008150,GO:0008152,GO:0009058,GO:0009059,GO:0009791,GO:0009889,GO:0009892,GO:0009908,GO:0009987,GO:0010031,GO:0010468,GO:0010556,GO:0010605,GO:0010629,GO:0016070,GO:0018130,GO:0019219,GO:0019222,GO:…	0.658798494097527	6.04634054770246	2.53855340954127	0.111096529223504	0.999974497893903	60.2073779276408	103.23183554509	68.1821352342954	60.5947220857506	31.8692612900271	93.6182184794636	22.7648840400056	87.5796594060958
TR24319|c0_g1	325	RS29	40S ribosomal protein S29	ARATH	K02980	AT3G43980,AT3G44010,AT4G33865	GO:0003674,GO:0003735,GO:0005198,GO:0005488,GO:0005575,GO:0006412,GO:0008150,GO:0008152,GO:0009058,GO:0009059,GO:0009987,GO:0015935,GO:0019538,GO:0022627,GO:0030529,GO:0032991,GO:0034645,GO:0043167,GO:0043169,GO:0043170,GO:0044237,GO:0044238,GO:0044249,GO:0044260,GO:0044267,GO:0044391,GO:0044422,GO:0044424,GO:0044444,GO:0044445,GO:0044446,GO:0044464,GO:0046872,GO:0071704,GO:1901576	-0.335878818745294	5.2529329975022	2.53569188674681	0.11129809066009	0.999974497893903	42.4695140600698	36.1531274507179	32.3472789922297	34.7812713852796	47.6283574481311	36.8047296802409	43.2960529445617	30.7901445484246
TR34214|c0_g1	1517; 1515; 1448; 1446	Y1689	Uncharacterized membrane protein At1g06890	ARATH	K15285	AT1G06890	GO:0000139,GO:0003674,GO:0005215,GO:0005338,GO:0005464,GO:0005575,GO:0005768,GO:0005794,GO:0005802,GO:0006810,GO:0006811,GO:0006820,GO:0006862,GO:0008150,GO:0008509,GO:0008514,GO:0015075,GO:0015165,GO:0015215,GO:0015605,GO:0015711,GO:0015748,GO:0015780,GO:0015781,GO:0015790,GO:0015931,GO:0015932,GO:0016020,GO:0016021,GO:0022857,GO:0022891,GO:0022892,GO:0031090,GO:0031224,GO:0043226,GO:0043227,GO:…	-0.880081894219206	4.22290575565713	2.53545414193717	0.111314855150857	0.999974497893903	9.88252415478952	8.45201493104622	3.79274025919674	13.4269580418957	46.536142862916	16.307952046162	30.654175794997	19.3784126528546
TR19138|c1_g1	1894; 1804; 1783; 1693; 1553	DNJ19	DnaJ protein ERDJ3B	ARATH	K09517	AT3G62600	GO:0002682,GO:0002684,GO:0005575,GO:0005783,GO:0005788,GO:0005886,GO:0006457,GO:0008150,GO:0008152,GO:0009605,GO:0009607,GO:0009987,GO:0016020,GO:0019538,GO:0031347,GO:0031349,GO:0031974,GO:0035821,GO:0043170,GO:0043207,GO:0043226,GO:0043227,GO:0043229,GO:0043231,GO:0043233,GO:0044003,GO:0044237,GO:0044238,GO:0044260,GO:0044267,GO:0044419,GO:0044422,GO:0044424,GO:0044432,GO:0044444,GO:0044446,GO:…	-0.368037841648465	6.15059494000491	2.53251306399142	0.111522474220448	0.999974497893903	103.893202652915	83.5430377577401	78.6012722681808	61.0901817920936	66.8981433444266	62.0596878365167	56.4607144875294	55.0669892885286
TR22782|c0_g2	1373	PDR1	Pleiotropic drug resistance protein 1	NICPL			GO:0000166,GO:0001882,GO:0001883,GO:0003674,GO:0003824,GO:0005488,GO:0005524,GO:0005575,GO:0005886,GO:0006810,GO:0006950,GO:0006952,GO:0008150,GO:0016020,GO:0016021,GO:0016462,GO:0016787,GO:0016817,GO:0016818,GO:0016887,GO:0017076,GO:0017111,GO:0030554,GO:0031224,GO:0032549,GO:0032550,GO:0032553,GO:0032555,GO:0032559,GO:0035639,GO:0036094,GO:0043167,GO:0043168,GO:0044425,GO:0044464,GO:0050896,GO:…	1.02502884716254	2.36342408766673	2.52946172809327	0.111738327304547	0.999974497893903	0.962912609953851	4.15272409906895	2.09254634990165	5.35096482850455	4.68091965092198	11.3870986855994	6.65361955240246	5.00608993532078
TR35808|c0_g2	850	PCKA	Phosphoenolpyruvate carboxykinase [ATP]	ARATH	K01610	AT4G37870	GO:0000166,GO:0001882,GO:0001883,GO:0002376,GO:0003674,GO:0003824,GO:0004611,GO:0004612,GO:0005488,GO:0005524,GO:0005575,GO:0005634,GO:0005730,GO:0005829,GO:0005975,GO:0005996,GO:0006006,GO:0006094,GO:0006950,GO:0006952,GO:0006955,GO:0007154,GO:0008150,GO:0008152,GO:0009058,GO:0009267,GO:0009605,GO:0009607,GO:0009620,GO:0009814,GO:0009817,GO:0009987,GO:0009991,GO:0010035,GO:0010038,GO:0016020,GO:…	0.498564210852983	5.84280585755478	2.52861524373285	0.111798289505155	0.999974497893903	57.7240769861808	59.3106712502318	59.7247604034429	61.4370035865337	29.8408627746276	81.1737463444872	33.7908821554153	75.4681514980617
TR1068|c0_g1	1792; 1789	U91C1	UDP-glycosyltransferase 91C1	ARATH		AT5G49690	GO:0003674,GO:0003824,GO:0005575,GO:0005829,GO:0008150,GO:0008152,GO:0016740,GO:0016757,GO:0016758,GO:0044424,GO:0044444,GO:0044464	0.358928672336975	4.98997631486162	2.52839625039155	0.11181380804862	0.999974497893903	28.6846598544147	33.417215103096	33.9602834702789	37.4072078288975	23.638644237156	33.9579550088411	27.4224177266873	35.0426295472455
TR9324|c0_g2	1748	ERDL5	Sugar transporter ERD6-like 5	ARATH		AT1G54730	GO:0003674,GO:0005215,GO:0005575,GO:0006810,GO:0008150,GO:0008643,GO:0009987,GO:0016021,GO:0022857,GO:0022891,GO:0022892,GO:0031224,GO:0044425,GO:0044699,GO:0044763,GO:0044765,GO:0051179,GO:0051234,GO:0055085,GO:0071702,GO:1902578	-0.363841468634908	5.9342569789908	2.52838145730455	0.111814856417885	0.999974497893903	55.5448537110221	48.0250328162915	52.0956851694265	62.8738367349285	91.0048795466748	58.7248946500198	53.3715339810569	66.7478658042771
TR44227|c0_g1	2286; 2197; 2196	ASO	L-ascorbate oxidase	CUCMA; CUCPM; CUCSA	K00423		GO:0003674,GO:0003824,GO:0005488,GO:0005507,GO:0005575,GO:0005576,GO:0008150,GO:0008152,GO:0008447,GO:0016491,GO:0016679,GO:0016682,GO:0043167,GO:0043169,GO:0044699,GO:0044710,GO:0046872,GO:0046914,GO:0055114	0.474064186105335	5.45536952014756	2.51981809287167	0.112423552746513	0.999974497893903	33.8539801815354	68.6420865787279	26.8543448237378	39.785414419344	33.9366674691843	60.1076137761283	42.1079065959184	45.0009804938513
TR5517|c0_g1	494							0.441785913194128	6.84082096830196	2.51737963993952	0.112597548322974	0.999974497893903	87.3209698394992	142.169730921066	104.627317495083	117.523042344563	93.2283163808627	157.873989633917	68.8649623673654	144.692147807981
TR41020|c0_g1	1508; 1409; 1343	ROMT	Trans-resveratrol di-O-methyltransferase	VITVI			GO:0003674,GO:0003824,GO:0005488,GO:0005515,GO:0006725,GO:0008150,GO:0008152,GO:0008168,GO:0008171,GO:0008757,GO:0009058,GO:0009987,GO:0016740,GO:0016741,GO:0019438,GO:0044237,GO:0044249,GO:0046983	-0.811973614098561	2.81251687954433	2.51706925882384	0.112619716809386	0.999974497893903	4.25708732821702	4.88555776361053	4.75182400290166	8.02644724275683	16.1101651319231	5.89689039075683	9.60022249703783	1.66869664510693
TR31259|c1_g1	1300; 599							0.644170975036183	3.48718005933242	2.51666661220009	0.112648482379595	0.999974497893903	7.19650476912878	16.1223406199147	9.28567442768857	6.63916006499639	8.42565537165956	20.9441279395846	9.98042932860369	10.2813244908201
TR11558|c0_g1	325	GSTX3	Probable glutathione S-transferase	TOBAC			GO:0003674,GO:0003824,GO:0004364,GO:0007165,GO:0008150,GO:0009734,GO:0009755,GO:0016740,GO:0016765,GO:0050789,GO:0050794,GO:0065007	0.771427989440987	7.45748645156556	2.51426628311629	0.112820132870194	0.999974497893903	82.7091252339307	119.79387636373	57.5014299066724	294.99670915663	146.863854047677	304.808230887741	257.922809363487	140.708807429339
TR19147|c0_g1	1842	AXS2	UDP-D-apiose/UDP-D-xylose synthase 2	ARATH	K12449	AT1G08200	GO:0003674,GO:0003824,GO:0003854,GO:0005488,GO:0005575,GO:0005576,GO:0005737,GO:0005829,GO:0006629,GO:0006694,GO:0008150,GO:0008152,GO:0008202,GO:0008610,GO:0009058,GO:0009987,GO:0016043,GO:0016229,GO:0016491,GO:0016614,GO:0016616,GO:0033764,GO:0044238,GO:0044424,GO:0044444,GO:0044464,GO:0044699,GO:0044710,GO:0044711,GO:0045229,GO:0048037,GO:0048046,GO:0050662,GO:0055114,GO:0071554,GO:0071555,GO:…	-0.466326879967767	6.45178023639487	2.51272114705699	0.112930779882363	0.999974497893903	64.0590283674562	73.9673445410634	53.4907160693609	75.6566971585782	156.420731668309	107.282736902183	91.7248981152625	76.7600456749186
TR34267|c0_g1	784	DIR1; DIR23	Dirigent protein 1; Dirigent protein 23	ARATH		AT5G42510	GO:0005575,GO:0005576,GO:0048046	-1.08493152217825	2.48346837061901	2.50728099096767	0.113321301402061	0.999974497893903	9.17300960008668	6.40008067032979	1.39503089993443	2.37820659044647	9.08878565554017	4.27016200709978	0.52278439340305	10.8734426552129
TR17148|c0_g1	1023; 926							-0.316084275202904	5.74884479706891	2.50196479748016	0.113704362467144	0.999974497893903	58.6363099850845	47.6341881952027	56.7167250254593	48.7532351041526	67.2882199820034	47.2157913356461	55.7953525322892	47.3694531514224
TR12764|c0_g1	1356; 1356	AKRC9	Aldo-keto reductase family 4 member C9	ARATH		AT2G37770	GO:0000166,GO:0001101,GO:0003674,GO:0003824,GO:0004033,GO:0005488,GO:0005575,GO:0006950,GO:0006970,GO:0008106,GO:0008150,GO:0008152,GO:0009266,GO:0009409,GO:0009414,GO:0009415,GO:0009507,GO:0009536,GO:0009628,GO:0009636,GO:0009651,GO:0010035,GO:0016229,GO:0016491,GO:0016614,GO:0016616,GO:0036094,GO:0042221,GO:0043167,GO:0043168,GO:0043226,GO:0043227,GO:0043229,GO:0043231,GO:0044424,GO:0044444,GO:…	0.460758825937905	5.8425081680683	2.4999623382655	0.113849020570054	0.999974497893903	41.759999505367	73.2833664541579	52.0956851694265	94.7814418234186	47.5893497843734	56.3254702841256	53.8943183744599	38.5953385336021
TR31335|c0_g1	1112; 1105	CML45	Probable calcium-binding protein CML45	ARATH		AT5G39670	GO:0003674,GO:0005488,GO:0005509,GO:0043167,GO:0043169,GO:0046872	0.712627339130439	3.25327631810837	2.49944308318634	0.113886564790785	0.999974497893903	4.00368927296601	8.59858166395453	3.74914554357379	13.0305902768213	8.73771668172103	12.2411310870194	11.9289893403787	13.2957442368197
TR43215|c1_g1	1116; 611; 555; 467	BH077; BH078; BPE	Transcription factor BPE; Transcription factor bHLH77; Transcription factor bHLH78	ARATH		AT3G23690,AT1G59640	GO:0000975,GO:0001067,GO:0001071,GO:0003006,GO:0003674,GO:0003676,GO:0003677,GO:0003700,GO:0005488,GO:0005515,GO:0005575,GO:0005634,GO:0006139,GO:0006351,GO:0006355,GO:0006725,GO:0006807,GO:0008150,GO:0008152,GO:0009058,GO:0009059,GO:0009653,GO:0009886,GO:0009887,GO:0009889,GO:0009987,GO:0010468,GO:0010556,GO:0016070,GO:0018130,GO:0019219,GO:0019222,GO:0019438,GO:0022414,GO:0031323,GO:0031326,GO:…	-0.792910155711844	2.08155343183447	2.49667993547451	0.114086581150208	0.999974497893903	3.24349510721297	3.6641683227079	2.35411464363936	3.6664018269383	8.81573200923639	2.765438252217	5.51299905770489	2.9605908219639
TR31061|c1_g1	742							0.577218049153629	2.69984991264881	2.49660220098083	0.114092213726273	0.999974497893903	4.76388343871905	6.88863644669085	5.75450246222954	6.63916006499639	4.60290432340661	6.3035724866711	5.84568003532502	10.5504691109986
TR45858|c0_g1	870; 864							-0.679541848757603	3.15511993400669	2.49384181482042	0.114292427898158	0.999974497893903	11.1495144310446	9.13599301795169	4.88260814977052	11.5442111577922	13.3796286688853	9.63836567316806	2.51887025912379	8.23582537746322
TR42544|c0_g2	3831	CLPB4	Chaperone protein ClpB4, mitochondrial	ARATH	K03695	AT2G25140	GO:0000166,GO:0001882,GO:0001883,GO:0003674,GO:0003824,GO:0005488,GO:0005515,GO:0005524,GO:0005575,GO:0005739,GO:0006355,GO:0006950,GO:0008134,GO:0008150,GO:0008152,GO:0009266,GO:0009408,GO:0009507,GO:0009526,GO:0009532,GO:0009536,GO:0009570,GO:0009628,GO:0009889,GO:0009941,GO:0010468,GO:0010556,GO:0016462,GO:0016485,GO:0016787,GO:0016817,GO:0016818,GO:0016887,GO:0017076,GO:0017111,GO:0019219,GO:…	-0.500927870582228	3.18446412652212	2.49118540721075	0.11448546626359	0.999974497893903	9.5784464884883	7.13291433487137	8.93691670270496	8.67054486100274	13.4576439964007	6.99493204972535	10.8358946996269	6.29798411217776
TR22566|c1_g1	783							0.611998364765609	2.66596289103886	2.49003763527332	0.114568984875014	0.999974497893903	3.39553394036358	5.569535850516	7.14953336216397	6.34188424119058	5.53908825359101	6.91359563054249	5.03774051824758	10.119837718713
TR25133|c2_g1	1766; 1765; 1698; 1697							-0.374810867562051	6.43161786660273	2.48950612683145	0.114607683306442	0.999974497893903	77.8945621841615	83.2499042919234	66.3947518937544	85.9127130798786	130.207581623146	71.1693667849963	104.937085512176	69.9776012464195
TR53975|c0_g1	1881; 1770; 1750; 1296; 1237; 1091	TIF6B	Protein TIFY 6B	ARATH	K13464	AT3G17860	GO:0000988,GO:0000989,GO:0003674,GO:0003712,GO:0003714,GO:0005488,GO:0005515,GO:0005575,GO:0005634,GO:0006139,GO:0006351,GO:0006355,GO:0006725,GO:0006807,GO:0006950,GO:0006952,GO:0007165,GO:0008150,GO:0008152,GO:0009058,GO:0009059,GO:0009611,GO:0009755,GO:0009867,GO:0009889,GO:0009890,GO:0009892,GO:0009966,GO:0009987,GO:0010468,GO:0010556,GO:0010558,GO:0010605,GO:0010646,GO:0016070,GO:0018130,GO:…	0.401815577364935	6.40226244579387	2.48505894966366	0.114932042043555	0.999974497893903	67.4038826967695	104.697502874174	78.9500299931643	117.820318168369	68.7705112047954	88.7380333284925	56.0805076559636	93.5008410500236
TR54026|c0_g2	903							-1.11167793565992	2.23667605234612	2.48333857577822	0.115057790557136	0.999974497893903	5.16932032712067	2.7359123476219	0.653920734344266	1.48637911902904	10.1810002407553	11.2650940568251	2.32876684334086	2.79910404985678
TR24964|c1_g2	712	SRF3	Protein STRUBBELIG-RECEPTOR FAMILY 3	ARATH		AT4G03390	GO:0000166,GO:0001882,GO:0001883,GO:0003674,GO:0003824,GO:0004672,GO:0005488,GO:0005524,GO:0005575,GO:0005886,GO:0006464,GO:0006468,GO:0006793,GO:0006796,GO:0007623,GO:0008150,GO:0008152,GO:0009987,GO:0016020,GO:0016021,GO:0016301,GO:0016310,GO:0016740,GO:0016772,GO:0016773,GO:0017076,GO:0019538,GO:0030554,GO:0031224,GO:0032549,GO:0032550,GO:0032553,GO:0032555,GO:0032559,GO:0035639,GO:0036094,GO:…	-0.483520475970461	3.25015407149556	2.48190659753173	0.115162574928317	0.999974497893903	9.32504843323729	8.45201493104622	6.93155978404922	9.85964815622598	14.5888662453735	10.2483888170395	7.27145565369697	8.61262784571317
TR19900|c2_g2	2734	CRK10; SD18	Cysteine-rich receptor-like protein kinase 10; Receptor-like serine/threonine-protein kinase SD1-8	ARATH		AT4G21380,AT4G23180	GO:0000166,GO:0001882,GO:0001883,GO:0003674,GO:0003824,GO:0004672,GO:0004674,GO:0004675,GO:0004871,GO:0004872,GO:0004888,GO:0005488,GO:0005515,GO:0005524,GO:0005575,GO:0005773,GO:0005886,GO:0005911,GO:0006464,GO:0006468,GO:0006793,GO:0006796,GO:0006950,GO:0006952,GO:0007165,GO:0007166,GO:0007167,GO:0007178,GO:0008037,GO:0008150,GO:0008152,GO:0009506,GO:0009605,GO:0009607,GO:0009617,GO:0009987,GO:…	0.410737442326579	4.86362033937969	2.47829079523687	0.115427628588782	0.999974497893903	29.7996112975192	33.1729372149155	29.7315960548526	28.1421113202832	16.8123030795614	34.7713192006696	26.8045816253928	32.9971304338886
TR41804|c0_g1	1615							-0.561548012254045	2.62837463637427	2.47716273486535	0.115510457925743	0.999974497893903	7.14582515807858	6.79092529141864	4.49025570916396	3.7159477975726	8.89374733675176	7.11693667849963	5.3704214958677	5.11374778339219
TR43145|c1_g1	1866; 1076	SEBP1	Selenium-binding protein 1	ARATH	K17285	AT4G14030	GO:0000103,GO:0000302,GO:0003674,GO:0005488,GO:0005575,GO:0005829,GO:0005911,GO:0006790,GO:0006950,GO:0006979,GO:0008150,GO:0008152,GO:0008430,GO:0009506,GO:0009987,GO:0010035,GO:0010038,GO:0010269,GO:0030054,GO:0042221,GO:0042542,GO:0044237,GO:0044424,GO:0044444,GO:0044464,GO:0046686,GO:0050896,GO:0051716,GO:0070887,GO:0071241,GO:0071248,GO:0071291,GO:1901700	-0.469160419565089	4.89704380173768	2.47683068870844	0.115534851352191	0.999974497893903	25.3398055251013	36.8859611152595	19.7920008928198	34.682179444011	49.617748299773	26.80035012075	21.0539532979592	23.361753031497
TR31198|c0_g2	694	GL113	Germin-like protein subfamily 1 member 13	ARATH		AT5G39100	GO:0003674,GO:0005488,GO:0005575,GO:0005576,GO:0030145,GO:0043167,GO:0043169,GO:0045735,GO:0046872,GO:0046914,GO:0048046	0.507037661631586	6.45348639551705	2.47673930484173	0.115541565770797	0.999974497893903	87.4730086726498	105.381480961079	106.458295551246	48.4559592803468	45.6389665964893	132.049676543362	87.2574678443637	87.6334883301315
TR19119|c0_g1	2316; 2309; 1366; 1366	NCED3; NCED9	9-cis-epoxycarotenoid dioxygenase NCED3, chloroplastic; 9-cis-epoxycarotenoid dioxygenase NCED9, chloroplastic	ARATH	K09840	AT3G14440,AT1G78390	GO:0001101,GO:0003006,GO:0003674,GO:0003824,GO:0005488,GO:0005575,GO:0006066,GO:0006082,GO:0006629,GO:0006714,GO:0006720,GO:0006721,GO:0006950,GO:0006970,GO:0006972,GO:0008150,GO:0008152,GO:0008299,GO:0008610,GO:0009058,GO:0009414,GO:0009415,GO:0009532,GO:0009535,GO:0009570,GO:0009628,GO:0009651,GO:0009687,GO:0009688,GO:0009987,GO:0010035,GO:0010162,GO:0010436,GO:0016020,GO:0016053,GO:0016106,GO:…	0.641379541685415	4.07179594033853	2.47340421452993	0.115786906063452	0.999974497893903	11.1495144310446	11.7741942103014	19.3996484522132	34.186719737668	12.4044370749432	12.4851403445679	21.7668411071452	10.65812695907
TR49893|c0_g1	1084	YP20	Uncharacterized N-acetyltransferase p20	BACLI			GO:0003674,GO:0003824,GO:0008080,GO:0016407,GO:0016410,GO:0016740,GO:0016746,GO:0016747	0.513686490820985	4.32828545678143	2.47311051411791	0.115808539173235	0.999974497893903	13.8862134277555	31.072147376563	14.4734455868197	29.0834847623349	16.3832187782269	20.7407868916275	17.2518849823007	17.1175978433549
TR37782|c0_g2	1119							0.756000888614146	2.10747125141829	2.46842656767066	0.116154148625725	0.999974497893903	3.39553394036358	4.69013545306611	3.48757724983608	5.59869468167606	2.18442917043026	5.61221292361685	4.08722343933294	4.73694531514224
TR51906|c0_g1	970; 952							-0.391732316222958	4.96068004078877	2.4679986094062	0.116185782665049	0.999974497893903	30.3064074080212	21.6918764704307	28.1185915768034	29.430306556775	45.2098822951548	25.5803038330072	37.7830538868568	30.1980263840318
TR18922|c0_g3	1597; 1595; 1592; 1590	PUB22	E3 ubiquitin-protein ligase PUB22	ARATH		AT3G52450	GO:0001101,GO:0003674,GO:0003824,GO:0004842,GO:0005575,GO:0005829,GO:0006464,GO:0006950,GO:0006952,GO:0008150,GO:0008152,GO:0009414,GO:0009415,GO:0009628,GO:0009719,GO:0009987,GO:0010033,GO:0010035,GO:0010200,GO:0010243,GO:0016567,GO:0016740,GO:0016874,GO:0019538,GO:0019787,GO:0032446,GO:0036211,GO:0042221,GO:0043170,GO:0043412,GO:0044237,GO:0044238,GO:0044260,GO:0044267,GO:0044424,GO:0044444,GO:…	0.768655327879852	2.30476089800558	2.46722709064481	0.116242836222593	0.999974497893903	2.58466016356034	8.79400397449895	6.4084231965738	4.31049944518422	3.74473572073758	5.32753545647686	3.65949075382135	3.92951145460663
TR24591|c0_g2	800; 582							0.529474285503216	5.05743648332779	2.46007831405835	0.116772959889965	0.999974497893903	22.0456308068382	55.2556583064351	31.126626954787	35.0785472090854	27.7734565954704	49.0051925576688	20.8163240282305	24.4921604362468
TR12731|c0_g1	853; 845	YLS9	Protein YLS9	ARATH		AT2G35980	GO:0002252,GO:0002376,GO:0003674,GO:0004871,GO:0005575,GO:0005911,GO:0006950,GO:0006952,GO:0007165,GO:0007568,GO:0008150,GO:0009506,GO:0009507,GO:0009536,GO:0009605,GO:0009607,GO:0009615,GO:0010150,GO:0010260,GO:0030054,GO:0031224,GO:0031225,GO:0031226,GO:0032502,GO:0043207,GO:0043226,GO:0043227,GO:0043229,GO:0043231,GO:0044424,GO:0044425,GO:0044444,GO:0044459,GO:0044464,GO:0044699,GO:0044767,GO:…	0.951099656648468	2.04227001933878	2.4590694556531	0.116847987424171	0.999974497893903	3.04077666301216	2.58934561471358	3.35679310296723	6.73825200626499	1.71633720533806	3.09078392894841	8.60217956417746	3.17590651810673
TR17741|c0_g1	2127	SCL30	Scarecrow-like protein 30	ARATH			GO:0001071,GO:0003674,GO:0003700,GO:0005575,GO:0005634,GO:0006139,GO:0006351,GO:0006355,GO:0006725,GO:0006807,GO:0008150,GO:0008152,GO:0009058,GO:0009059,GO:0009719,GO:0009889,GO:0009987,GO:0010033,GO:0010200,GO:0010243,GO:0010468,GO:0010556,GO:0016070,GO:0018130,GO:0019219,GO:0019222,GO:0019438,GO:0031323,GO:0031326,GO:0032774,GO:0034641,GO:0034645,GO:0034654,GO:0042221,GO:0043170,GO:0043226,GO:…	0.599091177419374	3.80561733327979	2.45806310199288	0.116922881740804	0.999974497893903	8.00737854593202	10.9436493904876	9.46005329018038	23.6334279925618	12.0143604373664	14.7218918720964	20.6262206124476	11.7347054397842
TR27332|c0_g1	4831; 4610	POLX	Retrovirus-related Pol polyprotein from transposon TNT 1-94	TOBAC			GO:0003674,GO:0003676,GO:0003824,GO:0003964,GO:0004175,GO:0004190,GO:0004518,GO:0004519,GO:0005488,GO:0006139,GO:0006259,GO:0006725,GO:0006807,GO:0008150,GO:0008152,GO:0008233,GO:0008270,GO:0009987,GO:0015074,GO:0016740,GO:0016772,GO:0016779,GO:0016787,GO:0016788,GO:0034061,GO:0034641,GO:0043167,GO:0043169,GO:0043170,GO:0044237,GO:0044238,GO:0044260,GO:0046483,GO:0046872,GO:0046914,GO:0070001,GO:…	0.379736761947724	4.85651977722472	2.45793235194996	0.116932616242901	0.999974497893903	22.4510676952398	34.9805935874514	26.4183976675083	35.7721907979656	24.6528434948557	29.3624473250099	25.1887025912379	32.2435254973887
TR19795|c0_g1	1994	CCD	Carotenoid 9,10(9',10')-cleavage dioxygenase	CROSA			GO:0003674,GO:0003824,GO:0005488,GO:0005575,GO:0005737,GO:0008150,GO:0008152,GO:0016491,GO:0016701,GO:0016702,GO:0043167,GO:0043169,GO:0044424,GO:0044464,GO:0044699,GO:0044710,GO:0046872,GO:0051213,GO:0055114	-0.553145299060308	5.22536015792147	2.45653901807775	0.117036407297539	0.999974497893903	40.6450480622625	21.9850099362474	31.4753846797707	40.4295120375899	57.3802733875519	17.0806480283991	60.9281447584282	28.5831586629606
TR54567|c0_g1	4326; 3501; 2837; 1781; 1623; 1606; 1552; 1458; 1448; 1276; 1216; 609	CFM2	CRM-domain containing factor CFM2, chloroplastic {ECO:0000305}	ARATH		AT3G01370	GO:0000372,GO:0000373,GO:0000375,GO:0000376,GO:0000377,GO:0003674,GO:0003676,GO:0003723,GO:0005488,GO:0006139,GO:0006396,GO:0006725,GO:0006807,GO:0008150,GO:0008152,GO:0008380,GO:0009987,GO:0016070,GO:0034641,GO:0043170,GO:0044237,GO:0044238,GO:0044260,GO:0046483,GO:0071704,GO:0090304,GO:0097159,GO:1901360,GO:1901363	0.453872175207246	5.66504976137174	2.45495732549972	0.117154352780765	0.999974497893903	42.773591726371	53.7411353997158	43.9434733479347	86.5568106981245	36.5501809409491	52.2179811153915	36.0245972908647	53.4521215674574
TR563|c0_g1	412	DIRL1	Putative lipid-transfer protein DIR1	ARATH		AT5G48485	GO:0003674,GO:0005488,GO:0005504,GO:0005515,GO:0005575,GO:0005576,GO:0005783,GO:0005911,GO:0006810,GO:0006869,GO:0007165,GO:0008150,GO:0008270,GO:0008289,GO:0009506,GO:0009862,GO:0009863,GO:0030054,GO:0031406,GO:0033293,GO:0036094,GO:0043167,GO:0043168,GO:0043169,GO:0043177,GO:0043226,GO:0043227,GO:0043229,GO:0043231,GO:0043621,GO:0044424,GO:0044444,GO:0044464,GO:0044699,GO:0044765,GO:0046872,GO:…	-0.981444848283014	2.3613983032637	2.45448482894943	0.117189611921568	0.999974497893903	7.50058243542999	1.856511950172	1.30784146868853	1.13955732458893	8.50367069917493	5.40887187565971	8.88733468785185	5.70586594778498
TR53277|c0_g1	3242; 3225	BAME1	Leucine-rich repeat receptor-like serine/threonine-protein kinase BAM1	ARATH		AT5G65700	GO:0000166,GO:0001882,GO:0001883,GO:0003006,GO:0003674,GO:0003824,GO:0004672,GO:0004674,GO:0005102,GO:0005488,GO:0005515,GO:0005524,GO:0005575,GO:0005886,GO:0006464,GO:0006468,GO:0006793,GO:0006796,GO:0007275,GO:0008150,GO:0008152,GO:0009987,GO:0010075,GO:0016020,GO:0016021,GO:0016301,GO:0016310,GO:0016740,GO:0016772,GO:0016773,GO:0017076,GO:0019538,GO:0022414,GO:0030154,GO:0030554,GO:0031224,GO:…	-0.433402524402328	5.3166750102612	2.45059501194148	0.117480328015956	0.999974497893903	28.5833006323143	31.2187141094713	38.1889708857051	31.6103292646843	70.0577641087989	35.3000059253581	43.0584236748331	39.9410616344948
TR48397|c0_g1	1403; 1389; 1387; 1373	CH10C	20 kDa chaperonin, chloroplastic	ARATH	K04078	AT5G20720	GO:0000166,GO:0001882,GO:0001883,GO:0003674,GO:0005488,GO:0005507,GO:0005524,GO:0005575,GO:0005576,GO:0005737,GO:0005739,GO:0006457,GO:0006950,GO:0008150,GO:0008152,GO:0009266,GO:0009409,GO:0009507,GO:0009526,GO:0009532,GO:0009535,GO:0009536,GO:0009570,GO:0009579,GO:0009628,GO:0009893,GO:0009941,GO:0009987,GO:0010035,GO:0010038,GO:0016020,GO:0017076,GO:0019222,GO:0019538,GO:0030554,GO:0031323,GO:…	-0.365891926143058	7.76590587417811	2.45039113914041	0.117495586971438	0.999974497893903	236.724463215497	177.24803566379	198.922687387526	209.777639665632	286.238236653879	183.494961676516	238.247105829954	209.825145891187
TR19550|c0_g1	1099	CHI4	Chitinase 4	ORYSJ	K01183		GO:0000272,GO:0003674,GO:0003824,GO:0004553,GO:0004568,GO:0005488,GO:0005975,GO:0005976,GO:0006022,GO:0006026,GO:0006030,GO:0006032,GO:0006040,GO:0006807,GO:0006950,GO:0006952,GO:0008061,GO:0008150,GO:0008152,GO:0009056,GO:0009057,GO:0009987,GO:0016052,GO:0016787,GO:0016798,GO:0016998,GO:0043170,GO:0044036,GO:0044237,GO:0044238,GO:0044248,GO:0044260,GO:0046348,GO:0050896,GO:0071704,GO:0097367,GO:…	-0.976146364684775	7.96435122449222	2.44840800356498	0.117644130020701	0.999974497893903	558.083876884832	285.902840326488	367.895805142084	248.57213467229	232.953767960884	153.644495836409	13.9250752060994	136.348664582447
TR24592|c0_g1	2695; 2595							0.533867470147955	4.47408311755158	2.44733337579271	0.117724709700163	0.999974497893903	20.0691259758803	22.0338655138835	22.7128468395575	20.7597616957723	13.1065750225815	22.7741973711988	15.1132215547427	40.640837646959
TR10178|c0_g1	1723	CXE17; CXE6	Probable carboxylesterase 17; Probable carboxylesterase 6	ARATH; ARATH		AT5G16080	GO:0003674,GO:0003824,GO:0008150,GO:0008152,GO:0016787,GO:0016788,GO:0052689	0.601044764980725	3.59291645410848	2.44335686271561	0.118023414788257	0.999974497893903	8.00737854593202	9.57569321667664	20.445921627164	17.3410897220055	9.24481631057091	8.98767431970524	8.22197273261161	13.9955202492839
TR52204|c0_g1	313; 313	RL123; YE53A	60S ribosomal protein L12-3; Putative uncharacterized membrane protein YEL053W-A {ECO:0000305}	ARATH; YEAST	K02870	AT5G60670	GO:0003674,GO:0003676,GO:0003723,GO:0003735,GO:0005198,GO:0005488,GO:0005575,GO:0005829,GO:0005840,GO:0006412,GO:0008150,GO:0008152,GO:0009058,GO:0009059,GO:0009987,GO:0015934,GO:0016021,GO:0019538,GO:0019843,GO:0022625,GO:0030529,GO:0031224,GO:0032991,GO:0034645,GO:0043170,GO:0043226,GO:0043228,GO:0043229,GO:0043232,GO:0044237,GO:0044238,GO:0044249,GO:0044260,GO:0044267,GO:0044391,GO:0044422,GO:…	-0.389356149386734	4.44301197930876	2.44060791340966	0.11823039835882	0.999974497893903	25.6945628024528	20.5681981848003	21.7101683802296	21.1065834902124	26.9542956565591	16.307952046162	24.4282889281062	16.4716507549264
TR2727|c0_g1	1060; 1034; 376	GUAA	Probable GMP synthase [glutamine-hydrolyzing]	HELHP	K03790		GO:0000166,GO:0001882,GO:0001883,GO:0003674,GO:0003824,GO:0003905,GO:0003922,GO:0005488,GO:0005524,GO:0006082,GO:0006139,GO:0006163,GO:0006164,GO:0006177,GO:0006259,GO:0006281,GO:0006284,GO:0006520,GO:0006541,GO:0006725,GO:0006753,GO:0006793,GO:0006796,GO:0006807,GO:0006950,GO:0006974,GO:0008080,GO:0008150,GO:0008152,GO:0008725,GO:0009058,GO:0009064,GO:0009116,GO:0009117,GO:0009119,GO:0009123,GO:…	-0.974267925051268	2.93866083670326	2.44060457219239	0.118230650181601	0.999974497893903	7.04446593597817	2.58934561471358	1.30784146868853	3.17094212059529	16.8123030795614	15.8199335310649	8.507127856286	5.00608993532078
TR13272|c0_g2	3022; 2929; 2529; 2512; 1678; 1672; 1670; 1664; 1575; 1569; 1535; 1529; 1151; 1093; 1056; 1015; 494	DHMA; EPHX3	Epoxide hydrolase 3; Haloalkane dehalogenase {ECO:0000255|HAMAP-Rule:MF_01230}	MYCMM; XENTR	K01563		GO:0003674,GO:0003824,GO:0005575,GO:0016021,GO:0016787,GO:0016824,GO:0018786,GO:0019120,GO:0031224,GO:0044425	-0.520568560900301	3.13848699861895	2.43980788839832	0.118290712036348	0.999974497893903	10.0852425989903	5.91152489396874	5.62371831536069	9.21555053798006	12.4434447387009	7.19827309768248	11.0259981154098	8.18199645342751
TR21033|c0_g2	2470	DRL8	Putative disease resistance protein At1g58400	ARATH		AT1G58400	GO:0000166,GO:0001882,GO:0001883,GO:0003674,GO:0005488,GO:0005515,GO:0005524,GO:0006950,GO:0006952,GO:0008150,GO:0017076,GO:0030554,GO:0032549,GO:0032550,GO:0032553,GO:0032555,GO:0032559,GO:0035639,GO:0036094,GO:0043167,GO:0043168,GO:0043531,GO:0050896,GO:0097159,GO:0097367,GO:1901265,GO:1901363	0.38886826488142	4.73707292848278	2.43806387548283	0.118422310677662	0.999974497893903	17.9405823117717	29.1179242711188	22.6692521239345	27.2007378782315	25.1599431237056	28.7930923907299	28.7531416371678	32.9971304338886
TR266|c1_g1	943							1.06588786547853	4.13117742671812	2.42911720859769	0.119099953667719	0.999974497893903	13.0753396509523	9.67340437194885	17.786643974164	7.77871738958532	6.08519554619857	17.2026526571734	61.6885584215599	6.13649734007063
TR27703|c0_g1	2683; 2683; 2195	HAK19; HAK5; POT5	Potassium transporter 19; Potassium transporter 5	ARATH; ORYSJ	K03549	AT4G13420	GO:0003674,GO:0005215,GO:0005575,GO:0005886,GO:0006810,GO:0006811,GO:0006812,GO:0006813,GO:0008150,GO:0008324,GO:0009674,GO:0009987,GO:0015075,GO:0015077,GO:0015079,GO:0015291,GO:0015293,GO:0015672,GO:0016020,GO:0016021,GO:0022804,GO:0022820,GO:0022857,GO:0022890,GO:0022891,GO:0022892,GO:0030001,GO:0031224,GO:0034220,GO:0044425,GO:0044464,GO:0044699,GO:0044763,GO:0044765,GO:0046873,GO:0051179,GO:…	0.564907116976509	5.49628554339284	2.4278074752562	0.11919951561527	0.999974497893903	30.762523907473	62.193150330762	19.8791903240657	62.7251988230256	35.4969740194917	70.478007221942	42.1079065959184	36.7113261923524
TR24962|c0_g2	1295; 1293; 1289; 1275; 299; 271							-0.370372521119001	5.33498194785026	2.42283710134436	0.119578187111439	0.999974497893903	39.9355335075597	33.3195039478238	27.9442127143116	43.0554484812079	57.0292044137328	40.5868731722436	45.2446129563367	34.9888006232098
TR38274|c0_g1	2671	RNHX1; VICHY	Putative ribonuclease H protein At1g65750; Vicianin hydrolase {ECO:0000312|EMBL:ABD03937.1}	ARATH; VICSN			GO:0003674,GO:0003676,GO:0003824,GO:0004518,GO:0004519,GO:0004521,GO:0004523,GO:0004540,GO:0004553,GO:0005488,GO:0005975,GO:0008150,GO:0008152,GO:0008422,GO:0009056,GO:0015926,GO:0016052,GO:0016787,GO:0016788,GO:0016798,GO:0016891,GO:0016893,GO:0043167,GO:0043169,GO:0044238,GO:0046872,GO:0050392,GO:0071704,GO:0097159,GO:1901363,GO:1901575	-0.507490972655479	8.53272227666969	2.42272427117396	0.11958679859778	0.999974497893903	312.946598235001	427.828293359374	312.966463457166	443.139161353192	639.296601324669	251.73621737093	340.855424498789	233.133069998648
TR3223|c0_g1	1949; 1789; 1561; 813	ERDL3; ERDL5; ERDL8	Sugar transporter ERD6-like 3; Sugar transporter ERD6-like 5; Sugar transporter ERD6-like 8	ARATH		AT1G54730,AT3G05150	GO:0001101,GO:0003674,GO:0005215,GO:0005351,GO:0005355,GO:0005402,GO:0005575,GO:0005634,GO:0005774,GO:0005887,GO:0006810,GO:0006811,GO:0006812,GO:0006818,GO:0006950,GO:0006970,GO:0008150,GO:0008324,GO:0008643,GO:0008645,GO:0009414,GO:0009415,GO:0009628,GO:0009651,GO:0009705,GO:0009719,GO:0009725,GO:0009737,GO:0009987,GO:0010033,GO:0010035,GO:0015075,GO:0015144,GO:0015145,GO:0015149,GO:0015291,GO:…	-0.501428703621806	3.47284747641031	2.42055991907698	0.119752120407391	0.999974497893903	9.88252415478952	12.3116055642985	11.0730577682296	11.0487514514492	18.2945943023534	9.51636104439378	6.74867126029392	9.09708816203454
TR36014|c0_g1	3015; 2999; 2990; 2980; 2977	LNG1; LNG2	Protein LONGIFOLIA 1; Protein LONGIFOLIA 2	ARATH		AT5G15580,AT3G02170	GO:0001558,GO:0003674,GO:0005488,GO:0005515,GO:0005575,GO:0005634,GO:0005737,GO:0005829,GO:0005856,GO:0008017,GO:0008092,GO:0008150,GO:0015631,GO:0022603,GO:0022604,GO:0032403,GO:0040008,GO:0043226,GO:0043227,GO:0043228,GO:0043229,GO:0043231,GO:0043232,GO:0044424,GO:0044444,GO:0044464,GO:0044877,GO:0048638,GO:0050789,GO:0050793,GO:0050794,GO:0051128,GO:0051510,GO:0051513,GO:0065007	-0.503317969854276	3.21821038195683	2.41785464081638	0.119959116124346	0.999974497893903	9.88252415478952	6.20465835978537	10.0703793089017	8.72009083163704	13.7306976427045	8.41831938542527	10.6457912838439	5.92118164392781
TR26321|c1_g2	522							1.09227512353627	2.16605691183614	2.41326834821464	0.12031094419332	0.999974497893903	1.46970872045588	3.41989043452737	1.35143618431148	12.7828604236498	3.27664375564538	5.12419440851973	3.51691319198416	4.30631392285659
TR19713|c2_g1	1357; 1353	EF100	Ethylene-responsive transcription factor 1A	ARATH	K09286	AT4G17500	GO:0000160,GO:0001071,GO:0001944,GO:0003674,GO:0003676,GO:0003677,GO:0003700,GO:0005488,GO:0005575,GO:0005634,GO:0006139,GO:0006351,GO:0006355,GO:0006725,GO:0006807,GO:0006950,GO:0006952,GO:0007165,GO:0008150,GO:0008152,GO:0009058,GO:0009059,GO:0009719,GO:0009755,GO:0009873,GO:0009889,GO:0009987,GO:0010033,GO:0010200,GO:0010243,GO:0010468,GO:0010556,GO:0016070,GO:0018130,GO:0019219,GO:0019222,GO:…	0.411562058782163	5.33454887282636	2.40969054443633	0.120586201482997	0.999974497893903	40.1382519517605	49.8815447664635	45.1205306697543	54.3519297858286	24.4578051760673	38.716135531038	32.1750031212605	37.3034443567452
TR41076|c0_g1	765; 763	PI5K9	Phosphatidylinositol 4-phosphate 5-kinase 9	ARATH	K00889	AT3G09920	GO:0000166,GO:0001882,GO:0001883,GO:0003674,GO:0003824,GO:0005488,GO:0005524,GO:0005575,GO:0005634,GO:0005829,GO:0005975,GO:0006082,GO:0006520,GO:0006807,GO:0008150,GO:0008152,GO:0009987,GO:0016020,GO:0016301,GO:0016307,GO:0016308,GO:0016740,GO:0016772,GO:0016773,GO:0017076,GO:0019752,GO:0030554,GO:0032549,GO:0032550,GO:0032553,GO:0032555,GO:0032559,GO:0035639,GO:0036094,GO:0043167,GO:0043168,GO:…	0.570141454061142	3.33826477675605	2.40550044626293	0.120909452552678	0.999974497893903	5.06796110502027	11.578771899757	7.06234393091807	9.95874009749458	9.59588528439005	13.1764999076222	8.83980883390612	14.9106119578909
TR22992|c2_g2	1371; 579; 523; 446; 446; 283; 270	TIR; TMVRN	TMV resistance protein N; Toll/interleukin-1 receptor-like protein	ARATH; NICGU		AT1G72930	GO:0000166,GO:0001882,GO:0001883,GO:0002376,GO:0003674,GO:0005488,GO:0005515,GO:0005524,GO:0005575,GO:0005737,GO:0005911,GO:0006950,GO:0006952,GO:0006955,GO:0007165,GO:0008150,GO:0008219,GO:0009506,GO:0009626,GO:0009987,GO:0012501,GO:0016265,GO:0017076,GO:0030054,GO:0030554,GO:0032549,GO:0032550,GO:0032553,GO:0032555,GO:0032559,GO:0033554,GO:0034050,GO:0035639,GO:0036094,GO:0043167,GO:0043168,GO:…	0.488979059446935	6.04738808998596	2.40344577186337	0.121068313978728	0.999974497893903	33.9046597925856	54.3274023313491	50.0031388195249	53.3114644025083	67.4442506370342	97.6850394386063	83.835606360271	87.7949751022386
TR41129|c0_g1	956; 951	RHA2B	Probable E3 ubiquitin-protein ligase RHA2B	ARATH	K16282	AT2G01150	GO:0003674,GO:0003824,GO:0004842,GO:0005488,GO:0005515,GO:0008150,GO:0008270,GO:0009628,GO:0016740,GO:0016874,GO:0019787,GO:0043167,GO:0043169,GO:0046872,GO:0046914,GO:0050896,GO:0080167	-0.413171808970774	3.73021990949252	2.40196521508929	0.121182929653471	0.999974497893903	15.8627182587134	10.3085268812182	11.596194355705	12.7828604236498	16.5392494332577	11.7531125719222	14.4003337455567	12.1653368320699
TR46082|c0_g1	1268	Y2766	Uncharacterized protein At2g37660, chloroplastic	ARATH		AT2G37660	GO:0003674,GO:0005488,GO:0005507,GO:0005575,GO:0005576,GO:0006950,GO:0006952,GO:0008150,GO:0009507,GO:0009532,GO:0009536,GO:0009570,GO:0009579,GO:0009605,GO:0009607,GO:0009617,GO:0042742,GO:0043167,GO:0043169,GO:0043207,GO:0043226,GO:0043227,GO:0043229,GO:0043231,GO:0044422,GO:0044424,GO:0044434,GO:0044435,GO:0044444,GO:0044446,GO:0044464,GO:0046872,GO:0046914,GO:0048046,GO:0050896,GO:0051704,GO:…	-0.305623199908102	6.57015951706765	2.40109130708668	0.12125063870082	0.999974497893903	113.066212253002	79.6834471244877	102.66555529205	84.4263339608496	108.519320573875	82.0684469554985	94.2437683743862	94.7389063028449
TR16153|c0_g1	2505; 2504	PGL3	Polygalacturonase 1 beta-like protein 3 {ECO:0000303|PubMed:26106400}	ARATH		AT1G70370	GO:0005575,GO:0005576,GO:0005618,GO:0030312,GO:0044464,GO:0048046	-0.467908277888926	6.0897903909483	2.3980167915783	0.121489180804452	0.999974497893903	46.6252421661865	60.2389272253178	45.6872619728527	62.9233827055628	124.980554679617	60.270286614494	89.1109761482472	54.1518975799216
TR24404|c0_g1	428	BGAL	Beta-galactosidase	MALDO			GO:0003674,GO:0003824,GO:0004553,GO:0004565,GO:0005575,GO:0005576,GO:0005975,GO:0008150,GO:0008152,GO:0015925,GO:0016787,GO:0016798,GO:0044238,GO:0048046,GO:0071704	0.729939840388485	4.43782229392736	2.39251358268453	0.121917457417231	0.999974497893903	14.9504852598098	17.5880079489979	21.361410655246	18.9761067529374	13.9647436252506	22.2048424369188	9.17248981152625	54.6363578962429
TR53383|c1_g1	3048; 2747; 2507; 2502; 2079	NCRK	Receptor-like serine/threonine-protein kinase NCRK	ARATH		AT2G28250	GO:0000166,GO:0001882,GO:0001883,GO:0003674,GO:0003824,GO:0004672,GO:0004674,GO:0005488,GO:0005515,GO:0005524,GO:0005575,GO:0005768,GO:0005886,GO:0006464,GO:0006468,GO:0006793,GO:0006796,GO:0008150,GO:0008152,GO:0009888,GO:0009987,GO:0010008,GO:0010087,GO:0010089,GO:0012505,GO:0016020,GO:0016021,GO:0016301,GO:0016310,GO:0016740,GO:0016772,GO:0016773,GO:0017076,GO:0019538,GO:0019899,GO:0030554,GO:…	-0.549979812319096	5.59054139686651	2.38988525626126	0.122122592143384	0.999974497893903	41.3545626169654	31.3652808423796	18.702133002246	42.1636210097905	84.7636533454455	55.2274286251571	62.4964979386374	48.553689480208
TR23387|c1_g2	1796; 1773	ASOL	L-ascorbate oxidase homolog	BRANA			GO:0003674,GO:0003824,GO:0005488,GO:0005507,GO:0005575,GO:0005576,GO:0008150,GO:0008152,GO:0016491,GO:0043167,GO:0043169,GO:0044699,GO:0044710,GO:0046872,GO:0046914,GO:0055114	-0.604352624331252	4.35519305416882	2.3882291047321	0.122252047408254	0.999974497893903	14.1902910940567	14.9009511790121	9.72162158391808	17.8365494283485	40.5289626442328	31.1111803374412	19.0578674322385	15.3950722742123
TR36887|c0_g1	1784; 1698; 1694	WRK22	WRKY transcription factor 22	ARATH	K13425	AT4G01250	GO:0001071,GO:0003674,GO:0003676,GO:0003677,GO:0003700,GO:0005488,GO:0005575,GO:0005634,GO:0006139,GO:0006351,GO:0006355,GO:0006725,GO:0006807,GO:0006950,GO:0006952,GO:0007568,GO:0008150,GO:0008152,GO:0009058,GO:0009059,GO:0009719,GO:0009889,GO:0009987,GO:0010033,GO:0010150,GO:0010200,GO:0010243,GO:0010260,GO:0010468,GO:0010556,GO:0016070,GO:0018130,GO:0019219,GO:0019222,GO:0019438,GO:0031323,GO:…	0.465603339975952	3.37648101185069	2.38569477701494	0.122450441146605	0.999974497893903	8.05805815698222	9.77111552722106	10.2011634557705	9.81010218559168	7.95756340656736	10.6144027033623	11.8339376324872	14.157007021391
[truncated: 14,989 more rows]

## Sheet: Lira + Orshansky, Model 0,1,2,3
S2 Table. Gene expression under Al treatment in the flax cultivars sensitive to Al. Model [0,1,2,3].
Gene	Transcript lengths	Blast symbol	Blast name	Blast species	KEGG Orthology	KEGG A.Thaliana	Gene Ontology	log2(FC)	log2(CPM)	LR	PValue	FDR	Lira-N	Lira-Al4	Lira-Al12	Lira-Al24	Orshansky-N	Orshansky-Al4	Orshansky-Al12	Orshansky-Al24
[truncated: 15,709 more rows]
