# Supplementary material for: Glutathione S-transferases and UDP-glycosyltransferases Are Involved in Response to Aluminum Stress in Flax
Source: Front Plant Sci. 2016 Dec 21;7:1920. doi: 10.3389/fpls.2016.01920 (PMC5174120; doi:10.3389/fpls.2016.01920)
Supplement: Supplementary file 3 [file Table3.XLSX]

## Sheet: top 50 upreg
S3 Table. Gene Ontology analysis for the top 50 up-regulated genes in the flax cultivars resistant to Al.
internal ID	category	over represented P-Value	over represented FDR	under represented P-Value	under represented FDR	Genes in top-50 upreg	Expected genes	Genes in genome (background)	term	ontology
1159	GO:0004364	2.47988e-06	0.033652	1	1	4	0.104266	73	glutathione transferase activity	MF
4416	GO:0015291	6.63632e-05	0.450274	0.999994	1	6	0.687014	481	secondary active transmembrane transporter activity	MF
4980	GO:0016765	0.000124168	0.456229	0.999994	1	4	0.279947	196	transferase activity, transferring alkyl or aryl (other than methyl) groups	MF
5671	GO:0022804	0.000134482	0.456229	0.999984	1	7	1.22834	860	active transmembrane transporter activity	MF
4975	GO:0016758	0.000383335	1	0.999955	1	6	0.95982	672	transferase activity, transferring hexosyl groups	MF
4421	GO:0015297	0.000482912	1	0.999969	1	4	0.357076	250	antiporter activity	MF
7437	GO:0035251	0.000636521	1	0.999956	1	4	0.389927	273	UDP-glucosyltransferase activity	MF
9269	GO:0046527	0.000655939	1	0.999954	1	4	0.39564	277	glucosyltransferase activity	MF
2846	GO:0008361	0.0010778	1	0.999985	1	2	0.0442774	31	regulation of cell size	BP
5682	GO:0022857	0.00161615	1	0.999668	1	8	2.28386	1599	transmembrane transporter activity	MF
4974	GO:0016757	0.00196063	1	0.999684	1	6	1.29404	906	transferase activity, transferring glycosyl groups	MF
4976	GO:0016759	0.00272193	1	0.999936	1	2	0.0771284	54	cellulose synthase activity	MF
4977	GO:0016760	0.00272193	1	0.999936	1	2	0.0771284	54	cellulose synthase (UDP-forming) activity	MF
4325	GO:0015075	0.00279673	1	0.999516	1	6	1.38688	971	ion transmembrane transporter activity	MF
8300	GO:0043424	0.00315381	1	0.99992	1	2	0.0842699	59	protein histidine kinase binding	MF
2766	GO:0008194	0.00324693	1	0.999647	1	4	0.588461	412	UDP-glycosyltransferase activity	MF
11256	GO:0070544	0.00365476	1	0.999997	1	1	0.00285661	2	histone H3-K36 demethylation	BP
3032	GO:0008883	0.00390756	1	0.999996	1	1	0.00285661	2	glutamyl-tRNA reductase activity	MF
10766	GO:0055085	0.00470896	1	0.998959	1	7	2.05961	1442	transmembrane transport	BP
1402	GO:0004764	0.00478022	1	0.999992	1	1	0.00571321	4	shikimate 3-dehydrogenase (NADP+) activity	MF
2751	GO:0008171	0.00494775	1	0.999841	1	2	0.108551	76	O-methyltransferase activity	MF
3079	GO:0009001	0.0050037	1	0.999991	1	1	0.00571321	4	serine O-acetyltransferase activity	MF
4801	GO:0016412	0.0050037	1	0.999991	1	1	0.00571321	4	serine O-acyltransferase activity	MF
1538	GO:0005215	0.00517873	1	0.998707	1	8	2.73377	1914	transporter activity	MF
901	GO:0003855	0.00530026	1	0.999989	1	1	0.00714151	5	3-dehydroquinate dehydratase activity	MF
3445	GO:0009674	0.00623707	1	0.999987	1	1	0.00428491	3	potassium:sodium symporter activity	MF
6261	GO:0031320	0.00712074	1	0.999981	1	1	0.00571321	4	hexitol dehydrogenase activity	MF
9054	GO:0046029	0.00712074	1	0.999981	1	1	0.00571321	4	mannitol dehydrogenase activity	MF
5690	GO:0022891	0.00762091	1	0.998375	1	6	1.75538	1229	substrate-specific transmembrane transporter activity	MF
2993	GO:0008757	0.00836857	1	0.999212	1	3	0.359932	252	S-adenosylmethionine-dependent methyltransferase activity	MF
5824	GO:0030244	0.0086305	1	0.99963	1	2	0.132832	93	cellulose biosynthetic process	BP
3500	GO:0009744	0.00868891	1	0.999626	1	2	0.128547	90	response to sucrose	BP
3714	GO:0010038	0.0088349	1	0.998724	1	4	0.778425	545	response to metal ion	BP
7201	GO:0034285	0.00905385	1	0.999602	1	2	0.129976	91	response to disaccharide	BP
2343	GO:0006811	0.00935615	1	0.997915	1	6	1.79966	1260	ion transport	BP
5479	GO:0019632	0.00957588	1	0.999963	1	1	0.00856982	6	shikimate metabolic process	BP
5672	GO:0022820	0.00964141	1	0.999964	1	1	0.00714151	5	potassium ion symporter activity	MF
6681	GO:0032535	0.00973544	1	0.999556	1	2	0.132832	93	regulation of cellular component size	BP
12049	GO:0090066	0.00987935	1	0.999546	1	2	0.13426	94	regulation of anatomical structure size	BP
2369	GO:0006855	0.0100181	1	0.999535	1	2	0.144259	101	drug transmembrane transport	BP
11655	GO:0071804	0.0105497	1	0.999498	1	2	0.132832	93	cellular potassium ion transport	BP
11656	GO:0071805	0.0105497	1	0.999498	1	2	0.132832	93	potassium ion transmembrane transport	BP
4585	GO:0015893	0.0107492	1	0.999482	1	2	0.1514	106	drug transport	BP
9927	GO:0050505	0.0109706	1	0.99995	1	1	0.00999812	7	hydroquinone glucosyltransferase activity	MF
5574	GO:0019901	0.0113354	1	0.999438	1	2	0.178538	125	protein kinase binding	MF
4353	GO:0015137	0.0124799	1	0.999935	1	1	0.00999812	7	citrate transmembrane transporter activity	MF
4508	GO:0015746	0.0138754	1	0.999916	1	1	0.0128547	9	citrate transport	BP
5573	GO:0019900	0.0140135	1	0.999222	1	2	0.199962	140	kinase binding	MF
4326	GO:0015077	0.0143279	1	0.998351	1	3	0.567036	397	monovalent inorganic cation transmembrane transporter activity	MF
5691	GO:0022892	0.0145681	1	0.996424	1	6	2.00819	1406	substrate-specific transporter activity	MF
4328	GO:0015079	0.0159229	1	0.999056	1	2	0.184251	129	potassium ion transmembrane transporter activity	MF
2361	GO:0006842	0.0160355	1	0.999887	1	1	0.014283	10	tricarboxylic acid transport	BP
4358	GO:0015142	0.0160355	1	0.999887	1	1	0.014283	10	tricarboxylic acid transmembrane transporter activity	MF
9380	GO:0046873	0.0166232	1	0.997979	1	3	0.491336	344	metal ion transmembrane transporter activity	MF
4405	GO:0015238	0.0166466	1	0.99899	1	2	0.188536	132	drug transmembrane transporter activity	MF
4433	GO:0015369	0.0167367	1	0.999874	1	1	0.0171396	12	calcium:proton antiporter activity	MF
9428	GO:0046975	0.0167959	1	0.999879	1	1	0.0114264	8	histone methyltransferase activity (H3-K36 specific)	MF
5720	GO:0030026	0.0169834	1	0.99987	1	1	0.0185679	13	cellular manganese ion homeostasis	BP
12197	GO:0090484	0.0170887	1	0.998948	1	2	0.189964	133	drug transporter activity	MF
5823	GO:0030243	0.0172471	1	0.998932	1	2	0.205676	144	cellulose metabolic process	BP
2384	GO:0006882	0.0173285	1	0.999868	1	1	0.014283	10	cellular zinc ion homeostasis	BP
10246	GO:0051274	0.0182012	1	0.998841	1	2	0.201391	141	beta-glucan biosynthetic process	BP
2833	GO:0008324	0.018434	1	0.996691	1	4	1.00695	705	cation transmembrane transporter activity	MF
4475	GO:0015672	0.0187514	1	0.997613	1	3	0.611314	428	monovalent inorganic cation transport	BP
12402	GO:0098662	0.0188345	1	0.997598	1	3	0.607029	425	inorganic cation transmembrane transport	BP
10160	GO:0051139	0.0193756	1	0.99983	1	1	0.0185679	13	metal ion:proton antiporter activity	MF
1623	GO:0005509	0.0199057	1	0.997408	1	3	0.647021	453	calcium ion binding	MF
4006	GO:0010452	0.0200207	1	0.999823	1	1	0.014283	10	histone H3-K36 methylation	BP
10755	GO:0055071	0.0202611	1	0.999812	1	1	0.0214245	15	manganese ion homeostasis	BP
4432	GO:0015368	0.0210231	1	0.999799	1	1	0.0199962	14	calcium:cation antiporter activity	MF
12400	GO:0098660	0.0216313	1	0.997093	1	3	0.649878	455	inorganic ion transmembrane transport	BP
3506	GO:0009753	0.0220723	1	0.998442	1	2	0.222815	156	response to jasmonic acid	BP
3711	GO:0010035	0.0220784	1	0.994843	1	5	1.53543	1075	response to inorganic substance	BP
2344	GO:0006812	0.0223951	1	0.995736	1	4	1.06551	746	cation transport	BP
3505	GO:0009751	0.0228706	1	0.998355	1	2	0.221387	155	response to salicylic acid	BP
3320	GO:0009423	0.0237031	1	0.999744	1	1	0.0199962	14	chorismate biosynthetic process	BP
9416	GO:0046943	0.0239938	1	0.998232	1	2	0.197106	138	carboxylic acid transmembrane transporter activity	MF
1573	GO:0005342	0.0240645	1	0.998224	1	2	0.198534	139	organic acid transmembrane transporter activity	MF
844	GO:0003674	0.0243395	1	0.996587	1	37	32.6396	22852	molecular_function	MF
3470	GO:0009705	0.0244863	1	0.998172	1	2	0.247096	173	plant-type vacuole membrane	CC
3499	GO:0009743	0.024531	1	0.998169	1	2	0.221387	155	response to carbohydrate	BP
2345	GO:0006813	0.0249052	1	0.998125	1	2	0.234242	164	potassium ion transport	BP
12396	GO:0098655	0.0258891	1	0.996275	1	3	0.667017	467	cation transmembrane transport	BP
4960	GO:0016740	0.028457	1	0.98788	1	14	8.05134	5637	transferase activity	MF
2182	GO:0006535	0.0294611	1	0.999592	1	1	0.0314227	22	cysteine biosynthetic process from serine	BP
4842	GO:0016491	0.0295417	1	0.989873	1	8	3.97497	2783	oxidoreductase activity	MF
10245	GO:0051273	0.030315	1	0.997461	1	2	0.278519	195	beta-glucan metabolic process	BP
5705	GO:0030001	0.0312053	1	0.995177	1	3	0.651306	456	metal ion transport	BP
9200	GO:0046417	0.031342	1	0.999542	1	1	0.0271378	19	chorismate metabolic process	BP
10753	GO:0055069	0.0323674	1	0.999507	1	1	0.0314227	22	zinc ion homeostasis	BP
2748	GO:0008168	0.0328856	1	0.994815	1	3	0.601316	421	methyltransferase activity	MF
10374	GO:0051592	0.033154	1	0.999477	1	1	0.0414208	29	response to calcium ion	BP
2326	GO:0006782	0.0331789	1	0.999485	1	1	0.0285661	20	protoporphyrinogen IX biosynthetic process	BP
9253	GO:0046501	0.0331789	1	0.999485	1	1	0.0285661	20	protoporphyrinogen IX metabolic process	BP
3245	GO:0009250	0.0347892	1	0.996862	1	2	0.285661	200	glucan biosynthetic process	BP
7833	GO:0042221	0.0348383	1	0.987663	1	8	3.77643	2644	response to chemical	BP
2906	GO:0008514	0.0358784	1	0.996712	1	2	0.249953	175	organic anion transmembrane transporter activity	MF
4961	GO:0016741	0.0360803	1	0.994102	1	3	0.637023	446	transferase activity, transferring one-carbon groups	MF
4417	GO:0015293	0.0366451	1	0.996599	1	2	0.292802	205	symporter activity	MF
8673	GO:0044763	0.0372152	1	0.982538	1	20	14.0017	9803	single-organism cellular process	BP
10748	GO:0055062	0.0415007	1	0.999178	1	1	0.0414208	29	phosphate ion homeostasis	BP
11796	GO:0072506	0.0415007	1	0.999178	1	1	0.0414208	29	trivalent inorganic anion homeostasis	BP
4868	GO:0016577	0.042785	1	0.999136	1	1	0.0314227	22	histone demethylation	BP
11132	GO:0070076	0.042785	1	0.999136	1	1	0.0314227	22	histone lysine demethylation	BP
3719	GO:0010044	0.0431044	1	0.999121	1	1	0.032851	23	response to aluminum ion	BP
2147	GO:0006482	0.0451824	1	0.999034	1	1	0.032851	23	protein demethylation	BP
2778	GO:0008214	0.0451824	1	0.999034	1	1	0.032851	23	protein dealkylation	BP
5389	GO:0019344	0.0452376	1	0.999017	1	1	0.0485623	34	cysteine biosynthetic process	BP
3311	GO:0009407	0.0455743	1	0.999	1	1	0.0528472	37	toxin catabolic process	BP
12198	GO:0090487	0.0455743	1	0.999	1	1	0.0528472	37	secondary metabolite catabolic process	BP
5673	GO:0022821	0.0460399	1	0.998987	1	1	0.0414208	29	potassium ion antiporter activity	MF
8675	GO:0044765	0.0473022	1	0.982182	1	8	4.03638	2826	single-organism transport	BP
11795	GO:0072505	0.0476455	1	0.998907	1	1	0.0514189	36	divalent inorganic anion homeostasis	BP
5689	GO:0022890	0.0488112	1	0.991006	1	3	0.838414	587	inorganic cation transmembrane transporter activity	MF
10764	GO:0055083	0.0491505	1	0.998835	1	1	0.0528472	37	monovalent inorganic anion homeostasis	BP
584	GO:0001944	0.050537	1	0.998769	1	1	0.0514189	36	vasculature development	BP
4565	GO:0015849	0.051315	1	0.994278	1	2	0.297087	208	organic acid transport	BP
9415	GO:0046942	0.051315	1	0.994278	1	2	0.297087	208	carboxylic acid transport	BP
2379	GO:0006874	0.0519158	1	0.998701	1	1	0.0499906	35	cellular calcium ion homeostasis	BP
10757	GO:0055074	0.0519158	1	0.998701	1	1	0.0499906	35	calcium ion homeostasis	BP
1565	GO:0005310	0.0527152	1	0.998669	1	1	0.0414208	29	dicarboxylic acid transmembrane transporter activity	MF
3400	GO:0009611	0.0531099	1	0.993958	1	2	0.349934	245	response to wounding	BP
12918	GO:1902578	0.0547482	1	0.978742	1	8	4.15636	2910	single-organism localization	BP
3490	GO:0009734	0.0558838	1	0.993458	1	2	0.391355	274	auxin-activated signaling pathway	BP
2181	GO:0006534	0.0563089	1	0.998463	1	1	0.0585604	41	cysteine metabolic process	BP
12144	GO:0090333	0.0563423	1	0.998468	1	1	0.0499906	35	regulation of stomatal closure	BP
7482	GO:0035428	0.0566036	1	0.99845	1	1	0.0542755	38	hexose transmembrane transport	BP
3757	GO:0010091	0.0576244	1	0.998397	1	1	0.0499906	35	trichome branching	BP
2207	GO:0006563	0.0608409	1	0.998202	1	1	0.0599887	42	L-serine metabolic process	BP
8411	GO:0043650	0.0620161	1	0.998127	1	1	0.0657019	46	dicarboxylic acid biosynthetic process	BP
11794	GO:0072503	0.0626945	1	0.998091	1	1	0.0585604	41	cellular divalent inorganic cation homeostasis	BP
1583	GO:0005355	0.0633692	1	0.998047	1	1	0.061417	43	glucose transmembrane transporter activity	MF
13210	GO:1904659	0.0633692	1	0.998047	1	1	0.061417	43	glucose transmembrane transport	BP
9154	GO:0046323	0.0634025	1	0.998045	1	1	0.061417	43	glucose import	BP
8652	GO:0044699	0.0636701	1	0.968153	1	24	18.4937	12948	single-organism process	BP
7181	GO:0034220	0.0645078	1	0.986701	1	3	0.945537	662	ion transmembrane transport	BP
11379	GO:0070988	0.0648531	1	0.997966	1	1	0.0485623	34	demethylation	BP
2358	GO:0006835	0.065672	1	0.997905	1	1	0.0557038	39	dicarboxylic acid transport	BP
4516	GO:0015758	0.0665606	1	0.99784	1	1	0.0642736	45	glucose transport	BP
4054	GO:0010540	0.068073	1	0.997741	1	1	0.0628453	44	basipetal auxin transport	BP
3309	GO:0009404	0.0691317	1	0.997656	1	1	0.0842699	59	toxin metabolic process	BP
3111	GO:0009070	0.0691987	1	0.997656	1	1	0.0742718	52	serine family amino acid biosynthetic process	BP
4363	GO:0015149	0.0694062	1	0.997645	1	1	0.0699868	49	hexose transmembrane transporter activity	MF
4360	GO:0015145	0.0698334	1	0.997615	1	1	0.0714151	50	monosaccharide transmembrane transporter activity	MF
2949	GO:0008645	0.0713412	1	0.997511	1	1	0.0685585	48	hexose transport	BP
11273	GO:0070588	0.0715026	1	0.997497	1	1	0.0728435	51	calcium ion transmembrane transport	BP
11889	GO:0080043	0.0724243	1	0.997423	1	1	0.0871265	61	quercetin 3-O-glucosyltransferase activity	MF
11890	GO:0080044	0.0724243	1	0.997423	1	1	0.0871265	61	quercetin 7-O-glucosyltransferase activity	MF
4510	GO:0015749	0.0737933	1	0.997334	1	1	0.0699868	49	monosaccharide transport	BP
10762	GO:0055081	0.0743909	1	0.997287	1	1	0.0728435	51	anion homeostasis	BP
7058	GO:0033692	0.0759054	1	0.989451	1	2	0.469912	329	cellular polysaccharide biosynthetic process	BP
3915	GO:0010311	0.0772086	1	0.997077	1	1	0.0699868	49	lateral root formation	BP
11705	GO:0071949	0.0773122	1	0.997072	1	1	0.0671302	47	FAD binding	MF
1580	GO:0005351	0.0785242	1	0.996972	1	1	0.0742718	52	sugar:proton symporter activity	MF
1597	GO:0005402	0.0785242	1	0.996972	1	1	0.0742718	52	cation:sugar symporter activity	MF
4286	GO:0014070	0.0792266	1	0.98872	1	2	0.47134	330	response to organic cyclic compound	BP
4491	GO:0015711	0.0829597	1	0.987883	1	2	0.417064	292	organic anion transport	BP
10415	GO:0051707	0.0868903	1	0.974445	1	4	1.56828	1098	response to other organism	BP
2309	GO:0006749	0.0887907	1	0.996096	1	1	0.0971246	68	glutathione metabolic process	BP
9403	GO:0046916	0.0889001	1	0.996083	1	1	0.102838	72	cellular transition metal ion homeostasis	BP
11797	GO:0072507	0.0890051	1	0.996087	1	1	0.0828416	58	divalent inorganic cation homeostasis	BP
10646	GO:0052695	0.0894266	1	0.996035	1	1	0.104266	73	cellular glucuronidation	BP
10647	GO:0052696	0.0894266	1	0.996035	1	1	0.104266	73	flavonoid glucuronidation	BP
8013	GO:0042752	0.090616	1	0.995942	1	1	0.0828416	58	regulation of circadian rhythm	BP
2347	GO:0006816	0.0907444	1	0.995923	1	1	0.0914114	64	calcium ion transport	BP
4419	GO:0015295	0.0913394	1	0.995869	1	1	0.0914114	64	solute:proton symporter activity	MF
5470	GO:0019585	0.0920183	1	0.995797	1	1	0.105694	74	glucuronate metabolic process	BP
9326	GO:0046686	0.0928689	1	0.985525	1	2	0.494193	346	response to cadmium ion	BP
1921	GO:0006073	0.0934537	1	0.985377	1	2	0.535614	375	cellular glucan metabolic process	BP
8487	GO:0044042	0.0934537	1	0.985377	1	2	0.535614	375	glucan metabolic process	BP
2904	GO:0008509	0.0936274	1	0.985344	1	2	0.448487	314	anion transmembrane transporter activity	MF
2952	GO:0008652	0.0936854	1	0.985322	1	2	0.517046	362	cellular amino acid biosynthetic process	BP
1912	GO:0006063	0.0943958	1	0.995573	1	1	0.107123	75	uronic acid metabolic process	BP
136	GO:0000271	0.0944291	1	0.985138	1	2	0.521331	365	polysaccharide biosynthetic process	BP
4683	GO:0016109	0.0951448	1	0.995516	1	1	0.0856982	60	tetraterpenoid biosynthetic process	BP
4688	GO:0016117	0.0951448	1	0.995516	1	1	0.0856982	60	carotenoid biosynthetic process	BP
8205	GO:0043207	0.096515	1	0.97057	1	4	1.63112	1142	response to external biotic stimulus	BP
7306	GO:0034637	0.0976437	1	0.984332	1	2	0.542755	380	cellular carbohydrate biosynthetic process	BP
4888	GO:0016616	0.100764	1	0.983534	1	2	0.562751	394	oxidoreductase activity, acting on the CH-OH group of donors, NAD or NADP as acceptor	MF
7180	GO:0034219	0.100831	1	0.994943	1	1	0.0971246	68	carbohydrate transmembrane transport	BP
4453	GO:0015491	0.101839	1	0.994831	1	1	0.109979	77	cation:cation antiporter activity	MF
3395	GO:0009605	0.103866	1	0.962717	1	5	2.36527	1656	response to external stimulus	BP
3114	GO:0009073	0.103933	1	0.994622	1	1	0.0956963	67	aromatic amino acid family biosynthetic process	BP
4682	GO:0016108	0.105173	1	0.994492	1	1	0.094268	66	tetraterpenoid metabolic process	BP
4687	GO:0016116	0.105173	1	0.994492	1	1	0.094268	66	carotenoid metabolic process	BP
5183	GO:0018024	0.105383	1	0.994486	1	1	0.0785567	55	histone-lysine N-methyltransferase activity	MF
48	GO:0000097	0.106219	1	0.994364	1	1	0.115693	81	sulfur amino acid biosynthetic process	BP
3110	GO:0009069	0.109977	1	0.993945	1	1	0.124262	87	serine family amino acid metabolic process	BP
7361	GO:0034968	0.11037	1	0.993933	1	1	0.0842699	59	histone lysine methylation	BP
4330	GO:0015085	0.110492	1	0.993895	1	1	0.111408	78	calcium ion transmembrane transporter activity	MF
4418	GO:0015294	0.110686	1	0.993875	1	1	0.108551	76	solute:cation symporter activity	MF
4423	GO:0015299	0.111065	1	0.993822	1	1	0.124262	87	solute:proton antiporter activity	MF
4422	GO:0015298	0.112369	1	0.993672	1	1	0.125691	88	solute:cation antiporter activity	MF
10151	GO:0051119	0.11395	1	0.993493	1	1	0.118549	83	sugar transmembrane transporter activity	MF
2324	GO:0006779	0.114178	1	0.99347	1	1	0.112836	79	porphyrin-containing compound biosynthetic process	BP
10383	GO:0051607	0.115577	1	0.993325	1	1	0.0914114	64	defense response to virus	BP
3405	GO:0009620	0.116548	1	0.97928	1	2	0.561323	393	response to fungus	BP
3397	GO:0009607	0.118633	1	0.96111	1	4	1.76681	1237	response to biotic stimulus	BP
1747	GO:0005774	0.119825	1	0.967971	1	3	1.20549	844	vacuolar membrane	CC
2331	GO:0006790	0.11985	1	0.978331	1	2	0.658448	461	sulfur compound metabolic process	BP
9767	GO:0048645	0.123822	1	0.992292	1	1	0.114264	80	organ formation	BP
6850	GO:0033014	0.123931	1	0.992273	1	1	0.119977	84	tetrapyrrole biosynthetic process	BP
7772	GO:0042054	0.125558	1	0.992087	1	1	0.0956963	67	histone methyltransferase activity	MF
8616	GO:0044437	0.12646	1	0.965395	1	3	1.24262	870	vacuolar part	CC
3413	GO:0009630	0.127194	1	0.991838	1	1	0.139974	98	gravitropism	BP
3412	GO:0009629	0.128659	1	0.991642	1	1	0.14283	100	response to gravity	BP
2360	GO:0006839	0.129644	1	0.991503	1	1	0.157113	110	mitochondrial transport	BP
47	GO:0000096	0.129766	1	0.99149	1	1	0.149972	105	sulfur amino acid metabolic process	BP
4802	GO:0016413	0.131154	1	0.991324	1	1	0.118549	83	O-acetyltransferase activity	MF
4890	GO:0016620	0.133799	1	0.990922	1	1	0.189964	133	oxidoreductase activity, acting on the aldehyde or oxo group of donors, NAD or NADP as acceptor	MF
3780	GO:0010119	0.137212	1	0.990471	1	1	0.131404	92	regulation of stomatal movement	BP
6217	GO:0031226	0.138532	1	0.972722	1	2	0.658448	461	intrinsic component of plasma membrane	CC
3628	GO:0009926	0.140288	1	0.990021	1	1	0.139974	98	auxin polar transport	BP
4757	GO:0016278	0.14158	1	0.989858	1	1	0.109979	77	lysine N-methyltransferase activity	MF
4758	GO:0016279	0.14158	1	0.989858	1	1	0.109979	77	protein-lysine N-methyltransferase activity	MF
5181	GO:0018022	0.143536	1	0.98957	1	1	0.108551	76	peptidyl-lysine methylation	BP
9958	GO:0050661	0.147815	1	0.988859	1	1	0.194249	136	NADP binding	MF
3113	GO:0009072	0.150021	1	0.98854	1	1	0.147115	103	aromatic amino acid family metabolic process	BP
5572	GO:0019899	0.150236	1	0.968948	1	2	0.681301	477	enzyme binding	MF
4863	GO:0016571	0.150546	1	0.988487	1	1	0.115693	81	histone methylation	BP
2380	GO:0006875	0.151357	1	0.988313	1	1	0.172825	121	cellular metal ion homeostasis	BP
10782	GO:0055114	0.152311	1	0.938416	1	5	2.55809	1791	oxidation-reduction process	BP
677	GO:0002252	0.152612	1	0.988134	1	1	0.141402	99	immune effector process	BP
3507	GO:0009755	0.153068	1	0.954423	1	3	1.34689	943	hormone-mediated signaling pathway	BP
8548	GO:0044264	0.153794	1	0.967757	1	2	0.738433	517	cellular polysaccharide metabolic process	BP
4886	GO:0016614	0.15839	1	0.9662	1	2	0.732719	513	oxidoreductase activity, acting on CH-OH group of donors	MF
2167	GO:0006518	0.16075	1	0.98676	1	1	0.191393	134	peptide metabolic process	BP
11102	GO:0065008	0.162167	1	0.940426	1	4	2.17531	1523	regulation of biological quality	BP
2323	GO:0006778	0.162603	1	0.986458	1	1	0.165683	116	porphyrin-containing compound metabolic process	BP
857	GO:0003700	0.163732	1	0.939639	1	4	2.04247	1430	transcription factor activity, sequence-specific DNA binding	MF
11979	GO:0080167	0.164382	1	0.986142	1	1	0.178538	125	response to karrikin	BP
381	GO:0001071	0.164508	1	0.939245	1	4	2.04676	1433	nucleic acid binding transcription factor activity	MF
10413	GO:0051704	0.164648	1	0.939175	1	4	2.03962	1428	multi-organism process	BP
1625	GO:0005515	0.165079	1	0.912252	1	10	5.95602	4170	protein binding	MF
10759	GO:0055076	0.16514	1	0.986002	1	1	0.192821	135	transition metal ion homeostasis	BP
10976	GO:0060918	0.166061	1	0.985853	1	1	0.171396	120	auxin transport	BP
3396	GO:0009606	0.166351	1	0.985799	1	1	0.175681	123	tropism	BP
3620	GO:0009914	0.168107	1	0.985487	1	1	0.17711	124	hormone transport	BP
6849	GO:0033013	0.169584	1	0.985226	1	1	0.171396	120	tetrapyrrole metabolic process	BP
4656	GO:0016051	0.17073	1	0.961868	1	2	0.776997	544	carbohydrate biosynthetic process	BP
8012	GO:0042744	0.171582	1	0.98484	1	1	0.214245	150	hydrogen peroxide catabolic process	BP
4359	GO:0015144	0.172045	1	0.984767	1	1	0.189964	133	carbohydrate transmembrane transporter activity	MF
2350	GO:0006820	0.17385	1	0.960752	1	2	0.687014	481	anion transport	BP
12654	GO:1901476	0.174238	1	0.984362	1	1	0.191393	134	carbohydrate transporter activity	MF
5083	GO:0016903	0.17545	1	0.984117	1	1	0.232813	163	oxidoreductase activity, acting on the aldehyde or oxo group of donors	MF
3791	GO:0010150	0.176687	1	0.983913	1	1	0.178538	125	leaf senescence	BP
3402	GO:0009615	0.176831	1	0.983895	1	1	0.165683	116	response to virus	BP
2805	GO:0008276	0.182384	1	0.982846	1	1	0.148544	104	protein methyltransferase activity	MF
3416	GO:0009636	0.184112	1	0.982452	1	1	0.228528	160	response to toxic substance	BP
2342	GO:0006810	0.186869	1	0.903824	1	8	5.45612	3820	transport	BP
8011	GO:0042743	0.188719	1	0.981524	1	1	0.239955	168	hydrogen peroxide metabolic process	BP
11328	GO:0070838	0.189392	1	0.981422	1	1	0.179966	126	divalent metal ion transport	BP
11800	GO:0072511	0.190289	1	0.981238	1	1	0.181394	127	divalent inorganic cation transport	BP
12715	GO:1901700	0.190618	1	0.92556	1	4	2.18959	1533	response to oxygen-containing compound	BP
4939	GO:0016705	0.191336	1	0.954167	1	2	0.829844	581	oxidoreductase activity, acting on paired donors, with incorporation or reduction of molecular oxygen	MF
5707	GO:0030003	0.192782	1	0.980685	1	1	0.249953	175	cellular cation homeostasis	BP
5597	GO:0020037	0.19284	1	0.953578	1	2	0.862695	604	heme binding	MF
3407	GO:0009624	0.198679	1	0.979468	1	1	0.194249	136	response to nematode	BP
10216	GO:0051234	0.199388	1	0.895649	1	8	5.53467	3875	establishment of localization	BP
2750	GO:0008170	0.200484	1	0.979094	1	1	0.175681	123	N-methyltransferase activity	MF
9431	GO:0046983	0.201964	1	0.949982	1	2	0.745574	522	protein dimerization activity	MF
3541	GO:0009813	0.202434	1	0.978626	1	1	0.238527	167	flavonoid biosynthetic process	BP
2144	GO:0006479	0.205121	1	0.978086	1	1	0.164255	115	protein methylation	BP
2777	GO:0008213	0.205121	1	0.978086	1	1	0.164255	115	protein alkylation	BP
5028	GO:0016836	0.205635	1	0.977916	1	1	0.238527	167	hydro-lyase activity	MF
2378	GO:0006873	0.206753	1	0.977653	1	1	0.265664	186	cellular ion homeostasis	BP
2680	GO:0007623	0.207954	1	0.977422	1	1	0.195678	137	circadian rhythm	BP
9396	GO:0046906	0.2128	1	0.945522	1	2	0.928397	650	tetrapyrrole binding	MF
3878	GO:0010260	0.213127	1	0.976214	1	1	0.224244	157	organ senescence	BP
8409	GO:0043648	0.215884	1	0.975548	1	1	0.261379	183	dicarboxylic acid metabolic process	BP
3540	GO:0009812	0.218016	1	0.975043	1	1	0.255666	179	flavonoid metabolic process	BP
396	GO:0001101	0.219546	1	0.922797	1	3	1.53257	1073	response to acid chemical	BP
3828	GO:0010200	0.220497	1	0.974453	1	1	0.242812	170	response to chitin	BP
6215	GO:0031224	0.228298	1	0.864367	1	12	9.19541	6438	intrinsic component of membrane	CC
2218	GO:0006575	0.229627	1	0.972174	1	1	0.272806	191	cellular modified amino acid metabolic process	BP
8665	GO:0044723	0.232045	1	0.916199	1	3	1.77252	1241	single-organism carbohydrate metabolic process	BP
9320	GO:0046658	0.236594	1	0.970401	1	1	0.231385	162	anchored component of plasma membrane	CC
2377	GO:0006869	0.237329	1	0.970178	1	1	0.281376	197	lipid transport	BP
11798	GO:0072509	0.237417	1	0.970188	1	1	0.2271	159	divalent inorganic cation transmembrane transporter activity	MF
10182	GO:0051179	0.23788	1	0.869522	1	8	5.79463	4057	localization	BP
5215	GO:0018205	0.2416	1	0.969095	1	1	0.204247	143	peptidyl-lysine modification	BP
1304	GO:0004601	0.241814	1	0.968966	1	1	0.31994	224	peroxidase activity	MF
10763	GO:0055082	0.244565	1	0.968226	1	1	0.304229	213	cellular chemical homeostasis	BP
4934	GO:0016684	0.247512	1	0.967406	1	1	0.327081	229	oxidoreductase activity, acting on peroxide as acceptor	MF
11820	GO:0072593	0.251863	1	0.966193	1	1	0.318512	223	reactive oxygen species metabolic process	BP
10750	GO:0055065	0.252951	1	0.965896	1	1	0.295659	207	metal ion homeostasis	BP
10204	GO:0051213	0.254923	1	0.965337	1	1	0.288517	202	dioxygenase activity	MF
3099	GO:0009058	0.257074	1	0.843091	1	12	9.98955	6994	biosynthetic process	BP
2168	GO:0006520	0.258926	1	0.924863	1	2	0.982672	688	cellular amino acid metabolic process	BP
9693	GO:0048511	0.261444	1	0.963458	1	1	0.261379	183	rhythmic process	BP
11590	GO:0071555	0.262163	1	0.923295	1	2	1.07408	752	cell wall organization	BP
8635	GO:0044459	0.262308	1	0.923231	1	2	1.02552	718	plasma membrane part	CC
4327	GO:0015078	0.262386	1	0.963127	1	1	0.368502	258	hydrogen ion transmembrane transporter activity	MF
2849	GO:0008374	0.265267	1	0.962315	1	1	0.269949	189	O-acyltransferase activity	MF
9959	GO:0050662	0.265648	1	0.92161	1	2	1.01838	713	coenzyme binding	MF
2349	GO:0006818	0.266204	1	0.961979	1	1	0.38707	271	hydrogen transport	BP
4630	GO:0015992	0.266204	1	0.961979	1	1	0.38707	271	proton transport	BP
317	GO:0000904	0.266902	1	0.9618	1	1	0.309942	217	cell morphogenesis involved in differentiation	BP
9107	GO:0046148	0.273121	1	0.959901	1	1	0.295659	207	pigment biosynthetic process	BP
3616	GO:0009909	0.27383	1	0.959697	1	1	0.269949	189	regulation of flower development	BP
8547	GO:0044262	0.276201	1	0.916379	1	2	1.09979	770	cellular carbohydrate metabolic process	BP
1853	GO:0005976	0.278931	1	0.915005	1	2	1.09408	766	polysaccharide metabolic process	BP
8381	GO:0043603	0.279601	1	0.957836	1	1	0.339936	238	cellular amide metabolic process	BP
8541	GO:0044249	0.280037	1	0.828112	1	11	9.21827	6454	cellular biosynthetic process	BP
4796	GO:0016407	0.284619	1	0.956246	1	1	0.287089	201	acetyltransferase activity	MF
2948	GO:0008643	0.288064	1	0.955079	1	1	0.348506	244	carbohydrate transport	BP
884	GO:0003824	0.288253	1	0.81189	1	22	19.7249	13810	catalytic activity	MF
8553	GO:0044272	0.288267	1	0.955003	1	1	0.368502	258	sulfur compound biosynthetic process	BP
8804	GO:0045229	0.295934	1	0.906206	1	2	1.16407	815	external encapsulating structure organization	BP
3586	GO:0009873	0.296573	1	0.952215	1	1	0.341364	239	ethylene-activated signaling pathway	BP
10069	GO:0050896	0.297251	1	0.814824	1	11	8.76835	6139	response to stimulus	BP
4728	GO:0016209	0.298651	1	0.951473	1	1	0.398497	279	antioxidant activity	MF
2656	GO:0007568	0.30051	1	0.950841	1	1	0.367074	257	aging	BP
4640	GO:0016021	0.301905	1	0.811188	1	11	8.86405	6206	integral component of membrane	CC
9957	GO:0050660	0.306467	1	0.948741	1	1	0.364217	255	flavin adenine dinucleotide binding	MF
3319	GO:0009416	0.309427	1	0.898972	1	2	1.01838	713	response to light stimulus	BP
7909	GO:0042440	0.310898	1	0.94716	1	1	0.338508	237	pigment metabolic process	BP
4685	GO:0016114	0.316463	1	0.945109	1	1	0.351363	246	terpenoid biosynthetic process	BP
6216	GO:0031225	0.317183	1	0.944844	1	1	0.348506	244	anchored component of membrane	CC
1813	GO:0005887	0.317517	1	0.944685	1	1	0.421349	295	integral component of plasma membrane	CC
4862	GO:0016570	0.321358	1	0.943307	1	1	0.304229	213	histone modification	BP
71	GO:0000139	0.323806	1	0.890967	1	2	1.05694	740	Golgi membrane	CC
12384	GO:0098588	0.327511	1	0.827086	1	5	3.62789	2540	bounding membrane of organelle	CC
10761	GO:0055080	0.329038	1	0.940288	1	1	0.434204	304	cation homeostasis	BP
1869	GO:0005996	0.33657	1	0.937289	1	1	0.498478	349	monosaccharide metabolic process	BP
5027	GO:0016835	0.337076	1	0.937115	1	1	0.421349	295	carbon-oxygen lyase activity	MF
4861	GO:0016569	0.337155	1	0.93714	1	1	0.322796	226	covalent chromatin modification	BP
11589	GO:0071554	0.3401	1	0.881531	1	2	1.27976	896	cell wall organization or biogenesis	BP
2294	GO:0006721	0.340696	1	0.935667	1	1	0.391355	274	terpenoid metabolic process	BP
4658	GO:0016053	0.341431	1	0.880753	1	2	1.22691	859	organic acid biosynthetic process	BP
9187	GO:0046394	0.341431	1	0.880753	1	2	1.22691	859	carboxylic acid biosynthetic process	BP
11633	GO:0071702	0.342043	1	0.830191	1	4	2.87946	2016	organic substance transport	BP
9829	GO:0048831	0.34218	1	0.935083	1	1	0.355647	249	regulation of shoot system development	BP
12417	GO:0098771	0.342366	1	0.93496	1	1	0.448487	314	inorganic ion homeostasis	BP
9647	GO:0048364	0.342595	1	0.934898	1	1	0.381357	267	root development	BP
4184	GO:0010817	0.345538	1	0.933657	1	1	0.441346	309	regulation of hormone levels	BP
8297	GO:0043414	0.348255	1	0.932602	1	1	0.315655	221	macromolecule methylation	BP
3284	GO:0009314	0.34846	1	0.876586	1	2	1.10693	775	response to radiation	BP
2821	GO:0008299	0.351235	1	0.931298	1	1	0.391355	274	isoprenoid biosynthetic process	BP
7979	GO:0042626	0.351912	1	0.930963	1	1	0.502763	352	ATPase activity, coupled to transmembrane movement of substances	MF
10191	GO:0051188	0.354623	1	0.929843	1	1	0.419921	294	cofactor biosynthetic process	BP
5018	GO:0016820	0.357895	1	0.928397	1	1	0.514189	360	hydrolase activity, acting on acid anhydrides, catalyzing transmembrane movement of substances	MF
87	GO:0000160	0.358132	1	0.928326	1	1	0.432776	303	phosphorelay signal transduction system	BP
3480	GO:0009719	0.362572	1	0.835821	1	3	2.05104	1436	response to endogenous stimulus	BP
3865	GO:0010243	0.363187	1	0.926099	1	1	0.475625	333	response to organonitrogen compound	BP
10021	GO:0050801	0.368931	1	0.923537	1	1	0.482766	338	ion homeostasis	BP
13411	GO:2000241	0.3693	1	0.923411	1	1	0.399925	280	regulation of reproductive process	BP
1722	GO:0005743	0.371229	1	0.922502	1	1	0.475625	333	mitochondrial inner membrane	CC
6570	GO:0032259	0.371518	1	0.922439	1	1	0.354219	248	methylation	BP
12682	GO:1901607	0.374163	1	0.921167	1	1	0.469912	329	alpha-amino acid biosynthetic process	BP
8604	GO:0044425	0.375625	1	0.748244	1	12	10.4009	7282	membrane part	CC
4441	GO:0015399	0.376886	1	0.919884	1	1	0.549897	385	primary active transmembrane transporter activity	MF
4442	GO:0015405	0.376886	1	0.919884	1	1	0.549897	385	P-P-bond-hydrolysis-driven transmembrane transporter activity	MF
8662	GO:0044711	0.378421	1	0.788521	1	5	4.07923	2856	single-organism biosynthetic process	BP
2293	GO:0006720	0.378903	1	0.918994	1	1	0.437061	306	isoprenoid metabolic process	BP
6158	GO:0031090	0.378909	1	0.77712	1	6	4.75768	3331	organelle membrane	CC
6758	GO:0032787	0.381119	1	0.85621	1	2	1.40545	984	monocarboxylic acid metabolic process	BP
8329	GO:0043492	0.385773	1	0.915708	1	1	0.558466	391	ATPase activity, coupled to movement of substances	MF
9581	GO:0048037	0.386085	1	0.852991	1	2	1.36831	958	cofactor binding	MF
2066	GO:0006355	0.408487	1	0.76448	1	5	3.78643	2651	regulation of transcription, DNA-templated	BP
13089	GO:1903506	0.410283	1	0.763013	1	5	3.79357	2656	regulation of nucleic acid-templated transcription	BP
13535	GO:2001141	0.410471	1	0.762859	1	5	3.795	2657	regulation of RNA biosynthetic process	BP
9768	GO:0048646	0.410865	1	0.903252	1	1	0.514189	360	anatomical structure formation involved in morphogenesis	BP
2740	GO:0008150	0.413736	1	0.752417	1	33	31.6269	22143	biological_process	BP
8661	GO:0044710	0.416176	1	0.716334	1	11	9.97098	6981	single-organism metabolic process	BP
5504	GO:0019725	0.417065	1	0.899983	1	1	0.585604	410	cellular homeostasis	BP
2529	GO:0007165	0.420231	1	0.770706	1	4	3.29795	2309	signal transduction	BP
3528	GO:0009793	0.423945	1	0.896351	1	1	0.484195	339	embryo development ending in seed dormancy	BP
12670	GO:1901566	0.428815	1	0.823783	1	2	1.46544	1026	organonitrogen compound biosynthetic process	BP
12713	GO:1901698	0.431442	1	0.892212	1	1	0.582748	408	response to nitrogen compound	BP
10230	GO:0051252	0.433054	1	0.744114	1	5	3.9007	2731	regulation of RNA metabolic process	BP
316	GO:0000902	0.440293	1	0.887271	1	1	0.531329	372	cell morphogenesis	BP
8610	GO:0044431	0.444545	1	0.812373	1	2	1.38831	972	Golgi apparatus part	CC
3317	GO:0009414	0.449759	1	0.881801	1	1	0.55561	389	response to water deprivation	BP
4651	GO:0016043	0.450476	1	0.717093	1	6	5.26758	3688	cellular component organization	BP
3318	GO:0009415	0.455892	1	0.878174	1	1	0.56418	395	response to water	BP
12675	GO:1901576	0.457813	1	0.683068	1	10	9.49679	6649	organic substance biosynthetic process	BP
9744	GO:0048580	0.458071	1	0.876895	1	1	0.514189	360	regulation of post-embryonic development	BP
5428	GO:0019438	0.461912	1	0.707027	1	6	5.20616	3645	aromatic compound biosynthetic process	BP
10266	GO:0051301	0.46219	1	0.874391	1	1	0.54704	383	cell division	BP
5515	GO:0019752	0.462372	1	0.760009	1	3	2.65807	1861	carboxylic acid metabolic process	BP
5351	GO:0019219	0.462572	1	0.718786	1	5	4.0321	2823	regulation of nucleobase-containing compound metabolic process	BP
3525	GO:0009790	0.462979	1	0.873909	1	1	0.549897	385	embryo development	BP
8560	GO:0044283	0.463607	1	0.798017	1	2	1.55542	1089	small molecule biosynthetic process	BP
6838	GO:0032989	0.465714	1	0.872229	1	1	0.565608	396	cellular component morphogenesis	BP
6667	GO:0032502	0.469344	1	0.700414	1	6	5.11904	3584	developmental process	BP
3709	GO:0010033	0.471753	1	0.752235	1	3	2.47096	1730	response to organic substance	BP
12683	GO:1901615	0.476889	1	0.865203	1	1	0.677016	474	organic hydroxy compound metabolic process	BP
2421	GO:0006950	0.478532	1	0.68257	1	7	6.20598	4345	response to stress	BP
5206	GO:0018193	0.480283	1	0.863077	1	1	0.572749	401	peptidyl-amino acid modification	BP
6462	GO:0031966	0.481514	1	0.862253	1	1	0.651306	456	mitochondrial membrane	CC
3342	GO:0009506	0.482097	1	0.783578	1	2	1.5697	1099	plasmodesma	CC
10175	GO:0051171	0.482863	1	0.700822	1	5	4.14351	2901	regulation of nitrogen compound metabolic process	BP
13375	GO:2000112	0.485817	1	0.698168	1	5	4.18921	2933	regulation of cellular macromolecule biosynthetic process	BP
8304	GO:0043436	0.490409	1	0.736385	1	3	2.78233	1948	oxoacid metabolic process	BP
4059	GO:0010556	0.490813	1	0.693659	1	5	4.21635	2952	regulation of macromolecule biosynthetic process	BP
8663	GO:0044712	0.493355	1	0.774499	1	2	1.82537	1278	single-organism catabolic process	BP
1241	GO:0004497	0.493356	1	0.854474	1	1	0.695584	487	monooxygenase activity	MF
4860	GO:0016568	0.49386	1	0.854206	1	1	0.53847	377	chromatin modification	BP
1928	GO:0006082	0.494257	1	0.733059	1	3	2.8009	1961	organic acid metabolic process	BP
11667	GO:0071840	0.494934	1	0.677197	1	6	5.51896	3864	cellular component organization or biogenesis	BP
5513	GO:0019748	0.495922	1	0.852743	1	1	0.735576	515	secondary metabolic process	BP
5558	GO:0019866	0.49628	1	0.852525	1	1	0.667017	467	organelle inner membrane	CC
10189	GO:0051186	0.497204	1	0.851894	1	1	0.691299	484	cofactor metabolic process	BP
9851	GO:0048878	0.499741	1	0.850171	1	1	0.70701	495	chemical homeostasis	BP
1823	GO:0005911	0.500237	1	0.768885	1	2	1.64112	1149	cell-cell junction	CC
12668	GO:1901564	0.5085	1	0.720581	1	3	2.7252	1908	organonitrogen compound metabolic process	BP
2422	GO:0006952	0.509486	1	0.719718	1	3	2.5281	1770	defense response	BP
6267	GO:0031326	0.510885	1	0.675261	1	5	4.31776	3023	regulation of cellular biosynthetic process	BP
9801	GO:0048731	0.511011	1	0.842414	1	1	0.63131	442	system development	BP
7310	GO:0034645	0.513164	1	0.66024	1	6	5.81319	4070	cellular macromolecule biosynthetic process	BP
1478	GO:0004871	0.514995	1	0.839595	1	1	0.644165	451	signal transducer activity	MF
3598	GO:0009889	0.518955	1	0.667735	1	5	4.36489	3056	regulation of biosynthetic process	BP
12680	GO:1901605	0.520619	1	0.83553	1	1	0.742718	520	alpha-amino acid metabolic process	BP
1621	GO:0005506	0.527637	1	0.830406	1	1	0.759857	532	iron ion binding	MF
1852	GO:0005975	0.529785	1	0.701389	1	3	2.94945	2065	carbohydrate metabolic process	BP
5733	GO:0030054	0.537976	1	0.736611	1	2	1.80966	1267	cell junction	CC
10805	GO:0060089	0.54426	1	0.817883	1	1	0.71558	501	molecular transducer activity	MF
2051	GO:0006325	0.545664	1	0.81682	1	1	0.658448	461	chromatin organization	BP
3484	GO:0009725	0.547929	1	0.727717	1	2	1.70397	1193	response to hormone	BP
4011	GO:0010468	0.548217	1	0.639814	1	5	4.47487	3133	regulation of gene expression	BP
9695	GO:0048513	0.549246	1	0.813994	1	1	0.748431	524	organ development	BP
9379	GO:0046872	0.549478	1	0.601267	1	9	8.79835	6160	metal ion binding	MF
11101	GO:0065007	0.555581	1	0.586006	1	11	10.4966	7349	biological regulation	BP
8181	GO:0043169	0.557674	1	0.593141	1	9	8.85262	6198	cation binding	MF
8041	GO:0042802	0.558856	1	0.806356	1	1	0.772712	541	identical protein binding	MF
2800	GO:0008270	0.561541	1	0.671578	1	3	2.70806	1896	zinc ion binding	MF
2434	GO:0006979	0.564981	1	0.801356	1	1	0.86698	607	response to oxidative stress	BP
3100	GO:0009059	0.566976	1	0.608109	1	6	6.09743	4269	macromolecule biosynthetic process	BP
8677	GO:0044767	0.574433	1	0.613935	1	5	4.69055	3284	single-organism developmental process	BP
7977	GO:0042623	0.583837	1	0.785501	1	1	0.889833	623	ATPase activity, coupled	MF
10018	GO:0050794	0.585408	1	0.565166	1	9	8.71979	6105	regulation of cellular process	BP
9836	GO:0048856	0.588964	1	0.64461	1	3	2.81661	1972	anatomical structure development	BP
10014	GO:0050789	0.589993	1	0.55537	1	10	9.70389	6794	regulation of biological process	BP
4966	GO:0016747	0.590578	1	0.779649	1	1	0.829844	581	transferase activity, transferring acyl groups other than amino-acyl groups	MF
871	GO:0003735	0.593301	1	0.777151	1	1	1.2669	887	structural constituent of ribosome	MF
9401	GO:0046914	0.599969	1	0.606323	1	4	3.96783	2778	transition metal ion binding	MF
8540	GO:0044248	0.611802	1	0.666336	1	2	2.13817	1497	cellular catabolic process	BP
5022	GO:0016829	0.612002	1	0.760209	1	1	0.964104	675	lyase activity	MF
2100	GO:0006412	0.613524	1	0.758719	1	1	1.31547	921	translation	BP
4965	GO:0016746	0.623096	1	0.749714	1	1	0.921255	645	transferase activity, transferring acyl groups	MF
11920	GO:0080090	0.631469	1	0.554673	1	5	4.92336	3447	regulation of primary metabolic process	BP
3526	GO:0009791	0.643921	1	0.72911	1	1	0.898403	629	post-embryonic development	BP
7964	GO:0042592	0.649916	1	0.722905	1	1	1.07123	750	homeostatic process	BP
13341	GO:2000026	0.652658	1	0.720092	1	1	0.935538	655	regulation of multicellular organismal development	BP
10842	GO:0060255	0.655365	1	0.528566	1	5	5.02048	3515	regulation of macromolecule metabolic process	BP
3381	GO:0009570	0.656216	1	0.716355	1	1	0.952678	667	chloroplast stroma	CC
3361	GO:0009532	0.659289	1	0.713103	1	1	0.958391	671	plastid stroma	CC
12921	GO:1902582	0.660658	1	0.711623	1	1	1.03695	726	single-organism intracellular transport	BP
6264	GO:0031323	0.665211	1	0.517575	1	5	5.12047	3585	regulation of cellular metabolic process	BP
8608	GO:0044429	0.66819	1	0.703475	1	1	1.16264	814	mitochondrial part	CC
3433	GO:0009653	0.682609	1	0.68747	1	1	1.07408	752	anatomical structure morphogenesis	BP
692	GO:0002376	0.684825	1	0.684958	1	1	1.04552	732	immune system process	BP
3411	GO:0009628	0.692542	1	0.531621	1	3	3.28367	2299	response to abiotic stimulus	BP
5070	GO:0016887	0.692968	1	0.675535	1	1	1.14978	805	ATPase activity	MF
1746	GO:0005773	0.693412	1	0.67501	1	1	1.17692	824	vacuole	CC
1532	GO:0005198	0.696929	1	0.670809	1	1	1.62969	1141	structural molecule activity	MF
7515	GO:0035556	0.69913	1	0.668263	1	1	1.23263	863	intracellular signal transduction	BP
12376	GO:0098542	0.706528	1	0.659413	1	1	1.10408	773	defense response to other organism	BP
10220	GO:0051239	0.708146	1	0.657438	1	1	1.13979	798	regulation of multicellular organismal process	BP
1812	GO:0005886	0.716602	1	0.457869	1	5	5.72035	4005	plasma membrane	CC
1717	GO:0005737	0.729093	1	0.460456	1	4	4.83909	3388	cytoplasm	CC
1718	GO:0005739	0.740275	1	0.517534	1	2	2.47382	1732	mitochondrion	CC
9397	GO:0046907	0.742607	1	0.613292	1	1	1.29261	905	intracellular transport	BP
2062	GO:0006351	0.754731	1	0.454028	1	3	3.59647	2518	transcription, DNA-templated	BP
12368	GO:0097659	0.7552	1	0.453411	1	3	3.5979	2519	nucleic acid-templated transcription	BP
10017	GO:0050793	0.762388	1	0.585898	1	1	1.30833	916	regulation of developmental process	BP
2936	GO:0008610	0.765504	1	0.581421	1	1	1.37688	964	lipid biosynthetic process	BP
5354	GO:0019222	0.767664	1	0.394272	1	5	5.74892	4025	regulation of metabolic process	BP
8558	GO:0044281	0.772552	1	0.430181	1	3	4.21207	2949	small molecule metabolic process	BP
12925	GO:1902589	0.777606	1	0.563689	1	1	1.35403	948	single-organism organelle organization	BP
3674	GO:0009987	0.782813	1	0.327142	1	23	24.5297	17174	cellular process	BP
8552	GO:0044271	0.783781	1	0.389775	1	4	5.01763	3513	cellular nitrogen compound biosynthetic process	BP
6749	GO:0032774	0.786453	1	0.411059	1	3	3.81785	2673	RNA biosynthetic process	BP
4639	GO:0016020	0.788646	1	0.329754	1	10	11.4578	8022	membrane	CC
5197	GO:0018130	0.789958	1	0.381391	1	4	5.04477	3532	heterocycle biosynthetic process	BP
2741	GO:0008152	0.795139	1	0.309554	1	21	22.6043	15826	metabolic process	BP
10392	GO:0051649	0.800739	1	0.527863	1	1	1.52686	1069	establishment of localization in cell	BP
9845	GO:0048869	0.811359	1	0.510532	1	1	1.54114	1079	cellular developmental process	BP
3097	GO:0009056	0.817716	1	0.406735	1	2	3.25367	2278	catabolic process	BP
846	GO:0003677	0.827459	1	0.351516	1	3	4.03638	2826	DNA binding	MF
8543	GO:0044255	0.843521	1	0.45414	1	1	1.79395	1256	cellular lipid metabolic process	BP
12627	GO:1901362	0.849636	1	0.295453	1	4	5.5461	3883	organic cyclic compound biosynthetic process	BP
1669	GO:0005634	0.85088	1	0.269295	1	6	7.53144	5273	nucleus	CC
5141	GO:0017111	0.855539	1	0.431408	1	1	1.84251	1290	nucleoside-triphosphatase activity	MF
8450	GO:0043933	0.857828	1	0.426966	1	1	1.8468	1293	macromolecular complex subunit organization	BP
1616	GO:0005488	0.867463	1	0.215832	1	21	23.2742	16295	binding	MF
7314	GO:0034654	0.867913	1	0.287474	1	3	4.54772	3184	nucleobase-containing compound biosynthetic process	BP
4831	GO:0016462	0.869704	1	0.403288	1	1	1.92821	1350	pyrophosphatase activity	MF
5016	GO:0016818	0.871465	1	0.399685	1	1	1.93821	1357	hydrolase activity, acting on acid anhydrides, in phosphorus-containing anhydrides	MF
3343	GO:0009507	0.872011	1	0.315819	1	2	3.07371	2152	chloroplast	CC
5015	GO:0016817	0.873614	1	0.395253	1	1	1.95535	1369	hydrolase activity, acting on acid anhydrides	MF
8654	GO:0044702	0.874849	1	0.392698	1	1	1.88536	1320	single organism reproductive process	BP
3365	GO:0009536	0.88612	1	0.289843	1	2	3.19797	2239	plastid	CC
1780	GO:0005829	0.89067	1	0.281205	1	2	3.72359	2607	cytosol	CC
806	GO:0003006	0.893804	1	0.3517	1	1	2.01676	1412	developmental process involved in reproduction	BP
8533	GO:0044237	0.89904	1	0.170984	1	16	19.1664	13419	cellular metabolic process	BP
1647	GO:0005576	0.904464	1	0.327112	1	1	2.49953	1750	extracellular region	CC
5646	GO:0022414	0.911501	1	0.310258	1	1	2.18816	1532	reproductive process	BP
8613	GO:0044434	0.914006	1	0.304115	1	1	2.16816	1518	chloroplast part	CC
8614	GO:0044435	0.915571	1	0.300237	1	1	2.18102	1527	plastid part	CC
2441	GO:0006996	0.916546	1	0.297806	1	1	2.16959	1519	organelle organization	BP
2250	GO:0006629	0.922683	1	0.282207	1	1	2.46239	1724	lipid metabolic process	BP
2297	GO:0006725	0.929922	1	0.145074	1	6	8.88547	6221	cellular aromatic compound metabolic process	BP
8621	GO:0044444	0.939119	1	0.113582	1	12	16.077	11256	cytoplasmic part	CC
8659	GO:0044707	0.944244	1	0.223116	1	1	2.61379	1830	single-multicellular organism process	BP
6666	GO:0032501	0.944664	1	0.221887	1	1	2.62094	1835	multicellular organismal process	BP
8179	GO:0043167	0.949629	1	0.0975909	1	11	15.2286	10662	ion binding	MF
4664	GO:0016070	0.952597	1	0.127988	1	3	5.50754	3856	RNA metabolic process	BP
2339	GO:0006807	0.963907	1	0.0828858	1	6	9.83387	6885	nitrogen compound metabolic process	BP
8623	GO:0044446	0.964346	1	0.0789752	1	7	11.0294	7722	intracellular organelle part	CC
8218	GO:0043231	0.964957	1	0.0703926	1	12	16.0198	11216	intracellular membrane-bounded organelle	CC
8601	GO:0044422	0.966523	1	0.0748156	1	7	11.1065	7776	organelle part	CC
8214	GO:0043227	0.969618	1	0.0621437	1	12	16.2827	11400	membrane-bounded organelle	CC
7308	GO:0034641	0.969762	1	0.0749392	1	5	8.7912	6155	cellular nitrogen compound metabolic process	BP
2333	GO:0006793	0.985699	1	0.0786232	1	1	3.57933	2506	phosphorus metabolic process	BP
8216	GO:0043229	0.986632	1	0.0301509	1	12	17.4467	12215	intracellular organelle	CC
845	GO:0003676	0.987864	1	0.0411129	1	3	7.36861	5159	nucleic acid binding	MF
12127	GO:0090304	0.98816	1	0.0402572	1	3	7.06439	4946	nucleic acid metabolic process	BP
8213	GO:0043226	0.988708	1	0.0259547	1	12	17.691	12386	organelle	CC
9241	GO:0046483	0.988721	1	0.0346142	1	4	8.59981	6021	heterocycle metabolic process	BP
8550	GO:0044267	0.991371	1	0.0367293	1	2	5.91746	4143	cellular protein metabolic process	BP
12625	GO:1901360	0.993835	1	0.0204895	1	4	9.25683	6481	organic cyclic compound metabolic process	BP
2134	GO:0006464	0.994179	1	0.0379285	1	1	3.98782	2792	cellular protein modification process	BP
7644	GO:0036211	0.994179	1	0.0379285	1	1	3.98782	2792	protein modification process	BP
8603	GO:0044424	0.994377	1	0.0135944	1	18	24.7196	17307	intracellular part	CC
1962	GO:0006139	0.99459	1	0.0205411	1	3	7.94565	5563	nucleobase-containing compound metabolic process	BP
92	GO:0000166	0.995039	1	0.0190535	1	3	8.27987	5797	nucleotide binding	MF
12607	GO:1901265	0.995039	1	0.0190535	1	3	8.27987	5797	nucleoside phosphate binding	MF
8546	GO:0044260	0.995857	1	0.0119488	1	7	13.2547	9280	cellular macromolecule metabolic process	BP
7618	GO:0036094	0.996173	1	0.0152058	1	3	8.53125	5973	small molecule binding	MF
12628	GO:1901363	0.996203	1	0.0106541	1	8	15.1486	10606	heterocyclic compound binding	MF
12271	GO:0097159	0.996279	1	0.0104635	1	8	15.1743	10624	organic cyclic compound binding	MF
5452	GO:0019538	0.996571	1	0.0167293	1	2	6.75302	4728	protein metabolic process	BP
8295	GO:0043412	0.996612	1	0.024191	1	1	4.37775	3065	macromolecule modification	BP
8534	GO:0044238	0.998291	1	0.00482716	1	11	18.9064	13237	primary metabolic process	BP
8182	GO:0043170	0.998511	1	0.00476955	1	7	14.2687	9990	macromolecule metabolic process	BP
11634	GO:0071704	0.998626	1	0.00390375	1	12	20.339	14240	organic substance metabolic process	BP
8638	GO:0044464	0.998817	1	0.00343721	1	21	28.7946	20160	cell part	CC
8180	GO:0043168	0.998965	1	0.00590256	1	2	8.09276	5666	anion binding	MF
1631	GO:0005524	0.99906	1	0.00813519	1	1	6.12599	4289	ATP binding	MF
6696	GO:0032559	0.99915	1	0.00745956	1	1	6.21455	4351	adenyl ribonucleotide binding	MF
5955	GO:0030554	0.999161	1	0.00737624	1	1	6.22454	4358	adenyl nucleotide binding	MF
7540	GO:0035639	0.999529	1	0.00447306	1	1	6.77016	4740	purine ribonucleoside triphosphate binding	MF
551	GO:0001883	0.999551	1	0.00429266	1	1	6.81301	4770	purine nucleoside binding	MF
6690	GO:0032550	0.999551	1	0.00429266	1	1	6.81301	4770	purine ribonucleoside binding	MF
6689	GO:0032549	0.999561	1	0.00420872	1	1	6.833	4784	ribonucleoside binding	MF
550	GO:0001882	0.999563	1	0.00419074	1	1	6.83586	4786	nucleoside binding	MF
6694	GO:0032555	0.999575	1	0.00408849	1	1	6.86014	4803	purine ribonucleotide binding	MF
5130	GO:0017076	0.999582	1	0.00402983	1	1	6.87157	4811	purine nucleotide binding	MF
6692	GO:0032553	0.999617	1	0.00373426	1	1	6.94727	4864	ribonucleotide binding	MF
12315	GO:0097367	0.999681	1	0.00317928	1	1	7.13152	4993	carbohydrate derivative binding	MF
4996	GO:0016787	0.999701	1	0.00301033	1	1	7.29006	5104	hydrolase activity	MF
1646	GO:0005575	0.999881	1	0.000449197	1	23	31.774	22246	cellular_component	CC
9745	GO:0048581	1	1	0.847429	1	0	0.138545	97	negative regulation of post-embryonic development	BP
2133	GO:0006461	1	1	0.533389	1	0	0.629882	441	protein complex assembly	BP
5818	GO:0030234	1	1	0.553123	1	0	0.624168	437	enzyme regulator activity	MF
1251	GO:0004519	1	1	0.4381	1	0	0.838414	587	endonuclease activity	MF
3142	GO:0009108	1	1	0.732483	1	0	0.305657	214	coenzyme biosynthetic process	BP
12584	GO:1901137	1	1	0.449158	1	0	0.87555	613	carbohydrate derivative biosynthetic process	BP
5350	GO:0019218	1	1	0.973029	1	0	0.0314227	22	regulation of steroid metabolic process	BP
5381	GO:0019318	1	1	0.800611	1	0	0.284232	199	hexose metabolic process	BP
3243	GO:0009247	1	1	0.909753	1	0	0.0999812	70	glycolipid biosynthetic process	BP
6286	GO:0031347	1	1	0.548563	1	0	0.542755	380	regulation of defense response	BP
91	GO:0000165	1	1	0.907397	1	0	0.0928397	65	MAPK cascade	BP
5943	GO:0030529	1	1	0.151611	1	0	2.15817	1511	ribonucleoprotein complex	CC
9701	GO:0048522	1	1	0.14948	1	0	1.78252	1248	positive regulation of cellular process	BP
8870	GO:0045488	1	1	0.760309	1	0	0.267093	187	pectin metabolic process	BP
1739	GO:0005764	1	1	0.895802	1	0	0.118549	83	lysosome	CC
2138	GO:0006470	1	1	0.867946	1	0	0.111408	78	protein dephosphorylation	BP
9331	GO:0046700	1	1	0.647262	1	0	0.414208	290	heterocycle catabolic process	BP
4645	GO:0016032	1	1	0.757873	1	0	0.29423	206	viral process	BP
6579	GO:0032271	1	1	0.920127	1	0	0.0785567	55	regulation of protein polymerization	BP
12901	GO:1902494	1	1	0.271168	1	0	1.19263	835	catalytic complex	CC
1359	GO:0004674	1	1	0.0949933	1	0	2.13531	1495	protein serine/threonine kinase activity	MF
1859	GO:0005983	1	1	0.957999	1	0	0.047134	33	starch catabolic process	BP
4097	GO:0010605	1	1	0.333303	1	0	0.988386	692	negative regulation of macromolecule metabolic process	BP
4828	GO:0016458	1	1	0.712654	1	0	0.274234	192	gene silencing	BP
4985	GO:0016773	1	1	0.0451606	1	0	2.76234	1934	phosphotransferase activity, alcohol group as acceptor	MF
8588	GO:0044391	1	1	0.609148	1	0	0.795565	557	ribosomal subunit	CC
8609	GO:0044430	1	1	0.403549	1	0	0.874121	612	cytoskeletal part	CC
12674	GO:1901575	1	1	0.0677381	1	0	2.75091	1926	organic substance catabolic process	BP
4768	GO:0016301	1	1	0.0355196	1	0	2.9823	2088	kinase activity	MF
4984	GO:0016772	1	1	0.0138036	1	0	3.91498	2741	transferase activity, transferring phosphorus-containing groups	MF
5041	GO:0016853	1	1	0.540293	1	0	0.644165	451	isomerase activity	MF
8744	GO:0045087	1	1	0.395813	1	0	0.821274	575	innate immune response	BP
1	GO:0000001	1	1	0.997537	1	0	0.00428491	3	mitochondrion inheritance	BP
2	GO:0000002	1	1	0.98446	1	0	0.014283	10	mitochondrial genome maintenance	BP
3	GO:0000003	1	1	0.927233	1	0	0.0771284	54	reproduction	BP
4	GO:0000009	1	1	0.99858	1	0	0.0014283	1	alpha-1,6-mannosyltransferase activity	MF
5	GO:0000011	1	1	0.997694	1	0	0.00428491	3	vacuole inheritance	BP
6	GO:0000012	1	1	0.99582	1	0	0.00285661	2	single strand break repair	BP
7	GO:0000014	1	1	0.99067	1	0	0.00714151	5	single-stranded DNA endodeoxyribonuclease activity	MF
8	GO:0000015	1	1	0.982704	1	0	0.0257095	18	phosphopyruvate hydratase complex	CC
9	GO:0000018	1	1	0.957826	1	0	0.0342793	24	regulation of DNA recombination	BP
10	GO:0000019	1	1	0.997146	1	0	0.0014283	1	regulation of mitotic recombination	BP
11	GO:0000022	1	1	0.99552	1	0	0.00571321	4	mitotic spindle elongation	BP
12	GO:0000023	1	1	0.982133	1	0	0.0185679	13	maltose metabolic process	BP
13	GO:0000024	1	1	0.995045	1	0	0.00714151	5	maltose biosynthetic process	BP
14	GO:0000025	1	1	0.996563	1	0	0.00285661	2	maltose catabolic process	BP
15	GO:0000026	1	1	0.988791	1	0	0.014283	10	alpha-1,2-mannosyltransferase activity	MF
16	GO:0000027	1	1	0.945082	1	0	0.0914114	64	ribosomal large subunit assembly	BP
17	GO:0000028	1	1	0.961731	1	0	0.0642736	45	ribosomal small subunit assembly	BP
18	GO:0000030	1	1	0.953291	1	0	0.0485623	34	mannosyltransferase activity	MF
19	GO:0000032	1	1	0.996746	1	0	0.00428491	3	cell wall mannoprotein biosynthetic process	BP
20	GO:0000033	1	1	0.998275	1	0	0.00285661	2	alpha-1,3-mannosyltransferase activity	MF
21	GO:0000035	1	1	0.99727	1	0	0.0014283	1	acyl binding	MF
22	GO:0000036	1	1	0.997139	1	0	0.00714151	5	ACP phosphopantetheine attachment site binding involved in fatty acid biosynthetic process	MF
23	GO:0000038	1	1	0.967338	1	0	0.0385642	27	very long-chain fatty acid metabolic process	BP
24	GO:0000041	1	1	0.797766	1	0	0.212817	149	transition metal ion transport	BP
25	GO:0000042	1	1	0.992818	1	0	0.00571321	4	protein targeting to Golgi	BP
26	GO:0000045	1	1	0.959717	1	0	0.0457057	32	autophagosome assembly	BP
27	GO:0000049	1	1	0.901529	1	0	0.0956963	67	tRNA binding	MF
28	GO:0000050	1	1	0.989612	1	0	0.00999812	7	urea cycle	BP
29	GO:0000053	1	1	0.998694	1	0	0.00285661	2	argininosuccinate metabolic process	BP
30	GO:0000054	1	1	0.987777	1	0	0.014283	10	ribosomal subunit export from nucleus	BP
31	GO:0000055	1	1	0.991209	1	0	0.00571321	4	ribosomal large subunit export from nucleus	BP
32	GO:0000056	1	1	0.996298	1	0	0.00428491	3	ribosomal small subunit export from nucleus	BP
33	GO:0000059	1	1	0.983533	1	0	0.0128547	9	protein import into nucleus, docking	BP
34	GO:0000060	1	1	0.97973	1	0	0.0185679	13	protein import into nucleus, translocation	BP
35	GO:0000062	1	1	0.953661	1	0	0.0571321	40	fatty-acyl-CoA binding	MF
36	GO:0000064	1	1	0.995878	1	0	0.00428491	3	L-ornithine transmembrane transporter activity	MF
37	GO:0000066	1	1	0.99954	1	0	0.0014283	1	mitochondrial ornithine transport	BP
38	GO:0000070	1	1	0.985784	1	0	0.00999812	7	mitotic sister chromatid segregation	BP
39	GO:0000075	1	1	0.91749	1	0	0.0628453	44	cell cycle checkpoint	BP
40	GO:0000076	1	1	0.985715	1	0	0.00999812	7	DNA replication checkpoint	BP
41	GO:0000077	1	1	0.96095	1	0	0.0285661	20	DNA damage checkpoint	BP
42	GO:0000079	1	1	0.955163	1	0	0.0385642	27	regulation of cyclin-dependent protein serine/threonine kinase activity	BP
43	GO:0000082	1	1	0.958903	1	0	0.0428491	30	G1/S transition of mitotic cell cycle	BP
44	GO:0000083	1	1	0.996555	1	0	0.00285661	2	regulation of transcription involved in G1/S transition of mitotic cell cycle	BP
45	GO:0000086	1	1	0.988361	1	0	0.00999812	7	G2/M transition of mitotic cell cycle	BP
46	GO:0000095	1	1	0.997124	1	0	0.0014283	1	S-adenosyl-L-methionine transmembrane transporter activity	MF
49	GO:0000098	1	1	0.988092	1	0	0.0128547	9	sulfur amino acid catabolic process	BP
50	GO:0000099	1	1	0.997641	1	0	0.0014283	1	sulfur amino acid transmembrane transporter activity	MF
51	GO:0000101	1	1	0.997195	1	0	0.00285661	2	sulfur amino acid transport	BP
52	GO:0000103	1	1	0.933751	1	0	0.0757001	53	sulfate assimilation	BP
53	GO:0000104	1	1	0.987412	1	0	0.0157113	11	succinate dehydrogenase activity	MF
54	GO:0000105	1	1	0.972892	1	0	0.0228528	16	histidine biosynthetic process	BP
55	GO:0000107	1	1	0.995027	1	0	0.00285661	2	imidazoleglycerol-phosphate synthase activity	MF
56	GO:0000109	1	1	0.987703	1	0	0.00999812	7	nucleotide-excision repair complex	CC
57	GO:0000110	1	1	0.998995	1	0	0.0014283	1	nucleotide-excision repair factor 1 complex	CC
58	GO:0000111	1	1	0.9965	1	0	0.00285661	2	nucleotide-excision repair factor 2 complex	CC
59	GO:0000118	1	1	0.982317	1	0	0.014283	10	histone deacetylase complex	CC
60	GO:0000120	1	1	0.984151	1	0	0.00856982	6	RNA polymerase I transcription factor complex	CC
61	GO:0000121	1	1	0.997997	1	0	0.0014283	1	glycerol-1-phosphatase activity	MF
62	GO:0000122	1	1	0.896737	1	0	0.114264	80	negative regulation of transcription from RNA polymerase II promoter	BP
63	GO:0000123	1	1	0.928162	1	0	0.061417	43	histone acetyltransferase complex	CC
64	GO:0000124	1	1	0.992565	1	0	0.00571321	4	SAGA complex	CC
65	GO:0000125	1	1	0.996494	1	0	0.00285661	2	PCAF complex	CC
66	GO:0000126	1	1	0.991712	1	0	0.00428491	3	transcription factor TFIIIB complex	CC
67	GO:0000127	1	1	0.995297	1	0	0.00428491	3	transcription factor TFIIIC complex	CC
68	GO:0000131	1	1	0.99597	1	0	0.00428491	3	incipient cellular bud site	CC
69	GO:0000132	1	1	0.993481	1	0	0.00571321	4	establishment of mitotic spindle orientation	BP
70	GO:0000138	1	1	0.995959	1	0	0.00285661	2	Golgi trans cisterna	CC
72	GO:0000140	1	1	0.998124	1	0	0.0014283	1	acylglycerone-phosphate reductase activity	MF
73	GO:0000142	1	1	0.998262	1	0	0.00285661	2	cellular bud neck contractile ring	CC
74	GO:0000145	1	1	0.946349	1	0	0.0428491	30	exocyst	CC
75	GO:0000146	1	1	0.997186	1	0	0.00571321	4	microfilament motor activity	MF
76	GO:0000147	1	1	0.991967	1	0	0.00714151	5	actin cortical patch assembly	BP
77	GO:0000148	1	1	0.934448	1	0	0.0699868	49	1,3-beta-D-glucan synthase complex	CC
78	GO:0000149	1	1	0.922873	1	0	0.0785567	55	SNARE binding	MF
79	GO:0000150	1	1	0.982109	1	0	0.014283	10	recombinase activity	MF
80	GO:0000151	1	1	0.687836	1	0	0.309942	217	ubiquitin ligase complex	CC
81	GO:0000152	1	1	0.891586	1	0	0.0928397	65	nuclear ubiquitin ligase complex	CC
82	GO:0000153	1	1	0.992375	1	0	0.00856982	6	cytoplasmic ubiquitin ligase complex	CC
83	GO:0000154	1	1	0.937527	1	0	0.0599887	42	rRNA modification	BP
84	GO:0000155	1	1	0.918425	1	0	0.0785567	55	phosphorelay sensor kinase activity	MF
85	GO:0000156	1	1	0.975278	1	0	0.0214245	15	phosphorelay response regulator activity	MF
86	GO:0000159	1	1	0.964641	1	0	0.0428491	30	protein phosphatase type 2A complex	CC
88	GO:0000161	1	1	0.999553	1	0	0.0014283	1	MAPK cascade involved in osmosensory signaling pathway	BP
89	GO:0000162	1	1	0.949602	1	0	0.0499906	35	tryptophan biosynthetic process	BP
90	GO:0000164	1	1	0.992087	1	0	0.00999812	7	protein phosphatase type 1 complex	CC
93	GO:0000169	1	1	0.996946	1	0	0.00285661	2	activation of MAPK activity involved in osmosensory signaling pathway	BP
94	GO:0000171	1	1	0.997228	1	0	0.0014283	1	ribonuclease MRP activity	MF
95	GO:0000172	1	1	0.99486	1	0	0.00285661	2	ribonuclease MRP complex	CC
96	GO:0000175	1	1	0.94626	1	0	0.061417	43	3'-5'-exoribonuclease activity	MF
97	GO:0000176	1	1	0.979036	1	0	0.0171396	12	nuclear exosome (RNase complex)	CC
98	GO:0000177	1	1	0.98206	1	0	0.014283	10	cytoplasmic exosome (RNase complex)	CC
99	GO:0000178	1	1	0.97702	1	0	0.0185679	13	exosome (RNase complex)	CC
100	GO:0000179	1	1	0.994933	1	0	0.00714151	5	rRNA (adenine-N6,N6-)-dimethyltransferase activity	MF
101	GO:0000182	1	1	0.995106	1	0	0.00428491	3	rDNA binding	MF
102	GO:0000183	1	1	0.989015	1	0	0.00714151	5	chromatin silencing at rDNA	BP
103	GO:0000184	1	1	0.931876	1	0	0.0771284	54	nuclear-transcribed mRNA catabolic process, nonsense-mediated decay	BP
104	GO:0000185	1	1	0.997682	1	0	0.0014283	1	activation of MAPKKK activity	BP
105	GO:0000186	1	1	0.938507	1	0	0.0628453	44	activation of MAPKK activity	BP
106	GO:0000187	1	1	0.976359	1	0	0.032851	23	activation of MAPK activity	BP
107	GO:0000188	1	1	0.988522	1	0	0.0114264	8	inactivation of MAPK activity	BP
108	GO:0000209	1	1	0.870547	1	0	0.121406	85	protein polyubiquitination	BP
109	GO:0000210	1	1	0.99156	1	0	0.00856982	6	NAD+ diphosphatase activity	MF
110	GO:0000212	1	1	0.984022	1	0	0.0157113	11	meiotic spindle organization	BP
111	GO:0000213	1	1	0.994544	1	0	0.00428491	3	tRNA-intron endonuclease activity	MF
112	GO:0000214	1	1	0.997636	1	0	0.0014283	1	tRNA-intron endonuclease complex	CC
113	GO:0000215	1	1	0.999074	1	0	0.0014283	1	tRNA 2'-phosphotransferase activity	MF
114	GO:0000217	1	1	0.96216	1	0	0.0314227	22	DNA secondary structure binding	MF
115	GO:0000220	1	1	0.990622	1	0	0.0128547	9	vacuolar proton-transporting V-type ATPase, V0 domain	CC
116	GO:0000221	1	1	0.995595	1	0	0.00571321	4	vacuolar proton-transporting V-type ATPase, V1 domain	CC
117	GO:0000224	1	1	0.988882	1	0	0.0114264	8	peptide-N4-(N-acetyl-beta-glucosaminyl)asparagine amidase activity	MF
118	GO:0000225	1	1	0.998565	1	0	0.0014283	1	N-acetylglucosaminylphosphatidylinositol deacetylase activity	MF
119	GO:0000226	1	1	0.814791	1	0	0.208532	146	microtubule cytoskeleton organization	BP
120	GO:0000228	1	1	0.96068	1	0	0.0357076	25	nuclear chromosome	CC
121	GO:0000229	1	1	0.982513	1	0	0.0114264	8	cytoplasmic chromosome	CC
122	GO:0000234	1	1	0.996497	1	0	0.00428491	3	phosphoethanolamine N-methyltransferase activity	MF
123	GO:0000242	1	1	0.999551	1	0	0.0014283	1	pericentriolar material	CC
124	GO:0000243	1	1	0.9791	1	0	0.0171396	12	commitment complex	CC
125	GO:0000244	1	1	0.983849	1	0	0.0128547	9	spliceosomal tri-snRNP complex assembly	BP
126	GO:0000245	1	1	0.960615	1	0	0.0257095	18	spliceosomal complex assembly	BP
127	GO:0000247	1	1	0.997448	1	0	0.00285661	2	C-8 sterol isomerase activity	MF
128	GO:0000249	1	1	0.997489	1	0	0.0014283	1	C-22 sterol desaturase activity	MF
129	GO:0000254	1	1	0.992042	1	0	0.0114264	8	C-4 methylsterol oxidase activity	MF
130	GO:0000255	1	1	0.991246	1	0	0.00856982	6	allantoin metabolic process	BP
131	GO:0000256	1	1	0.992703	1	0	0.00714151	5	allantoin catabolic process	BP
132	GO:0000257	1	1	0.989934	1	0	0.00999812	7	nitrilase activity	MF
133	GO:0000266	1	1	0.984212	1	0	0.00999812	7	mitochondrial fission	BP
134	GO:0000268	1	1	0.997231	1	0	0.0014283	1	peroxisome targeting sequence binding	MF
135	GO:0000270	1	1	0.990444	1	0	0.0157113	11	peptidoglycan metabolic process	BP
137	GO:0000272	1	1	0.659233	1	0	0.451344	316	polysaccharide catabolic process	BP
138	GO:0000275	1	1	0.994118	1	0	0.00999812	7	mitochondrial proton-transporting ATP synthase complex, catalytic core F(1)	CC
139	GO:0000276	1	1	0.987752	1	0	0.0157113	11	mitochondrial proton-transporting ATP synthase complex, coupling factor F(o)	CC
140	GO:0000278	1	1	0.946927	1	0	0.0457057	32	mitotic cell cycle	BP
141	GO:0000280	1	1	0.706544	1	0	0.309942	217	nuclear division	BP
142	GO:0000281	1	1	0.956177	1	0	0.032851	23	mitotic cytokinesis	BP
143	GO:0000285	1	1	0.988436	1	0	0.0157113	11	1-phosphatidylinositol-3-phosphate 5-kinase activity	MF
144	GO:0000287	1	1	0.629601	1	0	0.468483	328	magnesium ion binding	MF
145	GO:0000288	1	1	0.980358	1	0	0.0299944	21	nuclear-transcribed mRNA catabolic process, deadenylation-dependent decay	BP
146	GO:0000289	1	1	0.983892	1	0	0.0157113	11	nuclear-transcribed mRNA poly(A) tail shortening	BP
147	GO:0000290	1	1	0.985945	1	0	0.00999812	7	deadenylation-dependent decapping of nuclear-transcribed mRNA	BP
148	GO:0000291	1	1	0.96098	1	0	0.0371359	26	nuclear-transcribed mRNA catabolic process, exonucleolytic	BP
149	GO:0000293	1	1	0.996397	1	0	0.00428491	3	ferric-chelate reductase activity	MF
150	GO:0000295	1	1	0.977954	1	0	0.0257095	18	adenine nucleotide transmembrane transporter activity	MF
151	GO:0000301	1	1	0.984391	1	0	0.00999812	7	retrograde transport, vesicle recycling within Golgi	BP
152	GO:0000302	1	1	0.717648	1	0	0.31994	224	response to reactive oxygen species	BP
153	GO:0000303	1	1	0.996327	1	0	0.00428491	3	response to superoxide	BP
154	GO:0000304	1	1	0.993361	1	0	0.00428491	3	response to singlet oxygen	BP
155	GO:0000305	1	1	0.996327	1	0	0.00428491	3	response to oxygen radical	BP
156	GO:0000306	1	1	0.996115	1	0	0.00714151	5	extrinsic component of vacuolar membrane	CC
157	GO:0000307	1	1	0.981289	1	0	0.0157113	11	cyclin-dependent protein kinase holoenzyme complex	CC
158	GO:0000309	1	1	0.997572	1	0	0.0014283	1	nicotinamide-nucleotide adenylyltransferase activity	MF
159	GO:0000311	1	1	0.996755	1	0	0.00285661	2	plastid large ribosomal subunit	CC
160	GO:0000312	1	1	0.998726	1	0	0.0014283	1	plastid small ribosomal subunit	CC
161	GO:0000313	1	1	0.998605	1	0	0.0014283	1	organellar ribosome	CC
162	GO:0000314	1	1	0.985919	1	0	0.0157113	11	organellar small ribosomal subunit	CC
163	GO:0000315	1	1	0.978195	1	0	0.0257095	18	organellar large ribosomal subunit	CC
164	GO:0000322	1	1	0.936191	1	0	0.0714151	50	storage vacuole	CC
165	GO:0000323	1	1	0.863148	1	0	0.165683	116	lytic vacuole	CC
166	GO:0000324	1	1	0.975071	1	0	0.0285661	20	fungal-type vacuole	CC
167	GO:0000325	1	1	0.872925	1	0	0.14283	100	plant-type vacuole	CC
168	GO:0000326	1	1	0.960152	1	0	0.0428491	30	protein storage vacuole	CC
169	GO:0000329	1	1	0.965048	1	0	0.0399925	28	fungal-type vacuole membrane	CC
170	GO:0000333	1	1	0.993717	1	0	0.00428491	3	telomerase catalytic core complex	CC
171	GO:0000338	1	1	0.972429	1	0	0.0242812	17	protein deneddylation	BP
172	GO:0000339	1	1	0.987388	1	0	0.0128547	9	RNA cap binding	MF
173	GO:0000340	1	1	0.99631	1	0	0.00285661	2	RNA 7-methylguanosine cap binding	MF
174	GO:0000347	1	1	0.970466	1	0	0.0171396	12	THO complex	CC
175	GO:0000349	1	1	0.995087	1	0	0.00428491	3	generation of catalytic spliceosome for first transesterification step	BP
176	GO:0000350	1	1	0.99208	1	0	0.00428491	3	generation of catalytic spliceosome for second transesterification step	BP
177	GO:0000354	1	1	0.998189	1	0	0.0014283	1	cis assembly of pre-catalytic spliceosome	BP
178	GO:0000372	1	1	0.999026	1	0	0.0014283	1	Group I intron splicing	BP
179	GO:0000373	1	1	0.972205	1	0	0.0214245	15	Group II intron splicing	BP
180	GO:0000375	1	1	0.749162	1	0	0.257095	180	RNA splicing, via transesterification reactions	BP
181	GO:0000376	1	1	0.999026	1	0	0.0014283	1	RNA splicing, via transesterification reactions with guanosine as nucleophile	BP
182	GO:0000377	1	1	0.754737	1	0	0.249953	175	RNA splicing, via transesterification reactions with bulged adenosine as nucleophile	BP
183	GO:0000379	1	1	0.997636	1	0	0.0014283	1	tRNA-type intron splice site recognition and cleavage	BP
184	GO:0000380	1	1	0.995442	1	0	0.0114264	8	alternative mRNA splicing, via spliceosome	BP
185	GO:0000381	1	1	0.97493	1	0	0.0285661	20	regulation of alternative mRNA splicing, via spliceosome	BP
186	GO:0000386	1	1	0.994859	1	0	0.00571321	4	second spliceosomal transesterification activity	MF
187	GO:0000387	1	1	0.948839	1	0	0.0485623	34	spliceosomal snRNP assembly	BP
188	GO:0000389	1	1	0.993049	1	0	0.00428491	3	mRNA 3'-splice site recognition	BP
189	GO:0000390	1	1	0.996062	1	0	0.00285661	2	spliceosomal complex disassembly	BP
190	GO:0000394	1	1	0.96503	1	0	0.0299944	21	RNA splicing, via endonucleolytic cleavage and ligation	BP
191	GO:0000395	1	1	0.993373	1	0	0.00999812	7	mRNA 5'-splice site recognition	BP
192	GO:0000398	1	1	0.772153	1	0	0.231385	162	mRNA splicing, via spliceosome	BP
193	GO:0000400	1	1	0.969036	1	0	0.0242812	17	four-way junction DNA binding	MF
194	GO:0000403	1	1	0.996541	1	0	0.00285661	2	Y-form DNA binding	MF
195	GO:0000404	1	1	0.995773	1	0	0.00571321	4	heteroduplex DNA loop binding	MF
196	GO:0000405	1	1	0.996593	1	0	0.00285661	2	bubble DNA binding	MF
197	GO:0000406	1	1	0.999466	1	0	0.0014283	1	double-strand/single-strand DNA junction binding	MF
198	GO:0000407	1	1	0.982328	1	0	0.0228528	16	pre-autophagosomal structure	CC
199	GO:0000408	1	1	0.99794	1	0	0.0014283	1	EKC/KEOPS complex	CC
200	GO:0000413	1	1	0.91554	1	0	0.0714151	50	protein peptidyl-prolyl isomerization	BP
201	GO:0000414	1	1	0.992013	1	0	0.00571321	4	regulation of histone H3-K36 methylation	BP
202	GO:0000416	1	1	0.997587	1	0	0.00285661	2	positive regulation of histone H3-K36 methylation	BP
203	GO:0000418	1	1	0.984502	1	0	0.0128547	9	DNA-directed RNA polymerase IV complex	CC
204	GO:0000419	1	1	0.963697	1	0	0.0357076	25	DNA-directed RNA polymerase V complex	CC
205	GO:0000421	1	1	0.965586	1	0	0.0499906	35	autophagosome membrane	CC
206	GO:0000422	1	1	0.969313	1	0	0.0371359	26	mitophagy	BP
207	GO:0000423	1	1	0.996751	1	0	0.00714151	5	macromitophagy	BP
208	GO:0000427	1	1	0.992605	1	0	0.00571321	4	plastid-encoded plastid RNA polymerase complex	CC
209	GO:0000428	1	1	0.886188	1	0	0.107123	75	DNA-directed RNA polymerase complex	CC
210	GO:0000429	1	1	0.997054	1	0	0.0014283	1	carbon catabolite regulation of transcription from RNA polymerase II promoter	BP
211	GO:0000430	1	1	0.997054	1	0	0.0014283	1	regulation of transcription from RNA polymerase II promoter by glucose	BP
212	GO:0000433	1	1	0.997054	1	0	0.0014283	1	negative regulation of transcription from RNA polymerase II promoter by glucose	BP
213	GO:0000437	1	1	0.997054	1	0	0.0014283	1	carbon catabolite repression of transcription from RNA polymerase II promoter	BP
214	GO:0000439	1	1	0.988208	1	0	0.0114264	8	core TFIIH complex	CC
215	GO:0000445	1	1	0.996197	1	0	0.00285661	2	THO complex part of transcription export complex	CC
216	GO:0000447	1	1	0.991681	1	0	0.0128547	9	endonucleolytic cleavage in ITS1 to separate SSU-rRNA from 5.8S rRNA and LSU-rRNA from tricistronic rRNA transcript (SSU-rRNA, 5.8S rRNA, LSU-rRNA)	BP
217	GO:0000451	1	1	0.991997	1	0	0.00571321	4	rRNA 2'-O-methylation	BP
218	GO:0000453	1	1	0.991997	1	0	0.00571321	4	enzyme-directed rRNA 2'-O-methylation	BP
219	GO:0000455	1	1	0.997686	1	0	0.00285661	2	enzyme-directed rRNA pseudouridine synthesis	BP
220	GO:0000459	1	1	0.984783	1	0	0.0114264	8	exonucleolytic trimming involved in rRNA processing	BP
221	GO:0000460	1	1	0.989635	1	0	0.00714151	5	maturation of 5.8S rRNA	BP
222	GO:0000461	1	1	0.996988	1	0	0.00571321	4	endonucleolytic cleavage to generate mature 3'-end of SSU-rRNA from (SSU-rRNA, 5.8S rRNA, LSU-rRNA)	BP
223	GO:0000462	1	1	0.953045	1	0	0.0542755	38	maturation of SSU-rRNA from tricistronic rRNA transcript (SSU-rRNA, 5.8S rRNA, LSU-rRNA)	BP
224	GO:0000463	1	1	0.985874	1	0	0.0128547	9	maturation of LSU-rRNA from tricistronic rRNA transcript (SSU-rRNA, 5.8S rRNA, LSU-rRNA)	BP
225	GO:0000466	1	1	0.989635	1	0	0.00714151	5	maturation of 5.8S rRNA from tricistronic rRNA transcript (SSU-rRNA, 5.8S rRNA, LSU-rRNA)	BP
226	GO:0000467	1	1	0.984783	1	0	0.0114264	8	exonucleolytic trimming to generate mature 3'-end of 5.8S rRNA from tricistronic rRNA transcript (SSU-rRNA, 5.8S rRNA, LSU-rRNA)	BP
227	GO:0000469	1	1	0.972785	1	0	0.0314227	22	cleavage involved in rRNA processing	BP
228	GO:0000470	1	1	0.985202	1	0	0.014283	10	maturation of LSU-rRNA	BP
229	GO:0000472	1	1	0.995131	1	0	0.00571321	4	endonucleolytic cleavage to generate mature 5'-end of SSU-rRNA from (SSU-rRNA, 5.8S rRNA, LSU-rRNA)	BP
230	GO:0000478	1	1	0.990147	1	0	0.014283	10	endonucleolytic cleavage involved in rRNA processing	BP
231	GO:0000479	1	1	0.991681	1	0	0.0128547	9	endonucleolytic cleavage of tricistronic rRNA transcript (SSU-rRNA, 5.8S rRNA, LSU-rRNA)	BP
232	GO:0000480	1	1	0.995131	1	0	0.00571321	4	endonucleolytic cleavage in 5'-ETS of tricistronic rRNA transcript (SSU-rRNA, 5.8S rRNA, LSU-rRNA)	BP
233	GO:0000481	1	1	0.995339	1	0	0.00428491	3	maturation of 5S rRNA	BP
234	GO:0000491	1	1	0.999579	1	0	0.0014283	1	small nucleolar ribonucleoprotein complex assembly	BP
235	GO:0000492	1	1	0.999579	1	0	0.0014283	1	box C/D snoRNP assembly	BP
236	GO:0000494	1	1	0.996133	1	0	0.00571321	4	box C/D snoRNA 3'-end processing	BP
237	GO:0000495	1	1	0.998357	1	0	0.00285661	2	box H/ACA snoRNA 3'-end processing	BP
238	GO:0000500	1	1	0.986854	1	0	0.00714151	5	RNA polymerase I upstream activating factor complex	CC
239	GO:0000502	1	1	0.898716	1	0	0.118549	83	proteasome complex	CC
240	GO:0000506	1	1	0.993696	1	0	0.00428491	3	glycosylphosphatidylinositol-N-acetylglucosaminyltransferase (GPI-GnT) complex	CC
242	GO:0000702	1	1	0.992312	1	0	0.00856982	6	oxidized base lesion DNA N-glycosylase activity	MF
243	GO:0000703	1	1	0.998211	1	0	0.00285661	2	oxidized pyrimidine nucleobase lesion DNA N-glycosylase activity	MF
244	GO:0000706	1	1	0.995467	1	0	0.00285661	2	meiotic DNA double-strand break processing	BP
245	GO:0000707	1	1	0.99297	1	0	0.00714151	5	meiotic DNA recombinase assembly	BP
246	GO:0000710	1	1	0.995623	1	0	0.00714151	5	meiotic mismatch repair	BP
247	GO:0000712	1	1	0.973831	1	0	0.0257095	18	resolution of meiotic recombination intermediates	BP
248	GO:0000715	1	1	0.995266	1	0	0.00714151	5	nucleotide-excision repair, DNA damage recognition	BP
249	GO:0000719	1	1	0.998181	1	0	0.00285661	2	photoreactive repair	BP
250	GO:0000722	1	1	0.991961	1	0	0.00714151	5	telomere maintenance via recombination	BP
251	GO:0000723	1	1	0.930058	1	0	0.0599887	42	telomere maintenance	BP
252	GO:0000724	1	1	0.896038	1	0	0.0928397	65	double-strand break repair via homologous recombination	BP
253	GO:0000725	1	1	0.892116	1	0	0.0956963	67	recombinational repair	BP
254	GO:0000726	1	1	0.96151	1	0	0.032851	23	non-recombinational repair	BP
255	GO:0000727	1	1	0.988093	1	0	0.0114264	8	double-strand break repair via break-induced replication	BP
256	GO:0000729	1	1	0.993768	1	0	0.00428491	3	DNA double-strand break processing	BP
257	GO:0000730	1	1	0.982109	1	0	0.014283	10	DNA recombinase assembly	BP
258	GO:0000731	1	1	0.992234	1	0	0.00714151	5	DNA synthesis involved in DNA repair	BP
259	GO:0000733	1	1	0.982118	1	0	0.0128547	9	DNA strand renaturation	BP
260	GO:0000737	1	1	0.994245	1	0	0.00714151	5	DNA catabolic process, endonucleolytic	BP
261	GO:0000738	1	1	0.991431	1	0	0.00571321	4	DNA catabolic process, exonucleolytic	BP
262	GO:0000741	1	1	0.934179	1	0	0.0585604	41	karyogamy	BP
263	GO:0000742	1	1	0.998883	1	0	0.0014283	1	karyogamy involved in conjugation with cellular fusion	BP
264	GO:0000743	1	1	0.998705	1	0	0.00285661	2	nuclear migration involved in conjugation with cellular fusion	BP
265	GO:0000746	1	1	0.990732	1	0	0.014283	10	conjugation	BP
266	GO:0000747	1	1	0.994862	1	0	0.00999812	7	conjugation with cellular fusion	BP
267	GO:0000750	1	1	0.998132	1	0	0.00285661	2	pheromone-dependent signal transduction involved in conjugation with cellular fusion	BP
268	GO:0000753	1	1	0.997178	1	0	0.0014283	1	cell morphogenesis involved in conjugation with cellular fusion	BP
269	GO:0000767	1	1	0.997178	1	0	0.0014283	1	cell morphogenesis involved in conjugation	BP
270	GO:0000768	1	1	0.997577	1	0	0.00428491	3	syncytium formation by plasma membrane fusion	BP
271	GO:0000773	1	1	0.998191	1	0	0.0014283	1	phosphatidyl-N-methylethanolamine N-methyltransferase activity	MF
272	GO:0000774	1	1	0.98925	1	0	0.00999812	7	adenyl-nucleotide exchange factor activity	MF
273	GO:0000775	1	1	0.921352	1	0	0.0599887	42	chromosome, centromeric region	CC
274	GO:0000776	1	1	0.946334	1	0	0.0457057	32	kinetochore	CC
275	GO:0000777	1	1	0.952354	1	0	0.0414208	29	condensed chromosome kinetochore	CC
276	GO:0000778	1	1	0.994003	1	0	0.00571321	4	condensed nuclear chromosome kinetochore	CC
277	GO:0000779	1	1	0.988656	1	0	0.00999812	7	condensed chromosome, centromeric region	CC
278	GO:0000780	1	1	0.994304	1	0	0.00714151	5	condensed nuclear chromosome, centromeric region	CC
279	GO:0000781	1	1	0.924548	1	0	0.0599887	42	chromosome, telomeric region	CC
280	GO:0000782	1	1	0.981678	1	0	0.0171396	12	telomere cap complex	CC
281	GO:0000783	1	1	0.981678	1	0	0.0171396	12	nuclear telomere cap complex	CC
282	GO:0000784	1	1	0.974958	1	0	0.0214245	15	nuclear chromosome, telomeric region	CC
283	GO:0000785	1	1	0.764889	1	0	0.232813	163	chromatin	CC
284	GO:0000786	1	1	0.911128	1	0	0.125691	88	nucleosome	CC
285	GO:0000788	1	1	0.996316	1	0	0.00856982	6	nuclear nucleosome	CC
286	GO:0000789	1	1	0.995615	1	0	0.00285661	2	cytoplasmic chromatin	CC
287	GO:0000790	1	1	0.879449	1	0	0.119977	84	nuclear chromatin	CC
288	GO:0000791	1	1	0.978412	1	0	0.0199962	14	euchromatin	CC
289	GO:0000792	1	1	0.952578	1	0	0.0385642	27	heterochromatin	CC
290	GO:0000793	1	1	0.963028	1	0	0.0342793	24	condensed chromosome	CC
291	GO:0000794	1	1	0.979291	1	0	0.0214245	15	condensed nuclear chromosome	CC
292	GO:0000795	1	1	0.975584	1	0	0.0214245	15	synaptonemal complex	CC
293	GO:0000796	1	1	0.980392	1	0	0.0128547	9	condensin complex	CC
294	GO:0000798	1	1	0.993105	1	0	0.00714151	5	nuclear cohesin complex	CC
295	GO:0000799	1	1	0.994321	1	0	0.00285661	2	nuclear condensin complex	CC
296	GO:0000802	1	1	0.997114	1	0	0.0014283	1	transverse filament	CC
297	GO:0000808	1	1	0.984712	1	0	0.0114264	8	origin recognition complex	CC
298	GO:0000811	1	1	0.996036	1	0	0.00428491	3	GINS complex	CC
299	GO:0000812	1	1	0.982204	1	0	0.0171396	12	Swr1 complex	CC
300	GO:0000813	1	1	0.98554	1	0	0.0171396	12	ESCRT I complex	CC
301	GO:0000814	1	1	0.994048	1	0	0.00428491	3	ESCRT II complex	CC
302	GO:0000815	1	1	0.98319	1	0	0.0157113	11	ESCRT III complex	CC
303	GO:0000819	1	1	0.982905	1	0	0.0114264	8	sister chromatid segregation	BP
304	GO:0000820	1	1	0.996056	1	0	0.00285661	2	regulation of glutamine family amino acid metabolic process	BP
305	GO:0000822	1	1	0.988928	1	0	0.0157113	11	inositol hexakisphosphate binding	MF
306	GO:0000823	1	1	0.999212	1	0	0.0014283	1	inositol-1,4,5-trisphosphate 6-kinase activity	MF
307	GO:0000824	1	1	0.999212	1	0	0.0014283	1	inositol tetrakisphosphate 3-kinase activity	MF
308	GO:0000827	1	1	0.99204	1	0	0.00856982	6	inositol-1,3,4,5,6-pentakisphosphate kinase activity	MF
309	GO:0000828	1	1	0.99204	1	0	0.00856982	6	inositol hexakisphosphate kinase activity	MF
310	GO:0000832	1	1	0.99204	1	0	0.00856982	6	inositol hexakisphosphate 5-kinase activity	MF
311	GO:0000835	1	1	0.993873	1	0	0.00714151	5	ER ubiquitin ligase complex	CC
312	GO:0000836	1	1	0.996073	1	0	0.00571321	4	Hrd1p ubiquitin ligase complex	CC
313	GO:0000837	1	1	0.997396	1	0	0.00285661	2	Doa10p ubiquitin ligase complex	CC
314	GO:0000839	1	1	0.999605	1	0	0.0014283	1	Hrd1p ubiquitin ligase ERAD-L complex	CC
315	GO:0000900	1	1	0.997211	1	0	0.0014283	1	translation repressor activity, nucleic acid binding	MF
318	GO:0000905	1	1	0.997213	1	0	0.0014283	1	sporocarp development involved in asexual reproduction	BP
319	GO:0000906	1	1	0.999635	1	0	0.0014283	1	6,7-dimethyl-8-ribityllumazine synthase activity	MF
320	GO:0000907	1	1	0.99106	1	0	0.0171396	12	sulfonate dioxygenase activity	MF
321	GO:0000910	1	1	0.926932	1	0	0.0714151	50	cytokinesis	BP
322	GO:0000911	1	1	0.906887	1	0	0.0757001	53	cytokinesis by cell plate formation	BP
323	GO:0000912	1	1	0.992345	1	0	0.00856982	6	assembly of actomyosin apparatus involved in cytokinesis	BP
324	GO:0000913	1	1	0.99134	1	0	0.00714151	5	preprophase band assembly	BP
325	GO:0000914	1	1	0.994718	1	0	0.00285661	2	phragmoplast assembly	BP
326	GO:0000915	1	1	0.997615	1	0	0.00571321	4	actomyosin contractile ring assembly	BP
327	GO:0000916	1	1	0.999063	1	0	0.00285661	2	actomyosin contractile ring contraction	BP
328	GO:0000917	1	1	0.986485	1	0	0.0171396	12	barrier septum assembly	BP
329	GO:0000918	1	1	0.997913	1	0	0.0014283	1	barrier septum site selection	BP
330	GO:0000919	1	1	0.96826	1	0	0.0285661	20	cell plate assembly	BP
331	GO:0000920	1	1	0.996634	1	0	0.00571321	4	cell separation after cytokinesis	BP
332	GO:0000922	1	1	0.946329	1	0	0.0485623	34	spindle pole	CC
333	GO:0000923	1	1	0.992932	1	0	0.00428491	3	equatorial microtubule organizing center	CC
334	GO:0000930	1	1	0.985569	1	0	0.0128547	9	gamma-tubulin complex	CC
335	GO:0000931	1	1	0.997908	1	0	0.00285661	2	gamma-tubulin large complex	CC
336	GO:0000932	1	1	0.879901	1	0	0.127119	89	cytoplasmic mRNA processing body	CC
337	GO:0000935	1	1	0.995015	1	0	0.00571321	4	barrier septum	CC
338	GO:0000938	1	1	0.990538	1	0	0.00571321	4	GARP complex	CC
339	GO:0000940	1	1	0.994114	1	0	0.00428491	3	condensed chromosome outer kinetochore	CC
340	GO:0000942	1	1	0.99696	1	0	0.00285661	2	condensed nuclear chromosome outer kinetochore	CC
341	GO:0000943	1	1	0.96016	1	0	0.0414208	29	retrotransposon nucleocapsid	CC
342	GO:0000956	1	1	0.863187	1	0	0.15997	112	nuclear-transcribed mRNA catabolic process	BP
343	GO:0000957	1	1	0.999052	1	0	0.0014283	1	mitochondrial RNA catabolic process	BP
344	GO:0000959	1	1	0.933762	1	0	0.0571321	40	mitochondrial RNA metabolic process	BP
345	GO:0000963	1	1	0.993252	1	0	0.00428491	3	mitochondrial RNA processing	BP
346	GO:0000965	1	1	0.997193	1	0	0.0014283	1	mitochondrial RNA 3'-end processing	BP
347	GO:0000966	1	1	0.987658	1	0	0.0114264	8	RNA 5'-end processing	BP
348	GO:0000967	1	1	0.993199	1	0	0.00856982	6	rRNA 5'-end processing	BP
349	GO:0000974	1	1	0.967461	1	0	0.032851	23	Prp19 complex	CC
350	GO:0000975	1	1	0.694788	1	0	0.327081	229	regulatory region DNA binding	MF
351	GO:0000976	1	1	0.876367	1	0	0.124262	87	transcription regulatory region sequence-specific DNA binding	MF
352	GO:0000977	1	1	0.945519	1	0	0.0528472	37	RNA polymerase II regulatory region sequence-specific DNA binding	MF
353	GO:0000978	1	1	0.989958	1	0	0.00999812	7	RNA polymerase II core promoter proximal region sequence-specific DNA binding	MF
354	GO:0000979	1	1	0.997016	1	0	0.00285661	2	RNA polymerase II core promoter sequence-specific DNA binding	MF
355	GO:0000980	1	1	0.995112	1	0	0.00714151	5	RNA polymerase II distal enhancer sequence-specific DNA binding	MF
356	GO:0000981	1	1	0.897416	1	0	0.0956963	67	RNA polymerase II transcription factor activity, sequence-specific DNA binding	MF
357	GO:0000982	1	1	0.972198	1	0	0.0242812	17	transcription factor activity, RNA polymerase II core promoter proximal region sequence-specific binding	MF
358	GO:0000984	1	1	0.996978	1	0	0.00428491	3	bacterial-type RNA polymerase regulatory region sequence-specific DNA binding	MF
359	GO:0000986	1	1	0.996978	1	0	0.00428491	3	bacterial-type RNA polymerase core promoter proximal region sequence-specific DNA binding	MF
360	GO:0000987	1	1	0.97163	1	0	0.0271378	19	core promoter proximal region sequence-specific DNA binding	MF
361	GO:0000988	1	1	0.723564	1	0	0.297087	208	transcription factor activity, protein binding	MF
362	GO:0000989	1	1	0.749202	1	0	0.262808	184	transcription factor activity, transcription factor binding	MF
363	GO:0000990	1	1	0.958244	1	0	0.0385642	27	transcription factor activity, core RNA polymerase binding	MF
364	GO:0000991	1	1	0.982891	1	0	0.00999812	7	transcription factor activity, core RNA polymerase II binding	MF
365	GO:0000993	1	1	0.977746	1	0	0.0157113	11	RNA polymerase II core binding	MF
366	GO:0000995	1	1	0.997127	1	0	0.0014283	1	transcription factor activity, core RNA polymerase III binding	MF
367	GO:0000996	1	1	0.977745	1	0	0.0271378	19	core DNA-dependent RNA polymerase binding promoter specificity activity	MF
368	GO:0001000	1	1	0.999226	1	0	0.0014283	1	bacterial-type RNA polymerase core enzyme binding	MF
369	GO:0001007	1	1	0.997127	1	0	0.0014283	1	transcription factor activity, RNA polymerase III transcription factor binding	MF
370	GO:0001012	1	1	0.945519	1	0	0.0528472	37	RNA polymerase II regulatory region DNA binding	MF
371	GO:0001013	1	1	0.987339	1	0	0.00856982	6	RNA polymerase I regulatory region DNA binding	MF
372	GO:0001017	1	1	0.996978	1	0	0.00428491	3	bacterial-type RNA polymerase regulatory region DNA binding	MF
373	GO:0001023	1	1	0.997725	1	0	0.0014283	1	transcription initiation from RNA polymerase III type 2 promoter	BP
374	GO:0001026	1	1	0.997127	1	0	0.0014283	1	TFIIIB-type transcription factor activity	MF
375	GO:0001046	1	1	0.959607	1	0	0.0371359	26	core promoter sequence-specific DNA binding	MF
376	GO:0001047	1	1	0.943553	1	0	0.0542755	38	core promoter binding	MF
377	GO:0001053	1	1	0.989328	1	0	0.00571321	4	plastid sigma factor activity	MF
378	GO:0001056	1	1	0.997725	1	0	0.0014283	1	RNA polymerase III activity	MF
379	GO:0001067	1	1	0.694788	1	0	0.327081	229	regulatory region nucleic acid binding	MF
380	GO:0001070	1	1	0.995995	1	0	0.00428491	3	RNA binding transcription factor activity	MF
382	GO:0001072	1	1	0.995995	1	0	0.00428491	3	transcription antitermination factor activity, RNA binding	MF
383	GO:0001073	1	1	0.997054	1	0	0.0014283	1	transcription antitermination factor activity, DNA binding	MF
384	GO:0001076	1	1	0.953926	1	0	0.0399925	28	transcription factor activity, RNA polymerase II transcription factor binding	MF
385	GO:0001077	1	1	0.975737	1	0	0.0214245	15	transcriptional activator activity, RNA polymerase II core promoter proximal region sequence-specific binding	MF
386	GO:0001078	1	1	0.996376	1	0	0.00285661	2	transcriptional repressor activity, RNA polymerase II core promoter proximal region sequence-specific binding	MF
387	GO:0001079	1	1	0.999193	1	0	0.0014283	1	nitrogen catabolite regulation of transcription from RNA polymerase II promoter	BP
388	GO:0001080	1	1	0.999193	1	0	0.0014283	1	nitrogen catabolite activation of transcription from RNA polymerase II promoter	BP
389	GO:0001082	1	1	0.995432	1	0	0.00428491	3	transcription factor activity, RNA polymerase I transcription factor binding	MF
390	GO:0001083	1	1	0.997135	1	0	0.0014283	1	transcription factor activity, RNA polymerase II basal transcription factor binding	MF
391	GO:0001085	1	1	0.958212	1	0	0.0342793	24	RNA polymerase II transcription factor binding	MF
392	GO:0001091	1	1	0.997163	1	0	0.0014283	1	RNA polymerase II basal transcription factor binding	MF
393	GO:0001094	1	1	0.997163	1	0	0.0014283	1	TFIID-class transcription factor binding	MF
394	GO:0001098	1	1	0.971279	1	0	0.0199962	14	basal transcription machinery binding	MF
395	GO:0001099	1	1	0.971279	1	0	0.0199962	14	basal RNA polymerase II transcription machinery binding	MF
397	GO:0001102	1	1	0.996306	1	0	0.00285661	2	RNA polymerase II activating transcription factor binding	MF
398	GO:0001104	1	1	0.960118	1	0	0.0342793	24	RNA polymerase II transcription cofactor activity	MF
399	GO:0001106	1	1	0.989222	1	0	0.0128547	9	RNA polymerase II transcription corepressor activity	MF
400	GO:0001121	1	1	0.997121	1	0	0.00285661	2	transcription from bacterial-type RNA polymerase promoter	BP
401	GO:0001123	1	1	0.9896	1	0	0.0171396	12	transcription initiation from bacterial-type RNA polymerase promoter	BP
402	GO:0001129	1	1	0.997135	1	0	0.0014283	1	RNA polymerase II transcription factor activity, TBP-class protein binding, involved in preinitiation complex assembly	MF
403	GO:0001130	1	1	0.997472	1	0	0.00285661	2	bacterial-type RNA polymerase transcription factor activity, sequence-specific DNA binding	MF
404	GO:0001131	1	1	0.997472	1	0	0.00285661	2	transcription factor activity, bacterial-type RNA polymerase core promoter proximal region sequence-specific binding	MF
405	GO:0001132	1	1	0.997135	1	0	0.0014283	1	RNA polymerase II transcription factor activity, TBP-class protein binding RNA	MF
406	GO:0001134	1	1	0.995432	1	0	0.00428491	3	transcription factor activity, transcription factor recruiting	MF
407	GO:0001139	1	1	0.997461	1	0	0.0014283	1	transcription factor activity, core RNA polymerase II recruiting	MF
408	GO:0001141	1	1	0.997906	1	0	0.0014283	1	transcriptional repressor activity, bacterial-type RNA polymerase core promoter proximal region sequence-specific binding	MF
409	GO:0001158	1	1	0.990717	1	0	0.0128547	9	enhancer sequence-specific DNA binding	MF
410	GO:0001159	1	1	0.97163	1	0	0.0271378	19	core promoter proximal region DNA binding	MF
411	GO:0001161	1	1	0.997839	1	0	0.0014283	1	intronic transcription regulatory region sequence-specific DNA binding	MF
412	GO:0001162	1	1	0.997839	1	0	0.0014283	1	RNA polymerase II intronic transcription regulatory region sequence-specific DNA binding	MF
413	GO:0001163	1	1	0.987339	1	0	0.00856982	6	RNA polymerase I regulatory region sequence-specific DNA binding	MF
414	GO:0001164	1	1	0.99274	1	0	0.00571321	4	RNA polymerase I CORE element sequence-specific DNA binding	MF
415	GO:0001165	1	1	0.994561	1	0	0.00285661	2	RNA polymerase I upstream control element sequence-specific DNA binding	MF
416	GO:0001167	1	1	0.995432	1	0	0.00428491	3	RNA polymerase I transcription factor activity, sequence-specific DNA binding	MF
417	GO:0001169	1	1	0.995432	1	0	0.00428491	3	transcription factor activity, RNA polymerase I CORE element sequence-specific binding	MF
418	GO:0001171	1	1	0.961832	1	0	0.0499906	35	reverse transcription	BP
419	GO:0001172	1	1	0.996624	1	0	0.00285661	2	transcription, RNA-templated	BP
420	GO:0001178	1	1	0.997054	1	0	0.0014283	1	regulation of transcriptional start site selection at RNA polymerase II promoter	BP
421	GO:0001186	1	1	0.995432	1	0	0.00428491	3	transcription factor activity, RNA polymerase I transcription factor recruiting	MF
422	GO:0001187	1	1	0.995432	1	0	0.00428491	3	transcription factor activity, RNA polymerase I CORE element binding transcription factor recruiting	MF
423	GO:0001188	1	1	0.995432	1	0	0.00428491	3	RNA polymerase I transcriptional preinitiation complex assembly	BP
424	GO:0001189	1	1	0.995432	1	0	0.00428491	3	RNA polymerase I transcriptional preinitiation complex assembly at the promoter for the nuclear large rRNA transcript	BP
425	GO:0001191	1	1	0.989222	1	0	0.0128547	9	transcriptional repressor activity, RNA polymerase II transcription factor binding	MF
426	GO:0001192	1	1	0.998466	1	0	0.0014283	1	maintenance of transcriptional fidelity during DNA-templated transcription elongation	BP
427	GO:0001193	1	1	0.998466	1	0	0.0014283	1	maintenance of transcriptional fidelity during DNA-templated transcription elongation from RNA polymerase II promoter	BP
428	GO:0001205	1	1	0.993911	1	0	0.00428491	3	transcriptional activator activity, RNA polymerase II distal enhancer sequence-specific binding	MF
429	GO:0001217	1	1	0.997906	1	0	0.0014283	1	bacterial-type RNA polymerase transcriptional repressor activity, sequence-specific DNA binding	MF
430	GO:0001221	1	1	0.999526	1	0	0.0014283	1	transcription cofactor binding	MF
431	GO:0001222	1	1	0.999526	1	0	0.0014283	1	transcription corepressor binding	MF
432	GO:0001227	1	1	0.993307	1	0	0.00571321	4	transcriptional repressor activity, RNA polymerase II transcription regulatory region sequence-specific binding	MF
433	GO:0001228	1	1	0.912831	1	0	0.0771284	54	transcriptional activator activity, RNA polymerase II transcription regulatory region sequence-specific binding	MF
434	GO:0001300	1	1	0.998357	1	0	0.00428491	3	chronological cell aging	BP
435	GO:0001302	1	1	0.990441	1	0	0.00999812	7	replicative cell aging	BP
436	GO:0001306	1	1	0.99851	1	0	0.00285661	2	age-dependent response to oxidative stress	BP
437	GO:0001315	1	1	0.99851	1	0	0.00285661	2	age-dependent response to reactive oxygen species	BP
438	GO:0001320	1	1	0.99851	1	0	0.00285661	2	age-dependent response to reactive oxygen species involved in chronological cell aging	BP
439	GO:0001324	1	1	0.99851	1	0	0.00285661	2	age-dependent response to oxidative stress involved in chronological cell aging	BP
440	GO:0001401	1	1	0.998049	1	0	0.00285661	2	mitochondrial sorting and assembly machinery complex	CC
441	GO:0001411	1	1	0.996361	1	0	0.00571321	4	hyphal tip	CC
442	GO:0001501	1	1	0.978274	1	0	0.0357076	25	skeletal system development	BP
443	GO:0001502	1	1	0.998193	1	0	0.0014283	1	cartilage condensation	BP
444	GO:0001503	1	1	0.988114	1	0	0.0171396	12	ossification	BP
445	GO:0001504	1	1	0.995767	1	0	0.00285661	2	neurotransmitter uptake	BP
446	GO:0001505	1	1	0.98083	1	0	0.0157113	11	regulation of neurotransmitter levels	BP
447	GO:0001508	1	1	0.991315	1	0	0.00571321	4	action potential	BP
448	GO:0001510	1	1	0.890346	1	0	0.094268	66	RNA methylation	BP
449	GO:0001516	1	1	0.9976	1	0	0.0014283	1	prostaglandin biosynthetic process	BP
450	GO:0001520	1	1	0.998702	1	0	0.0014283	1	outer dense fiber	CC
451	GO:0001522	1	1	0.953357	1	0	0.047134	33	pseudouridine synthesis	BP
452	GO:0001523	1	1	0.998502	1	0	0.0014283	1	retinoid metabolic process	BP
453	GO:0001525	1	1	0.944838	1	0	0.0728435	51	angiogenesis	BP
454	GO:0001527	1	1	0.996732	1	0	0.00856982	6	microfibril	CC
455	GO:0001533	1	1	0.999418	1	0	0.0014283	1	cornified envelope	CC
456	GO:0001539	1	1	0.99675	1	0	0.00285661	2	cilium or flagellum-dependent cell motility	BP
457	GO:0001540	1	1	0.999555	1	0	0.0014283	1	beta-amyloid binding	MF
458	GO:0001541	1	1	0.9889	1	0	0.00856982	6	ovarian follicle development	BP
459	GO:0001555	1	1	0.997506	1	0	0.0014283	1	oocyte growth	BP
460	GO:0001556	1	1	0.998866	1	0	0.0014283	1	oocyte maturation	BP
461	GO:0001558	1	1	0.820894	1	0	0.185679	130	regulation of cell growth	BP
462	GO:0001560	1	1	0.990155	1	0	0.00714151	5	regulation of cell growth by extracellular stimulus	BP
463	GO:0001561	1	1	0.997365	1	0	0.0014283	1	fatty acid alpha-oxidation	BP
464	GO:0001568	1	1	0.982824	1	0	0.0199962	14	blood vessel development	BP
465	GO:0001569	1	1	0.999587	1	0	0.0014283	1	patterning of blood vessels	BP
466	GO:0001570	1	1	0.997587	1	0	0.00285661	2	vasculogenesis	BP
467	GO:0001575	1	1	0.998801	1	0	0.0014283	1	globoside metabolic process	BP
468	GO:0001576	1	1	0.998801	1	0	0.0014283	1	globoside biosynthetic process	BP
469	GO:0001578	1	1	0.993541	1	0	0.00571321	4	microtubule bundle formation	BP
470	GO:0001618	1	1	0.989728	1	0	0.0157113	11	virus receptor activity	MF
471	GO:0001635	1	1	0.997278	1	0	0.0014283	1	calcitonin gene-related peptide receptor activity	MF
472	GO:0001649	1	1	0.969301	1	0	0.0457057	32	osteoblast differentiation	BP
473	GO:0001650	1	1	0.999378	1	0	0.0014283	1	fibrillar center	CC
474	GO:0001651	1	1	0.999378	1	0	0.0014283	1	dense fibrillar component	CC
475	GO:0001653	1	1	0.976605	1	0	0.0171396	12	peptide receptor activity	MF
476	GO:0001654	1	1	0.977393	1	0	0.0228528	16	eye development	BP
477	GO:0001656	1	1	0.993632	1	0	0.00999812	7	metanephros development	BP
478	GO:0001658	1	1	0.997933	1	0	0.00571321	4	branching involved in ureteric bud morphogenesis	BP
479	GO:0001659	1	1	0.999595	1	0	0.0014283	1	temperature homeostasis	BP
480	GO:0001662	1	1	0.996491	1	0	0.00428491	3	behavioral fear response	BP
481	GO:0001664	1	1	0.987281	1	0	0.0214245	15	G-protein coupled receptor binding	MF
482	GO:0001666	1	1	0.869855	1	0	0.148544	104	response to hypoxia	BP
483	GO:0001667	1	1	0.978073	1	0	0.0271378	19	ameboidal-type cell migration	BP
484	GO:0001669	1	1	0.984249	1	0	0.0114264	8	acrosomal vesicle	CC
485	GO:0001671	1	1	0.981188	1	0	0.014283	10	ATPase activator activity	MF
486	GO:0001672	1	1	0.994225	1	0	0.00285661	2	regulation of chromatin assembly or disassembly	BP
487	GO:0001673	1	1	0.98792	1	0	0.00999812	7	male germ cell nucleus	CC
488	GO:0001674	1	1	0.997139	1	0	0.0014283	1	female germ cell nucleus	CC
489	GO:0001675	1	1	0.994954	1	0	0.00285661	2	acrosome assembly	BP
490	GO:0001676	1	1	0.932498	1	0	0.061417	43	long-chain fatty acid metabolic process	BP
491	GO:0001678	1	1	0.962792	1	0	0.0285661	20	cellular glucose homeostasis	BP
492	GO:0001680	1	1	0.99736	1	0	0.0014283	1	tRNA 3'-terminal CCA addition	BP
493	GO:0001682	1	1	0.981071	1	0	0.014283	10	tRNA 5'-leader removal	BP
494	GO:0001701	1	1	0.970096	1	0	0.032851	23	in utero embryonic development	BP
495	GO:0001703	1	1	0.998462	1	0	0.0014283	1	gastrulation with mouth forming first	BP
496	GO:0001704	1	1	0.999113	1	0	0.00285661	2	formation of primary germ layer	BP
497	GO:0001707	1	1	0.999113	1	0	0.00285661	2	mesoderm formation	BP
498	GO:0001708	1	1	0.96246	1	0	0.0371359	26	cell fate specification	BP
499	GO:0001709	1	1	0.978693	1	0	0.014283	10	cell fate determination	BP
500	GO:0001716	1	1	0.99636	1	0	0.00428491	3	L-amino-acid oxidase activity	MF
501	GO:0001725	1	1	0.992636	1	0	0.0185679	13	stress fiber	CC
502	GO:0001726	1	1	0.988432	1	0	0.0242812	17	ruffle	CC
503	GO:0001727	1	1	0.995845	1	0	0.00285661	2	lipid kinase activity	MF
504	GO:0001729	1	1	0.99719	1	0	0.0014283	1	ceramide kinase activity	MF
505	GO:0001731	1	1	0.95548	1	0	0.0585604	41	formation of translation preinitiation complex	BP
506	GO:0001732	1	1	0.998229	1	0	0.00285661	2	formation of cytoplasmic translation initiation complex	BP
507	GO:0001735	1	1	0.998238	1	0	0.00285661	2	prenylcysteine oxidase activity	MF
508	GO:0001736	1	1	0.980592	1	0	0.0171396	12	establishment of planar polarity	BP
509	GO:0001737	1	1	0.997096	1	0	0.0014283	1	establishment of imaginal disc-derived wing hair orientation	BP
510	GO:0001738	1	1	0.997096	1	0	0.0014283	1	morphogenesis of a polarized epithelium	BP
511	GO:0001750	1	1	0.993821	1	0	0.00571321	4	photoreceptor outer segment	CC
512	GO:0001752	1	1	0.997096	1	0	0.0014283	1	compound eye photoreceptor fate commitment	BP
513	GO:0001754	1	1	0.998197	1	0	0.00285661	2	eye photoreceptor cell differentiation	BP
514	GO:0001755	1	1	0.998356	1	0	0.0014283	1	neural crest cell migration	BP
515	GO:0001756	1	1	0.994836	1	0	0.00285661	2	somitogenesis	BP
516	GO:0001763	1	1	0.942714	1	0	0.0642736	45	morphogenesis of a branching structure	BP
517	GO:0001764	1	1	0.99291	1	0	0.00571321	4	neuron migration	BP
518	GO:0001765	1	1	0.99898	1	0	0.00285661	2	membrane raft assembly	BP
519	GO:0001767	1	1	0.997577	1	0	0.00428491	3	establishment of lymphocyte polarity	BP
520	GO:0001768	1	1	0.997577	1	0	0.00428491	3	establishment of T cell polarity	BP
521	GO:0001772	1	1	0.999545	1	0	0.0014283	1	immunological synapse	CC
522	GO:0001775	1	1	0.904248	1	0	0.111408	78	cell activation	BP
523	GO:0001776	1	1	0.999047	1	0	0.00285661	2	leukocyte homeostasis	BP
524	GO:0001778	1	1	0.999609	1	0	0.0014283	1	plasma membrane repair	BP
525	GO:0001780	1	1	0.999418	1	0	0.0014283	1	neutrophil homeostasis	BP
526	GO:0001782	1	1	0.999629	1	0	0.0014283	1	B cell homeostasis	BP
527	GO:0001784	1	1	0.999587	1	0	0.0014283	1	phosphotyrosine binding	MF
528	GO:0001786	1	1	0.998011	1	0	0.00428491	3	phosphatidylserine binding	MF
529	GO:0001817	1	1	0.942936	1	0	0.061417	43	regulation of cytokine production	BP
530	GO:0001818	1	1	0.967616	1	0	0.0357076	25	negative regulation of cytokine production	BP
531	GO:0001819	1	1	0.967022	1	0	0.0371359	26	positive regulation of cytokine production	BP
532	GO:0001822	1	1	0.978707	1	0	0.0228528	16	kidney development	BP
533	GO:0001824	1	1	0.991613	1	0	0.00571321	4	blastocyst development	BP
534	GO:0001825	1	1	0.995159	1	0	0.00285661	2	blastocyst formation	BP
535	GO:0001829	1	1	0.993318	1	0	0.00714151	5	trophectodermal cell differentiation	BP
536	GO:0001833	1	1	0.996274	1	0	0.00428491	3	inner cell mass cell proliferation	BP
537	GO:0001835	1	1	0.999447	1	0	0.0014283	1	blastocyst hatching	BP
538	GO:0001837	1	1	0.98915	1	0	0.0228528	16	epithelial to mesenchymal transition	BP
539	GO:0001838	1	1	0.99638	1	0	0.00428491	3	embryonic epithelial tube formation	BP
540	GO:0001841	1	1	0.997191	1	0	0.0014283	1	neural tube formation	BP
541	GO:0001842	1	1	0.998356	1	0	0.0014283	1	neural fold formation	BP
542	GO:0001843	1	1	0.999083	1	0	0.0014283	1	neural tube closure	BP
543	GO:0001846	1	1	0.997853	1	0	0.0014283	1	opsonin binding	MF
544	GO:0001848	1	1	0.997372	1	0	0.00285661	2	complement binding	MF
545	GO:0001849	1	1	0.997853	1	0	0.0014283	1	complement component C1q binding	MF
546	GO:0001871	1	1	0.886069	1	0	0.115693	81	pattern binding	MF
547	GO:0001872	1	1	0.984228	1	0	0.014283	10	(1->3)-beta-D-glucan binding	MF
548	GO:0001878	1	1	0.999253	1	0	0.0014283	1	response to yeast	BP
549	GO:0001881	1	1	0.997746	1	0	0.00285661	2	receptor recycling	BP
552	GO:0001884	1	1	0.999069	1	0	0.0014283	1	pyrimidine nucleoside binding	MF
553	GO:0001885	1	1	0.999437	1	0	0.0014283	1	endothelial cell development	BP
554	GO:0001887	1	1	0.988233	1	0	0.00856982	6	selenium compound metabolic process	BP
555	GO:0001889	1	1	0.994703	1	0	0.00714151	5	liver development	BP
556	GO:0001890	1	1	0.997378	1	0	0.00428491	3	placenta development	BP
557	GO:0001891	1	1	0.997136	1	0	0.00428491	3	phagocytic cup	CC
558	GO:0001893	1	1	0.997582	1	0	0.0014283	1	maternal placenta development	BP
559	GO:0001894	1	1	0.983541	1	0	0.0171396	12	tissue homeostasis	BP
560	GO:0001895	1	1	0.998856	1	0	0.00428491	3	retina homeostasis	BP
561	GO:0001896	1	1	0.997213	1	0	0.0014283	1	autolysis	BP
562	GO:0001897	1	1	0.998677	1	0	0.0014283	1	cytolysis by symbiont of host cells	BP
563	GO:0001906	1	1	0.983182	1	0	0.0242812	17	cell killing	BP
564	GO:0001907	1	1	0.998677	1	0	0.0014283	1	killing by symbiont of host cells	BP
565	GO:0001909	1	1	0.998866	1	0	0.00428491	3	leukocyte mediated cytotoxicity	BP
566	GO:0001910	1	1	0.997548	1	0	0.00571321	4	regulation of leukocyte mediated cytotoxicity	BP
567	GO:0001912	1	1	0.997548	1	0	0.00571321	4	positive regulation of leukocyte mediated cytotoxicity	BP
568	GO:0001913	1	1	0.999629	1	0	0.0014283	1	T cell mediated cytotoxicity	BP
569	GO:0001914	1	1	0.998659	1	0	0.00285661	2	regulation of T cell mediated cytotoxicity	BP
570	GO:0001916	1	1	0.998659	1	0	0.00285661	2	positive regulation of T cell mediated cytotoxicity	BP
571	GO:0001917	1	1	0.997162	1	0	0.00428491	3	photoreceptor inner segment	CC
572	GO:0001919	1	1	0.999315	1	0	0.0014283	1	regulation of receptor recycling	BP
573	GO:0001927	1	1	0.998214	1	0	0.00285661	2	exocyst assembly	BP
574	GO:0001931	1	1	0.997016	1	0	0.00571321	4	uropod	CC
575	GO:0001932	1	1	0.723772	1	0	0.315655	221	regulation of protein phosphorylation	BP
576	GO:0001933	1	1	0.95153	1	0	0.061417	43	negative regulation of protein phosphorylation	BP
577	GO:0001934	1	1	0.79826	1	0	0.21853	153	positive regulation of protein phosphorylation	BP
578	GO:0001935	1	1	0.997198	1	0	0.00571321	4	endothelial cell proliferation	BP
579	GO:0001936	1	1	0.991748	1	0	0.0128547	9	regulation of endothelial cell proliferation	BP
580	GO:0001937	1	1	0.996119	1	0	0.00571321	4	negative regulation of endothelial cell proliferation	BP
581	GO:0001938	1	1	0.995613	1	0	0.00714151	5	positive regulation of endothelial cell proliferation	BP
582	GO:0001939	1	1	0.999326	1	0	0.0014283	1	female pronucleus	CC
583	GO:0001940	1	1	0.999326	1	0	0.0014283	1	male pronucleus	CC
585	GO:0001947	1	1	0.987779	1	0	0.00714151	5	heart looping	BP
586	GO:0001948	1	1	0.97585	1	0	0.0385642	27	glycoprotein binding	MF
587	GO:0001952	1	1	0.991839	1	0	0.0171396	12	regulation of cell-matrix adhesion	BP
588	GO:0001953	1	1	0.994112	1	0	0.00999812	7	negative regulation of cell-matrix adhesion	BP
589	GO:0001954	1	1	0.99935	1	0	0.0014283	1	positive regulation of cell-matrix adhesion	BP
590	GO:0001955	1	1	0.997526	1	0	0.00428491	3	blood vessel maturation	BP
591	GO:0001956	1	1	0.991618	1	0	0.00428491	3	positive regulation of neurotransmitter secretion	BP
592	GO:0001957	1	1	0.993768	1	0	0.00714151	5	intramembranous ossification	BP
593	GO:0001958	1	1	0.995687	1	0	0.00428491	3	endochondral ossification	BP
594	GO:0001959	1	1	0.985938	1	0	0.0199962	14	regulation of cytokine-mediated signaling pathway	BP
595	GO:0001960	1	1	0.992701	1	0	0.0128547	9	negative regulation of cytokine-mediated signaling pathway	BP
596	GO:0001961	1	1	0.993669	1	0	0.00428491	3	positive regulation of cytokine-mediated signaling pathway	BP
597	GO:0001964	1	1	0.992838	1	0	0.00571321	4	startle response	BP
598	GO:0001967	1	1	0.999253	1	0	0.0014283	1	suckling behavior	BP
599	GO:0001968	1	1	0.992978	1	0	0.014283	10	fibronectin binding	MF
600	GO:0001969	1	1	0.999518	1	0	0.0014283	1	regulation of activation of membrane attack complex	BP
601	GO:0001971	1	1	0.999518	1	0	0.0014283	1	negative regulation of activation of membrane attack complex	BP
602	GO:0001973	1	1	0.999529	1	0	0.0014283	1	adenosine receptor signaling pathway	BP
603	GO:0001975	1	1	0.998789	1	0	0.0014283	1	response to amphetamine	BP
604	GO:0002003	1	1	0.999519	1	0	0.0014283	1	angiotensin maturation	BP
605	GO:0002009	1	1	0.961235	1	0	0.0399925	28	morphogenesis of an epithelium	BP
606	GO:0002011	1	1	0.997423	1	0	0.00285661	2	morphogenesis of an epithelial sheet	BP
607	GO:0002020	1	1	0.96442	1	0	0.032851	23	protease binding	MF
608	GO:0002021	1	1	0.997112	1	0	0.0014283	1	response to dietary excess	BP
609	GO:0002026	1	1	0.999561	1	0	0.0014283	1	regulation of the force of heart contraction	BP
610	GO:0002027	1	1	0.996867	1	0	0.00285661	2	regulation of heart rate	BP
611	GO:0002028	1	1	0.987893	1	0	0.00999812	7	regulation of sodium ion transport	BP
612	GO:0002036	1	1	0.999571	1	0	0.0014283	1	regulation of L-glutamate transport	BP
613	GO:0002039	1	1	0.984244	1	0	0.014283	10	p53 binding	MF
614	GO:0002040	1	1	0.994879	1	0	0.00714151	5	sprouting angiogenesis	BP
615	GO:0002041	1	1	0.998371	1	0	0.00428491	3	intussusceptive angiogenesis	BP
616	GO:0002042	1	1	0.995968	1	0	0.00714151	5	cell migration involved in sprouting angiogenesis	BP
617	GO:0002052	1	1	0.9959	1	0	0.00285661	2	positive regulation of neuroblast proliferation	BP
618	GO:0002062	1	1	0.995812	1	0	0.00571321	4	chondrocyte differentiation	BP
619	GO:0002063	1	1	0.999492	1	0	0.0014283	1	chondrocyte development	BP
620	GO:0002064	1	1	0.987374	1	0	0.00856982	6	epithelial cell development	BP
621	GO:0002066	1	1	0.990315	1	0	0.00571321	4	columnar/cuboidal epithelial cell development	BP
622	GO:0002069	1	1	0.999073	1	0	0.0014283	1	columnar/cuboidal epithelial cell maturation	BP
623	GO:0002070	1	1	0.999073	1	0	0.0014283	1	epithelial cell maturation	BP
624	GO:0002080	1	1	0.999286	1	0	0.0014283	1	acrosomal membrane	CC
625	GO:0002083	1	1	0.997395	1	0	0.0014283	1	4-hydroxybenzoate decaprenyltransferase activity	MF
626	GO:0002084	1	1	0.988706	1	0	0.00999812	7	protein depalmitoylation	BP
627	GO:0002088	1	1	0.996238	1	0	0.00285661	2	lens development in camera-type eye	BP
628	GO:0002090	1	1	0.987652	1	0	0.0128547	9	regulation of receptor internalization	BP
629	GO:0002092	1	1	0.987652	1	0	0.0128547	9	positive regulation of receptor internalization	BP
630	GO:0002093	1	1	0.99935	1	0	0.0014283	1	auditory receptor cell morphogenesis	BP
631	GO:0002094	1	1	0.99601	1	0	0.00285661	2	polyprenyltransferase activity	MF
632	GO:0002097	1	1	0.975503	1	0	0.0228528	16	tRNA wobble base modification	BP
633	GO:0002098	1	1	0.982871	1	0	0.0171396	12	tRNA wobble uridine modification	BP
634	GO:0002100	1	1	0.993883	1	0	0.00428491	3	tRNA wobble adenosine to inosine editing	BP
635	GO:0002102	1	1	0.998727	1	0	0.00428491	3	podosome	CC
636	GO:0002118	1	1	0.992838	1	0	0.00571321	4	aggressive behavior	BP
637	GO:0002119	1	1	0.997065	1	0	0.0014283	1	nematode larval development	BP
638	GO:0002121	1	1	0.9932	1	0	0.00428491	3	inter-male aggressive behavior	BP
639	GO:0002128	1	1	0.995119	1	0	0.00714151	5	tRNA nucleoside ribose methylation	BP
640	GO:0002130	1	1	0.998512	1	0	0.0014283	1	wobble position ribose methylation	BP
641	GO:0002131	1	1	0.998512	1	0	0.0014283	1	wobble position cytosine ribose methylation	BP
642	GO:0002132	1	1	0.998512	1	0	0.0014283	1	wobble position uridine ribose methylation	BP
643	GO:0002143	1	1	0.997199	1	0	0.00285661	2	tRNA wobble position uridine thiolation	BP
644	GO:0002151	1	1	0.997182	1	0	0.0014283	1	G-quadruplex RNA binding	MF
645	GO:0002155	1	1	0.994074	1	0	0.00714151	5	regulation of thyroid hormone mediated signaling pathway	BP
646	GO:0002161	1	1	0.976925	1	0	0.0214245	15	aminoacyl-tRNA editing activity	MF
647	GO:0002162	1	1	0.999619	1	0	0.0014283	1	dystroglycan binding	MF
648	GO:0002164	1	1	0.997065	1	0	0.0014283	1	larval development	BP
649	GO:0002165	1	1	0.999137	1	0	0.00285661	2	instar larval or pupal development	BP
650	GO:0002178	1	1	0.994965	1	0	0.00714151	5	palmitoyltransferase complex	CC
651	GO:0002181	1	1	0.90603	1	0	0.189964	133	cytoplasmic translation	BP
652	GO:0002182	1	1	0.997506	1	0	0.00714151	5	cytoplasmic translational elongation	BP
653	GO:0002183	1	1	0.984632	1	0	0.014283	10	cytoplasmic translational initiation	BP
654	GO:0002184	1	1	0.992072	1	0	0.00571321	4	cytoplasmic translational termination	BP
655	GO:0002190	1	1	0.995753	1	0	0.00285661	2	cap-independent translational initiation	BP
656	GO:0002192	1	1	0.995753	1	0	0.00285661	2	IRES-dependent translational initiation	BP
657	GO:0002200	1	1	0.993375	1	0	0.00571321	4	somatic diversification of immune receptors	BP
658	GO:0002204	1	1	0.997833	1	0	0.0014283	1	somatic recombination of immunoglobulin genes involved in immune response	BP
659	GO:0002208	1	1	0.997833	1	0	0.0014283	1	somatic diversification of immunoglobulins involved in immune response	BP
660	GO:0002209	1	1	0.996491	1	0	0.00428491	3	behavioral defense response	BP
661	GO:0002213	1	1	0.979521	1	0	0.0185679	13	defense response to insect	BP
662	GO:0002215	1	1	0.996385	1	0	0.00428491	3	defense response to nematode	BP
663	GO:0002218	1	1	0.863644	1	0	0.148544	104	activation of innate immune response	BP
664	GO:0002220	1	1	0.990948	1	0	0.0114264	8	innate immune response activating cell surface receptor signaling pathway	BP
665	GO:0002221	1	1	0.976161	1	0	0.0228528	16	pattern recognition receptor signaling pathway	BP
666	GO:0002223	1	1	0.991512	1	0	0.00999812	7	stimulatory C-type lectin receptor signaling pathway	BP
667	GO:0002224	1	1	0.990338	1	0	0.0114264	8	toll-like receptor signaling pathway	BP
668	GO:0002228	1	1	0.999237	1	0	0.00285661	2	natural killer cell mediated immunity	BP
669	GO:0002229	1	1	0.961133	1	0	0.0285661	20	defense response to oomycetes	BP
670	GO:0002230	1	1	0.962931	1	0	0.0357076	25	positive regulation of defense response to virus by host	BP
671	GO:0002237	1	1	0.912323	1	0	0.094268	66	response to molecule of bacterial origin	BP
672	GO:0002238	1	1	0.986383	1	0	0.0128547	9	response to molecule of fungal origin	BP
673	GO:0002239	1	1	0.925226	1	0	0.0628453	44	response to oomycetes	BP
674	GO:0002244	1	1	0.989431	1	0	0.00571321	4	hematopoietic progenitor cell differentiation	BP
675	GO:0002246	1	1	0.997778	1	0	0.00428491	3	wound healing involved in inflammatory response	BP
676	GO:0002250	1	1	0.994784	1	0	0.00714151	5	adaptive immune response	BP
678	GO:0002253	1	1	0.860541	1	0	0.152828	107	activation of immune response	BP
679	GO:0002254	1	1	0.995108	1	0	0.00571321	4	kinin cascade	BP
680	GO:0002260	1	1	0.999629	1	0	0.0014283	1	lymphocyte homeostasis	BP
681	GO:0002262	1	1	0.996103	1	0	0.00856982	6	myeloid cell homeostasis	BP
682	GO:0002263	1	1	0.997019	1	0	0.00285661	2	cell activation involved in immune response	BP
683	GO:0002274	1	1	0.998887	1	0	0.00285661	2	myeloid leukocyte activation	BP
684	GO:0002285	1	1	0.997019	1	0	0.00285661	2	lymphocyte activation involved in immune response	BP
685	GO:0002312	1	1	0.997019	1	0	0.00285661	2	B cell activation involved in immune response	BP
686	GO:0002313	1	1	0.999184	1	0	0.0014283	1	mature B cell differentiation involved in immune response	BP
687	GO:0002317	1	1	0.999184	1	0	0.0014283	1	plasma cell differentiation	BP
688	GO:0002335	1	1	0.999184	1	0	0.0014283	1	mature B cell differentiation	BP
689	GO:0002353	1	1	0.995108	1	0	0.00571321	4	plasma kallikrein-kinin cascade	BP
690	GO:0002361	1	1	0.998961	1	0	0.0014283	1	CD4-positive, CD25-positive, alpha-beta regulatory T cell differentiation	BP
691	GO:0002366	1	1	0.997019	1	0	0.00285661	2	leukocyte activation involved in immune response	BP
693	GO:0002429	1	1	0.987429	1	0	0.0157113	11	immune response-activating cell surface receptor signaling pathway	BP
694	GO:0002431	1	1	0.997961	1	0	0.00285661	2	Fc receptor mediated stimulatory signaling pathway	BP
695	GO:0002433	1	1	0.997961	1	0	0.00285661	2	immune response-regulating cell surface receptor signaling pathway involved in phagocytosis	BP
696	GO:0002437	1	1	0.999487	1	0	0.0014283	1	inflammatory response to antigenic stimulus	BP
697	GO:0002443	1	1	0.998866	1	0	0.00428491	3	leukocyte mediated immunity	BP
698	GO:0002449	1	1	0.998866	1	0	0.00428491	3	lymphocyte mediated immunity	BP
699	GO:0002456	1	1	0.999629	1	0	0.0014283	1	T cell mediated immunity	BP
700	GO:0002460	1	1	0.999629	1	0	0.0014283	1	adaptive immune response based on somatic recombination of immune receptors built from immunoglobulin superfamily domains	BP
701	GO:0002474	1	1	0.979893	1	0	0.0271378	19	antigen processing and presentation of peptide antigen via MHC class I	BP
702	GO:0002478	1	1	0.981591	1	0	0.0257095	18	antigen processing and presentation of exogenous peptide antigen	BP
703	GO:0002479	1	1	0.992045	1	0	0.00999812	7	antigen processing and presentation of exogenous peptide antigen via MHC class I, TAP-dependent	BP
704	GO:0002480	1	1	0.999593	1	0	0.0014283	1	antigen processing and presentation of exogenous peptide antigen via MHC class I, TAP-independent	BP
705	GO:0002495	1	1	0.985736	1	0	0.0185679	13	antigen processing and presentation of peptide antigen via MHC class II	BP
706	GO:0002501	1	1	0.997853	1	0	0.0014283	1	peptide antigen assembly with MHC protein complex	BP
707	GO:0002502	1	1	0.997853	1	0	0.0014283	1	peptide antigen assembly with MHC class I protein complex	BP
708	GO:0002504	1	1	0.985736	1	0	0.0185679	13	antigen processing and presentation of peptide or polysaccharide antigen via MHC class II	BP
709	GO:0002521	1	1	0.980679	1	0	0.0242812	17	leukocyte differentiation	BP
710	GO:0002526	1	1	0.983459	1	0	0.0128547	9	acute inflammatory response	BP
711	GO:0002532	1	1	0.992689	1	0	0.00571321	4	production of molecular mediator involved in inflammatory response	BP
712	GO:0002538	1	1	0.992689	1	0	0.00571321	4	arachidonic acid metabolite production involved in inflammatory response	BP
713	GO:0002539	1	1	0.992689	1	0	0.00571321	4	prostaglandin production involved in inflammatory response	BP
714	GO:0002544	1	1	0.998011	1	0	0.00428491	3	chronic inflammatory response	BP
715	GO:0002548	1	1	0.999418	1	0	0.0014283	1	monocyte chemotaxis	BP
716	GO:0002551	1	1	0.99935	1	0	0.0014283	1	mast cell chemotaxis	BP
717	GO:0002562	1	1	0.996978	1	0	0.00285661	2	somatic diversification of immune receptors via germline recombination within a single locus	BP
718	GO:0002566	1	1	0.999143	1	0	0.0014283	1	somatic diversification of immune receptors via somatic mutation	BP
719	GO:0002573	1	1	0.994123	1	0	0.00856982	6	myeloid leukocyte differentiation	BP
720	GO:0002576	1	1	0.957941	1	0	0.0557038	39	platelet degranulation	BP
721	GO:0002577	1	1	0.998011	1	0	0.00428491	3	regulation of antigen processing and presentation	BP
722	GO:0002578	1	1	0.998011	1	0	0.00428491	3	negative regulation of antigen processing and presentation	BP
723	GO:0002580	1	1	0.998011	1	0	0.00428491	3	regulation of antigen processing and presentation of peptide or polysaccharide antigen via MHC class II	BP
724	GO:0002581	1	1	0.998011	1	0	0.00428491	3	negative regulation of antigen processing and presentation of peptide or polysaccharide antigen via MHC class II	BP
725	GO:0002604	1	1	0.998011	1	0	0.00428491	3	regulation of dendritic cell antigen processing and presentation	BP
726	GO:0002605	1	1	0.998011	1	0	0.00428491	3	negative regulation of dendritic cell antigen processing and presentation	BP
727	GO:0002637	1	1	0.994648	1	0	0.00428491	3	regulation of immunoglobulin production	BP
728	GO:0002639	1	1	0.997587	1	0	0.00285661	2	positive regulation of immunoglobulin production	BP
729	GO:0002643	1	1	0.998986	1	0	0.0014283	1	regulation of tolerance induction	BP
730	GO:0002673	1	1	0.998692	1	0	0.00428491	3	regulation of acute inflammatory response	BP
731	GO:0002674	1	1	0.999568	1	0	0.0014283	1	negative regulation of acute inflammatory response	BP
732	GO:0002675	1	1	0.999606	1	0	0.0014283	1	positive regulation of acute inflammatory response	BP
733	GO:0002679	1	1	0.987163	1	0	0.0157113	11	respiratory burst involved in defense response	BP
734	GO:0002682	1	1	0.683828	1	0	0.394212	276	regulation of immune system process	BP
735	GO:0002683	1	1	0.938633	1	0	0.0657019	46	negative regulation of immune system process	BP
736	GO:0002684	1	1	0.794694	1	0	0.242812	170	positive regulation of immune system process	BP
737	GO:0002685	1	1	0.990844	1	0	0.0171396	12	regulation of leukocyte migration	BP
738	GO:0002686	1	1	0.997759	1	0	0.00428491	3	negative regulation of leukocyte migration	BP
739	GO:0002687	1	1	0.994574	1	0	0.00856982	6	positive regulation of leukocyte migration	BP
740	GO:0002688	1	1	0.994193	1	0	0.00999812	7	regulation of leukocyte chemotaxis	BP
741	GO:0002689	1	1	0.999617	1	0	0.0014283	1	negative regulation of leukocyte chemotaxis	BP
742	GO:0002690	1	1	0.994574	1	0	0.00856982	6	positive regulation of leukocyte chemotaxis	BP
743	GO:0002694	1	1	0.974975	1	0	0.0357076	25	regulation of leukocyte activation	BP
744	GO:0002695	1	1	0.993197	1	0	0.00856982	6	negative regulation of leukocyte activation	BP
745	GO:0002696	1	1	0.983985	1	0	0.0271378	19	positive regulation of leukocyte activation	BP
746	GO:0002697	1	1	0.93546	1	0	0.0728435	51	regulation of immune effector process	BP
747	GO:0002698	1	1	0.988461	1	0	0.0157113	11	negative regulation of immune effector process	BP
748	GO:0002699	1	1	0.992713	1	0	0.0128547	9	positive regulation of immune effector process	BP
749	GO:0002700	1	1	0.990928	1	0	0.00999812	7	regulation of production of molecular mediator of immune response	BP
750	GO:0002701	1	1	0.997772	1	0	0.00428491	3	negative regulation of production of molecular mediator of immune response	BP
751	GO:0002702	1	1	0.997587	1	0	0.00285661	2	positive regulation of production of molecular mediator of immune response	BP
752	GO:0002703	1	1	0.988864	1	0	0.014283	10	regulation of leukocyte mediated immunity	BP
753	GO:0002704	1	1	0.998141	1	0	0.00285661	2	negative regulation of leukocyte mediated immunity	BP
754	GO:0002705	1	1	0.995141	1	0	0.00856982	6	positive regulation of leukocyte mediated immunity	BP
755	GO:0002706	1	1	0.990706	1	0	0.0114264	8	regulation of lymphocyte mediated immunity	BP
756	GO:0002708	1	1	0.995141	1	0	0.00856982	6	positive regulation of lymphocyte mediated immunity	BP
757	GO:0002709	1	1	0.998659	1	0	0.00285661	2	regulation of T cell mediated immunity	BP
758	GO:0002711	1	1	0.998659	1	0	0.00285661	2	positive regulation of T cell mediated immunity	BP
759	GO:0002712	1	1	0.993141	1	0	0.00571321	4	regulation of B cell mediated immunity	BP
760	GO:0002714	1	1	0.997587	1	0	0.00285661	2	positive regulation of B cell mediated immunity	BP
761	GO:0002715	1	1	0.998888	1	0	0.00285661	2	regulation of natural killer cell mediated immunity	BP
762	GO:0002717	1	1	0.998888	1	0	0.00285661	2	positive regulation of natural killer cell mediated immunity	BP
763	GO:0002718	1	1	0.996261	1	0	0.00571321	4	regulation of cytokine production involved in immune response	BP
764	GO:0002719	1	1	0.997772	1	0	0.00428491	3	negative regulation of cytokine production involved in immune response	BP
765	GO:0002721	1	1	0.998486	1	0	0.0014283	1	regulation of B cell cytokine production	BP
766	GO:0002752	1	1	0.999431	1	0	0.0014283	1	cell surface pattern recognition receptor signaling pathway	BP
767	GO:0002753	1	1	0.999071	1	0	0.00285661	2	cytoplasmic pattern recognition receptor signaling pathway	BP
768	GO:0002755	1	1	0.992807	1	0	0.00714151	5	MyD88-dependent toll-like receptor signaling pathway	BP
769	GO:0002756	1	1	0.996356	1	0	0.00428491	3	MyD88-independent toll-like receptor signaling pathway	BP
770	GO:0002757	1	1	0.96943	1	0	0.0314227	22	immune response-activating signal transduction	BP
771	GO:0002758	1	1	0.971413	1	0	0.0285661	20	innate immune response-activating signal transduction	BP
772	GO:0002761	1	1	0.993729	1	0	0.00571321	4	regulation of myeloid leukocyte differentiation	BP
773	GO:0002763	1	1	0.996772	1	0	0.00285661	2	positive regulation of myeloid leukocyte differentiation	BP
774	GO:0002764	1	1	0.93331	1	0	0.0771284	54	immune response-regulating signaling pathway	BP
775	GO:0002768	1	1	0.974921	1	0	0.0314227	22	immune response-regulating cell surface receptor signaling pathway	BP
776	GO:0002790	1	1	0.998906	1	0	0.00285661	2	peptide secretion	BP
777	GO:0002791	1	1	0.99022	1	0	0.00856982	6	regulation of peptide secretion	BP
778	GO:0002792	1	1	0.991534	1	0	0.00571321	4	negative regulation of peptide secretion	BP
779	GO:0002793	1	1	0.997276	1	0	0.00285661	2	positive regulation of peptide secretion	BP
780	GO:0002819	1	1	0.990842	1	0	0.0114264	8	regulation of adaptive immune response	BP
781	GO:0002821	1	1	0.995277	1	0	0.00856982	6	positive regulation of adaptive immune response	BP
782	GO:0002822	1	1	0.991232	1	0	0.00999812	7	regulation of adaptive immune response based on somatic recombination of immune receptors built from immunoglobulin superfamily domains	BP
783	GO:0002824	1	1	0.995669	1	0	0.00714151	5	positive regulation of adaptive immune response based on somatic recombination of immune receptors built from immunoglobulin superfamily domains	BP
784	GO:0002825	1	1	0.999418	1	0	0.0014283	1	regulation of T-helper 1 type immune response	BP
785	GO:0002827	1	1	0.999418	1	0	0.0014283	1	positive regulation of T-helper 1 type immune response	BP
786	GO:0002828	1	1	0.99905	1	0	0.00285661	2	regulation of type 2 immune response	BP
787	GO:0002829	1	1	0.999418	1	0	0.0014283	1	negative regulation of type 2 immune response	BP
788	GO:0002831	1	1	0.833424	1	0	0.155685	109	regulation of response to biotic stimulus	BP
789	GO:0002832	1	1	0.959022	1	0	0.0357076	25	negative regulation of response to biotic stimulus	BP
790	GO:0002833	1	1	0.961027	1	0	0.032851	23	positive regulation of response to biotic stimulus	BP
791	GO:0002886	1	1	0.998141	1	0	0.00285661	2	regulation of myeloid leukocyte mediated immunity	BP
792	GO:0002887	1	1	0.998141	1	0	0.00285661	2	negative regulation of myeloid leukocyte mediated immunity	BP
793	GO:0002889	1	1	0.994648	1	0	0.00428491	3	regulation of immunoglobulin mediated immune response	BP
794	GO:0002891	1	1	0.997587	1	0	0.00285661	2	positive regulation of immunoglobulin mediated immune response	BP
795	GO:0002902	1	1	0.997697	1	0	0.00285661	2	regulation of B cell apoptotic process	BP
796	GO:0002903	1	1	0.99921	1	0	0.0014283	1	negative regulation of B cell apoptotic process	BP
797	GO:0002920	1	1	0.999518	1	0	0.0014283	1	regulation of humoral immune response	BP
798	GO:0002921	1	1	0.999518	1	0	0.0014283	1	negative regulation of humoral immune response	BP
799	GO:0002931	1	1	0.988715	1	0	0.00714151	5	response to ischemia	BP
800	GO:0002935	1	1	0.996665	1	0	0.00285661	2	tRNA (adenine-C2-)-methyltransferase activity	MF
801	GO:0002938	1	1	0.998584	1	0	0.0014283	1	tRNA guanine ribose methylation	BP
802	GO:0002940	1	1	0.99533	1	0	0.00428491	3	tRNA N2-guanine methylation	BP
803	GO:0002943	1	1	0.994386	1	0	0.00714151	5	tRNA dihydrouridine synthesis	BP
804	GO:0002949	1	1	0.992413	1	0	0.00714151	5	tRNA threonylcarbamoyladenosine modification	BP
805	GO:0003002	1	1	0.761857	1	0	0.249953	175	regionalization	BP
807	GO:0003007	1	1	0.993621	1	0	0.00571321	4	heart morphogenesis	BP
808	GO:0003008	1	1	0.894103	1	0	0.115693	81	system process	BP
809	GO:0003009	1	1	0.999629	1	0	0.0014283	1	skeletal muscle contraction	BP
810	GO:0003012	1	1	0.987706	1	0	0.0242812	17	muscle system process	BP
811	GO:0003013	1	1	0.996184	1	0	0.00714151	5	circulatory system process	BP
812	GO:0003018	1	1	0.998859	1	0	0.0014283	1	vascular process in circulatory system	BP
813	GO:0003032	1	1	0.99119	1	0	0.00856982	6	detection of oxygen	BP
814	GO:0003073	1	1	0.999598	1	0	0.0014283	1	regulation of systemic arterial blood pressure	BP
815	GO:0003084	1	1	0.999609	1	0	0.0014283	1	positive regulation of systemic arterial blood pressure	BP
816	GO:0003085	1	1	0.99396	1	0	0.00714151	5	negative regulation of systemic arterial blood pressure	BP
817	GO:0003143	1	1	0.984932	1	0	0.00856982	6	embryonic heart tube morphogenesis	BP
818	GO:0003146	1	1	0.997119	1	0	0.0014283	1	heart jogging	BP
819	GO:0003151	1	1	0.992622	1	0	0.00714151	5	outflow tract morphogenesis	BP
820	GO:0003156	1	1	0.986497	1	0	0.0128547	9	regulation of organ formation	BP
821	GO:0003179	1	1	0.998371	1	0	0.00428491	3	heart valve morphogenesis	BP
822	GO:0003181	1	1	0.998371	1	0	0.00428491	3	atrioventricular valve morphogenesis	BP
823	GO:0003197	1	1	0.998011	1	0	0.00428491	3	endocardial cushion development	BP
824	GO:0003254	1	1	0.987519	1	0	0.00714151	5	regulation of membrane depolarization	BP
825	GO:0003256	1	1	0.999187	1	0	0.00285661	2	regulation of transcription from RNA polymerase II promoter involved in myocardial precursor cell differentiation	BP
826	GO:0003257	1	1	0.999187	1	0	0.00285661	2	positive regulation of transcription from RNA polymerase II promoter involved in myocardial precursor cell differentiation	BP
827	GO:0003278	1	1	0.998371	1	0	0.00428491	3	apoptotic process involved in heart morphogenesis	BP
828	GO:0003279	1	1	0.987416	1	0	0.014283	10	cardiac septum development	BP
829	GO:0003281	1	1	0.99713	1	0	0.00714151	5	ventricular septum development	BP
830	GO:0003283	1	1	0.990258	1	0	0.00714151	5	atrial septum development	BP
831	GO:0003330	1	1	0.997395	1	0	0.0014283	1	regulation of extracellular matrix constituent secretion	BP
832	GO:0003331	1	1	0.997395	1	0	0.0014283	1	positive regulation of extracellular matrix constituent secretion	BP
833	GO:0003333	1	1	0.867363	1	0	0.111408	78	amino acid transmembrane transport	BP
834	GO:0003337	1	1	0.999187	1	0	0.00285661	2	mesenchymal to epithelial transition involved in metanephros morphogenesis	BP
835	GO:0003341	1	1	0.990562	1	0	0.00571321	4	cilium movement	BP
836	GO:0003351	1	1	0.990562	1	0	0.00571321	4	epithelial cilium movement	BP
837	GO:0003352	1	1	0.995558	1	0	0.00285661	2	regulation of cilium movement	BP
838	GO:0003356	1	1	0.997173	1	0	0.0014283	1	regulation of cilium beat frequency	BP
839	GO:0003376	1	1	0.99924	1	0	0.0014283	1	sphingosine-1-phosphate signaling pathway	BP
840	GO:0003382	1	1	0.996489	1	0	0.00571321	4	epithelial cell morphogenesis	BP
841	GO:0003401	1	1	0.998842	1	0	0.00285661	2	axis elongation	BP
842	GO:0003417	1	1	0.998011	1	0	0.00428491	3	growth plate cartilage development	BP
843	GO:0003433	1	1	0.999492	1	0	0.0014283	1	chondrocyte development involved in endochondral bone morphogenesis	BP
847	GO:0003678	1	1	0.822406	1	0	0.144259	101	DNA helicase activity	MF
848	GO:0003680	1	1	0.980644	1	0	0.0171396	12	AT DNA binding	MF
849	GO:0003681	1	1	0.998723	1	0	0.0014283	1	bent DNA binding	MF
850	GO:0003682	1	1	0.787884	1	0	0.188536	132	chromatin binding	MF
851	GO:0003684	1	1	0.93113	1	0	0.0657019	46	damaged DNA binding	MF
852	GO:0003688	1	1	0.979177	1	0	0.0171396	12	DNA replication origin binding	MF
853	GO:0003689	1	1	0.994352	1	0	0.00285661	2	DNA clamp loader activity	MF
854	GO:0003690	1	1	0.801544	1	0	0.181394	127	double-stranded DNA binding	MF
855	GO:0003691	1	1	0.969791	1	0	0.0257095	18	double-stranded telomeric DNA binding	MF
856	GO:0003697	1	1	0.876011	1	0	0.122834	86	single-stranded DNA binding	MF
858	GO:0003705	1	1	0.993911	1	0	0.00428491	3	transcription factor activity, RNA polymerase II distal enhancer sequence-specific binding	MF
859	GO:0003712	1	1	0.796365	1	0	0.211389	148	transcription cofactor activity	MF
860	GO:0003713	1	1	0.912023	1	0	0.0885548	62	transcription coactivator activity	MF
861	GO:0003714	1	1	0.942675	1	0	0.0599887	42	transcription corepressor activity	MF
862	GO:0003720	1	1	0.993717	1	0	0.00428491	3	telomerase activity	MF
863	GO:0003721	1	1	0.993717	1	0	0.00428491	3	telomeric template RNA reverse transcriptase activity	MF
864	GO:0003723	1	1	0.0613368	1	0	2.71378	1900	RNA binding	MF
865	GO:0003724	1	1	0.868896	1	0	0.109979	77	RNA helicase activity	MF
866	GO:0003725	1	1	0.958297	1	0	0.0385642	27	double-stranded RNA binding	MF
867	GO:0003726	1	1	0.997468	1	0	0.0014283	1	double-stranded RNA adenosine deaminase activity	MF
868	GO:0003727	1	1	0.906322	1	0	0.0956963	67	single-stranded RNA binding	MF
869	GO:0003729	1	1	0.873923	1	0	0.138545	97	mRNA binding	MF
870	GO:0003730	1	1	0.976137	1	0	0.0199962	14	mRNA 3'-UTR binding	MF
872	GO:0003743	1	1	0.83838	1	0	0.209961	147	translation initiation factor activity	MF
873	GO:0003746	1	1	0.905116	1	0	0.148544	104	translation elongation factor activity	MF
874	GO:0003747	1	1	0.980083	1	0	0.0214245	15	translation release factor activity	MF
875	GO:0003755	1	1	0.874135	1	0	0.137117	96	peptidyl-prolyl cis-trans isomerase activity	MF
876	GO:0003756	1	1	0.947077	1	0	0.061417	43	protein disulfide isomerase activity	MF
877	GO:0003774	1	1	0.807849	1	0	0.188536	132	motor activity	MF
878	GO:0003777	1	1	0.861926	1	0	0.117121	82	microtubule motor activity	MF
879	GO:0003779	1	1	0.857194	1	0	0.145687	102	actin binding	MF
880	GO:0003785	1	1	0.990851	1	0	0.00714151	5	actin monomer binding	MF
881	GO:0003786	1	1	0.998824	1	0	0.0014283	1	actin lateral binding	MF
882	GO:0003796	1	1	0.996599	1	0	0.00285661	2	lysozyme activity	MF
883	GO:0003823	1	1	0.99457	1	0	0.00856982	6	antigen binding	MF
885	GO:0003825	1	1	0.99155	1	0	0.00428491	3	alpha,alpha-trehalose-phosphate synthase (UDP-forming) activity	MF
886	GO:0003827	1	1	0.997161	1	0	0.0014283	1	alpha-1,3-mannosylglycoprotein 2-beta-N-acetylglucosaminyltransferase activity	MF
887	GO:0003830	1	1	0.993124	1	0	0.00571321	4	beta-1,4-mannosylglycoprotein 4-beta-N-acetylglucosaminyltransferase activity	MF
888	GO:0003837	1	1	0.998025	1	0	0.00285661	2	beta-ureidopropionase activity	MF
889	GO:0003838	1	1	0.996805	1	0	0.00428491	3	sterol 24-C-methyltransferase activity	MF
890	GO:0003840	1	1	0.997241	1	0	0.0014283	1	gamma-glutamyltransferase activity	MF
891	GO:0003841	1	1	0.984565	1	0	0.0114264	8	1-acylglycerol-3-phosphate O-acyltransferase activity	MF
892	GO:0003843	1	1	0.935626	1	0	0.0671302	47	1,3-beta-D-glucan synthase activity	MF
893	GO:0003844	1	1	0.986065	1	0	0.014283	10	1,4-alpha-glucan branching enzyme activity	MF
894	GO:0003846	1	1	0.975334	1	0	0.0185679	13	2-acylglycerol O-acyltransferase activity	MF
895	GO:0003847	1	1	0.999619	1	0	0.0014283	1	1-alkyl-2-acetylglycerophosphocholine esterase activity	MF
896	GO:0003848	1	1	0.996611	1	0	0.00285661	2	2-amino-4-hydroxy-6-hydroxymethyldihydropteridine diphosphokinase activity	MF
897	GO:0003849	1	1	0.991607	1	0	0.00571321	4	3-deoxy-7-phosphoheptulonate synthase activity	MF
898	GO:0003850	1	1	0.998975	1	0	0.0014283	1	2-deoxyglucose-6-phosphatase activity	MF
899	GO:0003852	1	1	0.997356	1	0	0.0014283	1	2-isopropylmalate synthase activity	MF
900	GO:0003854	1	1	0.880683	1	0	0.0885548	62	3-beta-hydroxy-delta5-steroid dehydrogenase activity	MF
902	GO:0003856	1	1	0.996119	1	0	0.00285661	2	3-dehydroquinate synthase activity	MF
903	GO:0003857	1	1	0.992442	1	0	0.00714151	5	3-hydroxyacyl-CoA dehydrogenase activity	MF
904	GO:0003858	1	1	0.995566	1	0	0.00428491	3	3-hydroxybutyrate dehydrogenase activity	MF
905	GO:0003860	1	1	0.997411	1	0	0.0014283	1	3-hydroxyisobutyryl-CoA hydrolase activity	MF
906	GO:0003861	1	1	0.993372	1	0	0.00856982	6	3-isopropylmalate dehydratase activity	MF
907	GO:0003862	1	1	0.996743	1	0	0.00428491	3	3-isopropylmalate dehydrogenase activity	MF
908	GO:0003863	1	1	0.989658	1	0	0.00714151	5	3-methyl-2-oxobutanoate dehydrogenase (2-methylpropanoyl-transferring) activity	MF
909	GO:0003864	1	1	0.996703	1	0	0.00285661	2	3-methyl-2-oxobutanoate hydroxymethyltransferase activity	MF
910	GO:0003865	1	1	0.998089	1	0	0.0014283	1	3-oxo-5-alpha-steroid 4-dehydrogenase activity	MF
911	GO:0003866	1	1	0.99744	1	0	0.0014283	1	3-phosphoshikimate 1-carboxyvinyltransferase activity	MF
912	GO:0003867	1	1	0.996394	1	0	0.00285661	2	4-aminobutyrate transaminase activity	MF
913	GO:0003868	1	1	0.996982	1	0	0.00285661	2	4-hydroxyphenylpyruvate dioxygenase activity	MF
914	GO:0003871	1	1	0.990474	1	0	0.00999812	7	5-methyltetrahydropteroyltriglutamate-homocysteine S-methyltransferase activity	MF
915	GO:0003872	1	1	0.984386	1	0	0.00999812	7	6-phosphofructokinase activity	MF
916	GO:0003873	1	1	0.989979	1	0	0.0171396	12	6-phosphofructo-2-kinase activity	MF
917	GO:0003876	1	1	0.988334	1	0	0.0114264	8	AMP deaminase activity	MF
918	GO:0003878	1	1	0.993936	1	0	0.00856982	6	ATP citrate synthase activity	MF
919	GO:0003879	1	1	0.997607	1	0	0.0014283	1	ATP phosphoribosyltransferase activity	MF
920	GO:0003880	1	1	0.995599	1	0	0.00428491	3	protein C-terminal carboxyl O-methyltransferase activity	MF
921	GO:0003881	1	1	0.997204	1	0	0.0014283	1	CDP-diacylglycerol-inositol 3-phosphatidyltransferase activity	MF
922	GO:0003882	1	1	0.996791	1	0	0.00285661	2	CDP-diacylglycerol-serine O-phosphatidyltransferase activity	MF
923	GO:0003883	1	1	0.995924	1	0	0.00285661	2	CTP synthase activity	MF
924	GO:0003885	1	1	0.986932	1	0	0.00856982	6	D-arabinono-1,4-lactone oxidase activity	MF
925	GO:0003886	1	1	0.980509	1	0	0.0128547	9	DNA (cytosine-5-)-methyltransferase activity	MF
926	GO:0003887	1	1	0.868999	1	0	0.122834	86	DNA-directed DNA polymerase activity	MF
927	GO:0003896	1	1	0.986907	1	0	0.014283	10	DNA primase activity	MF
929	GO:0003904	1	1	0.998181	1	0	0.00285661	2	deoxyribodipyrimidine photo-lyase activity	MF
930	GO:0003905	1	1	0.98878	1	0	0.00999812	7	alkylbase DNA N-glycosylase activity	MF
931	GO:0003906	1	1	0.977935	1	0	0.0228528	16	DNA-(apurinic or apyrimidinic site) lyase activity	MF
932	GO:0003909	1	1	0.987281	1	0	0.0114264	8	DNA ligase activity	MF
933	GO:0003910	1	1	0.987281	1	0	0.0114264	8	DNA ligase (ATP) activity	MF
934	GO:0003913	1	1	0.984748	1	0	0.00999812	7	DNA photolyase activity	MF
935	GO:0003914	1	1	0.997364	1	0	0.0014283	1	DNA (6-4) photolyase activity	MF
936	GO:0003916	1	1	0.953064	1	0	0.0457057	32	DNA topoisomerase activity	MF
937	GO:0003917	1	1	0.979587	1	0	0.0242812	17	DNA topoisomerase type I activity	MF
938	GO:0003918	1	1	0.980156	1	0	0.0185679	13	DNA topoisomerase type II (ATP-hydrolyzing) activity	MF
939	GO:0003919	1	1	0.989115	1	0	0.00714151	5	FMN adenylyltransferase activity	MF
940	GO:0003922	1	1	0.99351	1	0	0.00571321	4	GMP synthase (glutamine-hydrolyzing) activity	MF
941	GO:0003923	1	1	0.990757	1	0	0.00571321	4	GPI-anchor transamidase activity	MF
942	GO:0003924	1	1	0.734878	1	0	0.342793	240	GTPase activity	MF
943	GO:0003933	1	1	0.979016	1	0	0.0171396	12	GTP cyclohydrolase activity	MF
944	GO:0003934	1	1	0.997386	1	0	0.0014283	1	GTP cyclohydrolase I activity	MF
945	GO:0003935	1	1	0.981583	1	0	0.0157113	11	GTP cyclohydrolase II activity	MF
946	GO:0003937	1	1	0.998116	1	0	0.00285661	2	IMP cyclohydrolase activity	MF
947	GO:0003938	1	1	0.995147	1	0	0.00571321	4	IMP dehydrogenase activity	MF
948	GO:0003939	1	1	0.9957	1	0	0.00428491	3	L-iditol 2-dehydrogenase activity	MF
949	GO:0003941	1	1	0.996714	1	0	0.00285661	2	L-serine ammonia-lyase activity	MF
950	GO:0003942	1	1	0.994758	1	0	0.00714151	5	N-acetyl-gamma-glutamyl-phosphate reductase activity	MF
951	GO:0003949	1	1	0.997667	1	0	0.0014283	1	1-(5-phosphoribosyl)-5-[(5-phosphoribosylamino)methylideneamino]imidazole-4-carboxamide isomerase activity	MF
952	GO:0003950	1	1	0.978839	1	0	0.0214245	15	NAD+ ADP-ribosyltransferase activity	MF
953	GO:0003951	1	1	0.992347	1	0	0.00428491	3	NAD+ kinase activity	MF
954	GO:0003952	1	1	0.997261	1	0	0.0014283	1	NAD+ synthase (glutamine-hydrolyzing) activity	MF
955	GO:0003954	1	1	0.914346	1	0	0.119977	84	NADH dehydrogenase activity	MF
956	GO:0003955	1	1	0.977817	1	0	0.0228528	16	NAD(P)H dehydrogenase (quinone) activity	MF
957	GO:0003958	1	1	0.99184	1	0	0.00428491	3	NADPH-hemoprotein reductase activity	MF
958	GO:0003959	1	1	0.975921	1	0	0.0285661	20	NADPH dehydrogenase activity	MF
959	GO:0003960	1	1	0.994255	1	0	0.00428491	3	NADPH:quinone reductase activity	MF
960	GO:0003961	1	1	0.996624	1	0	0.00571321	4	O-acetylhomoserine aminocarboxypropyltransferase activity	MF
961	GO:0003962	1	1	0.997324	1	0	0.0014283	1	cystathionine gamma-synthase activity	MF
962	GO:0003964	1	1	0.654637	1	0	0.511332	358	RNA-directed DNA polymerase activity	MF
963	GO:0003968	1	1	0.980233	1	0	0.0157113	11	RNA-directed RNA polymerase activity	MF
964	GO:0003973	1	1	0.988197	1	0	0.0185679	13	(S)-2-hydroxy-acid oxidase activity	MF
965	GO:0003975	1	1	0.997353	1	0	0.0014283	1	UDP-N-acetylglucosamine-dolichyl-phosphate N-acetylglucosaminephosphotransferase activity	MF
966	GO:0003977	1	1	0.992869	1	0	0.00856982	6	UDP-N-acetylglucosamine diphosphorylase activity	MF
967	GO:0003978	1	1	0.982526	1	0	0.0285661	20	UDP-glucose 4-epimerase activity	MF
968	GO:0003979	1	1	0.993115	1	0	0.0128547	9	UDP-glucose 6-dehydrogenase activity	MF
969	GO:0003980	1	1	0.997045	1	0	0.0014283	1	UDP-glucose:glycoprotein glucosyltransferase activity	MF
970	GO:0003983	1	1	0.983597	1	0	0.0199962	14	UTP:glucose-1-phosphate uridylyltransferase activity	MF
971	GO:0003984	1	1	0.992141	1	0	0.00856982	6	acetolactate synthase activity	MF
972	GO:0003985	1	1	0.994018	1	0	0.00571321	4	acetyl-CoA C-acetyltransferase activity	MF
973	GO:0003986	1	1	0.994895	1	0	0.00856982	6	acetyl-CoA hydrolase activity	MF
974	GO:0003987	1	1	0.989695	1	0	0.0171396	12	acetate-CoA ligase activity	MF
975	GO:0003988	1	1	0.986572	1	0	0.0128547	9	acetyl-CoA C-acyltransferase activity	MF
976	GO:0003989	1	1	0.977994	1	0	0.0285661	20	acetyl-CoA carboxylase activity	MF
977	GO:0003991	1	1	0.996563	1	0	0.00285661	2	acetylglutamate kinase activity	MF
978	GO:0003992	1	1	0.994482	1	0	0.00856982	6	N2-acetyl-L-ornithine:2-oxoglutarate 5-aminotransferase activity	MF
979	GO:0003993	1	1	0.893951	1	0	0.0914114	64	acid phosphatase activity	MF
980	GO:0003994	1	1	0.979676	1	0	0.0242812	17	aconitate hydratase activity	MF
981	GO:0003995	1	1	0.971672	1	0	0.0399925	28	acyl-CoA dehydrogenase activity	MF
982	GO:0003997	1	1	0.98567	1	0	0.0157113	11	acyl-CoA oxidase activity	MF
983	GO:0003998	1	1	0.997134	1	0	0.0014283	1	acylphosphatase activity	MF
984	GO:0003999	1	1	0.991964	1	0	0.00714151	5	adenine phosphoribosyltransferase activity	MF
985	GO:0004000	1	1	0.990173	1	0	0.00714151	5	adenosine deaminase activity	MF
986	GO:0004001	1	1	0.992473	1	0	0.00999812	7	adenosine kinase activity	MF
987	GO:0004003	1	1	0.929284	1	0	0.0557038	39	ATP-dependent DNA helicase activity	MF
988	GO:0004004	1	1	0.88993	1	0	0.0899831	63	ATP-dependent RNA helicase activity	MF
989	GO:0004008	1	1	0.997104	1	0	0.0014283	1	copper-exporting ATPase activity	MF
990	GO:0004012	1	1	0.948332	1	0	0.0557038	39	phospholipid-translocating ATPase activity	MF
991	GO:0004013	1	1	0.991808	1	0	0.0114264	8	adenosylhomocysteinase activity	MF
992	GO:0004014	1	1	0.989863	1	0	0.00856982	6	adenosylmethionine decarboxylase activity	MF
993	GO:0004015	1	1	0.99714	1	0	0.0014283	1	adenosylmethionine-8-amino-7-oxononanoate transaminase activity	MF
994	GO:0004016	1	1	0.999034	1	0	0.00285661	2	adenylate cyclase activity	MF
995	GO:0004017	1	1	0.976288	1	0	0.0314227	22	adenylate kinase activity	MF
996	GO:0004018	1	1	0.9969	1	0	0.00285661	2	N6-(1,2-dicarboxyethyl)AMP AMP-lyase (fumarate-forming) activity	MF
997	GO:0004019	1	1	0.993512	1	0	0.00571321	4	adenylosuccinate synthase activity	MF
998	GO:0004020	1	1	0.991969	1	0	0.0114264	8	adenylylsulfate kinase activity	MF
999	GO:0004021	1	1	0.991416	1	0	0.00714151	5	L-alanine:2-oxoglutarate aminotransferase activity	MF
1000	GO:0004022	1	1	0.957952	1	0	0.0528472	37	alcohol dehydrogenase (NAD) activity	MF
1001	GO:0004026	1	1	0.996279	1	0	0.00428491	3	alcohol O-acetyltransferase activity	MF
1002	GO:0004028	1	1	0.989745	1	0	0.0128547	9	3-chloroallyl aldehyde dehydrogenase activity	MF
1003	GO:0004029	1	1	0.941289	1	0	0.0828416	58	aldehyde dehydrogenase (NAD) activity	MF
1004	GO:0004030	1	1	0.98406	1	0	0.0199962	14	aldehyde dehydrogenase [NAD(P)+] activity	MF
1005	GO:0004031	1	1	0.990846	1	0	0.00571321	4	aldehyde oxidase activity	MF
1006	GO:0004032	1	1	0.99887	1	0	0.00285661	2	alditol:NADP+ 1-oxidoreductase activity	MF
1007	GO:0004033	1	1	0.965866	1	0	0.0399925	28	aldo-keto reductase (NADP) activity	MF
1008	GO:0004034	1	1	0.989674	1	0	0.00999812	7	aldose 1-epimerase activity	MF
1009	GO:0004035	1	1	0.999264	1	0	0.00285661	2	alkaline phosphatase activity	MF
1010	GO:0004038	1	1	0.997393	1	0	0.0014283	1	allantoinase activity	MF
1011	GO:0004040	1	1	0.988273	1	0	0.0128547	9	amidase activity	MF
1012	GO:0004042	1	1	0.991586	1	0	0.00999812	7	acetyl-CoA:L-glutamate N-acetyltransferase activity	MF
1013	GO:0004043	1	1	0.999601	1	0	0.0014283	1	L-aminoadipate-semialdehyde dehydrogenase activity	MF
1014	GO:0004044	1	1	0.991877	1	0	0.00856982	6	amidophosphoribosyltransferase activity	MF
1015	GO:0004045	1	1	0.991489	1	0	0.00856982	6	aminoacyl-tRNA hydrolase activity	MF
1016	GO:0004046	1	1	0.994679	1	0	0.00285661	2	aminoacylase activity	MF
1017	GO:0004047	1	1	0.996502	1	0	0.00285661	2	aminomethyltransferase activity	MF
1018	GO:0004048	1	1	0.994576	1	0	0.00285661	2	anthranilate phosphoribosyltransferase activity	MF
1019	GO:0004049	1	1	0.99436	1	0	0.00571321	4	anthranilate synthase activity	MF
1020	GO:0004053	1	1	0.997508	1	0	0.0014283	1	arginase activity	MF
1021	GO:0004055	1	1	0.995267	1	0	0.00856982	6	argininosuccinate synthase activity	MF
1022	GO:0004056	1	1	0.997024	1	0	0.00285661	2	argininosuccinate lyase activity	MF
1023	GO:0004057	1	1	0.997238	1	0	0.0014283	1	arginyltransferase activity	MF
1024	GO:0004059	1	1	0.998909	1	0	0.0014283	1	aralkylamine N-acetyltransferase activity	MF
1025	GO:0004061	1	1	0.987419	1	0	0.00999812	7	arylformamidase activity	MF
1026	GO:0004065	1	1	0.999471	1	0	0.0014283	1	arylsulfatase activity	MF
1027	GO:0004066	1	1	0.989245	1	0	0.0114264	8	asparagine synthase (glutamine-hydrolyzing) activity	MF
1028	GO:0004067	1	1	0.992753	1	0	0.00714151	5	asparaginase activity	MF
1029	GO:0004069	1	1	0.9789	1	0	0.0185679	13	L-aspartate:2-oxoglutarate aminotransferase activity	MF
1030	GO:0004070	1	1	0.998456	1	0	0.0014283	1	aspartate carbamoyltransferase activity	MF
1031	GO:0004071	1	1	0.99946	1	0	0.0014283	1	aspartate-ammonia ligase activity	MF
1032	GO:0004072	1	1	0.992456	1	0	0.00571321	4	aspartate kinase activity	MF
1033	GO:0004073	1	1	0.997294	1	0	0.00571321	4	aspartate-semialdehyde dehydrogenase activity	MF
1034	GO:0004075	1	1	0.984279	1	0	0.0257095	18	biotin carboxylase activity	MF
1035	GO:0004076	1	1	0.996781	1	0	0.00428491	3	biotin synthase activity	MF
1036	GO:0004077	1	1	0.997398	1	0	0.0014283	1	biotin-[acetyl-CoA-carboxylase] ligase activity	MF
1037	GO:0004078	1	1	0.997398	1	0	0.0014283	1	biotin-[methylcrotonoyl-CoA-carboxylase] ligase activity	MF
1038	GO:0004081	1	1	0.997539	1	0	0.00285661	2	bis(5'-nucleosyl)-tetraphosphatase (asymmetrical) activity	MF
1039	GO:0004082	1	1	0.99954	1	0	0.0014283	1	bisphosphoglycerate mutase activity	MF
1040	GO:0004083	1	1	0.99954	1	0	0.0014283	1	bisphosphoglycerate 2-phosphatase activity	MF
1041	GO:0004084	1	1	0.985006	1	0	0.0157113	11	branched-chain-amino-acid transaminase activity	MF
1042	GO:0004087	1	1	0.996674	1	0	0.00285661	2	carbamoyl-phosphate synthase (ammonia) activity	MF
1043	GO:0004088	1	1	0.993512	1	0	0.00571321	4	carbamoyl-phosphate synthase (glutamine-hydrolyzing) activity	MF
1044	GO:0004089	1	1	0.974508	1	0	0.0257095	18	carbonate dehydratase activity	MF
1045	GO:0004090	1	1	0.998022	1	0	0.0014283	1	carbonyl reductase (NADPH) activity	MF
1046	GO:0004092	1	1	0.998987	1	0	0.00285661	2	carnitine O-acetyltransferase activity	MF
1047	GO:0004096	1	1	0.988997	1	0	0.0199962	14	catalase activity	MF
1048	GO:0004097	1	1	0.985154	1	0	0.00999812	7	catechol oxidase activity	MF
1049	GO:0004099	1	1	0.998552	1	0	0.00428491	3	chitin deacetylase activity	MF
1050	GO:0004100	1	1	0.999497	1	0	0.0014283	1	chitin synthase activity	MF
1051	GO:0004103	1	1	0.99213	1	0	0.0114264	8	choline kinase activity	MF
1052	GO:0004104	1	1	0.999137	1	0	0.0014283	1	cholinesterase activity	MF
1053	GO:0004105	1	1	0.994367	1	0	0.00571321	4	choline-phosphate cytidylyltransferase activity	MF
1054	GO:0004106	1	1	0.993717	1	0	0.00428491	3	chorismate mutase activity	MF
1055	GO:0004107	1	1	0.997156	1	0	0.00285661	2	chorismate synthase activity	MF
1056	GO:0004108	1	1	0.99256	1	0	0.0128547	9	citrate (Si)-synthase activity	MF
1057	GO:0004109	1	1	0.994202	1	0	0.00428491	3	coproporphyrinogen oxidase activity	MF
1058	GO:0004112	1	1	0.997031	1	0	0.00285661	2	cyclic-nucleotide phosphodiesterase activity	MF
1059	GO:0004121	1	1	0.996346	1	0	0.00428491	3	cystathionine beta-lyase activity	MF
1060	GO:0004124	1	1	0.975942	1	0	0.0242812	17	cysteine synthase activity	MF
1061	GO:0004126	1	1	0.998017	1	0	0.0014283	1	cytidine deaminase activity	MF
1062	GO:0004127	1	1	0.995172	1	0	0.00571321	4	cytidylate kinase activity	MF
1063	GO:0004128	1	1	0.990109	1	0	0.0128547	9	cytochrome-b5 reductase activity, acting on NAD(P)H	MF
1064	GO:0004129	1	1	0.973217	1	0	0.0314227	22	cytochrome-c oxidase activity	MF
1065	GO:0004132	1	1	0.998207	1	0	0.0014283	1	dCMP deaminase activity	MF
1066	GO:0004133	1	1	0.988305	1	0	0.00714151	5	glycogen debranching enzyme activity	MF
1067	GO:0004134	1	1	0.996563	1	0	0.00285661	2	4-alpha-glucanotransferase activity	MF
1068	GO:0004137	1	1	0.999069	1	0	0.0014283	1	deoxycytidine kinase activity	MF
1069	GO:0004138	1	1	0.999069	1	0	0.0014283	1	deoxyguanosine kinase activity	MF
1070	GO:0004140	1	1	0.995124	1	0	0.00428491	3	dephospho-CoA kinase activity	MF
1071	GO:0004141	1	1	0.99714	1	0	0.0014283	1	dethiobiotin synthase activity	MF
1072	GO:0004142	1	1	0.991049	1	0	0.00999812	7	diacylglycerol cholinephosphotransferase activity	MF
1073	GO:0004143	1	1	0.991599	1	0	0.014283	10	diacylglycerol kinase activity	MF
1074	GO:0004144	1	1	0.981618	1	0	0.0199962	14	diacylglycerol O-acyltransferase activity	MF
1075	GO:0004145	1	1	0.999514	1	0	0.0014283	1	diamine N-acetyltransferase activity	MF
1076	GO:0004146	1	1	0.997942	1	0	0.00428491	3	dihydrofolate reductase activity	MF
1077	GO:0004147	1	1	0.99649	1	0	0.00428491	3	dihydrolipoamide branched chain acyltransferase activity	MF
1078	GO:0004148	1	1	0.99173	1	0	0.00714151	5	dihydrolipoyl dehydrogenase activity	MF
1079	GO:0004149	1	1	0.995978	1	0	0.00571321	4	dihydrolipoyllysine-residue succinyltransferase activity	MF
1080	GO:0004150	1	1	0.998526	1	0	0.0014283	1	dihydroneopterin aldolase activity	MF
1081	GO:0004151	1	1	0.997468	1	0	0.0014283	1	dihydroorotase activity	MF
1082	GO:0004152	1	1	0.993176	1	0	0.00571321	4	dihydroorotate dehydrogenase activity	MF
1083	GO:0004156	1	1	0.996611	1	0	0.00285661	2	dihydropteroate synthase activity	MF
1084	GO:0004157	1	1	0.996706	1	0	0.00285661	2	dihydropyrimidinase activity	MF
1085	GO:0004159	1	1	0.994548	1	0	0.00285661	2	dihydrouracil dehydrogenase (NAD+) activity	MF
1086	GO:0004160	1	1	0.996759	1	0	0.00571321	4	dihydroxy-acid dehydratase activity	MF
1087	GO:0004161	1	1	0.968868	1	0	0.0314227	22	dimethylallyltranstransferase activity	MF
1088	GO:0004163	1	1	0.993568	1	0	0.00714151	5	diphosphomevalonate decarboxylase activity	MF
1089	GO:0004164	1	1	0.998278	1	0	0.0014283	1	diphthine synthase activity	MF
1090	GO:0004165	1	1	0.983386	1	0	0.0157113	11	dodecenoyl-CoA delta-isomerase activity	MF
1091	GO:0004167	1	1	0.994124	1	0	0.00714151	5	dopachrome isomerase activity	MF
1092	GO:0004168	1	1	0.998878	1	0	0.0014283	1	dolichol kinase activity	MF
1093	GO:0004169	1	1	0.995837	1	0	0.00571321	4	dolichyl-phosphate-mannose-protein mannosyltransferase activity	MF
1094	GO:0004170	1	1	0.997201	1	0	0.0014283	1	dUTP diphosphatase activity	MF
1095	GO:0004174	1	1	0.99749	1	0	0.00571321	4	electron-transferring-flavoprotein dehydrogenase activity	MF
1096	GO:0004175	1	1	0.309561	1	0	1.32118	925	endopeptidase activity	MF
1097	GO:0004176	1	1	0.934321	1	0	0.0742718	52	ATP-dependent peptidase activity	MF
1098	GO:0004177	1	1	0.921405	1	0	0.0757001	53	aminopeptidase activity	MF
1099	GO:0004180	1	1	0.885005	1	0	0.129976	91	carboxypeptidase activity	MF
1100	GO:0004181	1	1	0.989665	1	0	0.00856982	6	metallocarboxypeptidase activity	MF
1101	GO:0004185	1	1	0.903578	1	0	0.0956963	67	serine-type carboxypeptidase activity	MF
1102	GO:0004190	1	1	0.55676	1	0	0.712723	499	aspartic-type endopeptidase activity	MF
1103	GO:0004197	1	1	0.930442	1	0	0.0842699	59	cysteine-type endopeptidase activity	MF
1104	GO:0004198	1	1	0.994104	1	0	0.00428491	3	calcium-dependent cysteine-type endopeptidase activity	MF
1105	GO:0004222	1	1	0.858721	1	0	0.149972	105	metalloendopeptidase activity	MF
1106	GO:0004252	1	1	0.742153	1	0	0.309942	217	serine-type endopeptidase activity	MF
1107	GO:0004298	1	1	0.956251	1	0	0.061417	43	threonine-type endopeptidase activity	MF
1108	GO:0004300	1	1	0.99251	1	0	0.00856982	6	enoyl-CoA hydratase activity	MF
1109	GO:0004301	1	1	0.965873	1	0	0.0299944	21	epoxide hydrolase activity	MF
1110	GO:0004303	1	1	0.998032	1	0	0.0014283	1	estradiol 17-beta-dehydrogenase activity	MF
1111	GO:0004305	1	1	0.997571	1	0	0.0014283	1	ethanolamine kinase activity	MF
1112	GO:0004306	1	1	0.99548	1	0	0.00571321	4	ethanolamine-phosphate cytidylyltransferase activity	MF
1113	GO:0004307	1	1	0.990107	1	0	0.00999812	7	ethanolaminephosphotransferase activity	MF
1114	GO:0004309	1	1	0.996332	1	0	0.00285661	2	exopolyphosphatase activity	MF
1115	GO:0004310	1	1	0.996599	1	0	0.00428491	3	farnesyl-diphosphate farnesyltransferase activity	MF
1116	GO:0004311	1	1	0.975166	1	0	0.0271378	19	farnesyltranstransferase activity	MF
1117	GO:0004312	1	1	0.932384	1	0	0.0714151	50	fatty acid synthase activity	MF
1118	GO:0004313	1	1	0.999023	1	0	0.0014283	1	[acyl-carrier-protein] S-acetyltransferase activity	MF
1119	GO:0004314	1	1	0.995956	1	0	0.00428491	3	[acyl-carrier-protein] S-malonyltransferase activity	MF
1120	GO:0004315	1	1	0.970832	1	0	0.0242812	17	3-oxoacyl-[acyl-carrier-protein] synthase activity	MF
1121	GO:0004316	1	1	0.992138	1	0	0.0128547	9	3-oxoacyl-[acyl-carrier-protein] reductase (NADPH) activity	MF
1122	GO:0004318	1	1	0.995707	1	0	0.00428491	3	enoyl-[acyl-carrier-protein] reductase (NADH) activity	MF
1123	GO:0004320	1	1	0.996903	1	0	0.00428491	3	oleoyl-[acyl-carrier-protein] hydrolase activity	MF
1124	GO:0004321	1	1	0.981545	1	0	0.0199962	14	fatty-acyl-CoA synthase activity	MF
1125	GO:0004322	1	1	0.989007	1	0	0.014283	10	ferroxidase activity	MF
1126	GO:0004324	1	1	0.994816	1	0	0.00428491	3	ferredoxin-NADP+ reductase activity	MF
1127	GO:0004325	1	1	0.984118	1	0	0.0199962	14	ferrochelatase activity	MF
1128	GO:0004326	1	1	0.987266	1	0	0.0157113	11	tetrahydrofolylpolyglutamate synthase activity	MF
1129	GO:0004328	1	1	0.986545	1	0	0.00856982	6	formamidase activity	MF
1130	GO:0004329	1	1	0.996141	1	0	0.00428491	3	formate-tetrahydrofolate ligase activity	MF
1131	GO:0004331	1	1	0.989979	1	0	0.0171396	12	fructose-2,6-bisphosphate 2-phosphatase activity	MF
1132	GO:0004332	1	1	0.981801	1	0	0.0299944	21	fructose-bisphosphate aldolase activity	MF
1133	GO:0004333	1	1	0.993331	1	0	0.00714151	5	fumarate hydratase activity	MF
1134	GO:0004334	1	1	0.996903	1	0	0.00285661	2	fumarylacetoacetase activity	MF
1135	GO:0004335	1	1	0.99248	1	0	0.00714151	5	galactokinase activity	MF
1136	GO:0004337	1	1	0.970164	1	0	0.0342793	24	geranyltranstransferase activity	MF
1137	GO:0004338	1	1	0.992813	1	0	0.00714151	5	glucan exo-1,3-beta-glucosidase activity	MF
1138	GO:0004339	1	1	0.994662	1	0	0.00285661	2	glucan 1,4-alpha-glucosidase activity	MF
1139	GO:0004340	1	1	0.993538	1	0	0.00714151	5	glucokinase activity	MF
1140	GO:0004343	1	1	0.997754	1	0	0.00428491	3	glucosamine 6-phosphate N-acetyltransferase activity	MF
1141	GO:0004345	1	1	0.988972	1	0	0.0185679	13	glucose-6-phosphate dehydrogenase activity	MF
1142	GO:0004346	1	1	0.998975	1	0	0.0014283	1	glucose-6-phosphatase activity	MF
1143	GO:0004347	1	1	0.993515	1	0	0.00571321	4	glucose-6-phosphate isomerase activity	MF
1144	GO:0004348	1	1	0.989168	1	0	0.00999812	7	glucosylceramidase activity	MF
1145	GO:0004349	1	1	0.992522	1	0	0.00999812	7	glutamate 5-kinase activity	MF
1146	GO:0004350	1	1	0.992522	1	0	0.00999812	7	glutamate-5-semialdehyde dehydrogenase activity	MF
1147	GO:0004351	1	1	0.99518	1	0	0.00856982	6	glutamate decarboxylase activity	MF
1148	GO:0004352	1	1	0.988773	1	0	0.0114264	8	glutamate dehydrogenase (NAD+) activity	MF
1149	GO:0004353	1	1	0.988147	1	0	0.0157113	11	glutamate dehydrogenase [NAD(P)+] activity	MF
1150	GO:0004354	1	1	0.996752	1	0	0.00285661	2	glutamate dehydrogenase (NADP+) activity	MF
1151	GO:0004355	1	1	0.999216	1	0	0.00285661	2	glutamate synthase (NADPH) activity	MF
1152	GO:0004356	1	1	0.985652	1	0	0.0157113	11	glutamate-ammonia ligase activity	MF
1153	GO:0004357	1	1	0.996779	1	0	0.00285661	2	glutamate-cysteine ligase activity	MF
1154	GO:0004358	1	1	0.996322	1	0	0.00428491	3	glutamate N-acetyltransferase activity	MF
1155	GO:0004359	1	1	0.995496	1	0	0.00285661	2	glutaminase activity	MF
1156	GO:0004360	1	1	0.994571	1	0	0.00714151	5	glutamine-fructose-6-phosphate transaminase (isomerizing) activity	MF
1157	GO:0004362	1	1	0.990715	1	0	0.00856982	6	glutathione-disulfide reductase activity	MF
1158	GO:0004363	1	1	0.996813	1	0	0.00285661	2	glutathione synthase activity	MF
1160	GO:0004365	1	1	0.97786	1	0	0.0342793	24	glyceraldehyde-3-phosphate dehydrogenase (NAD+) (phosphorylating) activity	MF
1161	GO:0004366	1	1	0.975219	1	0	0.0199962	14	glycerol-3-phosphate O-acyltransferase activity	MF
1162	GO:0004367	1	1	0.988679	1	0	0.0114264	8	glycerol-3-phosphate dehydrogenase [NAD+] activity	MF
1163	GO:0004368	1	1	0.995225	1	0	0.00571321	4	glycerol-3-phosphate dehydrogenase activity	MF
1164	GO:0004370	1	1	0.995121	1	0	0.00856982	6	glycerol kinase activity	MF
1165	GO:0004371	1	1	0.999151	1	0	0.00285661	2	glycerone kinase activity	MF
1166	GO:0004372	1	1	0.986556	1	0	0.0157113	11	glycine hydroxymethyltransferase activity	MF
1167	GO:0004373	1	1	0.983131	1	0	0.0128547	9	glycogen (starch) synthase activity	MF
1168	GO:0004375	1	1	0.997145	1	0	0.0014283	1	glycine dehydrogenase (decarboxylating) activity	MF
1169	GO:0004376	1	1	0.985919	1	0	0.0171396	12	glycolipid mannosyltransferase activity	MF
1170	GO:0004377	1	1	0.988791	1	0	0.014283	10	GDP-Man:Man3GlcNAc2-PP-Dol alpha-1,2-mannosyltransferase activity	MF
1171	GO:0004378	1	1	0.997096	1	0	0.00285661	2	GDP-Man:Man1GlcNAc2-PP-Dol alpha-1,3-mannosyltransferase activity	MF
1172	GO:0004379	1	1	0.996967	1	0	0.00285661	2	glycylpeptide N-tetradecanoyltransferase activity	MF
1173	GO:0004383	1	1	0.993209	1	0	0.00571321	4	guanylate cyclase activity	MF
1174	GO:0004385	1	1	0.995134	1	0	0.00428491	3	guanylate kinase activity	MF
1175	GO:0004386	1	1	0.557329	1	0	0.458485	321	helicase activity	MF
1176	GO:0004392	1	1	0.99193	1	0	0.00856982	6	heme oxygenase (decyclizing) activity	MF
1177	GO:0004395	1	1	0.998723	1	0	0.0014283	1	hexaprenyldihydroxybenzoate methyltransferase activity	MF
1178	GO:0004396	1	1	0.97846	1	0	0.0185679	13	hexokinase activity	MF
1179	GO:0004399	1	1	0.996413	1	0	0.00428491	3	histidinol dehydrogenase activity	MF
1180	GO:0004400	1	1	0.99518	1	0	0.00285661	2	histidinol-phosphate transaminase activity	MF
1181	GO:0004401	1	1	0.998549	1	0	0.0014283	1	histidinol-phosphatase activity	MF
1182	GO:0004402	1	1	0.915146	1	0	0.0714151	50	histone acetyltransferase activity	MF
1183	GO:0004407	1	1	0.980081	1	0	0.014283	10	histone deacetylase activity	MF
1184	GO:0004410	1	1	0.998812	1	0	0.00285661	2	homocitrate synthase activity	MF
1185	GO:0004411	1	1	0.997183	1	0	0.00571321	4	homogentisate 1,2-dioxygenase activity	MF
1186	GO:0004412	1	1	0.995698	1	0	0.00285661	2	homoserine dehydrogenase activity	MF
1187	GO:0004413	1	1	0.998002	1	0	0.0014283	1	homoserine kinase activity	MF
1188	GO:0004415	1	1	0.999271	1	0	0.00285661	2	hyalurononglucosaminidase activity	MF
1189	GO:0004416	1	1	0.9886	1	0	0.0128547	9	hydroxyacylglutathione hydrolase activity	MF
1190	GO:0004417	1	1	0.997921	1	0	0.0014283	1	hydroxyethylthiazole kinase activity	MF
1191	GO:0004418	1	1	0.998891	1	0	0.00285661	2	hydroxymethylbilane synthase activity	MF
1192	GO:0004419	1	1	0.997213	1	0	0.0014283	1	hydroxymethylglutaryl-CoA lyase activity	MF
1193	GO:0004420	1	1	0.997278	1	0	0.0014283	1	hydroxymethylglutaryl-CoA reductase (NADPH) activity	MF
1194	GO:0004421	1	1	0.997509	1	0	0.0014283	1	hydroxymethylglutaryl-CoA synthase activity	MF
1195	GO:0004422	1	1	0.998464	1	0	0.0014283	1	hypoxanthine phosphoribosyltransferase activity	MF
1196	GO:0004424	1	1	0.999378	1	0	0.0014283	1	imidazoleglycerol-phosphate dehydratase activity	MF
1197	GO:0004425	1	1	0.994312	1	0	0.00571321	4	indole-3-glycerol-phosphate synthase activity	MF
1198	GO:0004427	1	1	0.973146	1	0	0.0314227	22	inorganic diphosphatase activity	MF
1199	GO:0004430	1	1	0.971188	1	0	0.032851	23	1-phosphatidylinositol 4-kinase activity	MF
1200	GO:0004435	1	1	0.981917	1	0	0.0157113	11	phosphatidylinositol phospholipase C activity	MF
1201	GO:0004436	1	1	0.997176	1	0	0.0014283	1	phosphatidylinositol diacylglycerol-lyase activity	MF
1202	GO:0004438	1	1	0.997099	1	0	0.0014283	1	phosphatidylinositol-3-phosphatase activity	MF
1203	GO:0004439	1	1	0.980695	1	0	0.0128547	9	phosphatidylinositol-4,5-bisphosphate 5-phosphatase activity	MF
1204	GO:0004441	1	1	0.998768	1	0	0.0014283	1	inositol-1,4-bisphosphate 1-phosphatase activity	MF
1205	GO:0004445	1	1	0.99342	1	0	0.00856982	6	inositol-polyphosphate 5-phosphatase activity	MF
1206	GO:0004446	1	1	0.99473	1	0	0.00285661	2	inositol-hexakisphosphate phosphatase activity	MF
1207	GO:0004448	1	1	0.97978	1	0	0.0242812	17	isocitrate dehydrogenase activity	MF
1208	GO:0004449	1	1	0.99238	1	0	0.00999812	7	isocitrate dehydrogenase (NAD+) activity	MF
1209	GO:0004450	1	1	0.987306	1	0	0.014283	10	isocitrate dehydrogenase (NADP+) activity	MF
1210	GO:0004451	1	1	0.987074	1	0	0.014283	10	isocitrate lyase activity	MF
1211	GO:0004452	1	1	0.998091	1	0	0.0014283	1	isopentenyl-diphosphate delta-isomerase activity	MF
1212	GO:0004454	1	1	0.997284	1	0	0.0014283	1	ketohexokinase activity	MF
1213	GO:0004455	1	1	0.997334	1	0	0.0014283	1	ketol-acid reductoisomerase activity	MF
1214	GO:0004457	1	1	0.986895	1	0	0.0214245	15	lactate dehydrogenase activity	MF
1215	GO:0004458	1	1	0.997907	1	0	0.00428491	3	D-lactate dehydrogenase (cytochrome) activity	MF
1216	GO:0004459	1	1	0.989405	1	0	0.0157113	11	L-lactate dehydrogenase activity	MF
1217	GO:0004460	1	1	0.999556	1	0	0.0014283	1	L-lactate dehydrogenase (cytochrome) activity	MF
1218	GO:0004462	1	1	0.983463	1	0	0.0199962	14	lactoylglutathione lyase activity	MF
1219	GO:0004463	1	1	0.996535	1	0	0.00285661	2	leukotriene-A4 hydrolase activity	MF
1220	GO:0004466	1	1	0.998902	1	0	0.00285661	2	long-chain-acyl-CoA dehydrogenase activity	MF
1221	GO:0004467	1	1	0.97373	1	0	0.0257095	18	long-chain fatty acid-CoA ligase activity	MF
1222	GO:0004468	1	1	0.998584	1	0	0.0014283	1	lysine N-acetyltransferase activity, acting on acetyl phosphate as donor	MF
1223	GO:0004470	1	1	0.978627	1	0	0.0228528	16	malic enzyme activity	MF
1224	GO:0004471	1	1	0.978627	1	0	0.0228528	16	malate dehydrogenase (decarboxylating) (NAD+) activity	MF
1225	GO:0004473	1	1	0.985046	1	0	0.0171396	12	malate dehydrogenase (decarboxylating) (NADP+) activity	MF
1226	GO:0004474	1	1	0.994091	1	0	0.00856982	6	malate synthase activity	MF
1227	GO:0004475	1	1	0.982529	1	0	0.0157113	11	mannose-1-phosphate guanylyltransferase activity	MF
1228	GO:0004476	1	1	0.995092	1	0	0.00714151	5	mannose-6-phosphate isomerase activity	MF
1229	GO:0004477	1	1	0.990457	1	0	0.0128547	9	methenyltetrahydrofolate cyclohydrolase activity	MF
1230	GO:0004478	1	1	0.990663	1	0	0.014283	10	methionine adenosyltransferase activity	MF
1231	GO:0004479	1	1	0.998497	1	0	0.0014283	1	methionyl-tRNA formyltransferase activity	MF
1232	GO:0004482	1	1	0.993113	1	0	0.0114264	8	mRNA (guanine-N7-)-methyltransferase activity	MF
1233	GO:0004484	1	1	0.997273	1	0	0.0014283	1	mRNA guanylyltransferase activity	MF
1234	GO:0004485	1	1	0.992852	1	0	0.00999812	7	methylcrotonoyl-CoA carboxylase activity	MF
1235	GO:0004487	1	1	0.999634	1	0	0.0014283	1	methylenetetrahydrofolate dehydrogenase (NAD+) activity	MF
1236	GO:0004488	1	1	0.990457	1	0	0.0128547	9	methylenetetrahydrofolate dehydrogenase (NADP+) activity	MF
1237	GO:0004489	1	1	0.994438	1	0	0.00428491	3	methylenetetrahydrofolate reductase (NAD(P)H) activity	MF
1238	GO:0004491	1	1	0.994861	1	0	0.00571321	4	methylmalonate-semialdehyde dehydrogenase (acylating) activity	MF
1239	GO:0004493	1	1	0.998642	1	0	0.0014283	1	methylmalonyl-CoA epimerase activity	MF
1240	GO:0004496	1	1	0.997234	1	0	0.0014283	1	mevalonate kinase activity	MF
1242	GO:0004499	1	1	0.958143	1	0	0.0542755	38	N,N-dimethylaniline monooxygenase activity	MF
1243	GO:0004503	1	1	0.999307	1	0	0.0014283	1	monophenol monooxygenase activity	MF
1244	GO:0004506	1	1	0.991785	1	0	0.00428491	3	squalene monooxygenase activity	MF
1245	GO:0004512	1	1	0.993972	1	0	0.00571321	4	inositol-3-phosphate synthase activity	MF
1246	GO:0004514	1	1	0.994532	1	0	0.00285661	2	nicotinate-nucleotide diphosphorylase (carboxylating) activity	MF
1247	GO:0004515	1	1	0.997572	1	0	0.0014283	1	nicotinate-nucleotide adenylyltransferase activity	MF
1248	GO:0004516	1	1	0.997252	1	0	0.0014283	1	nicotinate phosphoribosyltransferase activity	MF
1249	GO:0004517	1	1	0.997418	1	0	0.0014283	1	nitric-oxide synthase activity	MF
1250	GO:0004518	1	1	0.338606	1	0	1.05837	741	nuclease activity	MF
1252	GO:0004520	1	1	0.905624	1	0	0.102838	72	endodeoxyribonuclease activity	MF
1253	GO:0004521	1	1	0.713694	1	0	0.285661	200	endoribonuclease activity	MF
1254	GO:0004523	1	1	0.82088	1	0	0.179966	126	RNA-DNA hybrid ribonuclease activity	MF
1255	GO:0004525	1	1	0.976088	1	0	0.0157113	11	ribonuclease III activity	MF
1256	GO:0004526	1	1	0.950496	1	0	0.0357076	25	ribonuclease P activity	MF
1257	GO:0004527	1	1	0.810391	1	0	0.195678	137	exonuclease activity	MF
1258	GO:0004528	1	1	0.990638	1	0	0.00571321	4	phosphodiesterase I activity	MF
1259	GO:0004529	1	1	0.972802	1	0	0.0257095	18	exodeoxyribonuclease activity	MF
1260	GO:0004532	1	1	0.929966	1	0	0.0757001	53	exoribonuclease activity	MF
1261	GO:0004534	1	1	0.982806	1	0	0.014283	10	5'-3' exoribonuclease activity	MF
1262	GO:0004535	1	1	0.963683	1	0	0.0357076	25	poly(A)-specific ribonuclease activity	MF
1263	GO:0004536	1	1	0.885659	1	0	0.124262	87	deoxyribonuclease activity	MF
1264	GO:0004540	1	1	0.656929	1	0	0.372787	261	ribonuclease activity	MF
1265	GO:0004549	1	1	0.945304	1	0	0.0399925	28	tRNA-specific ribonuclease activity	MF
1266	GO:0004550	1	1	0.990032	1	0	0.0128547	9	nucleoside diphosphate kinase activity	MF
1267	GO:0004551	1	1	0.972459	1	0	0.0228528	16	nucleotide diphosphatase activity	MF
1268	GO:0004553	1	1	0.406846	1	0	0.924112	647	hydrolase activity, hydrolyzing O-glycosyl compounds	MF
1269	GO:0004555	1	1	0.987657	1	0	0.014283	10	alpha,alpha-trehalase activity	MF
1270	GO:0004556	1	1	0.986735	1	0	0.0128547	9	alpha-amylase activity	MF
1271	GO:0004557	1	1	0.987102	1	0	0.014283	10	alpha-galactosidase activity	MF
1272	GO:0004558	1	1	0.978474	1	0	0.0185679	13	alpha-1,4-glucosidase activity	MF
1273	GO:0004559	1	1	0.962082	1	0	0.0457057	32	alpha-mannosidase activity	MF
1274	GO:0004560	1	1	0.972589	1	0	0.0314227	22	alpha-L-fucosidase activity	MF
1275	GO:0004561	1	1	0.995821	1	0	0.00285661	2	alpha-N-acetylglucosaminidase activity	MF
1276	GO:0004563	1	1	0.994638	1	0	0.00999812	7	beta-N-acetylhexosaminidase activity	MF
1277	GO:0004564	1	1	0.964354	1	0	0.0357076	25	beta-fructofuranosidase activity	MF
1278	GO:0004565	1	1	0.928519	1	0	0.0899831	63	beta-galactosidase activity	MF
1279	GO:0004566	1	1	0.978754	1	0	0.0185679	13	beta-glucuronidase activity	MF
1280	GO:0004567	1	1	0.976609	1	0	0.0185679	13	beta-mannosidase activity	MF
1281	GO:0004568	1	1	0.936831	1	0	0.0685585	48	chitinase activity	MF
1282	GO:0004571	1	1	0.990002	1	0	0.00999812	7	mannosyl-oligosaccharide 1,2-alpha-mannosidase activity	MF
1283	GO:0004572	1	1	0.990174	1	0	0.0114264	8	mannosyl-oligosaccharide 1,3-1,6-alpha-mannosidase activity	MF
1284	GO:0004573	1	1	0.994735	1	0	0.00285661	2	mannosyl-oligosaccharide glucosidase activity	MF
1285	GO:0004575	1	1	0.964354	1	0	0.0357076	25	sucrose alpha-glucosidase activity	MF
1286	GO:0004576	1	1	0.98263	1	0	0.0157113	11	oligosaccharyl transferase activity	MF
1287	GO:0004577	1	1	0.997162	1	0	0.00285661	2	N-acetylglucosaminyldiphosphodolichol N-acetylglucosaminyltransferase activity	MF
1288	GO:0004579	1	1	0.984145	1	0	0.014283	10	dolichyl-diphosphooligosaccharide-protein glycotransferase activity	MF
1289	GO:0004581	1	1	0.998462	1	0	0.0014283	1	dolichyl-phosphate beta-glucosyltransferase activity	MF
1290	GO:0004582	1	1	0.996091	1	0	0.00428491	3	dolichyl-phosphate beta-D-mannosyltransferase activity	MF
1291	GO:0004583	1	1	0.998818	1	0	0.0014283	1	dolichyl-phosphate-glucose-glycolipid alpha-glucosyltransferase activity	MF
1292	GO:0004584	1	1	0.997391	1	0	0.0014283	1	dolichyl-phosphate-mannose-glycolipid alpha-mannosyltransferase activity	MF
1293	GO:0004585	1	1	0.998993	1	0	0.00285661	2	ornithine carbamoyltransferase activity	MF
1294	GO:0004586	1	1	0.997535	1	0	0.0014283	1	ornithine decarboxylase activity	MF
1295	GO:0004587	1	1	0.99801	1	0	0.00428491	3	ornithine-oxo-acid transaminase activity	MF
1296	GO:0004588	1	1	0.996422	1	0	0.00428491	3	orotate phosphoribosyltransferase activity	MF
1297	GO:0004590	1	1	0.997477	1	0	0.0014283	1	orotidine-5'-phosphate decarboxylase activity	MF
1298	GO:0004591	1	1	0.996117	1	0	0.00714151	5	oxoglutarate dehydrogenase (succinyl-transferring) activity	MF
1299	GO:0004592	1	1	0.997159	1	0	0.0014283	1	pantoate-beta-alanine ligase activity	MF
1300	GO:0004594	1	1	0.995443	1	0	0.00428491	3	pantothenate kinase activity	MF
1301	GO:0004595	1	1	0.996779	1	0	0.00285661	2	pantetheine-phosphate adenylyltransferase activity	MF
1302	GO:0004596	1	1	0.986054	1	0	0.014283	10	peptide alpha-N-acetyltransferase activity	MF
1303	GO:0004597	1	1	0.99896	1	0	0.00285661	2	peptide-aspartate beta-dioxygenase activity	MF
1305	GO:0004602	1	1	0.974389	1	0	0.0357076	25	glutathione peroxidase activity	MF
1306	GO:0004604	1	1	0.997741	1	0	0.00428491	3	phosphoadenylyl-sulfate reductase (thioredoxin) activity	MF
1307	GO:0004605	1	1	0.989794	1	0	0.014283	10	phosphatidate cytidylyltransferase activity	MF
1308	GO:0004607	1	1	0.994167	1	0	0.00714151	5	phosphatidylcholine-sterol O-acyltransferase activity	MF
1309	GO:0004609	1	1	0.992426	1	0	0.00714151	5	phosphatidylserine decarboxylase activity	MF
1310	GO:0004610	1	1	0.99875	1	0	0.0014283	1	phosphoacetylglucosamine mutase activity	MF
1311	GO:0004611	1	1	0.984732	1	0	0.0271378	19	phosphoenolpyruvate carboxykinase activity	MF
1312	GO:0004612	1	1	0.990716	1	0	0.0171396	12	phosphoenolpyruvate carboxykinase (ATP) activity	MF
1313	GO:0004614	1	1	0.984664	1	0	0.0171396	12	phosphoglucomutase activity	MF
1314	GO:0004615	1	1	0.993295	1	0	0.00999812	7	phosphomannomutase activity	MF
1315	GO:0004616	1	1	0.945098	1	0	0.0442774	31	phosphogluconate dehydrogenase (decarboxylating) activity	MF
1316	GO:0004617	1	1	0.989965	1	0	0.00714151	5	phosphoglycerate dehydrogenase activity	MF
1317	GO:0004618	1	1	0.992226	1	0	0.00999812	7	phosphoglycerate kinase activity	MF
1318	GO:0004619	1	1	0.988088	1	0	0.0128547	9	phosphoglycerate mutase activity	MF
1319	GO:0004620	1	1	0.847899	1	0	0.178538	125	phospholipase activity	MF
1320	GO:0004622	1	1	0.97282	1	0	0.0228528	16	lysophospholipase activity	MF
1321	GO:0004623	1	1	0.988376	1	0	0.0114264	8	phospholipase A2 activity	MF
1322	GO:0004629	1	1	0.977358	1	0	0.0185679	13	phospholipase C activity	MF
1323	GO:0004630	1	1	0.962852	1	0	0.0499906	35	phospholipase D activity	MF
1324	GO:0004632	1	1	0.99873	1	0	0.00428491	3	phosphopantothenate--cysteine ligase activity	MF
1325	GO:0004633	1	1	0.998518	1	0	0.0014283	1	phosphopantothenoylcysteine decarboxylase activity	MF
1326	GO:0004634	1	1	0.982704	1	0	0.0257095	18	phosphopyruvate hydratase activity	MF
1327	GO:0004635	1	1	0.997449	1	0	0.0014283	1	phosphoribosyl-AMP cyclohydrolase activity	MF
1328	GO:0004636	1	1	0.997449	1	0	0.0014283	1	phosphoribosyl-ATP diphosphatase activity	MF
1329	GO:0004637	1	1	0.99958	1	0	0.0014283	1	phosphoribosylamine-glycine ligase activity	MF
1330	GO:0004638	1	1	0.992973	1	0	0.00856982	6	phosphoribosylaminoimidazole carboxylase activity	MF
1331	GO:0004639	1	1	0.998489	1	0	0.0014283	1	phosphoribosylaminoimidazolesuccinocarboxamide synthase activity	MF
1332	GO:0004640	1	1	0.99747	1	0	0.00285661	2	phosphoribosylanthranilate isomerase activity	MF
1333	GO:0004641	1	1	0.998522	1	0	0.0014283	1	phosphoribosylformylglycinamidine cyclo-ligase activity	MF
1334	GO:0004642	1	1	0.995713	1	0	0.00428491	3	phosphoribosylformylglycinamidine synthase activity	MF
1335	GO:0004643	1	1	0.998116	1	0	0.00285661	2	phosphoribosylaminoimidazolecarboxamide formyltransferase activity	MF
1336	GO:0004644	1	1	0.997885	1	0	0.0014283	1	phosphoribosylglycinamide formyltransferase activity	MF
1337	GO:0004645	1	1	0.983052	1	0	0.0171396	12	phosphorylase activity	MF
1338	GO:0004647	1	1	0.98969	1	0	0.00714151	5	phosphoserine phosphatase activity	MF
1339	GO:0004648	1	1	0.997417	1	0	0.0014283	1	O-phospho-L-serine:2-oxoglutarate aminotransferase activity	MF
1340	GO:0004649	1	1	0.997384	1	0	0.0014283	1	poly(ADP-ribose) glycohydrolase activity	MF
1341	GO:0004650	1	1	0.924311	1	0	0.0742718	52	polygalacturonase activity	MF
1342	GO:0004651	1	1	0.997273	1	0	0.0014283	1	polynucleotide 5'-phosphatase activity	MF
1343	GO:0004652	1	1	0.976938	1	0	0.0157113	11	polynucleotide adenylyltransferase activity	MF
1344	GO:0004654	1	1	0.992914	1	0	0.00856982	6	polyribonucleotide nucleotidyltransferase activity	MF
1345	GO:0004655	1	1	0.996507	1	0	0.00428491	3	porphobilinogen synthase activity	MF
1346	GO:0004656	1	1	0.980217	1	0	0.0171396	12	procollagen-proline 4-dioxygenase activity	MF
1347	GO:0004657	1	1	0.98752	1	0	0.014283	10	proline dehydrogenase activity	MF
1348	GO:0004659	1	1	0.931525	1	0	0.0742718	52	prenyltransferase activity	MF
1349	GO:0004660	1	1	0.9967	1	0	0.00285661	2	protein farnesyltransferase activity	MF
1350	GO:0004661	1	1	0.990772	1	0	0.0114264	8	protein geranylgeranyltransferase activity	MF
1351	GO:0004662	1	1	0.995783	1	0	0.00428491	3	CAAX-protein geranylgeranyltransferase activity	MF
1352	GO:0004663	1	1	0.994969	1	0	0.00714151	5	Rab geranylgeranyltransferase activity	MF
1353	GO:0004664	1	1	0.990554	1	0	0.00714151	5	prephenate dehydratase activity	MF
1354	GO:0004665	1	1	0.99717	1	0	0.0014283	1	prephenate dehydrogenase (NADP+) activity	MF
1355	GO:0004668	1	1	0.996978	1	0	0.00285661	2	protein-arginine deiminase activity	MF
1356	GO:0004671	1	1	0.996709	1	0	0.00285661	2	protein C-terminal S-isoprenylcysteine carboxyl O-methyltransferase activity	MF
1358	GO:0004673	1	1	0.917737	1	0	0.079985	56	protein histidine kinase activity	MF
1360	GO:0004675	1	1	0.938684	1	0	0.0542755	38	transmembrane receptor protein serine/threonine kinase activity	MF
1361	GO:0004683	1	1	0.920751	1	0	0.0842699	59	calmodulin-dependent protein kinase activity	MF
1362	GO:0004693	1	1	0.963885	1	0	0.0285661	20	cyclin-dependent protein serine/threonine kinase activity	MF
1363	GO:0004697	1	1	0.995806	1	0	0.00428491	3	protein kinase C activity	MF
1364	GO:0004698	1	1	0.995806	1	0	0.00428491	3	calcium-dependent protein kinase C activity	MF
1365	GO:0004702	1	1	0.860443	1	0	0.131404	92	receptor signaling protein serine/threonine kinase activity	MF
1366	GO:0004706	1	1	0.997949	1	0	0.0014283	1	JUN kinase kinase kinase activity	MF
1367	GO:0004707	1	1	0.970972	1	0	0.0299944	21	MAP kinase activity	MF
1368	GO:0004708	1	1	0.987181	1	0	0.0157113	11	MAP kinase kinase activity	MF
1369	GO:0004709	1	1	0.925128	1	0	0.0628453	44	MAP kinase kinase kinase activity	MF
1370	GO:0004712	1	1	0.890334	1	0	0.107123	75	protein serine/threonine/tyrosine kinase activity	MF
1371	GO:0004713	1	1	0.894223	1	0	0.111408	78	protein tyrosine kinase activity	MF
1372	GO:0004714	1	1	0.945763	1	0	0.0485623	34	transmembrane receptor protein tyrosine kinase activity	MF
1373	GO:0004715	1	1	0.983127	1	0	0.0228528	16	non-membrane spanning protein tyrosine kinase activity	MF
1374	GO:0004719	1	1	0.989492	1	0	0.00999812	7	protein-L-isoaspartate (D-aspartate) O-methyltransferase activity	MF
1375	GO:0004720	1	1	0.998729	1	0	0.00285661	2	protein-lysine 6-oxidase activity	MF
1376	GO:0004721	1	1	0.688642	1	0	0.344221	241	phosphoprotein phosphatase activity	MF
1377	GO:0004722	1	1	0.838713	1	0	0.171396	120	protein serine/threonine phosphatase activity	MF
1378	GO:0004723	1	1	0.998459	1	0	0.00285661	2	calcium-dependent protein serine/threonine phosphatase activity	MF
1379	GO:0004725	1	1	0.945998	1	0	0.0385642	27	protein tyrosine phosphatase activity	MF
1380	GO:0004729	1	1	0.993381	1	0	0.00571321	4	oxygen-dependent protoporphyrinogen oxidase activity	MF
1381	GO:0004730	1	1	0.997684	1	0	0.0014283	1	pseudouridylate synthase activity	MF
1382	GO:0004731	1	1	0.999613	1	0	0.0014283	1	purine-nucleoside phosphorylase activity	MF
1383	GO:0004733	1	1	0.991321	1	0	0.00714151	5	pyridoxamine-phosphate oxidase activity	MF
1384	GO:0004735	1	1	0.996577	1	0	0.00285661	2	pyrroline-5-carboxylate reductase activity	MF
1385	GO:0004736	1	1	0.998655	1	0	0.00428491	3	pyruvate carboxylase activity	MF
1386	GO:0004737	1	1	0.991816	1	0	0.00856982	6	pyruvate decarboxylase activity	MF
1387	GO:0004738	1	1	0.989337	1	0	0.014283	10	pyruvate dehydrogenase activity	MF
1388	GO:0004739	1	1	0.989337	1	0	0.014283	10	pyruvate dehydrogenase (acetyl-transferring) activity	MF
1389	GO:0004740	1	1	0.997396	1	0	0.0014283	1	pyruvate dehydrogenase (acetyl-transferring) kinase activity	MF
1390	GO:0004742	1	1	0.98822	1	0	0.00714151	5	dihydrolipoyllysine-residue acetyltransferase activity	MF
1391	GO:0004743	1	1	0.969851	1	0	0.0271378	19	pyruvate kinase activity	MF
1392	GO:0004745	1	1	0.998502	1	0	0.0014283	1	retinol dehydrogenase activity	MF
1393	GO:0004746	1	1	0.996985	1	0	0.00285661	2	riboflavin synthase activity	MF
1394	GO:0004747	1	1	0.986763	1	0	0.00999812	7	ribokinase activity	MF
1395	GO:0004748	1	1	0.986956	1	0	0.00999812	7	ribonucleoside-diphosphate reductase activity, thioredoxin disulfide as acceptor	MF
1396	GO:0004749	1	1	0.988067	1	0	0.00856982	6	ribose phosphate diphosphokinase activity	MF
1397	GO:0004750	1	1	0.990324	1	0	0.0114264	8	ribulose-phosphate 3-epimerase activity	MF
1398	GO:0004751	1	1	0.992221	1	0	0.00571321	4	ribose-5-phosphate isomerase activity	MF
1399	GO:0004753	1	1	0.997147	1	0	0.0014283	1	saccharopine dehydrogenase activity	MF
1400	GO:0004758	1	1	0.993462	1	0	0.00714151	5	serine C-palmitoyltransferase activity	MF
1401	GO:0004760	1	1	0.997697	1	0	0.0014283	1	serine-pyruvate transaminase activity	MF
1403	GO:0004765	1	1	0.997554	1	0	0.0014283	1	shikimate kinase activity	MF
1404	GO:0004766	1	1	0.987146	1	0	0.0185679	13	spermidine synthase activity	MF
1405	GO:0004767	1	1	0.99959	1	0	0.0014283	1	sphingomyelin phosphodiesterase activity	MF
1406	GO:0004768	1	1	0.996954	1	0	0.00428491	3	stearoyl-CoA 9-desaturase activity	MF
1407	GO:0004774	1	1	0.991601	1	0	0.0185679	13	succinate-CoA ligase activity	MF
1408	GO:0004775	1	1	0.992923	1	0	0.014283	10	succinate-CoA ligase (ADP-forming) activity	MF
1409	GO:0004776	1	1	0.996541	1	0	0.00999812	7	succinate-CoA ligase (GDP-forming) activity	MF
1410	GO:0004777	1	1	0.997801	1	0	0.00428491	3	succinate-semialdehyde dehydrogenase (NAD+) activity	MF
1411	GO:0004779	1	1	0.99483	1	0	0.00856982	6	sulfate adenylyltransferase activity	MF
1412	GO:0004781	1	1	0.99483	1	0	0.00856982	6	sulfate adenylyltransferase (ATP) activity	MF
1413	GO:0004784	1	1	0.972848	1	0	0.0342793	24	superoxide dismutase activity	MF
1414	GO:0004788	1	1	0.995792	1	0	0.00428491	3	thiamine diphosphokinase activity	MF
1415	GO:0004789	1	1	0.994595	1	0	0.00285661	2	thiamine-phosphate diphosphorylase activity	MF
1416	GO:0004791	1	1	0.991167	1	0	0.00856982	6	thioredoxin-disulfide reductase activity	MF
1417	GO:0004792	1	1	0.989641	1	0	0.0114264	8	thiosulfate sulfurtransferase activity	MF
1418	GO:0004793	1	1	0.997446	1	0	0.00428491	3	threonine aldolase activity	MF
1419	GO:0004794	1	1	0.993516	1	0	0.00571321	4	L-threonine ammonia-lyase activity	MF
1420	GO:0004795	1	1	0.996858	1	0	0.00285661	2	threonine synthase activity	MF
1421	GO:0004797	1	1	0.9954	1	0	0.00428491	3	thymidine kinase activity	MF
1422	GO:0004798	1	1	0.998017	1	0	0.0014283	1	thymidylate kinase activity	MF
1423	GO:0004799	1	1	0.997942	1	0	0.00428491	3	thymidylate synthase activity	MF
1424	GO:0004801	1	1	0.991321	1	0	0.0114264	8	sedoheptulose-7-phosphate:D-glyceraldehyde-3-phosphate glyceronetransferase activity	MF
1425	GO:0004802	1	1	0.987552	1	0	0.0171396	12	transketolase activity	MF
1426	GO:0004803	1	1	0.987501	1	0	0.00999812	7	transposase activity	MF
1427	GO:0004805	1	1	0.981256	1	0	0.0157113	11	trehalose-phosphatase activity	MF
1428	GO:0004806	1	1	0.952058	1	0	0.0499906	35	triglyceride lipase activity	MF
1429	GO:0004807	1	1	0.991437	1	0	0.00999812	7	triose-phosphate isomerase activity	MF
1430	GO:0004808	1	1	0.998615	1	0	0.0014283	1	tRNA (5-methylaminomethyl-2-thiouridylate)-methyltransferase activity	MF
1431	GO:0004809	1	1	0.98549	1	0	0.0128547	9	tRNA (guanine-N2-)-methyltransferase activity	MF
1432	GO:0004810	1	1	0.99736	1	0	0.0014283	1	tRNA adenylyltransferase activity	MF
1433	GO:0004812	1	1	0.86946	1	0	0.122834	86	aminoacyl-tRNA ligase activity	MF
1434	GO:0004813	1	1	0.992101	1	0	0.00428491	3	alanine-tRNA ligase activity	MF
1435	GO:0004814	1	1	0.991287	1	0	0.00571321	4	arginine-tRNA ligase activity	MF
1436	GO:0004815	1	1	0.996266	1	0	0.00285661	2	aspartate-tRNA ligase activity	MF
1437	GO:0004816	1	1	0.992346	1	0	0.00856982	6	asparagine-tRNA ligase activity	MF
1438	GO:0004817	1	1	0.995979	1	0	0.00285661	2	cysteine-tRNA ligase activity	MF
1439	GO:0004818	1	1	0.993621	1	0	0.00571321	4	glutamate-tRNA ligase activity	MF
1440	GO:0004819	1	1	0.996155	1	0	0.00285661	2	glutamine-tRNA ligase activity	MF
1441	GO:0004820	1	1	0.991164	1	0	0.00999812	7	glycine-tRNA ligase activity	MF
1442	GO:0004821	1	1	0.994482	1	0	0.00285661	2	histidine-tRNA ligase activity	MF
1443	GO:0004822	1	1	0.9926	1	0	0.00856982	6	isoleucine-tRNA ligase activity	MF
1444	GO:0004823	1	1	0.994319	1	0	0.00428491	3	leucine-tRNA ligase activity	MF
1445	GO:0004824	1	1	0.991826	1	0	0.00999812	7	lysine-tRNA ligase activity	MF
[truncated: 11,572 more rows]
