# Supplementary material for: Glutathione S-transferases and UDP-glycosyltransferases Are Involved in Response to Aluminum Stress in Flax
Source: Front Plant Sci. 2016 Dec 21;7:1920. doi: 10.3389/fpls.2016.01920 (PMC5174120; doi:10.3389/fpls.2016.01920)
Supplement: Supplementary file 4 [file Table4.XLSX]

## Sheet: top 50 upreg
S4 Table. Gene Ontology analysis for the top 50 up-regulated genes in the flax cultivars sensitive to Al.
internal ID	category	over represented P-Value	over represented FDR	under represented P-Value	under represented FDR	Genes in top-50 upreg	Expected genes	Genes in genome (background)	term	ontology
2369	GO:0006855	2.34211e-05	0.156761	0.999999	1	4	0.159444	101	drug transmembrane transport	BP
4585	GO:0015893	2.7082e-05	0.156761	0.999999	1	4	0.167337	106	drug transport	BP
5671	GO:0022804	3.46562e-05	0.156761	0.999996	1	8	1.35764	860	active transmembrane transporter activity	MF
4405	GO:0015238	6.66792e-05	0.190978	0.999997	1	4	0.208382	132	drug transmembrane transporter activity	MF
12197	GO:0090484	7.03677e-05	0.190978	0.999997	1	4	0.209961	133	drug transporter activity	MF
1538	GO:0005215	0.000148112	0.289202	0.999971	1	11	3.02154	1914	transporter activity	MF
5682	GO:0022857	0.000149183	0.289202	0.999973	1	10	2.52426	1599	transmembrane transporter activity	MF
4421	GO:0015297	0.000710069	1	0.999949	1	4	0.394663	250	antiporter activity	MF
4416	GO:0015291	0.00104465	1	0.999882	1	5	0.759331	481	secondary active transmembrane transporter activity	MF
5070	GO:0016887	0.00164227	1	0.999742	1	6	1.27081	805	ATPase activity	MF
10766	GO:0055085	0.00205843	1	0.999555	1	8	2.27641	1442	transmembrane transport	BP
2680	GO:0007623	0.00215291	1	0.999875	1	3	0.216275	137	circadian rhythm	BP
9517	GO:0047634	0.00253451	1	1	1	1	0.00157865	1	agmatine N4-coumaroyltransferase activity	MF
1647	GO:0005576	0.00309104	1	0.999285	1	8	2.76264	1750	extracellular region	CC
5261	GO:0018771	0.00403726	1	0.999996	1	1	0.0031573	2	2-hydroxy-6-oxonona-2,4-dienedioate hydrolase activity	MF
5277	GO:0018962	0.00403726	1	0.999996	1	1	0.0031573	2	3-phenylpropionate metabolic process	BP
5406	GO:0019380	0.00403726	1	0.999996	1	1	0.0031573	2	3-phenylpropionate catabolic process	BP
10681	GO:0052823	0.00403726	1	0.999996	1	1	0.0031573	2	2-hydroxy-6-oxonona-2,4,7-trienedioate hydrolase activity	MF
11256	GO:0070544	0.00403954	1	0.999996	1	1	0.0031573	2	histone H3-K36 demethylation	BP
9693	GO:0048511	0.00449704	1	0.999661	1	3	0.288893	183	rhythmic process	BP
8013	GO:0042752	0.00493783	1	0.999842	1	2	0.0915617	58	regulation of circadian rhythm	BP
3445	GO:0009674	0.00688284	1	0.999985	1	1	0.00473595	3	potassium:sodium symporter activity	MF
5672	GO:0022820	0.0106377	1	0.999956	1	1	0.00789325	5	potassium ion symporter activity	MF
7820	GO:0042178	0.0113777	1	0.999943	1	1	0.0157865	10	xenobiotic catabolic process	BP
7979	GO:0042626	0.0119675	1	0.998706	1	3	0.555685	352	ATPase activity, coupled to transmembrane movement of substances	MF
9927	GO:0050505	0.0121275	1	0.999938	1	1	0.0110506	7	hydroquinone glucosyltransferase activity	MF
8675	GO:0044765	0.0123586	1	0.995867	1	10	4.46127	2826	single-organism transport	BP
5018	GO:0016820	0.0126613	1	0.998602	1	3	0.568314	360	hydrolase activity, acting on acid anhydrides, catalyzing transmembrane movement of substances	MF
4353	GO:0015137	0.0137817	1	0.99992	1	1	0.0110506	7	citrate transmembrane transporter activity	MF
12918	GO:1902578	0.0150267	1	0.994816	1	10	4.59387	2910	single-organism localization	BP
4441	GO:0015399	0.0150622	1	0.998225	1	3	0.60778	385	primary active transmembrane transporter activity	MF
4442	GO:0015405	0.0150622	1	0.998225	1	3	0.60778	385	P-P-bond-hydrolysis-driven transmembrane transporter activity	MF
5019	GO:0016822	0.015119	1	0.9999	1	1	0.0142079	9	hydrolase activity, acting on acid carbon-carbon bonds	MF
5020	GO:0016823	0.015119	1	0.9999	1	1	0.0142079	9	hydrolase activity, acting on acid carbon-carbon bonds, in ketonic substances	MF
12552	GO:1900992	0.0152402	1	0.9999	1	1	0.0126292	8	(-)-secologanin metabolic process	BP
12553	GO:1900994	0.0152402	1	0.9999	1	1	0.0126292	8	(-)-secologanin biosynthetic process	BP
4508	GO:0015746	0.0153209	1	0.999898	1	1	0.0142079	9	citrate transport	BP
2342	GO:0006810	0.0153336	1	0.994236	1	12	6.03045	3820	transport	BP
1152	GO:0004356	0.0158508	1	0.999888	1	1	0.0173652	11	glutamate-ammonia ligase activity	MF
2188	GO:0006542	0.0158508	1	0.999888	1	1	0.0173652	11	glutamine biosynthetic process	BP
8329	GO:0043492	0.0162936	1	0.998023	1	3	0.617252	391	ATPase activity, coupled to movement of substances	MF
12727	GO:1901804	0.0164288	1	0.999881	1	1	0.0157865	10	beta-glucoside metabolic process	BP
12728	GO:1901806	0.0164288	1	0.999881	1	1	0.0157865	10	beta-glucoside biosynthetic process	BP
4730	GO:0016211	0.016438	1	0.999878	1	1	0.0189438	12	ammonia ligase activity	MF
5141	GO:0017111	0.0167191	1	0.995734	1	6	2.03646	1290	nucleoside-triphosphatase activity	MF
5064	GO:0016880	0.0169464	1	0.99987	1	1	0.0205225	13	acid-ammonia (or amide) ligase activity	MF
10216	GO:0051234	0.0173851	1	0.993344	1	12	6.11727	3875	establishment of localization	BP
2361	GO:0006842	0.0177083	1	0.999861	1	1	0.0157865	10	tricarboxylic acid transport	BP
4358	GO:0015142	0.0177083	1	0.999861	1	1	0.0157865	10	tricarboxylic acid transmembrane transporter activity	MF
9428	GO:0046975	0.0185499	1	0.999852	1	1	0.0126292	8	histone methyltransferase activity (H3-K36 specific)	MF
2904	GO:0008509	0.0191751	1	0.99753	1	3	0.495696	314	anion transmembrane transporter activity	MF
2318	GO:0006768	0.0192726	1	0.999834	1	1	0.0173652	11	biotin metabolic process	BP
3138	GO:0009102	0.0192726	1	0.999834	1	1	0.0173652	11	biotin biosynthetic process	BP
3935	GO:0010340	0.0203686	1	0.999813	1	1	0.0189438	12	carboxyl-O-methyltransferase activity	MF
4831	GO:0016462	0.0209283	1	0.994382	1	6	2.13118	1350	pyrophosphatase activity	MF
5016	GO:0016818	0.0215314	1	0.994183	1	6	2.14223	1357	hydrolase activity, acting on acid anhydrides, in phosphorus-containing anhydrides	MF
4006	GO:0010452	0.0221157	1	0.999783	1	1	0.0157865	10	histone H3-K36 methylation	BP
8014	GO:0042753	0.0221914	1	0.999776	1	1	0.0205225	13	positive regulation of circadian rhythm	BP
4975	GO:0016758	0.0222808	1	0.99574	1	4	1.06085	672	transferase activity, transferring hexosyl groups	MF
5015	GO:0016817	0.0222953	1	0.993929	1	6	2.16117	1369	hydrolase activity, acting on acid anhydrides	MF
10182	GO:0051179	0.0245832	1	0.990087	1	12	6.40459	4057	localization	BP
2338	GO:0006805	0.024677	1	0.999716	1	1	0.0299944	19	xenobiotic metabolic process	BP
9416	GO:0046943	0.0289212	1	0.997636	1	2	0.217854	138	carboxylic acid transmembrane transporter activity	MF
1573	GO:0005342	0.0290057	1	0.997626	1	2	0.219432	139	organic acid transmembrane transporter activity	MF
3707	GO:0010031	0.0294065	1	0.999598	1	1	0.0268371	17	circumnutation	BP
4766	GO:0016298	0.031587	1	0.997286	1	2	0.293629	186	lipase activity	MF
10063	GO:0050879	0.0325889	1	0.999505	1	1	0.0284157	18	multicellular organismal movement	BP
4704	GO:0016138	0.035412	1	0.999408	1	1	0.0347303	22	glycoside biosynthetic process	BP
2377	GO:0006869	0.0358558	1	0.9967	1	2	0.310994	197	lipid transport	BP
2748	GO:0008168	0.0424312	1	0.992576	1	3	0.664612	421	methyltransferase activity	MF
2906	GO:0008514	0.0430753	1	0.995625	1	2	0.276264	175	organic anion transmembrane transporter activity	MF
1747	GO:0005774	0.0439963	1	0.989605	1	4	1.33238	844	vacuolar membrane	CC
4344	GO:0015112	0.0458579	1	0.998997	1	1	0.0410449	26	nitrate transmembrane transporter activity	MF
4961	GO:0016741	0.0464605	1	0.991573	1	3	0.704078	446	transferase activity, transferring one-carbon groups	MF
8839	GO:0045335	0.0465636	1	0.998959	1	1	0.0489382	31	phagocytic vesicle	CC
4868	GO:0016577	0.0471827	1	0.998945	1	1	0.0347303	22	histone demethylation	BP
11132	GO:0070076	0.0471827	1	0.998945	1	1	0.0347303	22	histone lysine demethylation	BP
8616	GO:0044437	0.0474211	1	0.988523	1	4	1.37343	870	vacuolar part	CC
3719	GO:0010044	0.0475328	1	0.998927	1	1	0.036309	23	response to aluminum ion	BP
4703	GO:0016137	0.0490324	1	0.998844	1	1	0.0489382	31	glycoside metabolic process	BP
4490	GO:0015706	0.0492815	1	0.998835	1	1	0.0457809	29	nitrate transport	BP
4673	GO:0016098	0.0493	1	0.998834	1	1	0.0457809	29	monoterpenoid metabolic process	BP
4674	GO:0016099	0.0493	1	0.998834	1	1	0.0457809	29	monoterpenoid biosynthetic process	BP
3803	GO:0010167	0.0497931	1	0.998804	1	1	0.0536741	34	response to nitrate	BP
2147	GO:0006482	0.0498239	1	0.99882	1	1	0.036309	23	protein demethylation	BP
2778	GO:0008214	0.0498239	1	0.99882	1	1	0.036309	23	protein dealkylation	BP
2350	GO:0006820	0.0504361	1	0.990547	1	3	0.759331	481	anion transport	BP
1565	GO:0005310	0.0581249	1	0.998374	1	1	0.0457809	29	dicarboxylic acid transmembrane transporter activity	MF
4974	GO:0016757	0.0592559	1	0.984585	1	4	1.43026	906	transferase activity, transferring glycosyl groups	MF
5597	GO:0020037	0.059456	1	0.988089	1	3	0.953505	604	heme binding	MF
4565	GO:0015849	0.0613315	1	0.992425	1	2	0.328359	208	organic acid transport	BP
9415	GO:0046942	0.0613315	1	0.992425	1	2	0.328359	208	carboxylic acid transport	BP
4640	GO:0016021	0.0630623	1	0.968654	1	15	9.79711	6206	integral component of membrane	CC
3793	GO:0010154	0.0643477	1	0.997982	1	1	0.0647247	41	fruit development	BP
5769	GO:0030139	0.0673115	1	0.997784	1	1	0.0726179	46	endocytic vesicle	CC
9396	GO:0046906	0.0694929	1	0.985166	1	3	1.02612	650	tetrapyrrole binding	MF
1281	GO:0004568	0.0696003	1	0.997627	1	1	0.0757752	48	chitinase activity	MF
7977	GO:0042623	0.0702839	1	0.984929	1	3	0.983499	623	ATPase activity, coupled	MF
7437	GO:0035251	0.0705568	1	0.990563	1	2	0.430972	273	UDP-glucosyltransferase activity	MF
11379	GO:0070988	0.0714532	1	0.997518	1	1	0.0536741	34	demethylation	BP
9269	GO:0046527	0.0715431	1	0.990355	1	2	0.437286	277	glucosyltransferase activity	MF
2358	GO:0006835	0.0723477	1	0.997445	1	1	0.0615674	39	dicarboxylic acid transport	BP
7937	GO:0042537	0.072867	1	0.997399	1	1	0.0710393	45	benzene-containing compound metabolic process	BP
4325	GO:0015075	0.0728916	1	0.979692	1	4	1.53287	971	ion transmembrane transporter activity	MF
5102	GO:0016998	0.0740282	1	0.997305	1	1	0.0836685	53	cell wall macromolecule catabolic process	BP
1896	GO:0006032	0.0741601	1	0.997293	1	1	0.0884044	56	chitin catabolic process	BP
9168	GO:0046348	0.0741601	1	0.997293	1	1	0.0884044	56	amino sugar catabolic process	BP
12576	GO:1901072	0.0741601	1	0.997293	1	1	0.0884044	56	glucosamine-containing compound catabolic process	BP
1894	GO:0006030	0.0750473	1	0.997225	1	1	0.0915617	58	chitin metabolic process	BP
2705	GO:0008061	0.0768826	1	0.997086	1	1	0.0915617	58	chitin binding	MF
2993	GO:0008757	0.077984	1	0.98897	1	2	0.39782	252	S-adenosylmethionine-dependent methyltransferase activity	MF
3931	GO:0010333	0.0796011	1	0.996878	1	1	0.0836685	53	terpene synthase activity	MF
1891	GO:0006026	0.0819437	1	0.996681	1	1	0.0962977	61	aminoglycan catabolic process	BP
7793	GO:0042126	0.0823191	1	0.996648	1	1	0.099455	63	nitrate metabolic process	BP
7795	GO:0042128	0.0823191	1	0.996648	1	1	0.099455	63	nitrate assimilation	BP
6215	GO:0031224	0.0833887	1	0.956678	1	15	10.1634	6438	intrinsic component of membrane	CC
12575	GO:1901071	0.08796	1	0.996161	1	1	0.107348	68	glucosamine-containing compound metabolic process	BP
5030	GO:0016838	0.0896324	1	0.99602	1	1	0.0931404	59	carbon-oxygen lyase activity, acting on phosphates	MF
6570	GO:0032259	0.0920859	1	0.985688	1	2	0.391505	248	methylation	BP
2187	GO:0006541	0.0927666	1	0.995729	1	1	0.0962977	61	glutamine metabolic process	BP
4996	GO:0016787	0.0932991	1	0.953101	1	12	8.05743	5104	hydrolase activity	MF
13530	GO:2001057	0.0954121	1	0.995466	1	1	0.115241	73	reactive nitrogen species metabolic process	BP
8946	GO:0045735	0.0960696	1	0.995398	1	1	0.123135	78	nutrient reservoir activity	MF
3122	GO:0009084	0.0963084	1	0.995379	1	1	0.113663	72	glutamine family amino acid biosynthetic process	BP
5773	GO:0030145	0.0973215	1	0.995285	1	1	0.10577	67	manganese ion binding	MF
4491	GO:0015711	0.0984035	1	0.984101	1	2	0.460966	292	organic anion transport	BP
11702	GO:0071941	0.104865	1	0.994498	1	1	0.124713	79	nitrogen cycle metabolic process	BP
8663	GO:0044712	0.10676	1	0.966103	1	4	2.01752	1278	single-organism catabolic process	BP
2751	GO:0008171	0.109625	1	0.993979	1	1	0.119977	76	O-methyltransferase activity	MF
1888	GO:0006022	0.11309	1	0.993571	1	1	0.142079	90	aminoglycan metabolic process	BP
4650	GO:0016042	0.114288	1	0.979843	1	2	0.62041	393	lipid catabolic process	BP
5183	GO:0018024	0.115802	1	0.993299	1	1	0.0868258	55	histone-lysine N-methyltransferase activity	MF
8088	GO:0042973	0.119351	1	0.992844	1	1	0.112084	71	glucan endo-1,3-beta-D-glucosidase activity	MF
8382	GO:0043604	0.119529	1	0.992811	1	1	0.126292	80	amide biosynthetic process	BP
7361	GO:0034968	0.121244	1	0.99263	1	1	0.0931404	59	histone lysine methylation	BP
1899	GO:0006040	0.122326	1	0.992452	1	1	0.143657	91	amino sugar metabolic process	BP
5690	GO:0022891	0.129149	1	0.956138	1	4	1.94016	1229	substrate-specific transmembrane transporter activity	MF
7772	GO:0042054	0.137819	1	0.990398	1	1	0.10577	67	histone methyltransferase activity	MF
11742	GO:0072329	0.14044	1	0.989968	1	1	0.165758	105	monocarboxylic acid catabolic process	BP
7741	GO:0040008	0.141268	1	0.971779	1	2	0.606202	384	regulation of growth	BP
2360	GO:0006839	0.142287	1	0.989691	1	1	0.173652	110	mitochondrial transport	BP
2343	GO:0006811	0.144758	1	0.948763	1	4	1.9891	1260	ion transport	BP
2766	GO:0008194	0.148088	1	0.969566	1	2	0.650404	412	UDP-glycosyltransferase activity	MF
9642	GO:0048316	0.148524	1	0.988746	1	1	0.16418	104	seed development	BP
3397	GO:0009607	0.15473	1	0.94388	1	4	1.95279	1237	response to biotic stimulus	BP
4757	GO:0016278	0.155282	1	0.987706	1	1	0.121556	77	lysine N-methyltransferase activity	MF
4758	GO:0016279	0.155282	1	0.987706	1	1	0.121556	77	protein-lysine N-methyltransferase activity	MF
5181	GO:0018022	0.157392	1	0.987361	1	1	0.119977	76	peptidyl-lysine methylation	BP
11655	GO:0071804	0.15803	1	0.987226	1	1	0.146815	93	cellular potassium ion transport	BP
11656	GO:0071805	0.15803	1	0.987226	1	1	0.146815	93	potassium ion transmembrane transport	BP
4863	GO:0016571	0.165001	1	0.986058	1	1	0.127871	81	histone methylation	BP
7887	GO:0042364	0.169591	1	0.985202	1	1	0.170494	108	water-soluble vitamin biosynthetic process	BP
1241	GO:0004497	0.170532	1	0.961824	1	2	0.768803	487	monooxygenase activity	MF
8604	GO:0044425	0.176856	1	0.89527	1	15	11.4957	7282	membrane part	CC
2317	GO:0006767	0.182085	1	0.982845	1	1	0.186281	118	water-soluble vitamin metabolic process	BP
5691	GO:0022892	0.184471	1	0.928526	1	4	2.21958	1406	substrate-specific transporter activity	MF
8012	GO:0042744	0.187894	1	0.98166	1	1	0.236798	150	hydrogen peroxide catabolic process	BP
4341	GO:0015103	0.188403	1	0.98159	1	1	0.183123	116	inorganic anion transmembrane transporter activity	MF
3144	GO:0009110	0.190467	1	0.981161	1	1	0.194174	123	vitamin biosynthetic process	BP
9757	GO:0048608	0.192135	1	0.953732	1	2	0.726179	460	reproductive structure development	BP
4328	GO:0015079	0.192345	1	0.980766	1	1	0.203646	129	potassium ion transmembrane transporter activity	MF
5063	GO:0016879	0.197538	1	0.979664	1	1	0.214696	136	ligase activity, forming carbon-nitrogen bonds	MF
1621	GO:0005506	0.197869	1	0.951458	1	2	0.839842	532	iron ion binding	MF
2805	GO:0008276	0.199567	1	0.979271	1	1	0.16418	104	protein methyltransferase activity	MF
2869	GO:0008422	0.202883	1	0.978506	1	1	0.209961	133	beta-glucosidase activity	MF
4639	GO:0016020	0.205048	1	0.874004	1	16	12.6639	8022	membrane	CC
2316	GO:0006766	0.205467	1	0.977929	1	1	0.214696	136	vitamin metabolic process	BP
8011	GO:0042743	0.206443	1	0.977681	1	1	0.265213	168	hydrogen peroxide metabolic process	BP
12583	GO:1901136	0.206642	1	0.977634	1	1	0.271528	172	carbohydrate derivative catabolic process	BP
884	GO:0003824	0.207166	1	0.870302	1	25	21.8012	13810	catalytic activity	MF
3105	GO:0009064	0.212692	1	0.976259	1	1	0.249427	158	glutamine family amino acid metabolic process	BP
3407	GO:0009624	0.21715	1	0.975232	1	1	0.214696	136	response to nematode	BP
2750	GO:0008170	0.219112	1	0.97478	1	1	0.194174	123	N-methyltransferase activity	MF
4939	GO:0016705	0.222427	1	0.941275	1	2	0.917196	581	oxidoreductase activity, acting on paired donors, with incorporation or reduction of molecular oxygen	MF
2144	GO:0006479	0.224115	1	0.973576	1	1	0.181545	115	protein methylation	BP
2777	GO:0008213	0.224115	1	0.973576	1	1	0.181545	115	protein alkylation	BP
4488	GO:0015698	0.229078	1	0.972274	1	1	0.252584	160	inorganic anion transport	BP
2345	GO:0006813	0.237751	1	0.970024	1	1	0.258899	164	potassium ion transport	BP
3097	GO:0009056	0.241145	1	0.885643	1	5	3.59617	2278	catabolic process	BP
1268	GO:0004553	0.257334	1	0.925401	1	2	1.02139	647	hydrolase activity, hydrolyzing O-glycosyl compounds	MF
4594	GO:0015926	0.260857	1	0.963552	1	1	0.281	178	glucosidase activity	MF
1631	GO:0005524	0.262386	1	0.846697	1	9	6.77083	4289	ATP binding	MF
5215	GO:0018205	0.263369	1	0.962853	1	1	0.225747	143	peptidyl-lysine modification	BP
1304	GO:0004601	0.263652	1	0.962684	1	1	0.353618	224	peroxidase activity	MF
4934	GO:0016684	0.26977	1	0.960828	1	1	0.361511	229	oxidoreductase activity, acting on peroxide as acceptor	MF
12315	GO:0097367	0.27055	1	0.836918	1	10	7.8822	4993	carbohydrate derivative binding	MF
11820	GO:0072593	0.274419	1	0.959391	1	1	0.352039	223	reactive oxygen species metabolic process	BP
6696	GO:0032559	0.275395	1	0.837033	1	9	6.86871	4351	adenyl ribonucleotide binding	MF
5955	GO:0030554	0.277093	1	0.835761	1	9	6.87976	4358	adenyl nucleotide binding	MF
10204	GO:0051213	0.277701	1	0.958373	1	1	0.318887	202	dioxygenase activity	MF
4659	GO:0016054	0.280133	1	0.957583	1	1	0.344146	218	organic acid catabolic process	BP
9188	GO:0046395	0.280133	1	0.957583	1	1	0.344146	218	carboxylic acid catabolic process	BP
4417	GO:0015293	0.284916	1	0.956044	1	1	0.323623	205	symporter activity	MF
5003	GO:0016798	0.288098	1	0.910055	1	2	1.10506	700	hydrolase activity, acting on glycosyl bonds	MF
8381	GO:0043603	0.304069	1	0.94949	1	1	0.375719	238	cellular amide metabolic process	BP
3526	GO:0009791	0.310742	1	0.897972	1	2	0.992971	629	post-embryonic development	BP
4641	GO:0016023	0.31328	1	0.946148	1	1	0.418342	265	cytoplasmic membrane-bounded vesicle	CC
8553	GO:0044272	0.313346	1	0.946128	1	1	0.407292	258	sulfur compound biosynthetic process	BP
1812	GO:0005886	0.315229	1	0.811514	1	8	6.3225	4005	plasma membrane	CC
4960	GO:0016740	0.319675	1	0.795368	1	11	8.89885	5637	transferase activity	MF
4943	GO:0016709	0.319691	1	0.943773	1	1	0.396241	251	oxidoreductase activity, acting on paired donors, with incorporation or reduction of molecular oxygen, NAD(P)H as one donor, and incorporation of one atom of oxygen	MF
12674	GO:1901575	0.322613	1	0.843255	1	4	3.04048	1926	organic substance catabolic process	BP
4728	GO:0016209	0.324437	1	0.94195	1	1	0.440444	279	antioxidant activity	MF
12695	GO:1901659	0.335456	1	0.937621	1	1	0.472017	299	glycosyl compound biosynthetic process	BP
9344	GO:0046777	0.337298	1	0.936946	1	1	0.35046	222	protein autophosphorylation	BP
8485	GO:0044036	0.337491	1	0.936832	1	1	0.412028	261	cell wall macromolecule metabolic process	BP
3400	GO:0009611	0.338151	1	0.936579	1	1	0.386769	245	response to wounding	BP
4685	GO:0016114	0.343308	1	0.934477	1	1	0.388348	246	terpenoid biosynthetic process	BP
2422	GO:0006952	0.345572	1	0.826978	1	4	2.79421	1770	defense response	BP
3490	GO:0009734	0.346087	1	0.933305	1	1	0.43255	274	auxin-activated signaling pathway	BP
4862	GO:0016570	0.34848	1	0.932367	1	1	0.336253	213	histone modification	BP
7540	GO:0035639	0.354678	1	0.774919	1	9	7.4828	4740	purine ribonucleoside triphosphate binding	MF
6322	GO:0031410	0.35483	1	0.929595	1	1	0.472017	299	cytoplasmic vesicle	CC
551	GO:0001883	0.361179	1	0.769584	1	9	7.53016	4770	purine nucleoside binding	MF
6690	GO:0032550	0.361179	1	0.769584	1	9	7.53016	4770	purine ribonucleoside binding	MF
8559	GO:0044282	0.36393	1	0.925624	1	1	0.481488	305	small molecule catabolic process	BP
6689	GO:0032549	0.364299	1	0.767011	1	9	7.55226	4784	ribonucleoside binding	MF
550	GO:0001882	0.364977	1	0.766451	1	9	7.55542	4786	nucleoside binding	MF
5027	GO:0016835	0.365213	1	0.925062	1	1	0.465702	295	carbon-oxygen lyase activity	MF
4861	GO:0016569	0.365221	1	0.925125	1	1	0.356775	226	covalent chromatin modification	BP
6694	GO:0032555	0.368885	1	0.763214	1	9	7.58226	4803	purine ribonucleotide binding	MF
2294	GO:0006721	0.369	1	0.923383	1	1	0.43255	274	terpenoid metabolic process	BP
137	GO:0000272	0.369066	1	0.923321	1	1	0.498854	316	polysaccharide catabolic process	BP
5130	GO:0017076	0.371173	1	0.761312	1	9	7.59489	4811	purine nucleotide binding	MF
10641	GO:0052689	0.371416	1	0.922276	1	1	0.457809	290	carboxylic ester hydrolase activity	MF
12669	GO:1901565	0.372899	1	0.921596	1	1	0.465702	295	organonitrogen compound catabolic process	BP
8297	GO:0043414	0.376986	1	0.919793	1	1	0.348882	221	macromolecule methylation	BP
2821	GO:0008299	0.380154	1	0.918259	1	1	0.43255	274	isoprenoid biosynthetic process	BP
6692	GO:0032553	0.383245	1	0.751207	1	9	7.67856	4864	ribonucleotide binding	MF
87	GO:0000160	0.387378	1	0.914809	1	1	0.478331	303	phosphorelay signal transduction system	BP
4658	GO:0016053	0.387521	1	0.851659	1	2	1.35606	859	organic acid biosynthetic process	BP
9187	GO:0046394	0.387521	1	0.851659	1	2	1.35606	859	carboxylic acid biosynthetic process	BP
10038	GO:0050832	0.390862	1	0.913123	1	1	0.486224	308	defense response to fungus	BP
8540	GO:0044248	0.392996	1	0.81344	1	3	2.36324	1497	cellular catabolic process	BP
3489	GO:0009733	0.396174	1	0.910535	1	1	0.459387	291	response to auxin	BP
3615	GO:0009908	0.398545	1	0.909378	1	1	0.427814	271	flower development	BP
144	GO:0000287	0.400326	1	0.90844	1	1	0.517797	328	magnesium ion binding	MF
1722	GO:0005743	0.401243	1	0.907976	1	1	0.525691	333	mitochondrial inner membrane	CC
12682	GO:1901607	0.404366	1	0.906401	1	1	0.519376	329	alpha-amino acid biosynthetic process	BP
12582	GO:1901135	0.406246	1	0.839104	1	2	1.50445	953	carbohydrate derivative metabolic process	BP
2293	GO:0006720	0.409315	1	0.903886	1	1	0.483067	306	isoprenoid metabolic process	BP
12384	GO:0098588	0.409517	1	0.762636	1	5	4.00977	2540	bounding membrane of organelle	CC
11633	GO:0071702	0.414401	1	0.774558	1	4	3.18256	2016	organic substance transport	BP
857	GO:0003700	0.423803	1	0.790171	1	3	2.25747	1430	transcription factor activity, sequence-specific DNA binding	MF
381	GO:0001071	0.425006	1	0.789237	1	3	2.26221	1433	nucleic acid binding transcription factor activity	MF
12693	GO:1901657	0.427303	1	0.894276	1	1	0.603045	382	glycosyl compound metabolic process	BP
12213	GO:0090567	0.428283	1	0.893802	1	1	0.473595	300	reproductive shoot system development	BP
4326	GO:0015077	0.433441	1	0.890879	1	1	0.626724	397	monovalent inorganic cation transmembrane transporter activity	MF
8642	GO:0044550	0.435314	1	0.889846	1	1	0.588837	373	secondary metabolite biosynthetic process	BP
2952	GO:0008652	0.436619	1	0.889121	1	1	0.571472	362	cellular amino acid biosynthetic process	BP
5429	GO:0019439	0.449155	1	0.881916	1	1	0.591994	375	aromatic compound catabolic process	BP
9380	GO:0046873	0.451975	1	0.880282	1	1	0.543056	344	metal ion transmembrane transporter activity	MF
12626	GO:1901361	0.4601	1	0.875392	1	1	0.618831	392	organic cyclic compound catabolic process	BP
844	GO:0003674	0.463389	1	0.710771	1	37	36.0753	22852	molecular_function	MF
12713	GO:1901698	0.464259	1	0.87285	1	1	0.644089	408	response to nitrogen compound	BP
4475	GO:0015672	0.467193	1	0.871032	1	1	0.675662	428	monovalent inorganic cation transport	BP
12402	GO:0098662	0.467729	1	0.870702	1	1	0.670927	425	inorganic cation transmembrane transport	BP
11743	GO:0072330	0.470068	1	0.86926	1	1	0.640932	406	monocarboxylic acid biosynthetic process	BP
1102	GO:0004190	0.47652	1	0.865148	1	1	0.787747	499	aspartic-type endopeptidase activity	MF
11105	GO:0070001	0.47652	1	0.865148	1	1	0.787747	499	aspartic-type peptidase activity	MF
6158	GO:0031090	0.476689	1	0.692481	1	6	5.25849	3331	organelle membrane	CC
12670	GO:1901566	0.48033	1	0.784443	1	2	1.6197	1026	organonitrogen compound biosynthetic process	BP
3405	GO:0009620	0.480351	1	0.862757	1	1	0.62041	393	response to fungus	BP
9650	GO:0048367	0.482056	1	0.861689	1	1	0.560421	355	shoot system development	BP
12400	GO:0098660	0.485814	1	0.859178	1	1	0.718286	455	inorganic ion transmembrane transport	BP
2331	GO:0006790	0.486187	1	0.858932	1	1	0.727758	461	sulfur compound metabolic process	BP
12396	GO:0098655	0.510088	1	0.84273	1	1	0.73723	467	cation transmembrane transport	BP
5206	GO:0018193	0.514908	1	0.839369	1	1	0.633039	401	peptidyl-amino acid modification	BP
6462	GO:0031966	0.516214	1	0.838401	1	1	0.719865	456	mitochondrial membrane	CC
8560	GO:0044283	0.516621	1	0.754575	1	2	1.71915	1089	small molecule biosynthetic process	BP
2250	GO:0006629	0.520905	1	0.708657	1	3	2.72159	1724	lipid metabolic process	BP
4860	GO:0016568	0.528856	1	0.829269	1	1	0.595151	377	chromatin modification	BP
5513	GO:0019748	0.531097	1	0.827512	1	1	0.813005	515	secondary metabolic process	BP
5558	GO:0019866	0.5314	1	0.827313	1	1	0.73723	467	organelle inner membrane	CC
10189	GO:0051186	0.532333	1	0.826606	1	1	0.764067	484	cofactor metabolic process	BP
8652	GO:0044699	0.53609	1	0.586148	1	21	20.4404	12948	single-organism process	BP
4657	GO:0016052	0.536126	1	0.82373	1	1	0.838263	531	carbohydrate catabolic process	BP
5705	GO:0030001	0.536203	1	0.823714	1	1	0.719865	456	metal ion transport	BP
9586	GO:0048046	0.538197	1	0.822157	1	1	0.849314	538	apoplast	CC
3711	GO:0010035	0.541426	1	0.732935	1	2	1.69705	1075	response to inorganic substance	BP
8010	GO:0042742	0.544431	1	0.817427	1	1	0.707235	448	defense response to bacterium	BP
9801	GO:0048731	0.546466	1	0.815852	1	1	0.697764	442	system development	BP
4997	GO:0016788	0.551268	1	0.680511	1	3	2.8021	1775	hydrolase activity, acting on ester bonds	MF
12680	GO:1901605	0.556407	1	0.807959	1	1	0.820898	520	alpha-amino acid metabolic process	BP
8304	GO:0043436	0.558793	1	0.673315	1	3	3.07521	1948	oxoacid metabolic process	BP
10415	GO:0051707	0.562511	1	0.71371	1	2	1.73336	1098	response to other organism	BP
1928	GO:0006082	0.562728	1	0.669525	1	3	3.09573	1961	organic acid metabolic process	BP
6479	GO:0031988	0.577147	1	0.790806	1	1	1.05454	668	membrane-bounded vesicle	CC
12668	GO:1901564	0.577262	1	0.655335	1	3	3.01207	1908	organonitrogen compound metabolic process	BP
8180	GO:0043168	0.5796	1	0.568904	1	9	8.94463	5666	anion binding	MF
2051	GO:0006325	0.581857	1	0.786889	1	1	0.727758	461	chromatin organization	BP
8205	GO:0043207	0.583241	1	0.694039	1	2	1.80282	1142	response to external biotic stimulus	BP
12584	GO:1901137	0.587108	1	0.78226	1	1	0.967713	613	carbohydrate derivative biosynthetic process	BP
11635	GO:0071705	0.588301	1	0.781282	1	1	0.776696	492	nitrogen compound transport	BP
4109	GO:0010629	0.593465	1	0.776716	1	1	0.81932	519	negative regulation of gene expression	BP
8041	GO:0042802	0.595269	1	0.775099	1	1	0.85405	541	identical protein binding	MF
5826	GO:0030246	0.596345	1	0.774116	1	1	0.923511	585	carbohydrate binding	MF
3714	GO:0010038	0.599973	1	0.770875	1	1	0.860365	545	response to metal ion	BP
8659	GO:0044707	0.601416	1	0.631036	1	3	2.88893	1830	single-multicellular organism process	BP
2434	GO:0006979	0.6015	1	0.769462	1	1	0.958241	607	response to oxidative stress	BP
5689	GO:0022890	0.601742	1	0.769252	1	1	0.926668	587	inorganic cation transmembrane transporter activity	MF
6666	GO:0032501	0.603173	1	0.629231	1	3	2.89682	1835	multicellular organismal process	BP
6474	GO:0031982	0.604359	1	0.76682	1	1	1.11295	705	vesicle	CC
4842	GO:0016491	0.605609	1	0.59931	1	4	4.39338	2783	oxidoreductase activity	MF
92	GO:0000166	0.607243	1	0.540377	1	9	9.15144	5797	nucleotide binding	MF
12607	GO:1901265	0.607243	1	0.540377	1	9	9.15144	5797	nucleoside phosphate binding	MF
3404	GO:0009617	0.614662	1	0.757333	1	1	0.863522	547	response to bacterium	BP
10782	GO:0055114	0.618888	1	0.612882	1	3	2.82736	1791	oxidation-reduction process	BP
4966	GO:0016747	0.627449	1	0.745071	1	1	0.917196	581	transferase activity, transferring acyl groups other than amino-acyl groups	MF
871	GO:0003735	0.629992	1	0.742478	1	1	1.40026	887	structural constituent of ribosome	MF
1717	GO:0005737	0.631747	1	0.552965	1	5	5.34847	3388	cytoplasm	CC
2740	GO:0008150	0.64038	1	0.521989	1	35	34.9561	22143	biological_process	BP
1646	GO:0005575	0.641375	1	0.520951	1	35	35.1187	22246	cellular_component	CC
7181	GO:0034220	0.644652	1	0.727865	1	1	1.04507	662	ion transmembrane transport	BP
2583	GO:0007275	0.644966	1	0.727567	1	1	0.967713	613	multicellular organismal development	BP
7618	GO:0036094	0.646488	1	0.498536	1	9	9.42928	5973	small molecule binding	MF
5022	GO:0016829	0.648875	1	0.72352	1	1	1.06559	675	lyase activity	MF
2100	GO:0006412	0.650267	1	0.722003	1	1	1.45394	921	translation	BP
4965	GO:0016746	0.660004	1	0.71185	1	1	1.01823	645	transferase activity, transferring acyl groups	MF
8654	GO:0044702	0.661837	1	0.612016	1	2	2.08382	1320	single organism reproductive process	BP
8662	GO:0044711	0.665378	1	0.534527	1	4	4.50863	2856	single-organism biosynthetic process	BP
2168	GO:0006520	0.668779	1	0.702362	1	1	1.08611	688	cellular amino acid metabolic process	BP
8179	GO:0043167	0.679293	1	0.440536	1	16	16.8316	10662	ion binding	MF
9401	GO:0046914	0.679742	1	0.518147	1	4	4.38549	2778	transition metal ion binding	MF
2833	GO:0008324	0.681172	1	0.688583	1	1	1.11295	705	cation transmembrane transporter activity	MF
2136	GO:0006468	0.686075	1	0.584168	1	2	1.80124	1141	protein phosphorylation	BP
1853	GO:0005976	0.688278	1	0.680446	1	1	1.20925	766	polysaccharide metabolic process	BP
2066	GO:0006355	0.693358	1	0.502311	1	4	4.185	2651	regulation of transcription, DNA-templated	BP
10413	GO:0051704	0.693804	1	0.574942	1	2	2.25431	1428	multi-organism process	BP
13089	GO:1903506	0.69498	1	0.500402	1	4	4.1929	2656	regulation of nucleic acid-templated transcription	BP
13535	GO:2001141	0.695149	1	0.500203	1	4	4.19447	2657	regulation of RNA biosynthetic process	BP
4768	GO:0016301	0.696806	1	0.52551	1	3	3.29622	2088	kinase activity	MF
12921	GO:1902582	0.697129	1	0.670127	1	1	1.1461	726	single-organism intracellular transport	BP
8661	GO:0044710	0.699991	1	0.433686	1	10	11.0206	6981	single-organism metabolic process	BP
806	GO:0003006	0.701845	1	0.56525	1	2	2.22905	1412	developmental process involved in reproduction	BP
4097	GO:0010605	0.703087	1	0.663039	1	1	1.09243	692	negative regulation of macromolecule metabolic process	BP
2344	GO:0006812	0.703103	1	0.662998	1	1	1.17767	746	cation transport	BP
8608	GO:0044429	0.7046	1	0.66117	1	1	1.28502	814	mitochondrial part	CC
10069	GO:0050896	0.713758	1	0.422864	1	9	9.69134	6139	response to stimulus	BP
10230	GO:0051252	0.715079	1	0.476378	1	4	4.31129	2731	regulation of RNA metabolic process	BP
1096	GO:0004175	0.726387	1	0.634005	1	1	1.46025	925	endopeptidase activity	MF
1359	GO:0004674	0.726608	1	0.534388	1	2	2.36008	1495	protein serine/threonine kinase activity	MF
1746	GO:0005773	0.729265	1	0.630325	1	1	1.30081	824	vacuole	CC
4772	GO:0016310	0.730731	1	0.529132	1	2	2.04593	1296	phosphorylation	BP
1532	GO:0005198	0.732665	1	0.625824	1	1	1.80124	1141	structural molecule activity	MF
7515	GO:0035556	0.734837	1	0.623037	1	1	1.36238	863	intracellular signal transduction	BP
5351	GO:0019219	0.739907	1	0.4457	1	4	4.45653	2823	regulation of nucleobase-containing compound metabolic process	BP
5646	GO:0022414	0.74155	1	0.515002	1	2	2.41849	1532	reproductive process	BP
12376	GO:0098542	0.742045	1	0.613483	1	1	1.2203	773	defense response to other organism	BP
2421	GO:0006950	0.745289	1	0.408547	1	6	6.85924	4345	response to stress	BP
8673	GO:0044763	0.747131	1	0.366352	1	14	15.4755	9803	single-organism cellular process	BP
1760	GO:0005789	0.749707	1	0.603058	1	1	1.28029	811	endoplasmic reticulum membrane	CC
1665	GO:0005618	0.750239	1	0.602284	1	1	1.49814	949	cell wall	CC
5858	GO:0030312	0.750538	1	0.601873	1	1	1.5013	951	external encapsulating structure	CC
5058	GO:0016874	0.75106	1	0.601212	1	1	1.21083	767	ligase activity	MF
10175	GO:0051171	0.756206	1	0.42492	1	4	4.57967	2901	regulation of nitrogen compound metabolic process	BP
13375	GO:2000112	0.758525	1	0.42192	1	4	4.63018	2933	regulation of cellular macromolecule biosynthetic process	BP
3601	GO:0009892	0.759778	1	0.589005	1	1	1.3087	829	negative regulation of metabolic process	BP
4059	GO:0010556	0.762425	1	0.41685	1	4	4.66018	2952	regulation of macromolecule biosynthetic process	BP
3098	GO:0009057	0.764462	1	0.5823	1	1	1.45078	919	macromolecule catabolic process	BP
6758	GO:0032787	0.772868	1	0.570061	1	1	1.55339	984	monocarboxylic acid metabolic process	BP
12385	GO:0098589	0.773903	1	0.568561	1	1	1.40026	887	membrane region	CC
5515	GO:0019752	0.774463	1	0.470067	1	2	2.93787	1861	carboxylic acid metabolic process	BP
3395	GO:0009605	0.776317	1	0.467464	1	2	2.61425	1656	response to external stimulus	BP
9397	GO:0046907	0.776862	1	0.564167	1	1	1.42868	905	intracellular transport	BP
6267	GO:0031326	0.777739	1	0.396635	1	4	4.77226	3023	regulation of cellular biosynthetic process	BP
3507	GO:0009755	0.782914	1	0.555052	1	1	1.48867	943	hormone-mediated signaling pathway	BP
3598	GO:0009889	0.783739	1	0.388576	1	4	4.82436	3056	regulation of biosynthetic process	BP
2936	GO:0008610	0.798763	1	0.530384	1	1	1.52182	964	lipid biosynthetic process	BP
1357	GO:0004672	0.801589	1	0.430567	1	2	2.70739	1715	protein kinase activity	MF
4011	GO:0010468	0.804759	1	0.359697	1	4	4.94591	3133	regulation of gene expression	BP
12925	GO:1902589	0.810138	1	0.511913	1	1	1.49656	948	single-organism organelle organization	BP
7833	GO:0042221	0.815236	1	0.368705	1	3	4.17395	2644	response to chemical	BP
1852	GO:0005975	0.820603	1	0.401324	1	2	3.25991	2065	carbohydrate metabolic process	BP
8611	GO:0044432	0.821475	1	0.492781	1	1	1.65758	1050	endoplasmic reticulum part	CC
8558	GO:0044281	0.828113	1	0.349449	1	3	4.65544	2949	small molecule metabolic process	BP
10392	GO:0051649	0.831838	1	0.474674	1	1	1.68758	1069	establishment of localization in cell	BP
3342	GO:0009506	0.837573	1	0.464371	1	1	1.73494	1099	plasmodesma	CC
11109	GO:0070011	0.838785	1	0.462143	1	1	1.94332	1231	peptidase activity, acting on L-amino acid peptides	MF
4984	GO:0016772	0.839107	1	0.332614	1	3	4.32708	2741	transferase activity, transferring phosphorus-containing groups	MF
396	GO:0001101	0.839803	1	0.460319	1	1	1.69389	1073	response to acid chemical	BP
1823	GO:0005911	0.847662	1	0.445744	1	1	1.81387	1149	cell-cell junction	CC
2784	GO:0008233	0.849381	1	0.442482	1	1	2.0112	1274	peptidase activity	MF
5197	GO:0018130	0.85091	1	0.292329	1	4	5.57579	3532	heterocycle biosynthetic process	BP
4985	GO:0016773	0.850974	1	0.351743	1	2	3.05311	1934	phosphotransferase activity, alcohol group as acceptor	MF
12628	GO:1901363	0.853993	1	0.232196	1	14	16.7432	10606	heterocyclic compound binding	MF
12271	GO:0097159	0.855669	1	0.229949	1	14	16.7716	10624	organic cyclic compound binding	MF
9836	GO:0048856	0.856319	1	0.342597	1	2	3.1131	1972	anatomical structure development	BP
11920	GO:0080090	0.858682	1	0.280383	1	4	5.44161	3447	regulation of primary metabolic process	BP
5733	GO:0030054	0.867355	1	0.407365	1	1	2.00015	1267	cell junction	CC
8543	GO:0044255	0.871296	1	0.399345	1	1	1.98279	1256	cellular lipid metabolic process	BP
3484	GO:0009725	0.872302	1	0.39729	1	1	1.88333	1193	response to hormone	BP
10842	GO:0060255	0.872624	1	0.258451	1	4	5.54896	3515	regulation of macromolecule metabolic process	BP
6264	GO:0031323	0.87818	1	0.249519	1	4	5.65946	3585	regulation of cellular metabolic process	BP
8450	GO:0043933	0.884205	1	0.372174	1	1	2.0412	1293	macromolecular complex subunit organization	BP
2529	GO:0007165	0.889068	1	0.283425	1	2	3.6451	2309	signal transduction	BP
9379	GO:0046872	0.892966	1	0.198144	1	7	9.72449	6160	metal ion binding	MF
8181	GO:0043169	0.896772	1	0.192287	1	7	9.78448	6198	cation binding	MF
12627	GO:1901362	0.899314	1	0.214454	1	4	6.1299	3883	organic cyclic compound biosynthetic process	BP
3343	GO:0009507	0.905349	1	0.251714	1	2	3.39726	2152	chloroplast	CC
3480	GO:0009719	0.912652	1	0.306779	1	1	2.26694	1436	response to endogenous stimulus	BP
2134	GO:0006464	0.914529	1	0.20429	1	3	4.40759	2792	cellular protein modification process	BP
7644	GO:0036211	0.914529	1	0.20429	1	3	4.40759	2792	protein modification process	BP
3365	GO:0009536	0.917054	1	0.227767	1	2	3.5346	2239	plastid	CC
12715	GO:1901700	0.925262	1	0.274871	1	1	2.42007	1533	response to oxygen-containing compound	BP
8677	GO:0044767	0.928472	1	0.177368	1	3	5.18429	3284	single-organism developmental process	BP
5354	GO:0019222	0.929592	1	0.160647	1	4	6.35407	4025	regulation of metabolic process	BP
8550	GO:0044267	0.934554	1	0.151339	1	4	6.54035	4143	cellular protein metabolic process	BP
2062	GO:0006351	0.935571	1	0.18757	1	2	3.97504	2518	transcription, DNA-templated	BP
2441	GO:0006996	0.93573	1	0.246725	1	1	2.39797	1519	organelle organization	BP
12368	GO:0097659	0.935755	1	0.187154	1	2	3.97662	2519	nucleic acid-templated transcription	BP
9698	GO:0048519	0.936707	1	0.244008	1	1	2.45638	1556	negative regulation of biological process	BP
2741	GO:0008152	0.937516	1	0.110312	1	21	24.9837	15826	metabolic process	BP
8552	GO:0044271	0.939902	1	0.154271	1	3	5.5458	3513	cellular nitrogen compound biosynthetic process	BP
2334	GO:0006796	0.941905	1	0.173065	1	2	3.87243	2453	phosphate-containing compound metabolic process	BP
3099	GO:0009058	0.942431	1	0.11775	1	7	11.0411	6994	biosynthetic process	BP
9697	GO:0048518	0.943591	1	0.224418	1	1	2.62056	1660	positive regulation of biological process	BP
8295	GO:0043412	0.94364	1	0.146498	1	3	4.83856	3065	macromolecule modification	BP
2333	GO:0006793	0.945372	1	0.164935	1	2	3.9561	2506	phosphorus metabolic process	BP
3709	GO:0010033	0.94553	1	0.218744	1	1	2.73107	1730	response to organic substance	BP
6749	GO:0032774	0.947548	1	0.159753	1	2	4.21973	2673	RNA biosynthetic process	BP
1718	GO:0005739	0.948108	1	0.211093	1	1	2.73422	1732	mitochondrion	CC
6667	GO:0032502	0.952062	1	0.128475	1	3	5.65788	3584	developmental process	BP
8541	GO:0044249	0.955108	1	0.0989138	1	6	10.1886	6454	cellular biosynthetic process	BP
846	GO:0003677	0.961569	1	0.124857	1	2	4.46127	2826	DNA binding	MF
7310	GO:0034645	0.961571	1	0.107217	1	3	6.42511	4070	cellular macromolecule biosynthetic process	BP
1669	GO:0005634	0.962092	1	0.0900423	1	5	8.32422	5273	nucleus	CC
12675	GO:1901576	0.964051	1	0.0818484	1	6	10.4964	6649	organic substance biosynthetic process	BP
2800	GO:0008270	0.964287	1	0.159675	1	1	2.99312	1896	zinc ion binding	MF
1625	GO:0005515	0.969016	1	0.0813142	1	4	6.58297	4170	protein binding	MF
5452	GO:0019538	0.96941	1	0.0804358	1	4	7.46386	4728	protein metabolic process	BP
3100	GO:0009059	0.97115	1	0.0846007	1	3	6.73926	4269	macromolecule biosynthetic process	BP
7314	GO:0034654	0.973769	1	0.0917645	1	2	5.02642	3184	nucleobase-containing compound biosynthetic process	BP
10014	GO:0050789	0.983312	1	0.0421858	1	6	10.7254	6794	regulation of biological process	BP
2339	GO:0006807	0.983348	1	0.042107	1	6	10.869	6885	nitrogen compound metabolic process	BP
1616	GO:0005488	0.984207	1	0.0328759	1	20	25.7241	16295	binding	MF
10018	GO:0050794	0.984982	1	0.040703	1	5	9.63766	6105	regulation of cellular process	BP
5428	GO:0019438	0.987528	1	0.0497064	1	2	5.75418	3645	aromatic compound biosynthetic process	BP
8638	GO:0044464	0.988559	1	0.025782	1	26	31.8256	20160	cell part	CC
8218	GO:0043231	0.989295	1	0.0242104	1	12	17.7061	11216	intracellular membrane-bounded organelle	CC
8214	GO:0043227	0.991043	1	0.0206409	1	12	17.9966	11400	membrane-bounded organelle	CC
11101	GO:0065007	0.991806	1	0.0226045	1	6	11.6015	7349	biological regulation	BP
4664	GO:0016070	0.99359	1	0.0283605	1	2	6.08728	3856	RNA metabolic process	BP
3674	GO:0009987	0.993727	1	0.0143976	1	20	27.1117	17174	cellular process	BP
8623	GO:0044446	0.99471	1	0.015342	1	6	12.1903	7722	intracellular organelle part	CC
9241	GO:0046483	0.994956	1	0.017006	1	4	9.50506	6021	heterocycle metabolic process	BP
8601	GO:0044422	0.995138	1	0.014234	1	6	12.2756	7776	organelle part	CC
8603	GO:0044424	0.995536	1	0.0106009	1	20	27.3217	17307	intracellular part	CC
8621	GO:0044444	0.996503	1	0.00918283	1	10	17.7693	11256	cytoplasmic part	CC
8216	GO:0043229	0.996764	1	0.0082489	1	12	19.2832	12215	intracellular organelle	CC
8213	GO:0043226	0.997371	1	0.00683147	1	12	19.5532	12386	organelle	CC
12625	GO:1901360	0.997474	1	0.00923652	1	4	10.2312	6481	organic cyclic compound metabolic process	BP
11634	GO:0071704	0.998116	1	0.00492575	1	14	22.48	14240	organic substance metabolic process	BP
4651	GO:0016043	0.99831	1	0.0133498	1	1	5.82206	3688	cellular component organization	BP
11667	GO:0071840	0.998758	1	0.0102562	1	1	6.09991	3864	cellular component organization or biogenesis	BP
8546	GO:0044260	0.998789	1	0.00388356	1	7	14.6499	9280	cellular macromolecule metabolic process	BP
845	GO:0003676	0.99893	1	0.00601895	1	2	8.14426	5159	nucleic acid binding	MF
12127	GO:0090304	0.998963	1	0.00585258	1	2	7.80801	4946	nucleic acid metabolic process	BP
8534	GO:0044238	0.999072	1	0.00264446	1	12	20.8966	13237	primary metabolic process	BP
7308	GO:0034641	0.999095	1	0.00421677	1	3	9.71659	6155	cellular nitrogen compound metabolic process	BP
8533	GO:0044237	0.999113	1	0.00253961	1	12	21.1839	13419	cellular metabolic process	BP
2297	GO:0006725	0.999195	1	0.00379889	1	3	9.82079	6221	cellular aromatic compound metabolic process	BP
1962	GO:0006139	0.999619	1	0.00240984	1	2	8.78203	5563	nucleobase-containing compound metabolic process	BP
8182	GO:0043170	0.999633	1	0.00130774	1	7	15.7707	9990	macromolecule metabolic process	BP
11372	GO:0070972	1	1	0.932812	1	0	0.0978763	62	protein localization to endoplasmic reticulum	BP
10279	GO:0051340	1	1	0.97408	1	0	0.0268371	17	regulation of ligase activity	BP
10313	GO:0051438	1	1	0.97408	1	0	0.0268371	17	regulation of ubiquitin-protein transferase activity	BP
3389	GO:0009585	1	1	0.892303	1	0	0.099455	63	red, far-red light phototransduction	BP
5284	GO:0019001	1	1	0.468486	1	0	0.824056	522	guanyl nucleotide binding	MF
8598	GO:0044419	1	1	0.629333	1	0	0.465702	295	interspecies interaction between organisms	BP
2850	GO:0008375	1	1	0.909433	1	0	0.0694606	44	acetylglucosaminyltransferase activity	MF
4324	GO:0015074	1	1	0.596741	1	0	0.661455	419	DNA integration	BP
7306	GO:0034637	1	1	0.555456	1	0	0.599887	380	cellular carbohydrate biosynthetic process	BP
2783	GO:0008219	1	1	0.461961	1	0	0.719865	456	cell death	BP
4752	GO:0016265	1	1	0.461961	1	0	0.719865	456	death	BP
7058	GO:0033692	1	1	0.602526	1	0	0.519376	329	cellular polysaccharide biosynthetic process	BP
6807	GO:0032940	1	1	0.778638	1	0	0.251005	159	secretion by cell	BP
1640	GO:0005543	1	1	0.741668	1	0	0.265213	168	phospholipid binding	MF
2428	GO:0006970	1	1	0.280299	1	0	1.18083	748	response to osmotic stress	BP
6463	GO:0031967	1	1	0.34745	1	0	0.904567	573	organelle envelope	CC
6469	GO:0031975	1	1	0.34745	1	0	0.904567	573	envelope	CC
3552	GO:0009825	1	1	0.915711	1	0	0.0820898	52	multidimensional cell growth	BP
6620	GO:0032403	1	1	0.624543	1	0	0.443601	281	protein complex binding	MF
5653	GO:0022607	1	1	0.237226	1	0	1.50288	952	cellular component assembly	BP
1764	GO:0005794	1	1	0.152606	1	0	1.72073	1090	Golgi apparatus	CC
1915	GO:0006066	1	1	0.592204	1	0	0.53832	341	alcohol metabolic process	BP
5943	GO:0030529	1	1	0.124334	1	0	2.38534	1511	ribonucleoprotein complex	CC
8300	GO:0043424	1	1	0.911931	1	0	0.0931404	59	protein histidine kinase binding	MF
3578	GO:0009862	1	1	0.919999	1	0	0.0741966	47	systemic acquired resistance, salicylic acid mediated signaling pathway	BP
6269	GO:0031328	1	1	0.420318	1	0	0.831949	527	positive regulation of cellular biosynthetic process	BP
6313	GO:0031399	1	1	0.594088	1	0	0.484646	307	regulation of protein modification process	BP
6858	GO:0033036	1	1	0.107751	1	0	2.13591	1353	macromolecule localization	BP
11590	GO:0071555	1	1	0.32803	1	0	1.18715	752	cell wall organization	BP
4319	GO:0015031	1	1	0.142054	1	0	1.87228	1186	protein transport	BP
1478	GO:0004871	1	1	0.449509	1	0	0.711971	451	signal transducer activity	MF
2853	GO:0008380	1	1	0.517419	1	0	0.576207	365	RNA splicing	BP
9865	GO:0050136	1	1	0.913631	1	0	0.118399	75	NADH dehydrogenase (quinone) activity	MF
10386	GO:0051641	1	1	0.420023	1	0	0.842999	534	cellular localization	BP
3411	GO:0009628	1	1	0.0172387	1	0	3.62932	2299	response to abiotic stimulus	BP
8614	GO:0044435	1	1	0.065072	1	0	2.4106	1527	plastid part	CC
9331	GO:0046700	1	1	0.61829	1	0	0.457809	290	heterocycle catabolic process	BP
1	GO:0000001	1	1	0.997279	1	0	0.00473595	3	mitochondrion inheritance	BP
2	GO:0000002	1	1	0.982841	1	0	0.0157865	10	mitochondrial genome maintenance	BP
3	GO:0000003	1	1	0.919883	1	0	0.0852471	54	reproduction	BP
4	GO:0000009	1	1	0.998431	1	0	0.00157865	1	alpha-1,6-mannosyltransferase activity	MF
5	GO:0000011	1	1	0.997453	1	0	0.00473595	3	vacuole inheritance	BP
6	GO:0000012	1	1	0.995384	1	0	0.0031573	2	single strand break repair	BP
7	GO:0000014	1	1	0.989694	1	0	0.00789325	5	single-stranded DNA endodeoxyribonuclease activity	MF
8	GO:0000015	1	1	0.980898	1	0	0.0284157	18	phosphopyruvate hydratase complex	CC
9	GO:0000018	1	1	0.953495	1	0	0.0378876	24	regulation of DNA recombination	BP
10	GO:0000019	1	1	0.996849	1	0	0.00157865	1	regulation of mitotic recombination	BP
11	GO:0000022	1	1	0.995048	1	0	0.0063146	4	mitotic spindle elongation	BP
12	GO:0000023	1	1	0.980262	1	0	0.0205225	13	maltose metabolic process	BP
13	GO:0000024	1	1	0.994524	1	0	0.00789325	5	maltose biosynthetic process	BP
14	GO:0000025	1	1	0.996203	1	0	0.0031573	2	maltose catabolic process	BP
15	GO:0000026	1	1	0.987612	1	0	0.0157865	10	alpha-1,2-mannosyltransferase activity	MF
16	GO:0000027	1	1	0.9395	1	0	0.101034	64	ribosomal large subunit assembly	BP
17	GO:0000028	1	1	0.957806	1	0	0.0710393	45	ribosomal small subunit assembly	BP
18	GO:0000030	1	1	0.948494	1	0	0.0536741	34	mannosyltransferase activity	MF
19	GO:0000032	1	1	0.996402	1	0	0.00473595	3	cell wall mannoprotein biosynthetic process	BP
20	GO:0000033	1	1	0.998094	1	0	0.0031573	2	alpha-1,3-mannosyltransferase activity	MF
21	GO:0000035	1	1	0.996985	1	0	0.00157865	1	acyl binding	MF
22	GO:0000036	1	1	0.996841	1	0	0.00789325	5	ACP phosphopantetheine attachment site binding involved in fatty acid biosynthetic process	MF
23	GO:0000038	1	1	0.963955	1	0	0.0426236	27	very long-chain fatty acid metabolic process	BP
24	GO:0000041	1	1	0.779066	1	0	0.235219	149	transition metal ion transport	BP
25	GO:0000042	1	1	0.992063	1	0	0.0063146	4	protein targeting to Golgi	BP
26	GO:0000045	1	1	0.95558	1	0	0.0505168	32	autophagosome assembly	BP
27	GO:0000049	1	1	0.891741	1	0	0.10577	67	tRNA binding	MF
28	GO:0000050	1	1	0.988527	1	0	0.0110506	7	urea cycle	BP
29	GO:0000053	1	1	0.998558	1	0	0.0031573	2	argininosuccinate metabolic process	BP
30	GO:0000054	1	1	0.986498	1	0	0.0157865	10	ribosomal subunit export from nucleus	BP
31	GO:0000055	1	1	0.990284	1	0	0.0063146	4	ribosomal large subunit export from nucleus	BP
32	GO:0000056	1	1	0.99591	1	0	0.00473595	3	ribosomal small subunit export from nucleus	BP
33	GO:0000059	1	1	0.981828	1	0	0.0142079	9	protein import into nucleus, docking	BP
34	GO:0000060	1	1	0.97763	1	0	0.0205225	13	protein import into nucleus, translocation	BP
35	GO:0000062	1	1	0.948902	1	0	0.063146	40	fatty-acyl-CoA binding	MF
36	GO:0000064	1	1	0.995441	1	0	0.00473595	3	L-ornithine transmembrane transporter activity	MF
37	GO:0000066	1	1	0.999492	1	0	0.00157865	1	mitochondrial ornithine transport	BP
38	GO:0000070	1	1	0.984299	1	0	0.0110506	7	mitotic sister chromatid segregation	BP
39	GO:0000075	1	1	0.909178	1	0	0.0694606	44	cell cycle checkpoint	BP
40	GO:0000076	1	1	0.984214	1	0	0.0110506	7	DNA replication checkpoint	BP
41	GO:0000077	1	1	0.956908	1	0	0.031573	20	DNA damage checkpoint	BP
42	GO:0000079	1	1	0.950552	1	0	0.0426236	27	regulation of cyclin-dependent protein serine/threonine kinase activity	BP
43	GO:0000082	1	1	0.954664	1	0	0.0473595	30	G1/S transition of mitotic cell cycle	BP
44	GO:0000083	1	1	0.996193	1	0	0.0031573	2	regulation of transcription involved in G1/S transition of mitotic cell cycle	BP
45	GO:0000086	1	1	0.98714	1	0	0.0110506	7	G2/M transition of mitotic cell cycle	BP
46	GO:0000095	1	1	0.996824	1	0	0.00157865	1	S-adenosyl-L-methionine transmembrane transporter activity	MF
47	GO:0000096	1	1	0.857551	1	0	0.165758	105	sulfur amino acid metabolic process	BP
48	GO:0000097	1	1	0.88324	1	0	0.127871	81	sulfur amino acid biosynthetic process	BP
49	GO:0000098	1	1	0.986838	1	0	0.0142079	9	sulfur amino acid catabolic process	BP
50	GO:0000099	1	1	0.997389	1	0	0.00157865	1	sulfur amino acid transmembrane transporter activity	MF
51	GO:0000101	1	1	0.996896	1	0	0.0031573	2	sulfur amino acid transport	BP
52	GO:0000103	1	1	0.927016	1	0	0.0836685	53	sulfate assimilation	BP
53	GO:0000104	1	1	0.986098	1	0	0.0173652	11	succinate dehydrogenase activity	MF
54	GO:0000105	1	1	0.970061	1	0	0.0252584	16	histidine biosynthetic process	BP
55	GO:0000107	1	1	0.994499	1	0	0.0031573	2	imidazoleglycerol-phosphate synthase activity	MF
56	GO:0000109	1	1	0.98642	1	0	0.0110506	7	nucleotide-excision repair complex	CC
57	GO:0000110	1	1	0.99889	1	0	0.00157865	1	nucleotide-excision repair factor 1 complex	CC
58	GO:0000111	1	1	0.996137	1	0	0.0031573	2	nucleotide-excision repair factor 2 complex	CC
59	GO:0000118	1	1	0.980474	1	0	0.0157865	10	histone deacetylase complex	CC
60	GO:0000120	1	1	0.982499	1	0	0.0094719	6	RNA polymerase I transcription factor complex	CC
61	GO:0000121	1	1	0.997784	1	0	0.00157865	1	glycerol-1-phosphatase activity	MF
62	GO:0000122	1	1	0.886503	1	0	0.126292	80	negative regulation of transcription from RNA polymerase II promoter	BP
63	GO:0000123	1	1	0.920906	1	0	0.067882	43	histone acetyltransferase complex	CC
64	GO:0000124	1	1	0.991794	1	0	0.0063146	4	SAGA complex	CC
65	GO:0000125	1	1	0.996119	1	0	0.0031573	2	PCAF complex	CC
66	GO:0000126	1	1	0.990848	1	0	0.00473595	3	transcription factor TFIIIB complex	CC
67	GO:0000127	1	1	0.994809	1	0	0.00473595	3	transcription factor TFIIIC complex	CC
68	GO:0000131	1	1	0.995553	1	0	0.00473595	3	incipient cellular bud site	CC
69	GO:0000132	1	1	0.992792	1	0	0.0063146	4	establishment of mitotic spindle orientation	BP
70	GO:0000138	1	1	0.995529	1	0	0.0031573	2	Golgi trans cisterna	CC
71	GO:0000139	1	1	0.271685	1	0	1.1682	740	Golgi membrane	CC
72	GO:0000140	1	1	0.997924	1	0	0.00157865	1	acylglycerone-phosphate reductase activity	MF
73	GO:0000142	1	1	0.99808	1	0	0.0031573	2	cellular bud neck contractile ring	CC
74	GO:0000145	1	1	0.940914	1	0	0.0473595	30	exocyst	CC
75	GO:0000146	1	1	0.996893	1	0	0.0063146	4	microfilament motor activity	MF
76	GO:0000147	1	1	0.991134	1	0	0.00789325	5	actin cortical patch assembly	BP
77	GO:0000148	1	1	0.927793	1	0	0.0773539	49	1,3-beta-D-glucan synthase complex	CC
78	GO:0000149	1	1	0.915073	1	0	0.0868258	55	SNARE binding	MF
79	GO:0000150	1	1	0.980236	1	0	0.0157865	10	recombinase activity	MF
80	GO:0000151	1	1	0.661222	1	0	0.342567	217	ubiquitin ligase complex	CC
81	GO:0000152	1	1	0.880848	1	0	0.102612	65	nuclear ubiquitin ligase complex	CC
82	GO:0000153	1	1	0.991571	1	0	0.0094719	6	cytoplasmic ubiquitin ligase complex	CC
83	GO:0000154	1	1	0.931165	1	0	0.0663033	42	rRNA modification	BP
84	GO:0000155	1	1	0.91028	1	0	0.0868258	55	phosphorelay sensor kinase activity	MF
85	GO:0000156	1	1	0.972715	1	0	0.0236798	15	phosphorelay response regulator activity	MF
86	GO:0000159	1	1	0.960986	1	0	0.0473595	30	protein phosphatase type 2A complex	CC
88	GO:0000161	1	1	0.999506	1	0	0.00157865	1	MAPK cascade involved in osmosensory signaling pathway	BP
89	GO:0000162	1	1	0.944418	1	0	0.0552528	35	tryptophan biosynthetic process	BP
90	GO:0000164	1	1	0.991259	1	0	0.0110506	7	protein phosphatase type 1 complex	CC
91	GO:0000165	1	1	0.898172	1	0	0.102612	65	MAPK cascade	BP
93	GO:0000169	1	1	0.996622	1	0	0.0031573	2	activation of MAPK activity involved in osmosensory signaling pathway	BP
94	GO:0000171	1	1	0.99694	1	0	0.00157865	1	ribonuclease MRP activity	MF
95	GO:0000172	1	1	0.99432	1	0	0.0031573	2	ribonuclease MRP complex	CC
96	GO:0000175	1	1	0.94077	1	0	0.067882	43	3'-5'-exoribonuclease activity	MF
97	GO:0000176	1	1	0.976839	1	0	0.0189438	12	nuclear exosome (RNase complex)	CC
98	GO:0000177	1	1	0.980175	1	0	0.0157865	10	cytoplasmic exosome (RNase complex)	CC
99	GO:0000178	1	1	0.974613	1	0	0.0205225	13	exosome (RNase complex)	CC
100	GO:0000179	1	1	0.9944	1	0	0.00789325	5	rRNA (adenine-N6,N6-)-dimethyltransferase activity	MF
101	GO:0000182	1	1	0.994595	1	0	0.00473595	3	rDNA binding	MF
102	GO:0000183	1	1	0.987864	1	0	0.00789325	5	chromatin silencing at rDNA	BP
103	GO:0000184	1	1	0.924984	1	0	0.0852471	54	nuclear-transcribed mRNA catabolic process, nonsense-mediated decay	BP
104	GO:0000185	1	1	0.997435	1	0	0.00157865	1	activation of MAPKKK activity	BP
105	GO:0000186	1	1	0.932268	1	0	0.0694606	44	activation of MAPKK activity	BP
106	GO:0000187	1	1	0.973893	1	0	0.036309	23	activation of MAPK activity	BP
107	GO:0000188	1	1	0.987331	1	0	0.0126292	8	inactivation of MAPK activity	BP
108	GO:0000209	1	1	0.857912	1	0	0.134185	85	protein polyubiquitination	BP
109	GO:0000210	1	1	0.990671	1	0	0.0094719	6	NAD+ diphosphatase activity	MF
110	GO:0000212	1	1	0.982362	1	0	0.0173652	11	meiotic spindle organization	BP
111	GO:0000213	1	1	0.993972	1	0	0.00473595	3	tRNA-intron endonuclease activity	MF
112	GO:0000214	1	1	0.997383	1	0	0.00157865	1	tRNA-intron endonuclease complex	CC
113	GO:0000215	1	1	0.998977	1	0	0.00157865	1	tRNA 2'-phosphotransferase activity	MF
114	GO:0000217	1	1	0.958252	1	0	0.0347303	22	DNA secondary structure binding	MF
115	GO:0000220	1	1	0.989649	1	0	0.0142079	9	vacuolar proton-transporting V-type ATPase, V0 domain	CC
116	GO:0000221	1	1	0.99513	1	0	0.0063146	4	vacuolar proton-transporting V-type ATPase, V1 domain	CC
117	GO:0000224	1	1	0.987725	1	0	0.0126292	8	peptide-N4-(N-acetyl-beta-glucosaminyl)asparagine amidase activity	MF
118	GO:0000225	1	1	0.998414	1	0	0.00157865	1	N-acetylglucosaminylphosphatidylinositol deacetylase activity	MF
119	GO:0000226	1	1	0.797444	1	0	0.230483	146	microtubule cytoskeleton organization	BP
120	GO:0000228	1	1	0.956637	1	0	0.0394663	25	nuclear chromosome	CC
121	GO:0000229	1	1	0.980682	1	0	0.0126292	8	cytoplasmic chromosome	CC
122	GO:0000234	1	1	0.996129	1	0	0.00473595	3	phosphoethanolamine N-methyltransferase activity	MF
123	GO:0000242	1	1	0.999505	1	0	0.00157865	1	pericentriolar material	CC
124	GO:0000243	1	1	0.976928	1	0	0.0189438	12	commitment complex	CC
125	GO:0000244	1	1	0.982158	1	0	0.0142079	9	spliceosomal tri-snRNP complex assembly	BP
126	GO:0000245	1	1	0.956579	1	0	0.0284157	18	spliceosomal complex assembly	BP
127	GO:0000247	1	1	0.997178	1	0	0.0031573	2	C-8 sterol isomerase activity	MF
128	GO:0000249	1	1	0.997221	1	0	0.00157865	1	C-22 sterol desaturase activity	MF
129	GO:0000254	1	1	0.991204	1	0	0.0126292	8	C-4 methylsterol oxidase activity	MF
130	GO:0000255	1	1	0.990323	1	0	0.0094719	6	allantoin metabolic process	BP
131	GO:0000256	1	1	0.991931	1	0	0.00789325	5	allantoin catabolic process	BP
132	GO:0000257	1	1	0.988873	1	0	0.0110506	7	nitrilase activity	MF
133	GO:0000266	1	1	0.982553	1	0	0.0110506	7	mitochondrial fission	BP
134	GO:0000268	1	1	0.996944	1	0	0.00157865	1	peroxisome targeting sequence binding	MF
135	GO:0000270	1	1	0.989457	1	0	0.0173652	11	peptidoglycan metabolic process	BP
136	GO:0000271	1	1	0.561958	1	0	0.576207	365	polysaccharide biosynthetic process	BP
138	GO:0000275	1	1	0.993503	1	0	0.0110506	7	mitochondrial proton-transporting ATP synthase complex, catalytic core F(1)	CC
139	GO:0000276	1	1	0.986475	1	0	0.0173652	11	mitochondrial proton-transporting ATP synthase complex, coupling factor F(o)	CC
140	GO:0000278	1	1	0.941513	1	0	0.0505168	32	mitotic cell cycle	BP
141	GO:0000280	1	1	0.681168	1	0	0.342567	217	nuclear division	BP
142	GO:0000281	1	1	0.95167	1	0	0.036309	23	mitotic cytokinesis	BP
143	GO:0000285	1	1	0.987226	1	0	0.0173652	11	1-phosphatidylinositol-3-phosphate 5-kinase activity	MF
145	GO:0000288	1	1	0.978319	1	0	0.0331517	21	nuclear-transcribed mRNA catabolic process, deadenylation-dependent decay	BP
146	GO:0000289	1	1	0.982216	1	0	0.0173652	11	nuclear-transcribed mRNA poly(A) tail shortening	BP
147	GO:0000290	1	1	0.984479	1	0	0.0110506	7	deadenylation-dependent decapping of nuclear-transcribed mRNA	BP
148	GO:0000291	1	1	0.956955	1	0	0.0410449	26	nuclear-transcribed mRNA catabolic process, exonucleolytic	BP
149	GO:0000293	1	1	0.996021	1	0	0.00473595	3	ferric-chelate reductase activity	MF
150	GO:0000295	1	1	0.975664	1	0	0.0284157	18	adenine nucleotide transmembrane transporter activity	MF
151	GO:0000301	1	1	0.98277	1	0	0.0110506	7	retrograde transport, vesicle recycling within Golgi	BP
152	GO:0000302	1	1	0.693047	1	0	0.353618	224	response to reactive oxygen species	BP
153	GO:0000303	1	1	0.995946	1	0	0.00473595	3	response to superoxide	BP
154	GO:0000304	1	1	0.992666	1	0	0.00473595	3	response to singlet oxygen	BP
155	GO:0000305	1	1	0.995946	1	0	0.00473595	3	response to oxygen radical	BP
156	GO:0000306	1	1	0.995708	1	0	0.00789325	5	extrinsic component of vacuolar membrane	CC
157	GO:0000307	1	1	0.979336	1	0	0.0173652	11	cyclin-dependent protein kinase holoenzyme complex	CC
158	GO:0000309	1	1	0.997312	1	0	0.00157865	1	nicotinamide-nucleotide adenylyltransferase activity	MF
159	GO:0000311	1	1	0.996412	1	0	0.0031573	2	plastid large ribosomal subunit	CC
160	GO:0000312	1	1	0.998592	1	0	0.00157865	1	plastid small ribosomal subunit	CC
161	GO:0000313	1	1	0.998458	1	0	0.00157865	1	organellar ribosome	CC
162	GO:0000314	1	1	0.984449	1	0	0.0173652	11	organellar small ribosomal subunit	CC
163	GO:0000315	1	1	0.975924	1	0	0.0284157	18	organellar large ribosomal subunit	CC
164	GO:0000322	1	1	0.929712	1	0	0.0789325	50	storage vacuole	CC
165	GO:0000323	1	1	0.849892	1	0	0.183123	116	lytic vacuole	CC
166	GO:0000324	1	1	0.972491	1	0	0.031573	20	fungal-type vacuole	CC
167	GO:0000325	1	1	0.860518	1	0	0.157865	100	plant-type vacuole	CC
168	GO:0000326	1	1	0.956039	1	0	0.0473595	30	protein storage vacuole	CC
169	GO:0000329	1	1	0.961443	1	0	0.0442022	28	fungal-type vacuole membrane	CC
170	GO:0000333	1	1	0.993062	1	0	0.00473595	3	telomerase catalytic core complex	CC
171	GO:0000338	1	1	0.969547	1	0	0.0268371	17	protein deneddylation	BP
172	GO:0000339	1	1	0.986066	1	0	0.0142079	9	RNA cap binding	MF
173	GO:0000340	1	1	0.995919	1	0	0.0031573	2	RNA 7-methylguanosine cap binding	MF
174	GO:0000347	1	1	0.967435	1	0	0.0189438	12	THO complex	CC
175	GO:0000349	1	1	0.994568	1	0	0.00473595	3	generation of catalytic spliceosome for first transesterification step	BP
176	GO:0000350	1	1	0.991252	1	0	0.00473595	3	generation of catalytic spliceosome for second transesterification step	BP
177	GO:0000354	1	1	0.997997	1	0	0.00157865	1	cis assembly of pre-catalytic spliceosome	BP
178	GO:0000372	1	1	0.998924	1	0	0.00157865	1	Group I intron splicing	BP
179	GO:0000373	1	1	0.969335	1	0	0.0236798	15	Group II intron splicing	BP
180	GO:0000375	1	1	0.726781	1	0	0.284157	180	RNA splicing, via transesterification reactions	BP
181	GO:0000376	1	1	0.998924	1	0	0.00157865	1	RNA splicing, via transesterification reactions with guanosine as nucleophile	BP
182	GO:0000377	1	1	0.732759	1	0	0.276264	175	RNA splicing, via transesterification reactions with bulged adenosine as nucleophile	BP
183	GO:0000379	1	1	0.997383	1	0	0.00157865	1	tRNA-type intron splice site recognition and cleavage	BP
184	GO:0000380	1	1	0.994968	1	0	0.0126292	8	alternative mRNA splicing, via spliceosome	BP
185	GO:0000381	1	1	0.972325	1	0	0.031573	20	regulation of alternative mRNA splicing, via spliceosome	BP
186	GO:0000386	1	1	0.994317	1	0	0.0063146	4	second spliceosomal transesterification activity	MF
187	GO:0000387	1	1	0.943605	1	0	0.0536741	34	spliceosomal snRNP assembly	BP
188	GO:0000389	1	1	0.992325	1	0	0.00473595	3	mRNA 3'-splice site recognition	BP
189	GO:0000390	1	1	0.995654	1	0	0.0031573	2	spliceosomal complex disassembly	BP
190	GO:0000394	1	1	0.961417	1	0	0.0331517	21	RNA splicing, via endonucleolytic cleavage and ligation	BP
191	GO:0000395	1	1	0.992678	1	0	0.0110506	7	mRNA 5'-splice site recognition	BP
192	GO:0000398	1	1	0.751468	1	0	0.255741	162	mRNA splicing, via spliceosome	BP
193	GO:0000400	1	1	0.965821	1	0	0.0268371	17	four-way junction DNA binding	MF
194	GO:0000403	1	1	0.996178	1	0	0.0031573	2	Y-form DNA binding	MF
195	GO:0000404	1	1	0.995331	1	0	0.0063146	4	heteroduplex DNA loop binding	MF
196	GO:0000405	1	1	0.996236	1	0	0.0031573	2	bubble DNA binding	MF
197	GO:0000406	1	1	0.999411	1	0	0.00157865	1	double-strand/single-strand DNA junction binding	MF
198	GO:0000407	1	1	0.980492	1	0	0.0252584	16	pre-autophagosomal structure	CC
199	GO:0000408	1	1	0.99772	1	0	0.00157865	1	EKC/KEOPS complex	CC
200	GO:0000413	1	1	0.907072	1	0	0.0789325	50	protein peptidyl-prolyl isomerization	BP
201	GO:0000414	1	1	0.991174	1	0	0.0063146	4	regulation of histone H3-K36 methylation	BP
202	GO:0000416	1	1	0.997334	1	0	0.0031573	2	positive regulation of histone H3-K36 methylation	BP
203	GO:0000418	1	1	0.982883	1	0	0.0142079	9	DNA-directed RNA polymerase IV complex	CC
204	GO:0000419	1	1	0.959956	1	0	0.0394663	25	DNA-directed RNA polymerase V complex	CC
205	GO:0000421	1	1	0.962049	1	0	0.0552528	35	autophagosome membrane	CC
206	GO:0000422	1	1	0.966141	1	0	0.0410449	26	mitophagy	BP
207	GO:0000423	1	1	0.996412	1	0	0.00789325	5	macromitophagy	BP
208	GO:0000427	1	1	0.991822	1	0	0.0063146	4	plastid-encoded plastid RNA polymerase complex	CC
209	GO:0000428	1	1	0.874984	1	0	0.118399	75	DNA-directed RNA polymerase complex	CC
210	GO:0000429	1	1	0.996743	1	0	0.00157865	1	carbon catabolite regulation of transcription from RNA polymerase II promoter	BP
211	GO:0000430	1	1	0.996743	1	0	0.00157865	1	regulation of transcription from RNA polymerase II promoter by glucose	BP
212	GO:0000433	1	1	0.996743	1	0	0.00157865	1	negative regulation of transcription from RNA polymerase II promoter by glucose	BP
213	GO:0000437	1	1	0.996743	1	0	0.00157865	1	carbon catabolite repression of transcription from RNA polymerase II promoter	BP
214	GO:0000439	1	1	0.986976	1	0	0.0126292	8	core TFIIH complex	CC
215	GO:0000445	1	1	0.995793	1	0	0.0031573	2	THO complex part of transcription export complex	CC
216	GO:0000447	1	1	0.99081	1	0	0.0142079	9	endonucleolytic cleavage in ITS1 to separate SSU-rRNA from 5.8S rRNA and LSU-rRNA from tricistronic rRNA transcript (SSU-rRNA, 5.8S rRNA, LSU-rRNA)	BP
217	GO:0000451	1	1	0.991157	1	0	0.0063146	4	rRNA 2'-O-methylation	BP
218	GO:0000453	1	1	0.991157	1	0	0.0063146	4	enzyme-directed rRNA 2'-O-methylation	BP
219	GO:0000455	1	1	0.997443	1	0	0.0031573	2	enzyme-directed rRNA pseudouridine synthesis	BP
220	GO:0000459	1	1	0.983179	1	0	0.0126292	8	exonucleolytic trimming involved in rRNA processing	BP
221	GO:0000460	1	1	0.988557	1	0	0.00789325	5	maturation of 5.8S rRNA	BP
222	GO:0000461	1	1	0.996674	1	0	0.0063146	4	endonucleolytic cleavage to generate mature 3'-end of SSU-rRNA from (SSU-rRNA, 5.8S rRNA, LSU-rRNA)	BP
223	GO:0000462	1	1	0.948247	1	0	0.0599887	38	maturation of SSU-rRNA from tricistronic rRNA transcript (SSU-rRNA, 5.8S rRNA, LSU-rRNA)	BP
224	GO:0000463	1	1	0.984408	1	0	0.0142079	9	maturation of LSU-rRNA from tricistronic rRNA transcript (SSU-rRNA, 5.8S rRNA, LSU-rRNA)	BP
225	GO:0000466	1	1	0.988557	1	0	0.00789325	5	maturation of 5.8S rRNA from tricistronic rRNA transcript (SSU-rRNA, 5.8S rRNA, LSU-rRNA)	BP
226	GO:0000467	1	1	0.983179	1	0	0.0126292	8	exonucleolytic trimming to generate mature 3'-end of 5.8S rRNA from tricistronic rRNA transcript (SSU-rRNA, 5.8S rRNA, LSU-rRNA)	BP
227	GO:0000469	1	1	0.96995	1	0	0.0347303	22	cleavage involved in rRNA processing	BP
228	GO:0000470	1	1	0.983666	1	0	0.0157865	10	maturation of LSU-rRNA	BP
229	GO:0000472	1	1	0.994617	1	0	0.0063146	4	endonucleolytic cleavage to generate mature 5'-end of SSU-rRNA from (SSU-rRNA, 5.8S rRNA, LSU-rRNA)	BP
230	GO:0000478	1	1	0.989115	1	0	0.0157865	10	endonucleolytic cleavage involved in rRNA processing	BP
231	GO:0000479	1	1	0.99081	1	0	0.0142079	9	endonucleolytic cleavage of tricistronic rRNA transcript (SSU-rRNA, 5.8S rRNA, LSU-rRNA)	BP
232	GO:0000480	1	1	0.994617	1	0	0.0063146	4	endonucleolytic cleavage in 5'-ETS of tricistronic rRNA transcript (SSU-rRNA, 5.8S rRNA, LSU-rRNA)	BP
233	GO:0000481	1	1	0.994846	1	0	0.00473595	3	maturation of 5S rRNA	BP
234	GO:0000491	1	1	0.999535	1	0	0.00157865	1	small nucleolar ribonucleoprotein complex assembly	BP
235	GO:0000492	1	1	0.999535	1	0	0.00157865	1	box C/D snoRNP assembly	BP
236	GO:0000494	1	1	0.995729	1	0	0.0063146	4	box C/D snoRNA 3'-end processing	BP
237	GO:0000495	1	1	0.998185	1	0	0.0031573	2	box H/ACA snoRNA 3'-end processing	BP
238	GO:0000500	1	1	0.98548	1	0	0.00789325	5	RNA polymerase I upstream activating factor complex	CC
239	GO:0000502	1	1	0.888625	1	0	0.131028	83	proteasome complex	CC
240	GO:0000506	1	1	0.993037	1	0	0.00473595	3	glycosylphosphatidylinositol-N-acetylglucosaminyltransferase (GPI-GnT) complex	CC
241	GO:0000578	1	1	0.960132	1	0	0.031573	20	embryonic axis specification	BP
242	GO:0000702	1	1	0.991504	1	0	0.0094719	6	oxidized base lesion DNA N-glycosylase activity	MF
243	GO:0000703	1	1	0.998024	1	0	0.0031573	2	oxidized pyrimidine nucleobase lesion DNA N-glycosylase activity	MF
244	GO:0000706	1	1	0.994988	1	0	0.0031573	2	meiotic DNA double-strand break processing	BP
245	GO:0000707	1	1	0.99223	1	0	0.00789325	5	meiotic DNA recombinase assembly	BP
246	GO:0000710	1	1	0.995166	1	0	0.00789325	5	meiotic mismatch repair	BP
247	GO:0000712	1	1	0.971126	1	0	0.0284157	18	resolution of meiotic recombination intermediates	BP
248	GO:0000715	1	1	0.994769	1	0	0.00789325	5	nucleotide-excision repair, DNA damage recognition	BP
249	GO:0000719	1	1	0.99799	1	0	0.0031573	2	photoreactive repair	BP
250	GO:0000722	1	1	0.991116	1	0	0.00789325	5	telomere maintenance via recombination	BP
251	GO:0000723	1	1	0.922977	1	0	0.0663033	42	telomere maintenance	BP
252	GO:0000724	1	1	0.885747	1	0	0.102612	65	double-strand break repair via homologous recombination	BP
253	GO:0000725	1	1	0.881458	1	0	0.10577	67	recombinational repair	BP
254	GO:0000726	1	1	0.957544	1	0	0.036309	23	non-recombinational repair	BP
255	GO:0000727	1	1	0.986843	1	0	0.0126292	8	double-strand break repair via break-induced replication	BP
256	GO:0000729	1	1	0.99311	1	0	0.00473595	3	DNA double-strand break processing	BP
257	GO:0000730	1	1	0.980236	1	0	0.0157865	10	DNA recombinase assembly	BP
258	GO:0000731	1	1	0.991421	1	0	0.00789325	5	DNA synthesis involved in DNA repair	BP
259	GO:0000733	1	1	0.980268	1	0	0.0142079	9	DNA strand renaturation	BP
260	GO:0000737	1	1	0.993644	1	0	0.00789325	5	DNA catabolic process, endonucleolytic	BP
261	GO:0000738	1	1	0.990525	1	0	0.0063146	4	DNA catabolic process, exonucleolytic	BP
262	GO:0000741	1	1	0.92749	1	0	0.0647247	41	karyogamy	BP
263	GO:0000742	1	1	0.998766	1	0	0.00157865	1	karyogamy involved in conjugation with cellular fusion	BP
264	GO:0000743	1	1	0.998569	1	0	0.0031573	2	nuclear migration involved in conjugation with cellular fusion	BP
265	GO:0000746	1	1	0.989761	1	0	0.0157865	10	conjugation	BP
266	GO:0000747	1	1	0.994326	1	0	0.0110506	7	conjugation with cellular fusion	BP
267	GO:0000750	1	1	0.997936	1	0	0.0031573	2	pheromone-dependent signal transduction involved in conjugation with cellular fusion	BP
268	GO:0000753	1	1	0.996885	1	0	0.00157865	1	cell morphogenesis involved in conjugation with cellular fusion	BP
269	GO:0000767	1	1	0.996885	1	0	0.00157865	1	cell morphogenesis involved in conjugation	BP
270	GO:0000768	1	1	0.997324	1	0	0.00473595	3	syncytium formation by plasma membrane fusion	BP
271	GO:0000773	1	1	0.997999	1	0	0.00157865	1	phosphatidyl-N-methylethanolamine N-methyltransferase activity	MF
272	GO:0000774	1	1	0.988118	1	0	0.0110506	7	adenyl-nucleotide exchange factor activity	MF
273	GO:0000775	1	1	0.913451	1	0	0.0663033	42	chromosome, centromeric region	CC
274	GO:0000776	1	1	0.940834	1	0	0.0505168	32	kinetochore	CC
275	GO:0000777	1	1	0.94745	1	0	0.0457809	29	condensed chromosome kinetochore	CC
276	GO:0000778	1	1	0.993371	1	0	0.0063146	4	condensed nuclear chromosome kinetochore	CC
277	GO:0000779	1	1	0.987473	1	0	0.0110506	7	condensed chromosome, centromeric region	CC
278	GO:0000780	1	1	0.993703	1	0	0.00789325	5	condensed nuclear chromosome, centromeric region	CC
279	GO:0000781	1	1	0.916951	1	0	0.0663033	42	chromosome, telomeric region	CC
280	GO:0000782	1	1	0.97977	1	0	0.0189438	12	telomere cap complex	CC
281	GO:0000783	1	1	0.97977	1	0	0.0189438	12	nuclear telomere cap complex	CC
282	GO:0000784	1	1	0.972352	1	0	0.0236798	15	nuclear chromosome, telomeric region	CC
283	GO:0000785	1	1	0.743635	1	0	0.25732	163	chromatin	CC
284	GO:0000786	1	1	0.902262	1	0	0.138921	88	nucleosome	CC
285	GO:0000788	1	1	0.995932	1	0	0.0094719	6	nuclear nucleosome	CC
286	GO:0000789	1	1	0.995156	1	0	0.0031573	2	cytoplasmic chromatin	CC
287	GO:0000790	1	1	0.867651	1	0	0.132607	84	nuclear chromatin	CC
288	GO:0000791	1	1	0.976174	1	0	0.0221011	14	euchromatin	CC
289	GO:0000792	1	1	0.947724	1	0	0.0426236	27	heterochromatin	CC
290	GO:0000793	1	1	0.959236	1	0	0.0378876	24	condensed chromosome	CC
291	GO:0000794	1	1	0.977148	1	0	0.0236798	15	condensed nuclear chromosome	CC
292	GO:0000795	1	1	0.973066	1	0	0.0236798	15	synaptonemal complex	CC
293	GO:0000796	1	1	0.978368	1	0	0.0142079	9	condensin complex	CC
294	GO:0000798	1	1	0.992385	1	0	0.00789325	5	nuclear cohesin complex	CC
295	GO:0000799	1	1	0.993732	1	0	0.0031573	2	nuclear condensin complex	CC
296	GO:0000802	1	1	0.996813	1	0	0.00157865	1	transverse filament	CC
297	GO:0000808	1	1	0.98313	1	0	0.0126292	8	origin recognition complex	CC
298	GO:0000811	1	1	0.99562	1	0	0.00473595	3	GINS complex	CC
299	GO:0000812	1	1	0.980348	1	0	0.0189438	12	Swr1 complex	CC
300	GO:0000813	1	1	0.984028	1	0	0.0189438	12	ESCRT I complex	CC
301	GO:0000814	1	1	0.993426	1	0	0.00473595	3	ESCRT II complex	CC
302	GO:0000815	1	1	0.981434	1	0	0.0173652	11	ESCRT III complex	CC
303	GO:0000819	1	1	0.981123	1	0	0.0126292	8	sister chromatid segregation	BP
304	GO:0000820	1	1	0.995638	1	0	0.0031573	2	regulation of glutamine family amino acid metabolic process	BP
305	GO:0000822	1	1	0.987774	1	0	0.0173652	11	inositol hexakisphosphate binding	MF
306	GO:0000823	1	1	0.99913	1	0	0.00157865	1	inositol-1,4,5-trisphosphate 6-kinase activity	MF
307	GO:0000824	1	1	0.99913	1	0	0.00157865	1	inositol tetrakisphosphate 3-kinase activity	MF
308	GO:0000827	1	1	0.991208	1	0	0.0094719	6	inositol-1,3,4,5,6-pentakisphosphate kinase activity	MF
309	GO:0000828	1	1	0.991208	1	0	0.0094719	6	inositol hexakisphosphate kinase activity	MF
310	GO:0000832	1	1	0.991208	1	0	0.0094719	6	inositol hexakisphosphate 5-kinase activity	MF
311	GO:0000835	1	1	0.993226	1	0	0.00789325	5	ER ubiquitin ligase complex	CC
312	GO:0000836	1	1	0.99566	1	0	0.0063146	4	Hrd1p ubiquitin ligase complex	CC
313	GO:0000837	1	1	0.997119	1	0	0.0031573	2	Doa10p ubiquitin ligase complex	CC
314	GO:0000839	1	1	0.999563	1	0	0.00157865	1	Hrd1p ubiquitin ligase ERAD-L complex	CC
315	GO:0000900	1	1	0.996922	1	0	0.00157865	1	translation repressor activity, nucleic acid binding	MF
316	GO:0000902	1	1	0.52653	1	0	0.587258	372	cell morphogenesis	BP
317	GO:0000904	1	1	0.70952	1	0	0.342567	217	cell morphogenesis involved in differentiation	BP
318	GO:0000905	1	1	0.996925	1	0	0.00157865	1	sporocarp development involved in asexual reproduction	BP
319	GO:0000906	1	1	0.999597	1	0	0.00157865	1	6,7-dimethyl-8-ribityllumazine synthase activity	MF
320	GO:0000907	1	1	0.990127	1	0	0.0189438	12	sulfonate dioxygenase activity	MF
321	GO:0000910	1	1	0.919551	1	0	0.0789325	50	cytokinesis	BP
322	GO:0000911	1	1	0.897603	1	0	0.0836685	53	cytokinesis by cell plate formation	BP
323	GO:0000912	1	1	0.991541	1	0	0.0094719	6	assembly of actomyosin apparatus involved in cytokinesis	BP
324	GO:0000913	1	1	0.990434	1	0	0.00789325	5	preprophase band assembly	BP
325	GO:0000914	1	1	0.99416	1	0	0.0031573	2	phragmoplast assembly	BP
326	GO:0000915	1	1	0.997366	1	0	0.0063146	4	actomyosin contractile ring assembly	BP
327	GO:0000916	1	1	0.998966	1	0	0.0031573	2	actomyosin contractile ring contraction	BP
328	GO:0000917	1	1	0.985082	1	0	0.0189438	12	barrier septum assembly	BP
329	GO:0000918	1	1	0.99769	1	0	0.00157865	1	barrier septum site selection	BP
330	GO:0000919	1	1	0.964993	1	0	0.031573	20	cell plate assembly	BP
331	GO:0000920	1	1	0.996281	1	0	0.0063146	4	cell separation after cytokinesis	BP
332	GO:0000922	1	1	0.940868	1	0	0.0536741	34	spindle pole	CC
333	GO:0000923	1	1	0.9922	1	0	0.00473595	3	equatorial microtubule organizing center	CC
334	GO:0000930	1	1	0.984072	1	0	0.0142079	9	gamma-tubulin complex	CC
335	GO:0000931	1	1	0.997689	1	0	0.0031573	2	gamma-tubulin large complex	CC
336	GO:0000932	1	1	0.868166	1	0	0.1405	89	cytoplasmic mRNA processing body	CC
337	GO:0000935	1	1	0.994489	1	0	0.0063146	4	barrier septum	CC
338	GO:0000938	1	1	0.989557	1	0	0.0063146	4	GARP complex	CC
339	GO:0000940	1	1	0.993497	1	0	0.00473595	3	condensed chromosome outer kinetochore	CC
340	GO:0000942	1	1	0.996639	1	0	0.0031573	2	condensed nuclear chromosome outer kinetochore	CC
341	GO:0000943	1	1	0.956046	1	0	0.0457809	29	retrotransposon nucleocapsid	CC
342	GO:0000956	1	1	0.849935	1	0	0.176809	112	nuclear-transcribed mRNA catabolic process	BP
343	GO:0000957	1	1	0.998953	1	0	0.00157865	1	mitochondrial RNA catabolic process	BP
344	GO:0000959	1	1	0.927055	1	0	0.063146	40	mitochondrial RNA metabolic process	BP
345	GO:0000963	1	1	0.992546	1	0	0.00473595	3	mitochondrial RNA processing	BP
346	GO:0000965	1	1	0.996903	1	0	0.00157865	1	mitochondrial RNA 3'-end processing	BP
347	GO:0000966	1	1	0.986374	1	0	0.0126292	8	RNA 5'-end processing	BP
348	GO:0000967	1	1	0.992484	1	0	0.0094719	6	rRNA 5'-end processing	BP
349	GO:0000974	1	1	0.964102	1	0	0.036309	23	Prp19 complex	CC
350	GO:0000975	1	1	0.668611	1	0	0.361511	229	regulatory region DNA binding	MF
351	GO:0000976	1	1	0.864238	1	0	0.137343	87	transcription regulatory region sequence-specific DNA binding	MF
352	GO:0000977	1	1	0.939943	1	0	0.0584101	37	RNA polymerase II regulatory region sequence-specific DNA binding	MF
353	GO:0000978	1	1	0.988918	1	0	0.0110506	7	RNA polymerase II core promoter proximal region sequence-specific DNA binding	MF
354	GO:0000979	1	1	0.9967	1	0	0.0031573	2	RNA polymerase II core promoter sequence-specific DNA binding	MF
355	GO:0000980	1	1	0.994602	1	0	0.00789325	5	RNA polymerase II distal enhancer sequence-specific DNA binding	MF
356	GO:0000981	1	1	0.887224	1	0	0.10577	67	RNA polymerase II transcription factor activity, sequence-specific DNA binding	MF
357	GO:0000982	1	1	0.969336	1	0	0.0268371	17	transcription factor activity, RNA polymerase II core promoter proximal region sequence-specific binding	MF
358	GO:0000984	1	1	0.996659	1	0	0.00473595	3	bacterial-type RNA polymerase regulatory region sequence-specific DNA binding	MF
359	GO:0000986	1	1	0.996659	1	0	0.00473595	3	bacterial-type RNA polymerase core promoter proximal region sequence-specific DNA binding	MF
360	GO:0000987	1	1	0.968692	1	0	0.0299944	19	core promoter proximal region sequence-specific DNA binding	MF
361	GO:0000988	1	1	0.699283	1	0	0.328359	208	transcription factor activity, protein binding	MF
362	GO:0000989	1	1	0.726733	1	0	0.290472	184	transcription factor activity, transcription factor binding	MF
363	GO:0000990	1	1	0.953934	1	0	0.0426236	27	transcription factor activity, core RNA polymerase binding	MF
364	GO:0000991	1	1	0.98109	1	0	0.0110506	7	transcription factor activity, core RNA polymerase II binding	MF
365	GO:0000993	1	1	0.975439	1	0	0.0173652	11	RNA polymerase II core binding	MF
366	GO:0000995	1	1	0.996828	1	0	0.00157865	1	transcription factor activity, core RNA polymerase III binding	MF
367	GO:0000996	1	1	0.975429	1	0	0.0299944	19	core DNA-dependent RNA polymerase binding promoter specificity activity	MF
368	GO:0001000	1	1	0.999145	1	0	0.00157865	1	bacterial-type RNA polymerase core enzyme binding	MF
369	GO:0001007	1	1	0.996828	1	0	0.00157865	1	transcription factor activity, RNA polymerase III transcription factor binding	MF
370	GO:0001012	1	1	0.939943	1	0	0.0584101	37	RNA polymerase II regulatory region DNA binding	MF
371	GO:0001013	1	1	0.986021	1	0	0.0094719	6	RNA polymerase I regulatory region DNA binding	MF
372	GO:0001017	1	1	0.996659	1	0	0.00473595	3	bacterial-type RNA polymerase regulatory region DNA binding	MF
373	GO:0001023	1	1	0.997482	1	0	0.00157865	1	transcription initiation from RNA polymerase III type 2 promoter	BP
374	GO:0001026	1	1	0.996828	1	0	0.00157865	1	TFIIIB-type transcription factor activity	MF
375	GO:0001046	1	1	0.955435	1	0	0.0410449	26	core promoter sequence-specific DNA binding	MF
376	GO:0001047	1	1	0.937795	1	0	0.0599887	38	core promoter binding	MF
377	GO:0001053	1	1	0.988206	1	0	0.0063146	4	plastid sigma factor activity	MF
378	GO:0001056	1	1	0.997482	1	0	0.00157865	1	RNA polymerase III activity	MF
379	GO:0001067	1	1	0.668611	1	0	0.361511	229	regulatory region nucleic acid binding	MF
380	GO:0001070	1	1	0.995575	1	0	0.00473595	3	RNA binding transcription factor activity	MF
382	GO:0001072	1	1	0.995575	1	0	0.00473595	3	transcription antitermination factor activity, RNA binding	MF
383	GO:0001073	1	1	0.996743	1	0	0.00157865	1	transcription antitermination factor activity, DNA binding	MF
384	GO:0001076	1	1	0.949184	1	0	0.0442022	28	transcription factor activity, RNA polymerase II transcription factor binding	MF
385	GO:0001077	1	1	0.973233	1	0	0.0236798	15	transcriptional activator activity, RNA polymerase II core promoter proximal region sequence-specific binding	MF
386	GO:0001078	1	1	0.995999	1	0	0.0031573	2	transcriptional repressor activity, RNA polymerase II core promoter proximal region sequence-specific binding	MF
387	GO:0001079	1	1	0.999109	1	0	0.00157865	1	nitrogen catabolite regulation of transcription from RNA polymerase II promoter	BP
388	GO:0001080	1	1	0.999109	1	0	0.00157865	1	nitrogen catabolite activation of transcription from RNA polymerase II promoter	BP
389	GO:0001082	1	1	0.994955	1	0	0.00473595	3	transcription factor activity, RNA polymerase I transcription factor binding	MF
390	GO:0001083	1	1	0.996837	1	0	0.00157865	1	transcription factor activity, RNA polymerase II basal transcription factor binding	MF
391	GO:0001085	1	1	0.953893	1	0	0.0378876	24	RNA polymerase II transcription factor binding	MF
392	GO:0001091	1	1	0.996869	1	0	0.00157865	1	RNA polymerase II basal transcription factor binding	MF
393	GO:0001094	1	1	0.996869	1	0	0.00157865	1	TFIID-class transcription factor binding	MF
394	GO:0001098	1	1	0.968319	1	0	0.0221011	14	basal transcription machinery binding	MF
395	GO:0001099	1	1	0.968319	1	0	0.0221011	14	basal RNA polymerase II transcription machinery binding	MF
397	GO:0001102	1	1	0.995917	1	0	0.0031573	2	RNA polymerase II activating transcription factor binding	MF
398	GO:0001104	1	1	0.955993	1	0	0.0378876	24	RNA polymerase II transcription cofactor activity	MF
399	GO:0001106	1	1	0.988093	1	0	0.0142079	9	RNA polymerase II transcription corepressor activity	MF
400	GO:0001121	1	1	0.996818	1	0	0.0031573	2	transcription from bacterial-type RNA polymerase promoter	BP
401	GO:0001123	1	1	0.988512	1	0	0.0189438	12	transcription initiation from bacterial-type RNA polymerase promoter	BP
402	GO:0001129	1	1	0.996837	1	0	0.00157865	1	RNA polymerase II transcription factor activity, TBP-class protein binding, involved in preinitiation complex assembly	MF
403	GO:0001130	1	1	0.997204	1	0	0.0031573	2	bacterial-type RNA polymerase transcription factor activity, sequence-specific DNA binding	MF
404	GO:0001131	1	1	0.997204	1	0	0.0031573	2	transcription factor activity, bacterial-type RNA polymerase core promoter proximal region sequence-specific binding	MF
405	GO:0001132	1	1	0.996837	1	0	0.00157865	1	RNA polymerase II transcription factor activity, TBP-class protein binding RNA	MF
406	GO:0001134	1	1	0.994955	1	0	0.00473595	3	transcription factor activity, transcription factor recruiting	MF
407	GO:0001139	1	1	0.997191	1	0	0.00157865	1	transcription factor activity, core RNA polymerase II recruiting	MF
408	GO:0001141	1	1	0.997682	1	0	0.00157865	1	transcriptional repressor activity, bacterial-type RNA polymerase core promoter proximal region sequence-specific binding	MF
409	GO:0001158	1	1	0.989747	1	0	0.0142079	9	enhancer sequence-specific DNA binding	MF
410	GO:0001159	1	1	0.968692	1	0	0.0299944	19	core promoter proximal region DNA binding	MF
411	GO:0001161	1	1	0.997608	1	0	0.00157865	1	intronic transcription regulatory region sequence-specific DNA binding	MF
412	GO:0001162	1	1	0.997608	1	0	0.00157865	1	RNA polymerase II intronic transcription regulatory region sequence-specific DNA binding	MF
413	GO:0001163	1	1	0.986021	1	0	0.0094719	6	RNA polymerase I regulatory region sequence-specific DNA binding	MF
414	GO:0001164	1	1	0.991982	1	0	0.0063146	4	RNA polymerase I CORE element sequence-specific DNA binding	MF
415	GO:0001165	1	1	0.993993	1	0	0.0031573	2	RNA polymerase I upstream control element sequence-specific DNA binding	MF
416	GO:0001167	1	1	0.994955	1	0	0.00473595	3	RNA polymerase I transcription factor activity, sequence-specific DNA binding	MF
417	GO:0001169	1	1	0.994955	1	0	0.00473595	3	transcription factor activity, RNA polymerase I CORE element sequence-specific binding	MF
418	GO:0001171	1	1	0.95792	1	0	0.0552528	35	reverse transcription	BP
419	GO:0001172	1	1	0.996272	1	0	0.0031573	2	transcription, RNA-templated	BP
420	GO:0001178	1	1	0.996743	1	0	0.00157865	1	regulation of transcriptional start site selection at RNA polymerase II promoter	BP
421	GO:0001186	1	1	0.994955	1	0	0.00473595	3	transcription factor activity, RNA polymerase I transcription factor recruiting	MF
422	GO:0001187	1	1	0.994955	1	0	0.00473595	3	transcription factor activity, RNA polymerase I CORE element binding transcription factor recruiting	MF
423	GO:0001188	1	1	0.994955	1	0	0.00473595	3	RNA polymerase I transcriptional preinitiation complex assembly	BP
424	GO:0001189	1	1	0.994955	1	0	0.00473595	3	RNA polymerase I transcriptional preinitiation complex assembly at the promoter for the nuclear large rRNA transcript	BP
425	GO:0001191	1	1	0.988093	1	0	0.0142079	9	transcriptional repressor activity, RNA polymerase II transcription factor binding	MF
426	GO:0001192	1	1	0.998304	1	0	0.00157865	1	maintenance of transcriptional fidelity during DNA-templated transcription elongation	BP
427	GO:0001193	1	1	0.998304	1	0	0.00157865	1	maintenance of transcriptional fidelity during DNA-templated transcription elongation from RNA polymerase II promoter	BP
428	GO:0001205	1	1	0.993271	1	0	0.00473595	3	transcriptional activator activity, RNA polymerase II distal enhancer sequence-specific binding	MF
429	GO:0001217	1	1	0.997682	1	0	0.00157865	1	bacterial-type RNA polymerase transcriptional repressor activity, sequence-specific DNA binding	MF
430	GO:0001221	1	1	0.999476	1	0	0.00157865	1	transcription cofactor binding	MF
431	GO:0001222	1	1	0.999476	1	0	0.00157865	1	transcription corepressor binding	MF
432	GO:0001227	1	1	0.99261	1	0	0.0063146	4	transcriptional repressor activity, RNA polymerase II transcription regulatory region sequence-specific binding	MF
433	GO:0001228	1	1	0.904078	1	0	0.0852471	54	transcriptional activator activity, RNA polymerase II transcription regulatory region sequence-specific binding	MF
434	GO:0001300	1	1	0.998186	1	0	0.00473595	3	chronological cell aging	BP
435	GO:0001302	1	1	0.989439	1	0	0.0110506	7	replicative cell aging	BP
436	GO:0001306	1	1	0.998355	1	0	0.0031573	2	age-dependent response to oxidative stress	BP
437	GO:0001315	1	1	0.998355	1	0	0.0031573	2	age-dependent response to reactive oxygen species	BP
438	GO:0001320	1	1	0.998355	1	0	0.0031573	2	age-dependent response to reactive oxygen species involved in chronological cell aging	BP
439	GO:0001324	1	1	0.998355	1	0	0.0031573	2	age-dependent response to oxidative stress involved in chronological cell aging	BP
440	GO:0001401	1	1	0.997844	1	0	0.0031573	2	mitochondrial sorting and assembly machinery complex	CC
441	GO:0001411	1	1	0.99598	1	0	0.0063146	4	hyphal tip	CC
442	GO:0001501	1	1	0.976026	1	0	0.0394663	25	skeletal system development	BP
443	GO:0001502	1	1	0.998002	1	0	0.00157865	1	cartilage condensation	BP
444	GO:0001503	1	1	0.986875	1	0	0.0189438	12	ossification	BP
445	GO:0001504	1	1	0.995324	1	0	0.0031573	2	neurotransmitter uptake	BP
446	GO:0001505	1	1	0.978845	1	0	0.0173652	11	regulation of neurotransmitter levels	BP
447	GO:0001508	1	1	0.990415	1	0	0.0063146	4	action potential	BP
448	GO:0001510	1	1	0.879514	1	0	0.104191	66	RNA methylation	BP
449	GO:0001516	1	1	0.997344	1	0	0.00157865	1	prostaglandin biosynthetic process	BP
450	GO:0001520	1	1	0.998566	1	0	0.00157865	1	outer dense fiber	CC
451	GO:0001522	1	1	0.94857	1	0	0.0520955	33	pseudouridine synthesis	BP
452	GO:0001523	1	1	0.998344	1	0	0.00157865	1	retinoid metabolic process	BP
453	GO:0001525	1	1	0.939238	1	0	0.0805112	51	angiogenesis	BP
454	GO:0001527	1	1	0.996392	1	0	0.0094719	6	microfibril	CC
455	GO:0001533	1	1	0.999358	1	0	0.00157865	1	cornified envelope	CC
456	GO:0001539	1	1	0.996412	1	0	0.0031573	2	cilium or flagellum-dependent cell motility	BP
457	GO:0001540	1	1	0.999508	1	0	0.00157865	1	beta-amyloid binding	MF
458	GO:0001541	1	1	0.987751	1	0	0.0094719	6	ovarian follicle development	BP
459	GO:0001555	1	1	0.99724	1	0	0.00157865	1	oocyte growth	BP
460	GO:0001556	1	1	0.998747	1	0	0.00157865	1	oocyte maturation	BP
461	GO:0001558	1	1	0.803984	1	0	0.205225	130	regulation of cell growth	BP
462	GO:0001560	1	1	0.989117	1	0	0.00789325	5	regulation of cell growth by extracellular stimulus	BP
463	GO:0001561	1	1	0.997086	1	0	0.00157865	1	fatty acid alpha-oxidation	BP
464	GO:0001568	1	1	0.981044	1	0	0.0221011	14	blood vessel development	BP
465	GO:0001569	1	1	0.999544	1	0	0.00157865	1	patterning of blood vessels	BP
466	GO:0001570	1	1	0.997334	1	0	0.0031573	2	vasculogenesis	BP
467	GO:0001575	1	1	0.998675	1	0	0.00157865	1	globoside metabolic process	BP
468	GO:0001576	1	1	0.998675	1	0	0.00157865	1	globoside biosynthetic process	BP
469	GO:0001578	1	1	0.99286	1	0	0.0063146	4	microtubule bundle formation	BP
470	GO:0001618	1	1	0.988658	1	0	0.0173652	11	virus receptor activity	MF
471	GO:0001635	1	1	0.996993	1	0	0.00157865	1	calcitonin gene-related peptide receptor activity	MF
472	GO:0001649	1	1	0.966141	1	0	0.0505168	32	osteoblast differentiation	BP
473	GO:0001650	1	1	0.999314	1	0	0.00157865	1	fibrillar center	CC
474	GO:0001651	1	1	0.999314	1	0	0.00157865	1	dense fibrillar component	CC
475	GO:0001653	1	1	0.974185	1	0	0.0189438	12	peptide receptor activity	MF
476	GO:0001654	1	1	0.975061	1	0	0.0252584	16	eye development	BP
477	GO:0001656	1	1	0.992963	1	0	0.0110506	7	metanephros development	BP
478	GO:0001658	1	1	0.997718	1	0	0.0063146	4	branching involved in ureteric bud morphogenesis	BP
479	GO:0001659	1	1	0.999553	1	0	0.00157865	1	temperature homeostasis	BP
480	GO:0001662	1	1	0.996127	1	0	0.00473595	3	behavioral fear response	BP
481	GO:0001664	1	1	0.98595	1	0	0.0236798	15	G-protein coupled receptor binding	MF
483	GO:0001667	1	1	0.975791	1	0	0.0299944	19	ameboidal-type cell migration	BP
484	GO:0001669	1	1	0.982602	1	0	0.0126292	8	acrosomal vesicle	CC
485	GO:0001671	1	1	0.979228	1	0	0.0157865	10	ATPase activator activity	MF
486	GO:0001672	1	1	0.993622	1	0	0.0031573	2	regulation of chromatin assembly or disassembly	BP
487	GO:0001673	1	1	0.986664	1	0	0.0110506	7	male germ cell nucleus	CC
488	GO:0001674	1	1	0.996842	1	0	0.00157865	1	female germ cell nucleus	CC
489	GO:0001675	1	1	0.994417	1	0	0.0031573	2	acrosome assembly	BP
490	GO:0001676	1	1	0.925684	1	0	0.067882	43	long-chain fatty acid metabolic process	BP
491	GO:0001678	1	1	0.958958	1	0	0.031573	20	cellular glucose homeostasis	BP
492	GO:0001680	1	1	0.997081	1	0	0.00157865	1	tRNA 3'-terminal CCA addition	BP
493	GO:0001682	1	1	0.979102	1	0	0.0157865	10	tRNA 5'-leader removal	BP
494	GO:0001701	1	1	0.967016	1	0	0.036309	23	in utero embryonic development	BP
495	GO:0001703	1	1	0.998299	1	0	0.00157865	1	gastrulation with mouth forming first	BP
496	GO:0001704	1	1	0.99902	1	0	0.0031573	2	formation of primary germ layer	BP
497	GO:0001707	1	1	0.99902	1	0	0.0031573	2	mesoderm formation	BP
498	GO:0001708	1	1	0.958586	1	0	0.0410449	26	cell fate specification	BP
499	GO:0001709	1	1	0.976484	1	0	0.0157865	10	cell fate determination	BP
500	GO:0001716	1	1	0.995979	1	0	0.00473595	3	L-amino-acid oxidase activity	MF
501	GO:0001725	1	1	0.991871	1	0	0.0205225	13	stress fiber	CC
502	GO:0001726	1	1	0.987231	1	0	0.0268371	17	ruffle	CC
503	GO:0001727	1	1	0.995413	1	0	0.0031573	2	lipid kinase activity	MF
504	GO:0001729	1	1	0.996899	1	0	0.00157865	1	ceramide kinase activity	MF
505	GO:0001731	1	1	0.950901	1	0	0.0647247	41	formation of translation preinitiation complex	BP
506	GO:0001732	1	1	0.998043	1	0	0.0031573	2	formation of cytoplasmic translation initiation complex	BP
507	GO:0001735	1	1	0.998053	1	0	0.0031573	2	prenylcysteine oxidase activity	MF
508	GO:0001736	1	1	0.978572	1	0	0.0189438	12	establishment of planar polarity	BP
509	GO:0001737	1	1	0.996791	1	0	0.00157865	1	establishment of imaginal disc-derived wing hair orientation	BP
510	GO:0001738	1	1	0.996791	1	0	0.00157865	1	morphogenesis of a polarized epithelium	BP
511	GO:0001750	1	1	0.99317	1	0	0.0063146	4	photoreceptor outer segment	CC
512	GO:0001752	1	1	0.996791	1	0	0.00157865	1	compound eye photoreceptor fate commitment	BP
513	GO:0001754	1	1	0.998008	1	0	0.0031573	2	eye photoreceptor cell differentiation	BP
514	GO:0001755	1	1	0.998182	1	0	0.00157865	1	neural crest cell migration	BP
515	GO:0001756	1	1	0.994294	1	0	0.0031573	2	somitogenesis	BP
516	GO:0001763	1	1	0.936872	1	0	0.0710393	45	morphogenesis of a branching structure	BP
517	GO:0001764	1	1	0.992164	1	0	0.0063146	4	neuron migration	BP
518	GO:0001765	1	1	0.998873	1	0	0.0031573	2	membrane raft assembly	BP
519	GO:0001767	1	1	0.997324	1	0	0.00473595	3	establishment of lymphocyte polarity	BP
520	GO:0001768	1	1	0.997324	1	0	0.00473595	3	establishment of T cell polarity	BP
521	GO:0001772	1	1	0.999498	1	0	0.00157865	1	immunological synapse	CC
522	GO:0001775	1	1	0.894747	1	0	0.123135	78	cell activation	BP
523	GO:0001776	1	1	0.998948	1	0	0.0031573	2	leukocyte homeostasis	BP
524	GO:0001778	1	1	0.999569	1	0	0.00157865	1	plasma membrane repair	BP
525	GO:0001780	1	1	0.999358	1	0	0.00157865	1	neutrophil homeostasis	BP
526	GO:0001782	1	1	0.99959	1	0	0.00157865	1	B cell homeostasis	BP
527	GO:0001784	1	1	0.999544	1	0	0.00157865	1	phosphotyrosine binding	MF
528	GO:0001786	1	1	0.997804	1	0	0.00473595	3	phosphatidylserine binding	MF
529	GO:0001817	1	1	0.937129	1	0	0.067882	43	regulation of cytokine production	BP
530	GO:0001818	1	1	0.964281	1	0	0.0394663	25	negative regulation of cytokine production	BP
531	GO:0001819	1	1	0.963616	1	0	0.0410449	26	positive regulation of cytokine production	BP
532	GO:0001822	1	1	0.976501	1	0	0.0252584	16	kidney development	BP
533	GO:0001824	1	1	0.990728	1	0	0.0063146	4	blastocyst development	BP
534	GO:0001825	1	1	0.994642	1	0	0.0031573	2	blastocyst formation	BP
535	GO:0001829	1	1	0.992616	1	0	0.00789325	5	trophectodermal cell differentiation	BP
536	GO:0001833	1	1	0.995883	1	0	0.00473595	3	inner cell mass cell proliferation	BP
537	GO:0001835	1	1	0.999389	1	0	0.00157865	1	blastocyst hatching	BP
538	GO:0001837	1	1	0.988019	1	0	0.0252584	16	epithelial to mesenchymal transition	BP
539	GO:0001838	1	1	0.996005	1	0	0.00473595	3	embryonic epithelial tube formation	BP
540	GO:0001841	1	1	0.996901	1	0	0.00157865	1	neural tube formation	BP
541	GO:0001842	1	1	0.998182	1	0	0.00157865	1	neural fold formation	BP
542	GO:0001843	1	1	0.998988	1	0	0.00157865	1	neural tube closure	BP
543	GO:0001846	1	1	0.997624	1	0	0.00157865	1	opsonin binding	MF
544	GO:0001848	1	1	0.997093	1	0	0.0031573	2	complement binding	MF
545	GO:0001849	1	1	0.997624	1	0	0.00157865	1	complement component C1q binding	MF
546	GO:0001871	1	1	0.874851	1	0	0.127871	81	pattern binding	MF
547	GO:0001872	1	1	0.982573	1	0	0.0157865	10	(1->3)-beta-D-glucan binding	MF
548	GO:0001878	1	1	0.999175	1	0	0.00157865	1	response to yeast	BP
549	GO:0001881	1	1	0.997508	1	0	0.0031573	2	receptor recycling	BP
552	GO:0001884	1	1	0.998972	1	0	0.00157865	1	pyrimidine nucleoside binding	MF
553	GO:0001885	1	1	0.999379	1	0	0.00157865	1	endothelial cell development	BP
554	GO:0001887	1	1	0.987004	1	0	0.0094719	6	selenium compound metabolic process	BP
555	GO:0001889	1	1	0.994146	1	0	0.00789325	5	liver development	BP
556	GO:0001890	1	1	0.997104	1	0	0.00473595	3	placenta development	BP
557	GO:0001891	1	1	0.996835	1	0	0.00473595	3	phagocytic cup	CC
558	GO:0001893	1	1	0.997324	1	0	0.00157865	1	maternal placenta development	BP
559	GO:0001894	1	1	0.981822	1	0	0.0189438	12	tissue homeostasis	BP
560	GO:0001895	1	1	0.998737	1	0	0.00473595	3	retina homeostasis	BP
561	GO:0001896	1	1	0.996925	1	0	0.00157865	1	autolysis	BP
562	GO:0001897	1	1	0.998538	1	0	0.00157865	1	cytolysis by symbiont of host cells	BP
563	GO:0001906	1	1	0.98143	1	0	0.0268371	17	cell killing	BP
564	GO:0001907	1	1	0.998538	1	0	0.00157865	1	killing by symbiont of host cells	BP
565	GO:0001909	1	1	0.998748	1	0	0.00473595	3	leukocyte mediated cytotoxicity	BP
566	GO:0001910	1	1	0.997293	1	0	0.0063146	4	regulation of leukocyte mediated cytotoxicity	BP
567	GO:0001912	1	1	0.997293	1	0	0.0063146	4	positive regulation of leukocyte mediated cytotoxicity	BP
568	GO:0001913	1	1	0.99959	1	0	0.00157865	1	T cell mediated cytotoxicity	BP
569	GO:0001914	1	1	0.998519	1	0	0.0031573	2	regulation of T cell mediated cytotoxicity	BP
570	GO:0001916	1	1	0.998519	1	0	0.0031573	2	positive regulation of T cell mediated cytotoxicity	BP
571	GO:0001917	1	1	0.996865	1	0	0.00473595	3	photoreceptor inner segment	CC
572	GO:0001919	1	1	0.999243	1	0	0.00157865	1	regulation of receptor recycling	BP
573	GO:0001927	1	1	0.998027	1	0	0.0031573	2	exocyst assembly	BP
574	GO:0001931	1	1	0.996705	1	0	0.0063146	4	uropod	CC
575	GO:0001932	1	1	0.699586	1	0	0.348882	221	regulation of protein phosphorylation	BP
576	GO:0001933	1	1	0.946574	1	0	0.067882	43	negative regulation of protein phosphorylation	BP
577	GO:0001934	1	1	0.779582	1	0	0.241534	153	positive regulation of protein phosphorylation	BP
578	GO:0001935	1	1	0.996905	1	0	0.0063146	4	endothelial cell proliferation	BP
579	GO:0001936	1	1	0.990886	1	0	0.0142079	9	regulation of endothelial cell proliferation	BP
580	GO:0001937	1	1	0.995711	1	0	0.0063146	4	negative regulation of endothelial cell proliferation	BP
581	GO:0001938	1	1	0.995154	1	0	0.00789325	5	positive regulation of endothelial cell proliferation	BP
582	GO:0001939	1	1	0.999256	1	0	0.00157865	1	female pronucleus	CC
583	GO:0001940	1	1	0.999256	1	0	0.00157865	1	male pronucleus	CC
584	GO:0001944	1	1	0.944302	1	0	0.0568314	36	vasculature development	BP
585	GO:0001947	1	1	0.986519	1	0	0.00789325	5	heart looping	BP
586	GO:0001948	1	1	0.973343	1	0	0.0426236	27	glycoprotein binding	MF
587	GO:0001952	1	1	0.990985	1	0	0.0189438	12	regulation of cell-matrix adhesion	BP
588	GO:0001953	1	1	0.993494	1	0	0.0110506	7	negative regulation of cell-matrix adhesion	BP
589	GO:0001954	1	1	0.999282	1	0	0.00157865	1	positive regulation of cell-matrix adhesion	BP
590	GO:0001955	1	1	0.997267	1	0	0.00473595	3	blood vessel maturation	BP
591	GO:0001956	1	1	0.990751	1	0	0.00473595	3	positive regulation of neurotransmitter secretion	BP
592	GO:0001957	1	1	0.993116	1	0	0.00789325	5	intramembranous ossification	BP
593	GO:0001958	1	1	0.995235	1	0	0.00473595	3	endochondral ossification	BP
594	GO:0001959	1	1	0.984472	1	0	0.0221011	14	regulation of cytokine-mediated signaling pathway	BP
595	GO:0001960	1	1	0.99194	1	0	0.0142079	9	negative regulation of cytokine-mediated signaling pathway	BP
596	GO:0001961	1	1	0.993003	1	0	0.00473595	3	positive regulation of cytokine-mediated signaling pathway	BP
597	GO:0001964	1	1	0.992096	1	0	0.0063146	4	startle response	BP
598	GO:0001967	1	1	0.999175	1	0	0.00157865	1	suckling behavior	BP
599	GO:0001968	1	1	0.992246	1	0	0.0157865	10	fibronectin binding	MF
600	GO:0001969	1	1	0.999467	1	0	0.00157865	1	regulation of activation of membrane attack complex	BP
601	GO:0001971	1	1	0.999467	1	0	0.00157865	1	negative regulation of activation of membrane attack complex	BP
602	GO:0001973	1	1	0.99948	1	0	0.00157865	1	adenosine receptor signaling pathway	BP
603	GO:0001975	1	1	0.998662	1	0	0.00157865	1	response to amphetamine	BP
604	GO:0002003	1	1	0.999469	1	0	0.00157865	1	angiotensin maturation	BP
605	GO:0002009	1	1	0.957267	1	0	0.0442022	28	morphogenesis of an epithelium	BP
606	GO:0002011	1	1	0.997149	1	0	0.0031573	2	morphogenesis of an epithelial sheet	BP
607	GO:0002020	1	1	0.960758	1	0	0.036309	23	protease binding	MF
608	GO:0002021	1	1	0.996811	1	0	0.00157865	1	response to dietary excess	BP
609	GO:0002026	1	1	0.999515	1	0	0.00157865	1	regulation of the force of heart contraction	BP
610	GO:0002027	1	1	0.996538	1	0	0.0031573	2	regulation of heart rate	BP
611	GO:0002028	1	1	0.986636	1	0	0.0110506	7	regulation of sodium ion transport	BP
612	GO:0002036	1	1	0.999526	1	0	0.00157865	1	regulation of L-glutamate transport	BP
613	GO:0002039	1	1	0.982608	1	0	0.0157865	10	p53 binding	MF
614	GO:0002040	1	1	0.994346	1	0	0.00789325	5	sprouting angiogenesis	BP
615	GO:0002041	1	1	0.998201	1	0	0.00473595	3	intussusceptive angiogenesis	BP
616	GO:0002042	1	1	0.995547	1	0	0.00789325	5	cell migration involved in sprouting angiogenesis	BP
617	GO:0002052	1	1	0.99547	1	0	0.0031573	2	positive regulation of neuroblast proliferation	BP
618	GO:0002062	1	1	0.995374	1	0	0.0063146	4	chondrocyte differentiation	BP
619	GO:0002063	1	1	0.999439	1	0	0.00157865	1	chondrocyte development	BP
620	GO:0002064	1	1	0.98606	1	0	0.0094719	6	epithelial cell development	BP
621	GO:0002066	1	1	0.989311	1	0	0.0063146	4	columnar/cuboidal epithelial cell development	BP
622	GO:0002069	1	1	0.998976	1	0	0.00157865	1	columnar/cuboidal epithelial cell maturation	BP
623	GO:0002070	1	1	0.998976	1	0	0.00157865	1	epithelial cell maturation	BP
624	GO:0002080	1	1	0.999212	1	0	0.00157865	1	acrosomal membrane	CC
625	GO:0002083	1	1	0.997118	1	0	0.00157865	1	4-hydroxybenzoate decaprenyltransferase activity	MF
626	GO:0002084	1	1	0.987529	1	0	0.0110506	7	protein depalmitoylation	BP
627	GO:0002088	1	1	0.995846	1	0	0.0031573	2	lens development in camera-type eye	BP
628	GO:0002090	1	1	0.986374	1	0	0.0142079	9	regulation of receptor internalization	BP
629	GO:0002092	1	1	0.986374	1	0	0.0142079	9	positive regulation of receptor internalization	BP
630	GO:0002093	1	1	0.999282	1	0	0.00157865	1	auditory receptor cell morphogenesis	BP
631	GO:0002094	1	1	0.995589	1	0	0.0031573	2	polyprenyltransferase activity	MF
632	GO:0002097	1	1	0.972957	1	0	0.0252584	16	tRNA wobble base modification	BP
633	GO:0002098	1	1	0.98108	1	0	0.0189438	12	tRNA wobble uridine modification	BP
634	GO:0002100	1	1	0.993245	1	0	0.00473595	3	tRNA wobble adenosine to inosine editing	BP
635	GO:0002102	1	1	0.998595	1	0	0.00473595	3	podosome	CC
636	GO:0002118	1	1	0.992096	1	0	0.0063146	4	aggressive behavior	BP
637	GO:0002119	1	1	0.996756	1	0	0.00157865	1	nematode larval development	BP
638	GO:0002121	1	1	0.992496	1	0	0.00473595	3	inter-male aggressive behavior	BP
639	GO:0002128	1	1	0.994608	1	0	0.00789325	5	tRNA nucleoside ribose methylation	BP
640	GO:0002130	1	1	0.998355	1	0	0.00157865	1	wobble position ribose methylation	BP
641	GO:0002131	1	1	0.998355	1	0	0.00157865	1	wobble position cytosine ribose methylation	BP
642	GO:0002132	1	1	0.998355	1	0	0.00157865	1	wobble position uridine ribose methylation	BP
643	GO:0002143	1	1	0.996901	1	0	0.0031573	2	tRNA wobble position uridine thiolation	BP
644	GO:0002151	1	1	0.99689	1	0	0.00157865	1	G-quadruplex RNA binding	MF
645	GO:0002155	1	1	0.993453	1	0	0.00789325	5	regulation of thyroid hormone mediated signaling pathway	BP
646	GO:0002161	1	1	0.974535	1	0	0.0236798	15	aminoacyl-tRNA editing activity	MF
647	GO:0002162	1	1	0.999579	1	0	0.00157865	1	dystroglycan binding	MF
648	GO:0002164	1	1	0.996756	1	0	0.00157865	1	larval development	BP
649	GO:0002165	1	1	0.999047	1	0	0.0031573	2	instar larval or pupal development	BP
650	GO:0002178	1	1	0.994435	1	0	0.00789325	5	palmitoyltransferase complex	CC
651	GO:0002181	1	1	0.89672	1	0	0.209961	133	cytoplasmic translation	BP
652	GO:0002182	1	1	0.997246	1	0	0.00789325	5	cytoplasmic translational elongation	BP
653	GO:0002183	1	1	0.983023	1	0	0.0157865	10	cytoplasmic translational initiation	BP
654	GO:0002184	1	1	0.991232	1	0	0.0063146	4	cytoplasmic translational termination	BP
655	GO:0002190	1	1	0.995306	1	0	0.0031573	2	cap-independent translational initiation	BP
656	GO:0002192	1	1	0.995306	1	0	0.0031573	2	IRES-dependent translational initiation	BP
657	GO:0002200	1	1	0.992681	1	0	0.0063146	4	somatic diversification of immune receptors	BP
658	GO:0002204	1	1	0.997602	1	0	0.00157865	1	somatic recombination of immunoglobulin genes involved in immune response	BP
659	GO:0002208	1	1	0.997602	1	0	0.00157865	1	somatic diversification of immunoglobulins involved in immune response	BP
660	GO:0002209	1	1	0.996127	1	0	0.00473595	3	behavioral defense response	BP
661	GO:0002213	1	1	0.97739	1	0	0.0205225	13	defense response to insect	BP
662	GO:0002215	1	1	0.996004	1	0	0.00473595	3	defense response to nematode	BP
663	GO:0002218	1	1	0.850401	1	0	0.16418	104	activation of innate immune response	BP
664	GO:0002220	1	1	0.989998	1	0	0.0126292	8	innate immune response activating cell surface receptor signaling pathway	BP
665	GO:0002221	1	1	0.973683	1	0	0.0252584	16	pattern recognition receptor signaling pathway	BP
666	GO:0002223	1	1	0.990621	1	0	0.0110506	7	stimulatory C-type lectin receptor signaling pathway	BP
667	GO:0002224	1	1	0.989326	1	0	0.0126292	8	toll-like receptor signaling pathway	BP
668	GO:0002228	1	1	0.999157	1	0	0.0031573	2	natural killer cell mediated immunity	BP
669	GO:0002229	1	1	0.957142	1	0	0.031573	20	defense response to oomycetes	BP
670	GO:0002230	1	1	0.959115	1	0	0.0394663	25	positive regulation of defense response to virus by host	BP
671	GO:0002237	1	1	0.90357	1	0	0.104191	66	response to molecule of bacterial origin	BP
672	GO:0002238	1	1	0.984953	1	0	0.0142079	9	response to molecule of fungal origin	BP
673	GO:0002239	1	1	0.917692	1	0	0.0694606	44	response to oomycetes	BP
674	GO:0002244	1	1	0.988329	1	0	0.0063146	4	hematopoietic progenitor cell differentiation	BP
675	GO:0002246	1	1	0.997546	1	0	0.00473595	3	wound healing involved in inflammatory response	BP
676	GO:0002250	1	1	0.994234	1	0	0.00789325	5	adaptive immune response	BP
677	GO:0002252	1	1	0.832753	1	0	0.156286	99	immune effector process	BP
678	GO:0002253	1	1	0.847024	1	0	0.168916	107	activation of immune response	BP
679	GO:0002254	1	1	0.994594	1	0	0.0063146	4	kinin cascade	BP
680	GO:0002260	1	1	0.99959	1	0	0.00157865	1	lymphocyte homeostasis	BP
681	GO:0002262	1	1	0.995696	1	0	0.0094719	6	myeloid cell homeostasis	BP
682	GO:0002263	1	1	0.996702	1	0	0.0031573	2	cell activation involved in immune response	BP
683	GO:0002274	1	1	0.998771	1	0	0.0031573	2	myeloid leukocyte activation	BP
684	GO:0002285	1	1	0.996702	1	0	0.0031573	2	lymphocyte activation involved in immune response	BP
685	GO:0002312	1	1	0.996702	1	0	0.0031573	2	B cell activation involved in immune response	BP
686	GO:0002313	1	1	0.999098	1	0	0.00157865	1	mature B cell differentiation involved in immune response	BP
687	GO:0002317	1	1	0.999098	1	0	0.00157865	1	plasma cell differentiation	BP
688	GO:0002335	1	1	0.999098	1	0	0.00157865	1	mature B cell differentiation	BP
689	GO:0002353	1	1	0.994594	1	0	0.0063146	4	plasma kallikrein-kinin cascade	BP
690	GO:0002361	1	1	0.998852	1	0	0.00157865	1	CD4-positive, CD25-positive, alpha-beta regulatory T cell differentiation	BP
691	GO:0002366	1	1	0.996702	1	0	0.0031573	2	leukocyte activation involved in immune response	BP
692	GO:0002376	1	1	0.279116	1	0	1.15557	732	immune system process	BP
693	GO:0002429	1	1	0.986113	1	0	0.0173652	11	immune response-activating cell surface receptor signaling pathway	BP
694	GO:0002431	1	1	0.997746	1	0	0.0031573	2	Fc receptor mediated stimulatory signaling pathway	BP
695	GO:0002433	1	1	0.997746	1	0	0.0031573	2	immune response-regulating cell surface receptor signaling pathway involved in phagocytosis	BP
696	GO:0002437	1	1	0.999434	1	0	0.00157865	1	inflammatory response to antigenic stimulus	BP
697	GO:0002443	1	1	0.998748	1	0	0.00473595	3	leukocyte mediated immunity	BP
698	GO:0002449	1	1	0.998748	1	0	0.00473595	3	lymphocyte mediated immunity	BP
699	GO:0002456	1	1	0.99959	1	0	0.00157865	1	T cell mediated immunity	BP
700	GO:0002460	1	1	0.99959	1	0	0.00157865	1	adaptive immune response based on somatic recombination of immune receptors built from immunoglobulin superfamily domains	BP
701	GO:0002474	1	1	0.977798	1	0	0.0299944	19	antigen processing and presentation of peptide antigen via MHC class I	BP
702	GO:0002478	1	1	0.979671	1	0	0.0284157	18	antigen processing and presentation of exogenous peptide antigen	BP
703	GO:0002479	1	1	0.991204	1	0	0.0110506	7	antigen processing and presentation of exogenous peptide antigen via MHC class I, TAP-dependent	BP
704	GO:0002480	1	1	0.999551	1	0	0.00157865	1	antigen processing and presentation of exogenous peptide antigen via MHC class I, TAP-independent	BP
705	GO:0002495	1	1	0.984243	1	0	0.0205225	13	antigen processing and presentation of peptide antigen via MHC class II	BP
706	GO:0002501	1	1	0.997624	1	0	0.00157865	1	peptide antigen assembly with MHC protein complex	BP
707	GO:0002502	1	1	0.997624	1	0	0.00157865	1	peptide antigen assembly with MHC class I protein complex	BP
708	GO:0002504	1	1	0.984243	1	0	0.0205225	13	antigen processing and presentation of peptide or polysaccharide antigen via MHC class II	BP
709	GO:0002521	1	1	0.978679	1	0	0.0268371	17	leukocyte differentiation	BP
710	GO:0002526	1	1	0.981745	1	0	0.0142079	9	acute inflammatory response	BP
711	GO:0002532	1	1	0.991913	1	0	0.0063146	4	production of molecular mediator involved in inflammatory response	BP
712	GO:0002538	1	1	0.991913	1	0	0.0063146	4	arachidonic acid metabolite production involved in inflammatory response	BP
713	GO:0002539	1	1	0.991913	1	0	0.0063146	4	prostaglandin production involved in inflammatory response	BP
714	GO:0002544	1	1	0.997804	1	0	0.00473595	3	chronic inflammatory response	BP
715	GO:0002548	1	1	0.999358	1	0	0.00157865	1	monocyte chemotaxis	BP
716	GO:0002551	1	1	0.999282	1	0	0.00157865	1	mast cell chemotaxis	BP
717	GO:0002562	1	1	0.996657	1	0	0.0031573	2	somatic diversification of immune receptors via germline recombination within a single locus	BP
718	GO:0002566	1	1	0.999053	1	0	0.00157865	1	somatic diversification of immune receptors via somatic mutation	BP
719	GO:0002573	1	1	0.993507	1	0	0.0094719	6	myeloid leukocyte differentiation	BP
720	GO:0002576	1	1	0.953633	1	0	0.0615674	39	platelet degranulation	BP
721	GO:0002577	1	1	0.997804	1	0	0.00473595	3	regulation of antigen processing and presentation	BP
722	GO:0002578	1	1	0.997804	1	0	0.00473595	3	negative regulation of antigen processing and presentation	BP
723	GO:0002580	1	1	0.997804	1	0	0.00473595	3	regulation of antigen processing and presentation of peptide or polysaccharide antigen via MHC class II	BP
724	GO:0002581	1	1	0.997804	1	0	0.00473595	3	negative regulation of antigen processing and presentation of peptide or polysaccharide antigen via MHC class II	BP
725	GO:0002604	1	1	0.997804	1	0	0.00473595	3	regulation of dendritic cell antigen processing and presentation	BP
726	GO:0002605	1	1	0.997804	1	0	0.00473595	3	negative regulation of dendritic cell antigen processing and presentation	BP
727	GO:0002637	1	1	0.994086	1	0	0.00473595	3	regulation of immunoglobulin production	BP
728	GO:0002639	1	1	0.997334	1	0	0.0031573	2	positive regulation of immunoglobulin production	BP
729	GO:0002643	1	1	0.99888	1	0	0.00157865	1	regulation of tolerance induction	BP
730	GO:0002673	1	1	0.998556	1	0	0.00473595	3	regulation of acute inflammatory response	BP
731	GO:0002674	1	1	0.999522	1	0	0.00157865	1	negative regulation of acute inflammatory response	BP
732	GO:0002675	1	1	0.999565	1	0	0.00157865	1	positive regulation of acute inflammatory response	BP
733	GO:0002679	1	1	0.985819	1	0	0.0173652	11	respiratory burst involved in defense response	BP
734	GO:0002682	1	1	0.656998	1	0	0.435708	276	regulation of immune system process	BP
735	GO:0002683	1	1	0.932406	1	0	0.0726179	46	negative regulation of immune system process	BP
736	GO:0002684	1	1	0.775688	1	0	0.268371	170	positive regulation of immune system process	BP
737	GO:0002685	1	1	0.989888	1	0	0.0189438	12	regulation of leukocyte migration	BP
738	GO:0002686	1	1	0.997524	1	0	0.00473595	3	negative regulation of leukocyte migration	BP
739	GO:0002687	1	1	0.994004	1	0	0.0094719	6	positive regulation of leukocyte migration	BP
740	GO:0002688	1	1	0.993584	1	0	0.0110506	7	regulation of leukocyte chemotaxis	BP
741	GO:0002689	1	1	0.999578	1	0	0.00157865	1	negative regulation of leukocyte chemotaxis	BP
742	GO:0002690	1	1	0.994004	1	0	0.0094719	6	positive regulation of leukocyte chemotaxis	BP
743	GO:0002694	1	1	0.972387	1	0	0.0394663	25	regulation of leukocyte activation	BP
744	GO:0002695	1	1	0.992488	1	0	0.0094719	6	negative regulation of leukocyte activation	BP
745	GO:0002696	1	1	0.982321	1	0	0.0299944	19	positive regulation of leukocyte activation	BP
746	GO:0002697	1	1	0.928919	1	0	0.0805112	51	regulation of immune effector process	BP
747	GO:0002698	1	1	0.98725	1	0	0.0173652	11	negative regulation of immune effector process	BP
748	GO:0002699	1	1	0.991953	1	0	0.0142079	9	positive regulation of immune effector process	BP
749	GO:0002700	1	1	0.989978	1	0	0.0110506	7	regulation of production of molecular mediator of immune response	BP
750	GO:0002701	1	1	0.997539	1	0	0.00473595	3	negative regulation of production of molecular mediator of immune response	BP
751	GO:0002702	1	1	0.997334	1	0	0.0031573	2	positive regulation of production of molecular mediator of immune response	BP
752	GO:0002703	1	1	0.987701	1	0	0.0157865	10	regulation of leukocyte mediated immunity	BP
753	GO:0002704	1	1	0.997946	1	0	0.0031573	2	negative regulation of leukocyte mediated immunity	BP
754	GO:0002705	1	1	0.994634	1	0	0.0094719	6	positive regulation of leukocyte mediated immunity	BP
755	GO:0002706	1	1	0.989734	1	0	0.0126292	8	regulation of lymphocyte mediated immunity	BP
756	GO:0002708	1	1	0.994634	1	0	0.0094719	6	positive regulation of lymphocyte mediated immunity	BP
757	GO:0002709	1	1	0.998519	1	0	0.0031573	2	regulation of T cell mediated immunity	BP
758	GO:0002711	1	1	0.998519	1	0	0.0031573	2	positive regulation of T cell mediated immunity	BP
759	GO:0002712	1	1	0.992422	1	0	0.0063146	4	regulation of B cell mediated immunity	BP
760	GO:0002714	1	1	0.997334	1	0	0.0031573	2	positive regulation of B cell mediated immunity	BP
761	GO:0002715	1	1	0.998772	1	0	0.0031573	2	regulation of natural killer cell mediated immunity	BP
762	GO:0002717	1	1	0.998772	1	0	0.0031573	2	positive regulation of natural killer cell mediated immunity	BP
763	GO:0002718	1	1	0.995869	1	0	0.0063146	4	regulation of cytokine production involved in immune response	BP
764	GO:0002719	1	1	0.997539	1	0	0.00473595	3	negative regulation of cytokine production involved in immune response	BP
765	GO:0002721	1	1	0.998326	1	0	0.00157865	1	regulation of B cell cytokine production	BP
766	GO:0002752	1	1	0.999372	1	0	0.00157865	1	cell surface pattern recognition receptor signaling pathway	BP
767	GO:0002753	1	1	0.998974	1	0	0.0031573	2	cytoplasmic pattern recognition receptor signaling pathway	BP
768	GO:0002755	1	1	0.992051	1	0	0.00789325	5	MyD88-dependent toll-like receptor signaling pathway	BP
769	GO:0002756	1	1	0.995975	1	0	0.00473595	3	MyD88-independent toll-like receptor signaling pathway	BP
770	GO:0002757	1	1	0.966261	1	0	0.0347303	22	immune response-activating signal transduction	BP
771	GO:0002758	1	1	0.968445	1	0	0.031573	20	innate immune response-activating signal transduction	BP
772	GO:0002761	1	1	0.993071	1	0	0.0063146	4	regulation of myeloid leukocyte differentiation	BP
773	GO:0002763	1	1	0.996437	1	0	0.0031573	2	positive regulation of myeloid leukocyte differentiation	BP
774	GO:0002764	1	1	0.926553	1	0	0.0852471	54	immune response-regulating signaling pathway	BP
775	GO:0002768	1	1	0.972307	1	0	0.0347303	22	immune response-regulating cell surface receptor signaling pathway	BP
776	GO:0002790	1	1	0.998792	1	0	0.0031573	2	peptide secretion	BP
777	GO:0002791	1	1	0.989198	1	0	0.0094719	6	regulation of peptide secretion	BP
778	GO:0002792	1	1	0.990647	1	0	0.0063146	4	negative regulation of peptide secretion	BP
779	GO:0002793	1	1	0.996986	1	0	0.0031573	2	positive regulation of peptide secretion	BP
780	GO:0002819	1	1	0.989884	1	0	0.0126292	8	regulation of adaptive immune response	BP
781	GO:0002821	1	1	0.994784	1	0	0.0094719	6	positive regulation of adaptive immune response	BP
782	GO:0002822	1	1	0.990315	1	0	0.0110506	7	regulation of adaptive immune response based on somatic recombination of immune receptors built from immunoglobulin superfamily domains	BP
783	GO:0002824	1	1	0.995217	1	0	0.00789325	5	positive regulation of adaptive immune response based on somatic recombination of immune receptors built from immunoglobulin superfamily domains	BP
784	GO:0002825	1	1	0.999358	1	0	0.00157865	1	regulation of T-helper 1 type immune response	BP
785	GO:0002827	1	1	0.999358	1	0	0.00157865	1	positive regulation of T-helper 1 type immune response	BP
786	GO:0002828	1	1	0.998952	1	0	0.0031573	2	regulation of type 2 immune response	BP
787	GO:0002829	1	1	0.999358	1	0	0.00157865	1	negative regulation of type 2 immune response	BP
788	GO:0002831	1	1	0.817601	1	0	0.172073	109	regulation of response to biotic stimulus	BP
789	GO:0002832	1	1	0.954799	1	0	0.0394663	25	negative regulation of response to biotic stimulus	BP
790	GO:0002833	1	1	0.957002	1	0	0.036309	23	positive regulation of response to biotic stimulus	BP
791	GO:0002886	1	1	0.997946	1	0	0.0031573	2	regulation of myeloid leukocyte mediated immunity	BP
792	GO:0002887	1	1	0.997946	1	0	0.0031573	2	negative regulation of myeloid leukocyte mediated immunity	BP
793	GO:0002889	1	1	0.994086	1	0	0.00473595	3	regulation of immunoglobulin mediated immune response	BP
794	GO:0002891	1	1	0.997334	1	0	0.0031573	2	positive regulation of immunoglobulin mediated immune response	BP
795	GO:0002902	1	1	0.997456	1	0	0.0031573	2	regulation of B cell apoptotic process	BP
796	GO:0002903	1	1	0.999128	1	0	0.00157865	1	negative regulation of B cell apoptotic process	BP
797	GO:0002920	1	1	0.999467	1	0	0.00157865	1	regulation of humoral immune response	BP
798	GO:0002921	1	1	0.999467	1	0	0.00157865	1	negative regulation of humoral immune response	BP
799	GO:0002931	1	1	0.987542	1	0	0.00789325	5	response to ischemia	BP
800	GO:0002935	1	1	0.996311	1	0	0.0031573	2	tRNA (adenine-C2-)-methyltransferase activity	MF
801	GO:0002938	1	1	0.998435	1	0	0.00157865	1	tRNA guanine ribose methylation	BP
802	GO:0002940	1	1	0.994844	1	0	0.00473595	3	tRNA N2-guanine methylation	BP
803	GO:0002943	1	1	0.993794	1	0	0.00789325	5	tRNA dihydrouridine synthesis	BP
804	GO:0002949	1	1	0.991617	1	0	0.00789325	5	tRNA threonylcarbamoyladenosine modification	BP
805	GO:0003002	1	1	0.740346	1	0	0.276264	175	regionalization	BP
807	GO:0003007	1	1	0.99295	1	0	0.0063146	4	heart morphogenesis	BP
808	GO:0003008	1	1	0.883643	1	0	0.127871	81	system process	BP
809	GO:0003009	1	1	0.99959	1	0	0.00157865	1	skeletal muscle contraction	BP
810	GO:0003012	1	1	0.986428	1	0	0.0268371	17	muscle system process	BP
811	GO:0003013	1	1	0.995784	1	0	0.00789325	5	circulatory system process	BP
812	GO:0003018	1	1	0.998739	1	0	0.00157865	1	vascular process in circulatory system	BP
813	GO:0003032	1	1	0.99026	1	0	0.0094719	6	detection of oxygen	BP
814	GO:0003073	1	1	0.999556	1	0	0.00157865	1	regulation of systemic arterial blood pressure	BP
815	GO:0003084	1	1	0.999569	1	0	0.00157865	1	positive regulation of systemic arterial blood pressure	BP
816	GO:0003085	1	1	0.993326	1	0	0.00789325	5	negative regulation of systemic arterial blood pressure	BP
817	GO:0003143	1	1	0.983379	1	0	0.0094719	6	embryonic heart tube morphogenesis	BP
818	GO:0003146	1	1	0.996818	1	0	0.00157865	1	heart jogging	BP
819	GO:0003151	1	1	0.991846	1	0	0.00789325	5	outflow tract morphogenesis	BP
820	GO:0003156	1	1	0.985077	1	0	0.0142079	9	regulation of organ formation	BP
821	GO:0003179	1	1	0.998201	1	0	0.00473595	3	heart valve morphogenesis	BP
822	GO:0003181	1	1	0.998201	1	0	0.00473595	3	atrioventricular valve morphogenesis	BP
823	GO:0003197	1	1	0.997804	1	0	0.00473595	3	endocardial cushion development	BP
824	GO:0003254	1	1	0.986221	1	0	0.00789325	5	regulation of membrane depolarization	BP
825	GO:0003256	1	1	0.999102	1	0	0.0031573	2	regulation of transcription from RNA polymerase II promoter involved in myocardial precursor cell differentiation	BP
826	GO:0003257	1	1	0.999102	1	0	0.0031573	2	positive regulation of transcription from RNA polymerase II promoter involved in myocardial precursor cell differentiation	BP
827	GO:0003278	1	1	0.998201	1	0	0.00473595	3	apoptotic process involved in heart morphogenesis	BP
828	GO:0003279	1	1	0.986113	1	0	0.0157865	10	cardiac septum development	BP
829	GO:0003281	1	1	0.996831	1	0	0.00789325	5	ventricular septum development	BP
830	GO:0003283	1	1	0.989248	1	0	0.00789325	5	atrial septum development	BP
831	GO:0003330	1	1	0.997119	1	0	0.00157865	1	regulation of extracellular matrix constituent secretion	BP
832	GO:0003331	1	1	0.997119	1	0	0.00157865	1	positive regulation of extracellular matrix constituent secretion	BP
833	GO:0003333	1	1	0.854445	1	0	0.123135	78	amino acid transmembrane transport	BP
834	GO:0003337	1	1	0.999102	1	0	0.0031573	2	mesenchymal to epithelial transition involved in metanephros morphogenesis	BP
835	GO:0003341	1	1	0.989587	1	0	0.0063146	4	cilium movement	BP
836	GO:0003351	1	1	0.989587	1	0	0.0063146	4	epithelial cilium movement	BP
837	GO:0003352	1	1	0.995095	1	0	0.0031573	2	regulation of cilium movement	BP
838	GO:0003356	1	1	0.99688	1	0	0.00157865	1	regulation of cilium beat frequency	BP
839	GO:0003376	1	1	0.999161	1	0	0.00157865	1	sphingosine-1-phosphate signaling pathway	BP
840	GO:0003382	1	1	0.996119	1	0	0.0063146	4	epithelial cell morphogenesis	BP
841	GO:0003401	1	1	0.998721	1	0	0.0031573	2	axis elongation	BP
842	GO:0003417	1	1	0.997804	1	0	0.00473595	3	growth plate cartilage development	BP
843	GO:0003433	1	1	0.999439	1	0	0.00157865	1	chondrocyte development involved in endochondral bone morphogenesis	BP
847	GO:0003678	1	1	0.805667	1	0	0.159444	101	DNA helicase activity	MF
848	GO:0003680	1	1	0.978625	1	0	0.0189438	12	AT DNA binding	MF
849	GO:0003681	1	1	0.998589	1	0	0.00157865	1	bent DNA binding	MF
850	GO:0003682	1	1	0.768363	1	0	0.208382	132	chromatin binding	MF
851	GO:0003684	1	1	0.924163	1	0	0.0726179	46	damaged DNA binding	MF
852	GO:0003688	1	1	0.977004	1	0	0.0189438	12	DNA replication origin binding	MF
853	GO:0003689	1	1	0.993768	1	0	0.0031573	2	DNA clamp loader activity	MF
854	GO:0003690	1	1	0.783073	1	0	0.200489	127	double-stranded DNA binding	MF
855	GO:0003691	1	1	0.966667	1	0	0.0284157	18	double-stranded telomeric DNA binding	MF
856	GO:0003697	1	1	0.863871	1	0	0.135764	86	single-stranded DNA binding	MF
858	GO:0003705	1	1	0.993271	1	0	0.00473595	3	transcription factor activity, RNA polymerase II distal enhancer sequence-specific binding	MF
859	GO:0003712	1	1	0.777476	1	0	0.23364	148	transcription cofactor activity	MF
860	GO:0003713	1	1	0.903209	1	0	0.0978763	62	transcription coactivator activity	MF
861	GO:0003714	1	1	0.936836	1	0	0.0663033	42	transcription corepressor activity	MF
862	GO:0003720	1	1	0.993062	1	0	0.00473595	3	telomerase activity	MF
863	GO:0003721	1	1	0.993062	1	0	0.00473595	3	telomeric template RNA reverse transcriptase activity	MF
865	GO:0003724	1	1	0.85615	1	0	0.121556	77	RNA helicase activity	MF
866	GO:0003725	1	1	0.953984	1	0	0.0426236	27	double-stranded RNA binding	MF
867	GO:0003726	1	1	0.997198	1	0	0.00157865	1	double-stranded RNA adenosine deaminase activity	MF
868	GO:0003727	1	1	0.897001	1	0	0.10577	67	single-stranded RNA binding	MF
869	GO:0003729	1	1	0.86162	1	0	0.153129	97	mRNA binding	MF
870	GO:0003730	1	1	0.973654	1	0	0.0221011	14	mRNA 3'-UTR binding	MF
872	GO:0003743	1	1	0.82295	1	0	0.232062	147	translation initiation factor activity	MF
873	GO:0003746	1	1	0.895707	1	0	0.16418	104	translation elongation factor activity	MF
874	GO:0003747	1	1	0.978	1	0	0.0236798	15	translation release factor activity	MF
875	GO:0003755	1	1	0.861838	1	0	0.15155	96	peptidyl-prolyl cis-trans isomerase activity	MF
876	GO:0003756	1	1	0.941664	1	0	0.067882	43	protein disulfide isomerase activity	MF
877	GO:0003774	1	1	0.789973	1	0	0.208382	132	motor activity	MF
878	GO:0003777	1	1	0.848614	1	0	0.129449	82	microtubule motor activity	MF
879	GO:0003779	1	1	0.843398	1	0	0.161022	102	actin binding	MF
880	GO:0003785	1	1	0.989896	1	0	0.00789325	5	actin monomer binding	MF
881	GO:0003786	1	1	0.9987	1	0	0.00157865	1	actin lateral binding	MF
882	GO:0003796	1	1	0.99624	1	0	0.0031573	2	lysozyme activity	MF
883	GO:0003823	1	1	0.993998	1	0	0.0094719	6	antigen binding	MF
885	GO:0003825	1	1	0.990676	1	0	0.00473595	3	alpha,alpha-trehalose-phosphate synthase (UDP-forming) activity	MF
886	GO:0003827	1	1	0.996867	1	0	0.00157865	1	alpha-1,3-mannosylglycoprotein 2-beta-N-acetylglucosaminyltransferase activity	MF
887	GO:0003830	1	1	0.992396	1	0	0.0063146	4	beta-1,4-mannosylglycoprotein 4-beta-N-acetylglucosaminyltransferase activity	MF
888	GO:0003837	1	1	0.997819	1	0	0.0031573	2	beta-ureidopropionase activity	MF
889	GO:0003838	1	1	0.996466	1	0	0.00473595	3	sterol 24-C-methyltransferase activity	MF
890	GO:0003840	1	1	0.996954	1	0	0.00157865	1	gamma-glutamyltransferase activity	MF
891	GO:0003841	1	1	0.982951	1	0	0.0126292	8	1-acylglycerol-3-phosphate O-acyltransferase activity	MF
892	GO:0003843	1	1	0.929084	1	0	0.0741966	47	1,3-beta-D-glucan synthase activity	MF
893	GO:0003844	1	1	0.984625	1	0	0.0157865	10	1,4-alpha-glucan branching enzyme activity	MF
894	GO:0003846	1	1	0.97275	1	0	0.0205225	13	2-acylglycerol O-acyltransferase activity	MF
895	GO:0003847	1	1	0.999579	1	0	0.00157865	1	1-alkyl-2-acetylglycerophosphocholine esterase activity	MF
896	GO:0003848	1	1	0.996259	1	0	0.0031573	2	2-amino-4-hydroxy-6-hydroxymethyldihydropteridine diphosphokinase activity	MF
897	GO:0003849	1	1	0.990722	1	0	0.0063146	4	3-deoxy-7-phosphoheptulonate synthase activity	MF
898	GO:0003850	1	1	0.998868	1	0	0.00157865	1	2-deoxyglucose-6-phosphatase activity	MF
899	GO:0003852	1	1	0.997076	1	0	0.00157865	1	2-isopropylmalate synthase activity	MF
900	GO:0003854	1	1	0.868897	1	0	0.0978763	62	3-beta-hydroxy-delta5-steroid dehydrogenase activity	MF
901	GO:0003855	1	1	0.994145	1	0	0.00789325	5	3-dehydroquinate dehydratase activity	MF
902	GO:0003856	1	1	0.995707	1	0	0.0031573	2	3-dehydroquinate synthase activity	MF
903	GO:0003857	1	1	0.99166	1	0	0.00789325	5	3-hydroxyacyl-CoA dehydrogenase activity	MF
904	GO:0003858	1	1	0.9951	1	0	0.00473595	3	3-hydroxybutyrate dehydrogenase activity	MF
905	GO:0003860	1	1	0.997136	1	0	0.00157865	1	3-hydroxyisobutyryl-CoA hydrolase activity	MF
906	GO:0003861	1	1	0.992677	1	0	0.0094719	6	3-isopropylmalate dehydratase activity	MF
907	GO:0003862	1	1	0.9964	1	0	0.00473595	3	3-isopropylmalate dehydrogenase activity	MF
908	GO:0003863	1	1	0.988573	1	0	0.00789325	5	3-methyl-2-oxobutanoate dehydrogenase (2-methylpropanoyl-transferring) activity	MF
909	GO:0003864	1	1	0.996355	1	0	0.0031573	2	3-methyl-2-oxobutanoate hydroxymethyltransferase activity	MF
910	GO:0003865	1	1	0.997886	1	0	0.00157865	1	3-oxo-5-alpha-steroid 4-dehydrogenase activity	MF
911	GO:0003866	1	1	0.997168	1	0	0.00157865	1	3-phosphoshikimate 1-carboxyvinyltransferase activity	MF
912	GO:0003867	1	1	0.996012	1	0	0.0031573	2	4-aminobutyrate transaminase activity	MF
913	GO:0003868	1	1	0.996662	1	0	0.0031573	2	4-hydroxyphenylpyruvate dioxygenase activity	MF
914	GO:0003871	1	1	0.989478	1	0	0.0110506	7	5-methyltetrahydropteroyltriglutamate-homocysteine S-methyltransferase activity	MF
915	GO:0003872	1	1	0.982757	1	0	0.0110506	7	6-phosphofructokinase activity	MF
916	GO:0003873	1	1	0.988939	1	0	0.0189438	12	6-phosphofructo-2-kinase activity	MF
917	GO:0003876	1	1	0.987111	1	0	0.0126292	8	AMP deaminase activity	MF
918	GO:0003878	1	1	0.993305	1	0	0.0094719	6	ATP citrate synthase activity	MF
919	GO:0003879	1	1	0.997351	1	0	0.00157865	1	ATP phosphoribosyltransferase activity	MF
920	GO:0003880	1	1	0.995134	1	0	0.00473595	3	protein C-terminal carboxyl O-methyltransferase activity	MF
921	GO:0003881	1	1	0.996915	1	0	0.00157865	1	CDP-diacylglycerol-inositol 3-phosphatidyltransferase activity	MF
922	GO:0003882	1	1	0.996459	1	0	0.0031573	2	CDP-diacylglycerol-serine O-phosphatidyltransferase activity	MF
923	GO:0003883	1	1	0.995496	1	0	0.0031573	2	CTP synthase activity	MF
924	GO:0003885	1	1	0.985554	1	0	0.0094719	6	D-arabinono-1,4-lactone oxidase activity	MF
925	GO:0003886	1	1	0.978484	1	0	0.0142079	9	DNA (cytosine-5-)-methyltransferase activity	MF
926	GO:0003887	1	1	0.856232	1	0	0.135764	86	DNA-directed DNA polymerase activity	MF
927	GO:0003896	1	1	0.985539	1	0	0.0157865	10	DNA primase activity	MF
928	GO:0003899	1	1	0.861455	1	0	0.162601	103	DNA-directed RNA polymerase activity	MF
929	GO:0003904	1	1	0.99799	1	0	0.0031573	2	deoxyribodipyrimidine photo-lyase activity	MF
930	GO:0003905	1	1	0.987596	1	0	0.0110506	7	alkylbase DNA N-glycosylase activity	MF
931	GO:0003906	1	1	0.975643	1	0	0.0252584	16	DNA-(apurinic or apyrimidinic site) lyase activity	MF
932	GO:0003909	1	1	0.985958	1	0	0.0126292	8	DNA ligase activity	MF
933	GO:0003910	1	1	0.985958	1	0	0.0126292	8	DNA ligase (ATP) activity	MF
934	GO:0003913	1	1	0.983161	1	0	0.0110506	7	DNA photolyase activity	MF
935	GO:0003914	1	1	0.997085	1	0	0.00157865	1	DNA (6-4) photolyase activity	MF
936	GO:0003916	1	1	0.948265	1	0	0.0505168	32	DNA topoisomerase activity	MF
937	GO:0003917	1	1	0.977464	1	0	0.0268371	17	DNA topoisomerase type I activity	MF
938	GO:0003918	1	1	0.978104	1	0	0.0205225	13	DNA topoisomerase type II (ATP-hydrolyzing) activity	MF
939	GO:0003919	1	1	0.987964	1	0	0.00789325	5	FMN adenylyltransferase activity	MF
940	GO:0003922	1	1	0.992823	1	0	0.0063146	4	GMP synthase (glutamine-hydrolyzing) activity	MF
941	GO:0003923	1	1	0.989789	1	0	0.0063146	4	GPI-anchor transamidase activity	MF
942	GO:0003924	1	1	0.711494	1	0	0.378876	240	GTPase activity	MF
943	GO:0003933	1	1	0.976825	1	0	0.0189438	12	GTP cyclohydrolase activity	MF
944	GO:0003934	1	1	0.997109	1	0	0.00157865	1	GTP cyclohydrolase I activity	MF
945	GO:0003935	1	1	0.979658	1	0	0.0173652	11	GTP cyclohydrolase II activity	MF
946	GO:0003937	1	1	0.997918	1	0	0.0031573	2	IMP cyclohydrolase activity	MF
947	GO:0003938	1	1	0.994637	1	0	0.0063146	4	IMP dehydrogenase activity	MF
948	GO:0003939	1	1	0.995246	1	0	0.00473595	3	L-iditol 2-dehydrogenase activity	MF
949	GO:0003941	1	1	0.996369	1	0	0.0031573	2	L-serine ammonia-lyase activity	MF
950	GO:0003942	1	1	0.994206	1	0	0.00789325	5	N-acetyl-gamma-glutamyl-phosphate reductase activity	MF
951	GO:0003949	1	1	0.997418	1	0	0.00157865	1	1-(5-phosphoribosyl)-5-[(5-phosphoribosylamino)methylideneamino]imidazole-4-carboxamide isomerase activity	MF
952	GO:0003950	1	1	0.976647	1	0	0.0236798	15	NAD+ ADP-ribosyltransferase activity	MF
953	GO:0003951	1	1	0.991548	1	0	0.00473595	3	NAD+ kinase activity	MF
954	GO:0003952	1	1	0.996975	1	0	0.00157865	1	NAD+ synthase (glutamine-hydrolyzing) activity	MF
955	GO:0003954	1	1	0.905784	1	0	0.132607	84	NADH dehydrogenase activity	MF
956	GO:0003955	1	1	0.975496	1	0	0.0252584	16	NAD(P)H dehydrogenase (quinone) activity	MF
957	GO:0003958	1	1	0.99099	1	0	0.00473595	3	NADPH-hemoprotein reductase activity	MF
958	GO:0003959	1	1	0.973409	1	0	0.031573	20	NADPH dehydrogenase activity	MF
959	GO:0003960	1	1	0.993645	1	0	0.00473595	3	NADPH:quinone reductase activity	MF
960	GO:0003961	1	1	0.99627	1	0	0.0063146	4	O-acetylhomoserine aminocarboxypropyltransferase activity	MF
961	GO:0003962	1	1	0.997042	1	0	0.00157865	1	cystathionine gamma-synthase activity	MF
962	GO:0003964	1	1	0.626119	1	0	0.565157	358	RNA-directed DNA polymerase activity	MF
963	GO:0003968	1	1	0.978188	1	0	0.0173652	11	RNA-directed RNA polymerase activity	MF
964	GO:0003973	1	1	0.986963	1	0	0.0205225	13	(S)-2-hydroxy-acid oxidase activity	MF
965	GO:0003975	1	1	0.997073	1	0	0.00157865	1	UDP-N-acetylglucosamine-dolichyl-phosphate N-acetylglucosaminephosphotransferase activity	MF
966	GO:0003977	1	1	0.992119	1	0	0.0094719	6	UDP-N-acetylglucosamine diphosphorylase activity	MF
967	GO:0003978	1	1	0.980706	1	0	0.031573	20	UDP-glucose 4-epimerase activity	MF
968	GO:0003979	1	1	0.992397	1	0	0.0142079	9	UDP-glucose 6-dehydrogenase activity	MF
969	GO:0003980	1	1	0.996733	1	0	0.00157865	1	UDP-glucose:glycoprotein glucosyltransferase activity	MF
970	GO:0003983	1	1	0.981891	1	0	0.0221011	14	UTP:glucose-1-phosphate uridylyltransferase activity	MF
971	GO:0003984	1	1	0.991317	1	0	0.0094719	6	acetolactate synthase activity	MF
972	GO:0003985	1	1	0.993384	1	0	0.0063146	4	acetyl-CoA C-acetyltransferase activity	MF
973	GO:0003986	1	1	0.994362	1	0	0.0094719	6	acetyl-CoA hydrolase activity	MF
974	GO:0003987	1	1	0.988626	1	0	0.0189438	12	acetate-CoA ligase activity	MF
975	GO:0003988	1	1	0.985166	1	0	0.0142079	9	acetyl-CoA C-acyltransferase activity	MF
976	GO:0003989	1	1	0.975712	1	0	0.031573	20	acetyl-CoA carboxylase activity	MF
977	GO:0003991	1	1	0.996206	1	0	0.0031573	2	acetylglutamate kinase activity	MF
978	GO:0003992	1	1	0.993901	1	0	0.0094719	6	N2-acetyl-L-ornithine:2-oxoglutarate 5-aminotransferase activity	MF
979	GO:0003993	1	1	0.883436	1	0	0.101034	64	acid phosphatase activity	MF
980	GO:0003994	1	1	0.977575	1	0	0.0268371	17	aconitate hydratase activity	MF
981	GO:0003995	1	1	0.96873	1	0	0.0442022	28	acyl-CoA dehydrogenase activity	MF
982	GO:0003997	1	1	0.984169	1	0	0.0173652	11	acyl-CoA oxidase activity	MF
983	GO:0003998	1	1	0.996836	1	0	0.00157865	1	acylphosphatase activity	MF
984	GO:0003999	1	1	0.991117	1	0	0.00789325	5	adenine phosphoribosyltransferase activity	MF
985	GO:0004000	1	1	0.989145	1	0	0.00789325	5	adenosine deaminase activity	MF
986	GO:0004001	1	1	0.991679	1	0	0.0110506	7	adenosine kinase activity	MF
987	GO:0004003	1	1	0.922132	1	0	0.0615674	39	ATP-dependent DNA helicase activity	MF
988	GO:0004004	1	1	0.879066	1	0	0.099455	63	ATP-dependent RNA helicase activity	MF
989	GO:0004008	1	1	0.996801	1	0	0.00157865	1	copper-exporting ATPase activity	MF
990	GO:0004012	1	1	0.943053	1	0	0.0615674	39	phospholipid-translocating ATPase activity	MF
991	GO:0004013	1	1	0.990949	1	0	0.0126292	8	adenosylhomocysteinase activity	MF
992	GO:0004014	1	1	0.988792	1	0	0.0094719	6	adenosylmethionine decarboxylase activity	MF
993	GO:0004015	1	1	0.996842	1	0	0.00157865	1	adenosylmethionine-8-amino-7-oxononanoate transaminase activity	MF
994	GO:0004016	1	1	0.998933	1	0	0.0031573	2	adenylate cyclase activity	MF
995	GO:0004017	1	1	0.973824	1	0	0.0347303	22	adenylate kinase activity	MF
996	GO:0004018	1	1	0.996573	1	0	0.0031573	2	N6-(1,2-dicarboxyethyl)AMP AMP-lyase (fumarate-forming) activity	MF
997	GO:0004019	1	1	0.992831	1	0	0.0063146	4	adenylosuccinate synthase activity	MF
998	GO:0004020	1	1	0.99113	1	0	0.0126292	8	adenylylsulfate kinase activity	MF
999	GO:0004021	1	1	0.990511	1	0	0.00789325	5	L-alanine:2-oxoglutarate aminotransferase activity	MF
1000	GO:0004022	1	1	0.95362	1	0	0.0584101	37	alcohol dehydrogenase (NAD) activity	MF
1001	GO:0004026	1	1	0.995891	1	0	0.00473595	3	alcohol O-acetyltransferase activity	MF
1002	GO:0004028	1	1	0.988675	1	0	0.0142079	9	3-chloroallyl aldehyde dehydrogenase activity	MF
1003	GO:0004029	1	1	0.935323	1	0	0.0915617	58	aldehyde dehydrogenase (NAD) activity	MF
1004	GO:0004030	1	1	0.982397	1	0	0.0221011	14	aldehyde dehydrogenase [NAD(P)+] activity	MF
1005	GO:0004031	1	1	0.989889	1	0	0.0063146	4	aldehyde oxidase activity	MF
1006	GO:0004032	1	1	0.998753	1	0	0.0031573	2	alditol:NADP+ 1-oxidoreductase activity	MF
1007	GO:0004033	1	1	0.962332	1	0	0.0442022	28	aldo-keto reductase (NADP) activity	MF
1008	GO:0004034	1	1	0.988581	1	0	0.0110506	7	aldose 1-epimerase activity	MF
1009	GO:0004035	1	1	0.999187	1	0	0.0031573	2	alkaline phosphatase activity	MF
1010	GO:0004038	1	1	0.997116	1	0	0.00157865	1	allantoinase activity	MF
1011	GO:0004040	1	1	0.987056	1	0	0.0142079	9	amidase activity	MF
1012	GO:0004042	1	1	0.990715	1	0	0.0110506	7	acetyl-CoA:L-glutamate N-acetyltransferase activity	MF
1013	GO:0004043	1	1	0.99956	1	0	0.00157865	1	L-aminoadipate-semialdehyde dehydrogenase activity	MF
1014	GO:0004044	1	1	0.99103	1	0	0.0094719	6	amidophosphoribosyltransferase activity	MF
1015	GO:0004045	1	1	0.990596	1	0	0.0094719	6	aminoacyl-tRNA hydrolase activity	MF
1016	GO:0004046	1	1	0.99412	1	0	0.0031573	2	aminoacylase activity	MF
1017	GO:0004047	1	1	0.996133	1	0	0.0031573	2	aminomethyltransferase activity	MF
1018	GO:0004048	1	1	0.994008	1	0	0.0031573	2	anthranilate phosphoribosyltransferase activity	MF
1019	GO:0004049	1	1	0.993764	1	0	0.0063146	4	anthranilate synthase activity	MF
1020	GO:0004053	1	1	0.997242	1	0	0.00157865	1	arginase activity	MF
1021	GO:0004055	1	1	0.994773	1	0	0.0094719	6	argininosuccinate synthase activity	MF
1022	GO:0004056	1	1	0.996708	1	0	0.0031573	2	argininosuccinate lyase activity	MF
1023	GO:0004057	1	1	0.996951	1	0	0.00157865	1	arginyltransferase activity	MF
1024	GO:0004059	1	1	0.998795	1	0	0.00157865	1	aralkylamine N-acetyltransferase activity	MF
1025	GO:0004061	1	1	0.986098	1	0	0.0110506	7	arylformamidase activity	MF
1026	GO:0004065	1	1	0.999416	1	0	0.00157865	1	arylsulfatase activity	MF
1027	GO:0004066	1	1	0.988119	1	0	0.0126292	8	asparagine synthase (glutamine-hydrolyzing) activity	MF
1028	GO:0004067	1	1	0.991995	1	0	0.00789325	5	asparaginase activity	MF
1029	GO:0004069	1	1	0.976686	1	0	0.0205225	13	L-aspartate:2-oxoglutarate aminotransferase activity	MF
1030	GO:0004070	1	1	0.998293	1	0	0.00157865	1	aspartate carbamoyltransferase activity	MF
1031	GO:0004071	1	1	0.999404	1	0	0.00157865	1	aspartate-ammonia ligase activity	MF
1032	GO:0004072	1	1	0.991674	1	0	0.0063146	4	aspartate kinase activity	MF
1033	GO:0004073	1	1	0.997012	1	0	0.0063146	4	aspartate-semialdehyde dehydrogenase activity	MF
1034	GO:0004075	1	1	0.982646	1	0	0.0284157	18	biotin carboxylase activity	MF
1035	GO:0004076	1	1	0.996439	1	0	0.00473595	3	biotin synthase activity	MF
1036	GO:0004077	1	1	0.997122	1	0	0.00157865	1	biotin-[acetyl-CoA-carboxylase] ligase activity	MF
1037	GO:0004078	1	1	0.997122	1	0	0.00157865	1	biotin-[methylcrotonoyl-CoA-carboxylase] ligase activity	MF
1038	GO:0004081	1	1	0.997278	1	0	0.0031573	2	bis(5'-nucleosyl)-tetraphosphatase (asymmetrical) activity	MF
1039	GO:0004082	1	1	0.999492	1	0	0.00157865	1	bisphosphoglycerate mutase activity	MF
1040	GO:0004083	1	1	0.999492	1	0	0.00157865	1	bisphosphoglycerate 2-phosphatase activity	MF
1041	GO:0004084	1	1	0.983439	1	0	0.0173652	11	branched-chain-amino-acid transaminase activity	MF
1042	GO:0004087	1	1	0.996328	1	0	0.0031573	2	carbamoyl-phosphate synthase (ammonia) activity	MF
1043	GO:0004088	1	1	0.992836	1	0	0.0063146	4	carbamoyl-phosphate synthase (glutamine-hydrolyzing) activity	MF
1044	GO:0004089	1	1	0.971862	1	0	0.0284157	18	carbonate dehydratase activity	MF
1045	GO:0004090	1	1	0.997811	1	0	0.00157865	1	carbonyl reductase (NADPH) activity	MF
1046	GO:0004092	1	1	0.998882	1	0	0.0031573	2	carnitine O-acetyltransferase activity	MF
1047	GO:0004096	1	1	0.987849	1	0	0.0221011	14	catalase activity	MF
1048	GO:0004097	1	1	0.983596	1	0	0.0110506	7	catechol oxidase activity	MF
1049	GO:0004099	1	1	0.998402	1	0	0.00473595	3	chitin deacetylase activity	MF
1050	GO:0004100	1	1	0.999444	1	0	0.00157865	1	chitin synthase activity	MF
1051	GO:0004103	1	1	0.991309	1	0	0.0126292	8	choline kinase activity	MF
1052	GO:0004104	1	1	0.999046	1	0	0.00157865	1	cholinesterase activity	MF
1053	GO:0004105	1	1	0.993781	1	0	0.0063146	4	choline-phosphate cytidylyltransferase activity	MF
1054	GO:0004106	1	1	0.993049	1	0	0.00473595	3	chorismate mutase activity	MF
1055	GO:0004107	1	1	0.996853	1	0	0.0031573	2	chorismate synthase activity	MF
1056	GO:0004108	1	1	0.991781	1	0	0.0142079	9	citrate (Si)-synthase activity	MF
1057	GO:0004109	1	1	0.993595	1	0	0.00473595	3	coproporphyrinogen oxidase activity	MF
1058	GO:0004112	1	1	0.996719	1	0	0.0031573	2	cyclic-nucleotide phosphodiesterase activity	MF
1059	GO:0004121	1	1	0.99596	1	0	0.00473595	3	cystathionine beta-lyase activity	MF
1060	GO:0004124	1	1	0.97342	1	0	0.0268371	17	cysteine synthase activity	MF
1061	GO:0004126	1	1	0.997806	1	0	0.00157865	1	cytidine deaminase activity	MF
1062	GO:0004127	1	1	0.994662	1	0	0.0063146	4	cytidylate kinase activity	MF
1063	GO:0004128	1	1	0.989069	1	0	0.0142079	9	cytochrome-b5 reductase activity, acting on NAD(P)H	MF
1064	GO:0004129	1	1	0.970434	1	0	0.0347303	22	cytochrome-c oxidase activity	MF
1065	GO:0004132	1	1	0.998016	1	0	0.00157865	1	dCMP deaminase activity	MF
1066	GO:0004133	1	1	0.987092	1	0	0.00789325	5	glycogen debranching enzyme activity	MF
1067	GO:0004134	1	1	0.996203	1	0	0.0031573	2	4-alpha-glucanotransferase activity	MF
1068	GO:0004137	1	1	0.998972	1	0	0.00157865	1	deoxycytidine kinase activity	MF
1069	GO:0004138	1	1	0.998972	1	0	0.00157865	1	deoxyguanosine kinase activity	MF
1070	GO:0004140	1	1	0.994609	1	0	0.00473595	3	dephospho-CoA kinase activity	MF
1071	GO:0004141	1	1	0.996842	1	0	0.00157865	1	dethiobiotin synthase activity	MF
1072	GO:0004142	1	1	0.990108	1	0	0.0110506	7	diacylglycerol cholinephosphotransferase activity	MF
1073	GO:0004143	1	1	0.99072	1	0	0.0157865	10	diacylglycerol kinase activity	MF
1074	GO:0004144	1	1	0.979696	1	0	0.0221011	14	diacylglycerol O-acyltransferase activity	MF
1075	GO:0004145	1	1	0.999464	1	0	0.00157865	1	diamine N-acetyltransferase activity	MF
1076	GO:0004146	1	1	0.997727	1	0	0.00473595	3	dihydrofolate reductase activity	MF
1077	GO:0004147	1	1	0.996126	1	0	0.00473595	3	dihydrolipoamide branched chain acyltransferase activity	MF
1078	GO:0004148	1	1	0.990858	1	0	0.00789325	5	dihydrolipoyl dehydrogenase activity	MF
1079	GO:0004149	1	1	0.995553	1	0	0.0063146	4	dihydrolipoyllysine-residue succinyltransferase activity	MF
1080	GO:0004150	1	1	0.998371	1	0	0.00157865	1	dihydroneopterin aldolase activity	MF
1081	GO:0004151	1	1	0.997198	1	0	0.00157865	1	dihydroorotase activity	MF
1082	GO:0004152	1	1	0.992462	1	0	0.0063146	4	dihydroorotate dehydrogenase activity	MF
1083	GO:0004156	1	1	0.996259	1	0	0.0031573	2	dihydropteroate synthase activity	MF
1084	GO:0004157	1	1	0.996362	1	0	0.0031573	2	dihydropyrimidinase activity	MF
1085	GO:0004159	1	1	0.993979	1	0	0.0031573	2	dihydrouracil dehydrogenase (NAD+) activity	MF
1086	GO:0004160	1	1	0.99642	1	0	0.0063146	4	dihydroxy-acid dehydratase activity	MF
1087	GO:0004161	1	1	0.96563	1	0	0.0347303	22	dimethylallyltranstransferase activity	MF
1088	GO:0004163	1	1	0.992895	1	0	0.00789325	5	diphosphomevalonate decarboxylase activity	MF
1089	GO:0004164	1	1	0.998096	1	0	0.00157865	1	diphthine synthase activity	MF
1090	GO:0004165	1	1	0.981665	1	0	0.0173652	11	dodecenoyl-CoA delta-isomerase activity	MF
1091	GO:0004167	1	1	0.993509	1	0	0.00789325	5	dopachrome isomerase activity	MF
1092	GO:0004168	1	1	0.998761	1	0	0.00157865	1	dolichol kinase activity	MF
1093	GO:0004169	1	1	0.995399	1	0	0.0063146	4	dolichyl-phosphate-mannose-protein mannosyltransferase activity	MF
1094	GO:0004170	1	1	0.996911	1	0	0.00157865	1	dUTP diphosphatase activity	MF
1095	GO:0004174	1	1	0.997228	1	0	0.0063146	4	electron-transferring-flavoprotein dehydrogenase activity	MF
1097	GO:0004176	1	1	0.927692	1	0	0.0820898	52	ATP-dependent peptidase activity	MF
1098	GO:0004177	1	1	0.91352	1	0	0.0836685	53	aminopeptidase activity	MF
1099	GO:0004180	1	1	0.873666	1	0	0.143657	91	carboxypeptidase activity	MF
1100	GO:0004181	1	1	0.988572	1	0	0.0094719	6	metallocarboxypeptidase activity	MF
1101	GO:0004185	1	1	0.893949	1	0	0.10577	67	serine-type carboxypeptidase activity	MF
1103	GO:0004197	1	1	0.923375	1	0	0.0931404	59	cysteine-type endopeptidase activity	MF
1104	GO:0004198	1	1	0.993477	1	0	0.00473595	3	calcium-dependent cysteine-type endopeptidase activity	MF
1105	GO:0004222	1	1	0.845066	1	0	0.165758	105	metalloendopeptidase activity	MF
1106	GO:0004252	1	1	0.719244	1	0	0.342567	217	serine-type endopeptidase activity	MF
1107	GO:0004298	1	1	0.95174	1	0	0.067882	43	threonine-type endopeptidase activity	MF
1108	GO:0004300	1	1	0.991736	1	0	0.0094719	6	enoyl-CoA hydratase activity	MF
1109	GO:0004301	1	1	0.962321	1	0	0.0331517	21	epoxide hydrolase activity	MF
1110	GO:0004303	1	1	0.997823	1	0	0.00157865	1	estradiol 17-beta-dehydrogenase activity	MF
1111	GO:0004305	1	1	0.997311	1	0	0.00157865	1	ethanolamine kinase activity	MF
1112	GO:0004306	1	1	0.995006	1	0	0.0063146	4	ethanolamine-phosphate cytidylyltransferase activity	MF
1113	GO:0004307	1	1	0.989068	1	0	0.0110506	7	ethanolaminephosphotransferase activity	MF
1114	GO:0004309	1	1	0.99595	1	0	0.0031573	2	exopolyphosphatase activity	MF
1115	GO:0004310	1	1	0.996239	1	0	0.00473595	3	farnesyl-diphosphate farnesyltransferase activity	MF
1116	GO:0004311	1	1	0.972575	1	0	0.0299944	19	farnesyltranstransferase activity	MF
1117	GO:0004312	1	1	0.925508	1	0	0.0789325	50	fatty acid synthase activity	MF
1118	GO:0004313	1	1	0.998921	1	0	0.00157865	1	[acyl-carrier-protein] S-acetyltransferase activity	MF
1119	GO:0004314	1	1	0.995531	1	0	0.00473595	3	[acyl-carrier-protein] S-malonyltransferase activity	MF
1120	GO:0004315	1	1	0.967794	1	0	0.0268371	17	3-oxoacyl-[acyl-carrier-protein] synthase activity	MF
1121	GO:0004316	1	1	0.991314	1	0	0.0142079	9	3-oxoacyl-[acyl-carrier-protein] reductase (NADPH) activity	MF
1122	GO:0004318	1	1	0.995253	1	0	0.00473595	3	enoyl-[acyl-carrier-protein] reductase (NADH) activity	MF
1123	GO:0004320	1	1	0.996579	1	0	0.00473595	3	oleoyl-[acyl-carrier-protein] hydrolase activity	MF
1124	GO:0004321	1	1	0.979622	1	0	0.0221011	14	fatty-acyl-CoA synthase activity	MF
1125	GO:0004322	1	1	0.987859	1	0	0.0157865	10	ferroxidase activity	MF
1126	GO:0004324	1	1	0.994264	1	0	0.00473595	3	ferredoxin-NADP+ reductase activity	MF
1127	GO:0004325	1	1	0.98246	1	0	0.0221011	14	ferrochelatase activity	MF
1128	GO:0004326	1	1	0.985941	1	0	0.0173652	11	tetrahydrofolylpolyglutamate synthase activity	MF
1129	GO:0004328	1	1	0.985136	1	0	0.0094719	6	formamidase activity	MF
1130	GO:0004329	1	1	0.995739	1	0	0.00473595	3	formate-tetrahydrofolate ligase activity	MF
1131	GO:0004331	1	1	0.988939	1	0	0.0189438	12	fructose-2,6-bisphosphate 2-phosphatase activity	MF
1132	GO:0004332	1	1	0.979905	1	0	0.0331517	21	fructose-bisphosphate aldolase activity	MF
1133	GO:0004333	1	1	0.992628	1	0	0.00789325	5	fumarate hydratase activity	MF
1134	GO:0004334	1	1	0.996574	1	0	0.0031573	2	fumarylacetoacetase activity	MF
1135	GO:0004335	1	1	0.991696	1	0	0.00789325	5	galactokinase activity	MF
1136	GO:0004337	1	1	0.967066	1	0	0.0378876	24	geranyltranstransferase activity	MF
1137	GO:0004338	1	1	0.99206	1	0	0.00789325	5	glucan exo-1,3-beta-glucosidase activity	MF
1138	GO:0004339	1	1	0.994095	1	0	0.0031573	2	glucan 1,4-alpha-glucosidase activity	MF
1139	GO:0004340	1	1	0.992864	1	0	0.00789325	5	glucokinase activity	MF
1140	GO:0004343	1	1	0.997519	1	0	0.00473595	3	glucosamine 6-phosphate N-acetyltransferase activity	MF
1141	GO:0004345	1	1	0.987826	1	0	0.0205225	13	glucose-6-phosphate dehydrogenase activity	MF
1142	GO:0004346	1	1	0.998868	1	0	0.00157865	1	glucose-6-phosphatase activity	MF
1143	GO:0004347	1	1	0.992842	1	0	0.0063146	4	glucose-6-phosphate isomerase activity	MF
1144	GO:0004348	1	1	0.988039	1	0	0.0110506	7	glucosylceramidase activity	MF
1145	GO:0004349	1	1	0.991743	1	0	0.0110506	7	glutamate 5-kinase activity	MF
1146	GO:0004350	1	1	0.991743	1	0	0.0110506	7	glutamate-5-semialdehyde dehydrogenase activity	MF
1147	GO:0004351	1	1	0.994676	1	0	0.0094719	6	glutamate decarboxylase activity	MF
1148	GO:0004352	1	1	0.987594	1	0	0.0126292	8	glutamate dehydrogenase (NAD+) activity	MF
1149	GO:0004353	1	1	0.986903	1	0	0.0173652	11	glutamate dehydrogenase [NAD(P)+] activity	MF
1150	GO:0004354	1	1	0.996413	1	0	0.0031573	2	glutamate dehydrogenase (NADP+) activity	MF
1151	GO:0004355	1	1	0.999134	1	0	0.0031573	2	glutamate synthase (NADPH) activity	MF
1153	GO:0004357	1	1	0.996445	1	0	0.0031573	2	glutamate-cysteine ligase activity	MF
1154	GO:0004358	1	1	0.99594	1	0	0.00473595	3	glutamate N-acetyltransferase activity	MF
1155	GO:0004359	1	1	0.995019	1	0	0.0031573	2	glutaminase activity	MF
1156	GO:0004360	1	1	0.994006	1	0	0.00789325	5	glutamine-fructose-6-phosphate transaminase (isomerizing) activity	MF
1157	GO:0004362	1	1	0.989748	1	0	0.0094719	6	glutathione-disulfide reductase activity	MF
1158	GO:0004363	1	1	0.996483	1	0	0.0031573	2	glutathione synthase activity	MF
1159	GO:0004364	1	1	0.900209	1	0	0.115241	73	glutathione transferase activity	MF
1160	GO:0004365	1	1	0.975559	1	0	0.0378876	24	glyceraldehyde-3-phosphate dehydrogenase (NAD+) (phosphorylating) activity	MF
1161	GO:0004366	1	1	0.972626	1	0	0.0221011	14	glycerol-3-phosphate O-acyltransferase activity	MF
1162	GO:0004367	1	1	0.987498	1	0	0.0126292	8	glycerol-3-phosphate dehydrogenase [NAD+] activity	MF
1163	GO:0004368	1	1	0.994727	1	0	0.0063146	4	glycerol-3-phosphate dehydrogenase activity	MF
1164	GO:0004370	1	1	0.994615	1	0	0.0094719	6	glycerol kinase activity	MF
1165	GO:0004371	1	1	0.999063	1	0	0.0031573	2	glycerone kinase activity	MF
1166	GO:0004372	1	1	0.985158	1	0	0.0173652	11	glycine hydroxymethyltransferase activity	MF
1167	GO:0004373	1	1	0.981376	1	0	0.0142079	9	glycogen (starch) synthase activity	MF
1168	GO:0004375	1	1	0.996848	1	0	0.00157865	1	glycine dehydrogenase (decarboxylating) activity	MF
1169	GO:0004376	1	1	0.984439	1	0	0.0189438	12	glycolipid mannosyltransferase activity	MF
1170	GO:0004377	1	1	0.987612	1	0	0.0157865	10	GDP-Man:Man3GlcNAc2-PP-Dol alpha-1,2-mannosyltransferase activity	MF
1171	GO:0004378	1	1	0.996788	1	0	0.0031573	2	GDP-Man:Man1GlcNAc2-PP-Dol alpha-1,3-mannosyltransferase activity	MF
1172	GO:0004379	1	1	0.996645	1	0	0.0031573	2	glycylpeptide N-tetradecanoyltransferase activity	MF
1173	GO:0004383	1	1	0.992506	1	0	0.0063146	4	guanylate cyclase activity	MF
1174	GO:0004385	1	1	0.994616	1	0	0.00473595	3	guanylate kinase activity	MF
1175	GO:0004386	1	1	0.52409	1	0	0.506747	321	helicase activity	MF
1176	GO:0004392	1	1	0.991083	1	0	0.0094719	6	heme oxygenase (decyclizing) activity	MF
1177	GO:0004395	1	1	0.998589	1	0	0.00157865	1	hexaprenyldihydroxybenzoate methyltransferase activity	MF
1178	GO:0004396	1	1	0.976222	1	0	0.0205225	13	hexokinase activity	MF
1179	GO:0004399	1	1	0.996033	1	0	0.00473595	3	histidinol dehydrogenase activity	MF
1180	GO:0004400	1	1	0.994675	1	0	0.0031573	2	histidinol-phosphate transaminase activity	MF
1181	GO:0004401	1	1	0.998397	1	0	0.00157865	1	histidinol-phosphatase activity	MF
1182	GO:0004402	1	1	0.906633	1	0	0.0789325	50	histone acetyltransferase activity	MF
1183	GO:0004407	1	1	0.978012	1	0	0.0157865	10	histone deacetylase activity	MF
1184	GO:0004410	1	1	0.998688	1	0	0.0031573	2	homocitrate synthase activity	MF
1185	GO:0004411	1	1	0.996889	1	0	0.0063146	4	homogentisate 1,2-dioxygenase activity	MF
1186	GO:0004412	1	1	0.99525	1	0	0.0031573	2	homoserine dehydrogenase activity	MF
1187	GO:0004413	1	1	0.99779	1	0	0.00157865	1	homoserine kinase activity	MF
1188	GO:0004415	1	1	0.999195	1	0	0.0031573	2	hyalurononglucosaminidase activity	MF
1189	GO:0004416	1	1	0.987411	1	0	0.0142079	9	hydroxyacylglutathione hydrolase activity	MF
1190	GO:0004417	1	1	0.997699	1	0	0.00157865	1	hydroxyethylthiazole kinase activity	MF
1191	GO:0004418	1	1	0.998776	1	0	0.0031573	2	hydroxymethylbilane synthase activity	MF
1192	GO:0004419	1	1	0.996924	1	0	0.00157865	1	hydroxymethylglutaryl-CoA lyase activity	MF
1193	GO:0004420	1	1	0.996993	1	0	0.00157865	1	hydroxymethylglutaryl-CoA reductase (NADPH) activity	MF
1194	GO:0004421	1	1	0.997243	1	0	0.00157865	1	hydroxymethylglutaryl-CoA synthase activity	MF
1195	GO:0004422	1	1	0.998302	1	0	0.00157865	1	hypoxanthine phosphoribosyltransferase activity	MF
1196	GO:0004424	1	1	0.999314	1	0	0.00157865	1	imidazoleglycerol-phosphate dehydratase activity	MF
1197	GO:0004425	1	1	0.993715	1	0	0.0063146	4	indole-3-glycerol-phosphate synthase activity	MF
1198	GO:0004427	1	1	0.970361	1	0	0.0347303	22	inorganic diphosphatase activity	MF
1199	GO:0004430	1	1	0.968227	1	0	0.036309	23	1-phosphatidylinositol 4-kinase activity	MF
1200	GO:0004435	1	1	0.980027	1	0	0.0173652	11	phosphatidylinositol phospholipase C activity	MF
1201	GO:0004436	1	1	0.996883	1	0	0.00157865	1	phosphatidylinositol diacylglycerol-lyase activity	MF
1202	GO:0004438	1	1	0.996795	1	0	0.00157865	1	phosphatidylinositol-3-phosphatase activity	MF
1203	GO:0004439	1	1	0.978689	1	0	0.0142079	9	phosphatidylinositol-4,5-bisphosphate 5-phosphatase activity	MF
1204	GO:0004441	1	1	0.998639	1	0	0.00157865	1	inositol-1,4-bisphosphate 1-phosphatase activity	MF
1205	GO:0004445	1	1	0.992736	1	0	0.0094719	6	inositol-polyphosphate 5-phosphatase activity	MF
1206	GO:0004446	1	1	0.994173	1	0	0.0031573	2	inositol-hexakisphosphate phosphatase activity	MF
1207	GO:0004448	1	1	0.977681	1	0	0.0268371	17	isocitrate dehydrogenase activity	MF
1208	GO:0004449	1	1	0.991576	1	0	0.0110506	7	isocitrate dehydrogenase (NAD+) activity	MF
1209	GO:0004450	1	1	0.985989	1	0	0.0157865	10	isocitrate dehydrogenase (NADP+) activity	MF
1210	GO:0004451	1	1	0.985717	1	0	0.0157865	10	isocitrate lyase activity	MF
1211	GO:0004452	1	1	0.997888	1	0	0.00157865	1	isopentenyl-diphosphate delta-isomerase activity	MF
1212	GO:0004454	1	1	0.996999	1	0	0.00157865	1	ketohexokinase activity	MF
1213	GO:0004455	1	1	0.997052	1	0	0.00157865	1	ketol-acid reductoisomerase activity	MF
1214	GO:0004457	1	1	0.985523	1	0	0.0236798	15	lactate dehydrogenase activity	MF
1215	GO:0004458	1	1	0.997688	1	0	0.00473595	3	D-lactate dehydrogenase (cytochrome) activity	MF
1216	GO:0004459	1	1	0.988293	1	0	0.0173652	11	L-lactate dehydrogenase activity	MF
1217	GO:0004460	1	1	0.99951	1	0	0.00157865	1	L-lactate dehydrogenase (cytochrome) activity	MF
1218	GO:0004462	1	1	0.981725	1	0	0.0221011	14	lactoylglutathione lyase activity	MF
1219	GO:0004463	1	1	0.996171	1	0	0.0031573	2	leukotriene-A4 hydrolase activity	MF
1220	GO:0004466	1	1	0.998788	1	0	0.0031573	2	long-chain-acyl-CoA dehydrogenase activity	MF
1221	GO:0004467	1	1	0.97103	1	0	0.0284157	18	long-chain fatty acid-CoA ligase activity	MF
1222	GO:0004468	1	1	0.998435	1	0	0.00157865	1	lysine N-acetyltransferase activity, acting on acetyl phosphate as donor	MF
1223	GO:0004470	1	1	0.976414	1	0	0.0252584	16	malic enzyme activity	MF
1224	GO:0004471	1	1	0.976414	1	0	0.0252584	16	malate dehydrogenase (decarboxylating) (NAD+) activity	MF
1225	GO:0004473	1	1	0.983493	1	0	0.0189438	12	malate dehydrogenase (decarboxylating) (NADP+) activity	MF
1226	GO:0004474	1	1	0.993471	1	0	0.0094719	6	malate synthase activity	MF
1227	GO:0004475	1	1	0.980711	1	0	0.0173652	11	mannose-1-phosphate guanylyltransferase activity	MF
1228	GO:0004476	1	1	0.994577	1	0	0.00789325	5	mannose-6-phosphate isomerase activity	MF
1229	GO:0004477	1	1	0.989455	1	0	0.0142079	9	methenyltetrahydrofolate cyclohydrolase activity	MF
1230	GO:0004478	1	1	0.989682	1	0	0.0157865	10	methionine adenosyltransferase activity	MF
1231	GO:0004479	1	1	0.998339	1	0	0.00157865	1	methionyl-tRNA formyltransferase activity	MF
1232	GO:0004482	1	1	0.992393	1	0	0.0126292	8	mRNA (guanine-N7-)-methyltransferase activity	MF
1233	GO:0004484	1	1	0.996988	1	0	0.00157865	1	mRNA guanylyltransferase activity	MF
1234	GO:0004485	1	1	0.992108	1	0	0.0110506	7	methylcrotonoyl-CoA carboxylase activity	MF
1235	GO:0004487	1	1	0.999595	1	0	0.00157865	1	methylenetetrahydrofolate dehydrogenase (NAD+) activity	MF
1236	GO:0004488	1	1	0.989455	1	0	0.0142079	9	methylenetetrahydrofolate dehydrogenase (NADP+) activity	MF
1237	GO:0004489	1	1	0.993848	1	0	0.00473595	3	methylenetetrahydrofolate reductase (NAD(P)H) activity	MF
1238	GO:0004491	1	1	0.994321	1	0	0.0063146	4	methylmalonate-semialdehyde dehydrogenase (acylating) activity	MF
1239	GO:0004493	1	1	0.998499	1	0	0.00157865	1	methylmalonyl-CoA epimerase activity	MF
1240	GO:0004496	1	1	0.996948	1	0	0.00157865	1	mevalonate kinase activity	MF
1242	GO:0004499	1	1	0.953828	1	0	0.0599887	38	N,N-dimethylaniline monooxygenase activity	MF
1243	GO:0004503	1	1	0.999235	1	0	0.00157865	1	monophenol monooxygenase activity	MF
1244	GO:0004506	1	1	0.990921	1	0	0.00473595	3	squalene monooxygenase activity	MF
1245	GO:0004512	1	1	0.993336	1	0	0.0063146	4	inositol-3-phosphate synthase activity	MF
1246	GO:0004514	1	1	0.993962	1	0	0.0031573	2	nicotinate-nucleotide diphosphorylase (carboxylating) activity	MF
1247	GO:0004515	1	1	0.997312	1	0	0.00157865	1	nicotinate-nucleotide adenylyltransferase activity	MF
1248	GO:0004516	1	1	0.996966	1	0	0.00157865	1	nicotinate phosphoribosyltransferase activity	MF
1249	GO:0004517	1	1	0.997143	1	0	0.00157865	1	nitric-oxide synthase activity	MF
1250	GO:0004518	1	1	0.302138	1	0	1.16978	741	nuclease activity	MF
1251	GO:0004519	1	1	0.40167	1	0	0.926668	587	endonuclease activity	MF
1252	GO:0004520	1	1	0.896252	1	0	0.113663	72	endodeoxyribonuclease activity	MF
1253	GO:0004521	1	1	0.688768	1	0	0.31573	200	endoribonuclease activity	MF
1254	GO:0004523	1	1	0.803971	1	0	0.19891	126	RNA-DNA hybrid ribonuclease activity	MF
1255	GO:0004525	1	1	0.973591	1	0	0.0173652	11	ribonuclease III activity	MF
1256	GO:0004526	1	1	0.945425	1	0	0.0394663	25	ribonuclease P activity	MF
1257	GO:0004527	1	1	0.792649	1	0	0.216275	137	exonuclease activity	MF
1258	GO:0004528	1	1	0.989654	1	0	0.0063146	4	phosphodiesterase I activity	MF
1259	GO:0004529	1	1	0.969992	1	0	0.0284157	18	exodeoxyribonuclease activity	MF
1260	GO:0004532	1	1	0.9229	1	0	0.0836685	53	exoribonuclease activity	MF
1261	GO:0004534	1	1	0.981032	1	0	0.0157865	10	5'-3' exoribonuclease activity	MF
1262	GO:0004535	1	1	0.959928	1	0	0.0394663	25	poly(A)-specific ribonuclease activity	MF
1263	GO:0004536	1	1	0.874444	1	0	0.137343	87	deoxyribonuclease activity	MF
1264	GO:0004540	1	1	0.628492	1	0	0.412028	261	ribonuclease activity	MF
1265	GO:0004549	1	1	0.939718	1	0	0.0442022	28	tRNA-specific ribonuclease activity	MF
1266	GO:0004550	1	1	0.988988	1	0	0.0142079	9	nucleoside diphosphate kinase activity	MF
1267	GO:0004551	1	1	0.969583	1	0	0.0252584	16	nucleotide diphosphatase activity	MF
1269	GO:0004555	1	1	0.986366	1	0	0.0157865	10	alpha,alpha-trehalase activity	MF
1270	GO:0004556	1	1	0.985348	1	0	0.0142079	9	alpha-amylase activity	MF
1271	GO:0004557	1	1	0.985748	1	0	0.0157865	10	alpha-galactosidase activity	MF
1272	GO:0004558	1	1	0.976233	1	0	0.0205225	13	alpha-1,4-glucosidase activity	MF
1273	GO:0004559	1	1	0.958186	1	0	0.0505168	32	alpha-mannosidase activity	MF
1274	GO:0004560	1	1	0.969754	1	0	0.0347303	22	alpha-L-fucosidase activity	MF
1275	GO:0004561	1	1	0.995386	1	0	0.0031573	2	alpha-N-acetylglucosaminidase activity	MF
1276	GO:0004563	1	1	0.994077	1	0	0.0110506	7	beta-N-acetylhexosaminidase activity	MF
1277	GO:0004564	1	1	0.960688	1	0	0.0394663	25	beta-fructofuranosidase activity	MF
1278	GO:0004565	1	1	0.921333	1	0	0.099455	63	beta-galactosidase activity	MF
1279	GO:0004566	1	1	0.976553	1	0	0.0205225	13	beta-glucuronidase activity	MF
1280	GO:0004567	1	1	0.974177	1	0	0.0205225	13	beta-mannosidase activity	MF
1282	GO:0004571	1	1	0.98896	1	0	0.0110506	7	mannosyl-oligosaccharide 1,2-alpha-mannosidase activity	MF
1283	GO:0004572	1	1	0.989144	1	0	0.0126292	8	mannosyl-oligosaccharide 1,3-1,6-alpha-mannosidase activity	MF
1284	GO:0004573	1	1	0.994178	1	0	0.0031573	2	mannosyl-oligosaccharide glucosidase activity	MF
1285	GO:0004575	1	1	0.960688	1	0	0.0394663	25	sucrose alpha-glucosidase activity	MF
1286	GO:0004576	1	1	0.980827	1	0	0.0173652	11	oligosaccharyl transferase activity	MF
1287	GO:0004577	1	1	0.996864	1	0	0.0031573	2	N-acetylglucosaminyldiphosphodolichol N-acetylglucosaminyltransferase activity	MF
1288	GO:0004579	1	1	0.982499	1	0	0.0157865	10	dolichyl-diphosphooligosaccharide-protein glycotransferase activity	MF
1289	GO:0004581	1	1	0.998299	1	0	0.00157865	1	dolichyl-phosphate beta-glucosyltransferase activity	MF
1290	GO:0004582	1	1	0.995679	1	0	0.00473595	3	dolichyl-phosphate beta-D-mannosyltransferase activity	MF
1291	GO:0004583	1	1	0.998694	1	0	0.00157865	1	dolichyl-phosphate-glucose-glycolipid alpha-glucosyltransferase activity	MF
1292	GO:0004584	1	1	0.997114	1	0	0.00157865	1	dolichyl-phosphate-mannose-glycolipid alpha-mannosyltransferase activity	MF
1293	GO:0004585	1	1	0.998888	1	0	0.0031573	2	ornithine carbamoyltransferase activity	MF
1294	GO:0004586	1	1	0.997272	1	0	0.00157865	1	ornithine decarboxylase activity	MF
1295	GO:0004587	1	1	0.997803	1	0	0.00473595	3	ornithine-oxo-acid transaminase activity	MF
1296	GO:0004588	1	1	0.996043	1	0	0.00473595	3	orotate phosphoribosyltransferase activity	MF
1297	GO:0004590	1	1	0.997207	1	0	0.00157865	1	orotidine-5'-phosphate decarboxylase activity	MF
1298	GO:0004591	1	1	0.995711	1	0	0.00789325	5	oxoglutarate dehydrogenase (succinyl-transferring) activity	MF
1299	GO:0004592	1	1	0.996864	1	0	0.00157865	1	pantoate-beta-alanine ligase activity	MF
1300	GO:0004594	1	1	0.994969	1	0	0.00473595	3	pantothenate kinase activity	MF
1301	GO:0004595	1	1	0.996438	1	0	0.0031573	2	pantetheine-phosphate adenylyltransferase activity	MF
1302	GO:0004596	1	1	0.984591	1	0	0.0157865	10	peptide alpha-N-acetyltransferase activity	MF
1303	GO:0004597	1	1	0.998852	1	0	0.0031573	2	peptide-aspartate beta-dioxygenase activity	MF
1305	GO:0004602	1	1	0.971731	1	0	0.0394663	25	glutathione peroxidase activity	MF
1306	GO:0004604	1	1	0.997505	1	0	0.00473595	3	phosphoadenylyl-sulfate reductase (thioredoxin) activity	MF
1307	GO:0004605	1	1	0.988725	1	0	0.0157865	10	phosphatidate cytidylyltransferase activity	MF
1308	GO:0004607	1	1	0.993559	1	0	0.00789325	5	phosphatidylcholine-sterol O-acyltransferase activity	MF
1309	GO:0004609	1	1	0.991642	1	0	0.00789325	5	phosphatidylserine decarboxylase activity	MF
1310	GO:0004610	1	1	0.998619	1	0	0.00157865	1	phosphoacetylglucosamine mutase activity	MF
1311	GO:0004611	1	1	0.98315	1	0	0.0299944	19	phosphoenolpyruvate carboxykinase activity	MF
1312	GO:0004612	1	1	0.989753	1	0	0.0189438	12	phosphoenolpyruvate carboxykinase (ATP) activity	MF
1313	GO:0004614	1	1	0.983072	1	0	0.0189438	12	phosphoglucomutase activity	MF
1314	GO:0004615	1	1	0.99259	1	0	0.0110506	7	phosphomannomutase activity	MF
1315	GO:0004616	1	1	0.939479	1	0	0.0489382	31	phosphogluconate dehydrogenase (decarboxylating) activity	MF
1316	GO:0004617	1	1	0.988914	1	0	0.00789325	5	phosphoglycerate dehydrogenase activity	MF
1317	GO:0004618	1	1	0.991406	1	0	0.0110506	7	phosphoglycerate kinase activity	MF
1318	GO:0004619	1	1	0.986841	1	0	0.0142079	9	phosphoglycerate mutase activity	MF
1319	GO:0004620	1	1	0.833287	1	0	0.197331	125	phospholipase activity	MF
1320	GO:0004622	1	1	0.969981	1	0	0.0252584	16	lysophospholipase activity	MF
1321	GO:0004623	1	1	0.987162	1	0	0.0126292	8	phospholipase A2 activity	MF
1322	GO:0004629	1	1	0.974992	1	0	0.0205225	13	phospholipase C activity	MF
1323	GO:0004630	1	1	0.959034	1	0	0.0552528	35	phospholipase D activity	MF
1324	GO:0004632	1	1	0.998598	1	0	0.00473595	3	phosphopantothenate--cysteine ligase activity	MF
1325	GO:0004633	1	1	0.998361	1	0	0.00157865	1	phosphopantothenoylcysteine decarboxylase activity	MF
1326	GO:0004634	1	1	0.980898	1	0	0.0284157	18	phosphopyruvate hydratase activity	MF
1327	GO:0004635	1	1	0.997177	1	0	0.00157865	1	phosphoribosyl-AMP cyclohydrolase activity	MF
1328	GO:0004636	1	1	0.997177	1	0	0.00157865	1	phosphoribosyl-ATP diphosphatase activity	MF
1329	GO:0004637	1	1	0.999537	1	0	0.00157865	1	phosphoribosylamine-glycine ligase activity	MF
1330	GO:0004638	1	1	0.992242	1	0	0.0094719	6	phosphoribosylaminoimidazole carboxylase activity	MF
1331	GO:0004639	1	1	0.998329	1	0	0.00157865	1	phosphoribosylaminoimidazolesuccinocarboxamide synthase activity	MF
1332	GO:0004640	1	1	0.997201	1	0	0.0031573	2	phosphoribosylanthranilate isomerase activity	MF
1333	GO:0004641	1	1	0.998366	1	0	0.00157865	1	phosphoribosylformylglycinamidine cyclo-ligase activity	MF
1334	GO:0004642	1	1	0.995262	1	0	0.00473595	3	phosphoribosylformylglycinamidine synthase activity	MF
1335	GO:0004643	1	1	0.997918	1	0	0.0031573	2	phosphoribosylaminoimidazolecarboxamide formyltransferase activity	MF
1336	GO:0004644	1	1	0.997659	1	0	0.00157865	1	phosphoribosylglycinamide formyltransferase activity	MF
1337	GO:0004645	1	1	0.981297	1	0	0.0189438	12	phosphorylase activity	MF
1338	GO:0004647	1	1	0.98861	1	0	0.00789325	5	phosphoserine phosphatase activity	MF
1339	GO:0004648	1	1	0.997142	1	0	0.00157865	1	O-phospho-L-serine:2-oxoglutarate aminotransferase activity	MF
1340	GO:0004649	1	1	0.997107	1	0	0.00157865	1	poly(ADP-ribose) glycohydrolase activity	MF
1341	GO:0004650	1	1	0.916663	1	0	0.0820898	52	polygalacturonase activity	MF
1342	GO:0004651	1	1	0.996988	1	0	0.00157865	1	polynucleotide 5'-phosphatase activity	MF
1343	GO:0004652	1	1	0.97454	1	0	0.0173652	11	polynucleotide adenylyltransferase activity	MF
1344	GO:0004654	1	1	0.992176	1	0	0.0094719	6	polyribonucleotide nucleotidyltransferase activity	MF
1345	GO:0004655	1	1	0.996137	1	0	0.00473595	3	porphobilinogen synthase activity	MF
1346	GO:0004656	1	1	0.978147	1	0	0.0189438	12	procollagen-proline 4-dioxygenase activity	MF
1347	GO:0004657	1	1	0.986207	1	0	0.0157865	10	proline dehydrogenase activity	MF
1348	GO:0004659	1	1	0.924569	1	0	0.0820898	52	prenyltransferase activity	MF
1349	GO:0004660	1	1	0.99635	1	0	0.0031573	2	protein farnesyltransferase activity	MF
1350	GO:0004661	1	1	0.989801	1	0	0.0126292	8	protein geranylgeranyltransferase activity	MF
1351	GO:0004662	1	1	0.995336	1	0	0.00473595	3	CAAX-protein geranylgeranyltransferase activity	MF
1352	GO:0004663	1	1	0.994439	1	0	0.00789325	5	Rab geranylgeranyltransferase activity	MF
1353	GO:0004664	1	1	0.989553	1	0	0.00789325	5	prephenate dehydratase activity	MF
1354	GO:0004665	1	1	0.996876	1	0	0.00157865	1	prephenate dehydrogenase (NADP+) activity	MF
1355	GO:0004668	1	1	0.996658	1	0	0.0031573	2	protein-arginine deiminase activity	MF
1356	GO:0004671	1	1	0.99636	1	0	0.0031573	2	protein C-terminal S-isoprenylcysteine carboxyl O-methyltransferase activity	MF
1358	GO:0004673	1	1	0.909527	1	0	0.0884044	56	protein histidine kinase activity	MF
1360	GO:0004675	1	1	0.932498	1	0	0.0599887	38	transmembrane receptor protein serine/threonine kinase activity	MF
1361	GO:0004683	1	1	0.912775	1	0	0.0931404	59	calmodulin-dependent protein kinase activity	MF
1362	GO:0004693	1	1	0.960142	1	0	0.031573	20	cyclin-dependent protein serine/threonine kinase activity	MF
1363	GO:0004697	1	1	0.995368	1	0	0.00473595	3	protein kinase C activity	MF
1364	GO:0004698	1	1	0.995368	1	0	0.00473595	3	calcium-dependent protein kinase C activity	MF
1365	GO:0004702	1	1	0.846948	1	0	0.145236	92	receptor signaling protein serine/threonine kinase activity	MF
1366	GO:0004706	1	1	0.99773	1	0	0.00157865	1	JUN kinase kinase kinase activity	MF
1367	GO:0004707	1	1	0.967972	1	0	0.0331517	21	MAP kinase activity	MF
1368	GO:0004708	1	1	0.985833	1	0	0.0173652	11	MAP kinase kinase activity	MF
1369	GO:0004709	1	1	0.91759	1	0	0.0694606	44	MAP kinase kinase kinase activity	MF
1370	GO:0004712	1	1	0.879536	1	0	0.118399	75	protein serine/threonine/tyrosine kinase activity	MF
1371	GO:0004713	1	1	0.883762	1	0	0.123135	78	protein tyrosine kinase activity	MF
1372	GO:0004714	1	1	0.940225	1	0	0.0536741	34	transmembrane receptor protein tyrosine kinase activity	MF
1373	GO:0004715	1	1	0.981358	1	0	0.0252584	16	non-membrane spanning protein tyrosine kinase activity	MF
1374	GO:0004719	1	1	0.988387	1	0	0.0110506	7	protein-L-isoaspartate (D-aspartate) O-methyltransferase activity	MF
1375	GO:0004720	1	1	0.998596	1	0	0.0031573	2	protein-lysine 6-oxidase activity	MF
1376	GO:0004721	1	1	0.662147	1	0	0.380455	241	phosphoprotein phosphatase activity	MF
1377	GO:0004722	1	1	0.823317	1	0	0.189438	120	protein serine/threonine phosphatase activity	MF
1378	GO:0004723	1	1	0.998297	1	0	0.0031573	2	calcium-dependent protein serine/threonine phosphatase activity	MF
1379	GO:0004725	1	1	0.940503	1	0	0.0426236	27	protein tyrosine phosphatase activity	MF
1380	GO:0004729	1	1	0.992685	1	0	0.0063146	4	oxygen-dependent protoporphyrinogen oxidase activity	MF
1381	GO:0004730	1	1	0.997437	1	0	0.00157865	1	pseudouridylate synthase activity	MF
1382	GO:0004731	1	1	0.999572	1	0	0.00157865	1	purine-nucleoside phosphorylase activity	MF
1383	GO:0004733	1	1	0.990401	1	0	0.00789325	5	pyridoxamine-phosphate oxidase activity	MF
1384	GO:0004735	1	1	0.996222	1	0	0.0031573	2	pyrroline-5-carboxylate reductase activity	MF
1385	GO:0004736	1	1	0.998515	1	0	0.00473595	3	pyruvate carboxylase activity	MF
1386	GO:0004737	1	1	0.990958	1	0	0.0094719	6	pyruvate decarboxylase activity	MF
1387	GO:0004738	1	1	0.988217	1	0	0.0157865	10	pyruvate dehydrogenase activity	MF
1388	GO:0004739	1	1	0.988217	1	0	0.0157865	10	pyruvate dehydrogenase (acetyl-transferring) activity	MF
1389	GO:0004740	1	1	0.997119	1	0	0.00157865	1	pyruvate dehydrogenase (acetyl-transferring) kinase activity	MF
1390	GO:0004742	1	1	0.98699	1	0	0.00789325	5	dihydrolipoyllysine-residue acetyltransferase activity	MF
1391	GO:0004743	1	1	0.96673	1	0	0.0299944	19	pyruvate kinase activity	MF
1392	GO:0004745	1	1	0.998344	1	0	0.00157865	1	retinol dehydrogenase activity	MF
1393	GO:0004746	1	1	0.996665	1	0	0.0031573	2	riboflavin synthase activity	MF
1394	GO:0004747	1	1	0.985374	1	0	0.0110506	7	ribokinase activity	MF
1395	GO:0004748	1	1	0.985582	1	0	0.0110506	7	ribonucleoside-diphosphate reductase activity, thioredoxin disulfide as acceptor	MF
1396	GO:0004749	1	1	0.986826	1	0	0.0094719	6	ribose phosphate diphosphokinase activity	MF
1397	GO:0004750	1	1	0.989317	1	0	0.0126292	8	ribulose-phosphate 3-epimerase activity	MF
1398	GO:0004751	1	1	0.991399	1	0	0.0063146	4	ribose-5-phosphate isomerase activity	MF
1399	GO:0004753	1	1	0.996851	1	0	0.00157865	1	saccharopine dehydrogenase activity	MF
1400	GO:0004758	1	1	0.992774	1	0	0.00789325	5	serine C-palmitoyltransferase activity	MF
1401	GO:0004760	1	1	0.99745	1	0	0.00157865	1	serine-pyruvate transaminase activity	MF
1402	GO:0004764	1	1	0.994719	1	0	0.0063146	4	shikimate 3-dehydrogenase (NADP+) activity	MF
1403	GO:0004765	1	1	0.997292	1	0	0.00157865	1	shikimate kinase activity	MF
1404	GO:0004766	1	1	0.98581	1	0	0.0205225	13	spermidine synthase activity	MF
1405	GO:0004767	1	1	0.999547	1	0	0.00157865	1	sphingomyelin phosphodiesterase activity	MF
1406	GO:0004768	1	1	0.996635	1	0	0.00473595	3	stearoyl-CoA 9-desaturase activity	MF
1407	GO:0004774	1	1	0.990728	1	0	0.0205225	13	succinate-CoA ligase activity	MF
1408	GO:0004775	1	1	0.992188	1	0	0.0157865	10	succinate-CoA ligase (ADP-forming) activity	MF
1409	GO:0004776	1	1	0.996181	1	0	0.0110506	7	succinate-CoA ligase (GDP-forming) activity	MF
1410	GO:0004777	1	1	0.997571	1	0	0.00473595	3	succinate-semialdehyde dehydrogenase (NAD+) activity	MF
1411	GO:0004779	1	1	0.994292	1	0	0.0094719	6	sulfate adenylyltransferase activity	MF
1412	GO:0004781	1	1	0.994292	1	0	0.0094719	6	sulfate adenylyltransferase (ATP) activity	MF
1413	GO:0004784	1	1	0.970026	1	0	0.0378876	24	superoxide dismutase activity	MF
1414	GO:0004788	1	1	0.995352	1	0	0.00473595	3	thiamine diphosphokinase activity	MF
1415	GO:0004789	1	1	0.994029	1	0	0.0031573	2	thiamine-phosphate diphosphorylase activity	MF
1416	GO:0004791	1	1	0.990239	1	0	0.0094719	6	thioredoxin-disulfide reductase activity	MF
1417	GO:0004792	1	1	0.98855	1	0	0.0126292	8	thiosulfate sulfurtransferase activity	MF
1418	GO:0004793	1	1	0.997179	1	0	0.00473595	3	threonine aldolase activity	MF
1419	GO:0004794	1	1	0.992834	1	0	0.0063146	4	L-threonine ammonia-lyase activity	MF
1420	GO:0004795	1	1	0.996524	1	0	0.0031573	2	threonine synthase activity	MF
1421	GO:0004797	1	1	0.994914	1	0	0.00473595	3	thymidine kinase activity	MF
1422	GO:0004798	1	1	0.997806	1	0	0.00157865	1	thymidylate kinase activity	MF
1423	GO:0004799	1	1	0.997727	1	0	0.00473595	3	thymidylate synthase activity	MF
1424	GO:0004801	1	1	0.990406	1	0	0.0126292	8	sedoheptulose-7-phosphate:D-glyceraldehyde-3-phosphate glyceronetransferase activity	MF
1425	GO:0004802	1	1	0.986256	1	0	0.0189438	12	transketolase activity	MF
1426	GO:0004803	1	1	0.986202	1	0	0.0110506	7	transposase activity	MF
1427	GO:0004805	1	1	0.979308	1	0	0.0173652	11	trehalose-phosphatase activity	MF
1428	GO:0004806	1	1	0.947144	1	0	0.0552528	35	triglyceride lipase activity	MF
1429	GO:0004807	1	1	0.990538	1	0	0.0110506	7	triose-phosphate isomerase activity	MF
1430	GO:0004808	1	1	0.998469	1	0	0.00157865	1	tRNA (5-methylaminomethyl-2-thiouridylate)-methyltransferase activity	MF
1431	GO:0004809	1	1	0.983983	1	0	0.0142079	9	tRNA (guanine-N2-)-methyltransferase activity	MF
1432	GO:0004810	1	1	0.997081	1	0	0.00157865	1	tRNA adenylyltransferase activity	MF
1433	GO:0004812	1	1	0.856773	1	0	0.135764	86	aminoacyl-tRNA ligase activity	MF
1434	GO:0004813	1	1	0.991272	1	0	0.00473595	3	alanine-tRNA ligase activity	MF
1435	GO:0004814	1	1	0.990382	1	0	0.0063146	4	arginine-tRNA ligase activity	MF
1436	GO:0004815	1	1	0.995874	1	0	0.0031573	2	aspartate-tRNA ligase activity	MF
1437	GO:0004816	1	1	0.991542	1	0	0.0094719	6	asparagine-tRNA ligase activity	MF
1438	GO:0004817	1	1	0.995553	1	0	0.0031573	2	cysteine-tRNA ligase activity	MF
1439	GO:0004818	1	1	0.992955	1	0	0.0063146	4	glutamate-tRNA ligase activity	MF
1440	GO:0004819	1	1	0.995748	1	0	0.0031573	2	glutamine-tRNA ligase activity	MF
1441	GO:0004820	1	1	0.990248	1	0	0.0110506	7	glycine-tRNA ligase activity	MF
1442	GO:0004821	1	1	0.993909	1	0	0.0031573	2	histidine-tRNA ligase activity	MF
1443	GO:0004822	1	1	0.991832	1	0	0.0094719	6	isoleucine-tRNA ligase activity	MF
1444	GO:0004823	1	1	0.993723	1	0	0.00473595	3	leucine-tRNA ligase activity	MF
1445	GO:0004824	1	1	0.990971	1	0	0.0110506	7	lysine-tRNA ligase activity	MF
1446	GO:0004825	1	1	0.985923	1	0	0.0094719	6	methionine-tRNA ligase activity	MF
1447	GO:0004826	1	1	0.989298	1	0	0.0110506	7	phenylalanine-tRNA ligase activity	MF
1448	GO:0004827	1	1	0.994127	1	0	0.0031573	2	proline-tRNA ligase activity	MF
1449	GO:0004828	1	1	0.993435	1	0	0.0063146	4	serine-tRNA ligase activity	MF
1450	GO:0004829	1	1	0.992389	1	0	0.0063146	4	threonine-tRNA ligase activity	MF
1451	GO:0004830	1	1	0.996046	1	0	0.0031573	2	tryptophan-tRNA ligase activity	MF
1452	GO:0004831	1	1	0.987068	1	0	0.0142079	9	tyrosine-tRNA ligase activity	MF
1453	GO:0004832	1	1	0.992602	1	0	0.0063146	4	valine-tRNA ligase activity	MF
1454	GO:0004834	1	1	0.988821	1	0	0.0126292	8	tryptophan synthase activity	MF
1455	GO:0004837	1	1	0.996553	1	0	0.0031573	2	tyrosine decarboxylase activity	MF
1456	GO:0004838	1	1	0.991017	1	0	0.0110506	7	L-tyrosine:2-oxoglutarate aminotransferase activity	MF
1457	GO:0004842	1	1	0.400611	1	0	0.76091	482	ubiquitin-protein transferase activity	MF
1458	GO:0004843	1	1	0.957532	1	0	0.0410449	26	ubiquitin-specific protease activity	MF
1459	GO:0004844	1	1	0.997137	1	0	0.0031573	2	uracil DNA N-glycosylase activity	MF
1460	GO:0004845	1	1	0.992956	1	0	0.0142079	9	uracil phosphoribosyltransferase activity	MF
1461	GO:0004846	1	1	0.993133	1	0	0.0063146	4	urate oxidase activity	MF
1462	GO:0004848	1	1	0.996414	1	0	0.00473595	3	ureidoglycolate hydrolase activity	MF
1463	GO:0004849	1	1	0.981746	1	0	0.0221011	14	uridine kinase activity	MF
1464	GO:0004851	1	1	0.995332	1	0	0.0063146	4	uroporphyrin-III C-methyltransferase activity	MF
1465	GO:0004852	1	1	0.997162	1	0	0.00157865	1	uroporphyrinogen-III synthase activity	MF
1466	GO:0004853	1	1	0.994884	1	0	0.0031573	2	uroporphyrinogen decarboxylase activity	MF
1467	GO:0004854	1	1	0.983536	1	0	0.0094719	6	xanthine dehydrogenase activity	MF
1468	GO:0004856	1	1	0.994837	1	0	0.00473595	3	xylulokinase activity	MF
1469	GO:0004857	1	1	0.759356	1	0	0.336253	213	enzyme inhibitor activity	MF
1470	GO:0004859	1	1	0.997229	1	0	0.0031573	2	phospholipase inhibitor activity	MF
1471	GO:0004860	1	1	0.979659	1	0	0.0284157	18	protein kinase inhibitor activity	MF
1472	GO:0004861	1	1	0.992609	1	0	0.0094719	6	cyclin-dependent protein serine/threonine kinase inhibitor activity	MF
1473	GO:0004864	1	1	0.971641	1	0	0.0268371	17	protein phosphatase inhibitor activity	MF
1474	GO:0004865	1	1	0.99701	1	0	0.00157865	1	protein serine/threonine phosphatase inhibitor activity	MF
1475	GO:0004866	1	1	0.937506	1	0	0.094719	60	endopeptidase inhibitor activity	MF
1476	GO:0004867	1	1	0.959802	1	0	0.0647247	41	serine-type endopeptidase inhibitor activity	MF
1477	GO:0004869	1	1	0.980846	1	0	0.0157865	10	cysteine-type endopeptidase inhibitor activity	MF
1479	GO:0004872	1	1	0.604403	1	0	0.467281	296	receptor activity	MF
1480	GO:0004873	1	1	0.999421	1	0	0.00157865	1	asialoglycoprotein receptor activity	MF
1481	GO:0004879	1	1	0.996964	1	0	0.00157865	1	RNA polymerase II transcription factor activity, ligand-activated sequence-specific DNA binding	MF
1482	GO:0004887	1	1	0.996964	1	0	0.00157865	1	thyroid hormone receptor activity	MF
1483	GO:0004888	1	1	0.764803	1	0	0.251005	159	transmembrane signaling receptor activity	MF
1484	GO:0004896	1	1	0.999565	1	0	0.00157865	1	cytokine receptor activity	MF
1485	GO:0004897	1	1	0.999565	1	0	0.00157865	1	ciliary neurotrophic factor receptor activity	MF
1486	GO:0004921	1	1	0.999565	1	0	0.00157865	1	interleukin-11 receptor activity	MF
1487	GO:0004930	1	1	0.990392	1	0	0.00789325	5	G-protein coupled receptor activity	MF
1488	GO:0004970	1	1	0.959546	1	0	0.0426236	27	ionotropic glutamate receptor activity	MF
1489	GO:0004984	1	1	0.999558	1	0	0.00157865	1	olfactory receptor activity	MF
1490	GO:0004998	1	1	0.999544	1	0	0.00157865	1	transferrin receptor activity	MF
1491	GO:0005010	1	1	0.999349	1	0	0.00157865	1	insulin-like growth factor-activated receptor activity	MF
1492	GO:0005024	1	1	0.999131	1	0	0.00157865	1	transforming growth factor beta-activated receptor activity	MF
1493	GO:0005034	1	1	0.996822	1	0	0.00157865	1	osmosensor activity	MF
1494	GO:0005044	1	1	0.994039	1	0	0.00473595	3	scavenger receptor activity	MF
1495	GO:0005046	1	1	0.995642	1	0	0.00473595	3	KDEL sequence binding	MF
1496	GO:0005047	1	1	0.986716	1	0	0.0110506	7	signal recognition particle binding	MF
1497	GO:0005048	1	1	0.924163	1	0	0.0694606	44	signal sequence binding	MF
1498	GO:0005049	1	1	0.995572	1	0	0.0031573	2	nuclear export signal receptor activity	MF
1499	GO:0005052	1	1	0.996944	1	0	0.00157865	1	peroxisome matrix targeting signal-1 binding	MF
1500	GO:0005055	1	1	0.998181	1	0	0.0031573	2	laminin receptor activity	MF
1501	GO:0005057	1	1	0.747259	1	0	0.25732	163	receptor signaling protein activity	MF
1502	GO:0005068	1	1	0.99959	1	0	0.00157865	1	transmembrane receptor protein tyrosine kinase adaptor activity	MF
1503	GO:0005080	1	1	0.992288	1	0	0.0157865	10	protein kinase C binding	MF
1504	GO:0005083	1	1	0.991855	1	0	0.0110506	7
1505	GO:0005085	1	1	0.874343	1	0	0.101034	64	guanyl-nucleotide exchange factor activity	MF
1506	GO:0005086	1	1	0.965974	1	0	0.0252584	16	ARF guanyl-nucleotide exchange factor activity	MF
1507	GO:0005088	1	1	0.949223	1	0	0.0426236	27	Ras guanyl-nucleotide exchange factor activity	MF
1508	GO:0005089	1	1	0.967859	1	0	0.0268371	17	Rho guanyl-nucleotide exchange factor activity	MF
1509	GO:0005092	1	1	0.991855	1	0	0.0110506	7	GDP-dissociation inhibitor activity	MF
1510	GO:0005093	1	1	0.995028	1	0	0.00789325	5	Rab GDP-dissociation inhibitor activity	MF
1511	GO:0005094	1	1	0.996812	1	0	0.0031573	2	Rho GDP-dissociation inhibitor activity	MF
1512	GO:0005096	1	1	0.846258	1	0	0.126292	80	GTPase activator activity	MF
1513	GO:0005102	1	1	0.769547	1	0	0.301522	191	receptor binding	MF
1514	GO:0005109	1	1	0.999485	1	0	0.00157865	1	frizzled binding	MF
1515	GO:0005125	1	1	0.99597	1	0	0.00473595	3	cytokine activity	MF
1516	GO:0005126	1	1	0.99322	1	0	0.0142079	9	cytokine receptor binding	MF
1517	GO:0005127	1	1	0.999565	1	0	0.00157865	1	ciliary neurotrophic factor receptor binding	MF
1518	GO:0005131	1	1	0.999581	1	0	0.00157865	1	growth hormone receptor binding	MF
1519	GO:0005137	1	1	0.999485	1	0	0.00157865	1	interleukin-5 receptor binding	MF
1520	GO:0005152	1	1	0.998551	1	0	0.00473595	3	interleukin-1 receptor antagonist activity	MF
1521	GO:0005154	1	1	0.999134	1	0	0.0031573	2	epidermal growth factor receptor binding	MF
1522	GO:0005158	1	1	0.993625	1	0	0.00473595	3	insulin receptor binding	MF
1523	GO:0005159	1	1	0.998549	1	0	0.00473595	3	insulin-like growth factor receptor binding	MF
1524	GO:0005160	1	1	0.996854	1	0	0.00157865	1	transforming growth factor beta receptor binding	MF
[truncated: 11,572 more rows]
