# Supplementary material for: Glutathione S-transferases and UDP-glycosyltransferases Are Involved in Response to Aluminum Stress in Flax
Source: Front Plant Sci. 2016 Dec 21;7:1920. doi: 10.3389/fpls.2016.01920 (PMC5174120; doi:10.3389/fpls.2016.01920)
Supplement: Supplementary file 5 [file Table5.XLSX]

## Sheet: top 50 downreg
S5 Table. Gene Ontology analysis for the top 50 down-regulated genes in the flax cultivars resistant to Al.
internal ID	category	over represented P-Value	over represented FDR	under represented P-Value	under represented FDR	Genes in top-50 downreg	Expected genes	Genes in genome (background)	term	ontology
1647	GO:0005576	1.54529e-10	2.09695e-06	1	1	17	2.89419	1750	extracellular region	CC
3353	GO:0009523	6.83953e-08	0.000392611	1	1	5	0.115768	70	photosystem II	CC
1665	GO:0005618	1.14739e-07	0.000392611	1	1	11	1.56948	949	cell wall	CC
5858	GO:0030312	1.15729e-07	0.000392611	1	1	11	1.57279	951	external encapsulating structure	CC
3351	GO:0009521	2.15312e-07	0.000584356	1	1	5	0.14719	89	photosystem	CC
4978	GO:0016762	4.43594e-07	0.00100326	1	1	4	0.0859989	52	xyloglucan:xyloglucosyl transferase activity	MF
3964	GO:0010383	1.09289e-06	0.00194414	1	1	6	0.339034	205	cell wall polysaccharide metabolic process	BP
9586	GO:0048046	1.14614e-06	0.00194414	1	1	8	0.889758	538	apoplast	CC
6321	GO:0031409	2.07902e-06	0.00313469	1	1	3	0.028115	17	pigment binding	MF
3513	GO:0009768	2.47733e-06	0.00336173	1	1	3	0.0297688	18	photosynthesis, light harvesting in photosystem I	BP
8804	GO:0045229	3.4919e-06	0.00430773	1	1	9	1.34787	815	external encapsulating structure organization	BP
8485	GO:0044036	4.19094e-06	0.00473925	1	1	6	0.431648	261	cell wall macromolecule metabolic process	BP
9396	GO:0046906	5.76218e-06	0.00601483	0.999999	1	8	1.07499	650	tetrapyrrole binding	MF
3511	GO:0009765	7.07319e-06	0.00641082	1	1	3	0.0512686	31	photosynthesis, light harvesting	BP
3978	GO:0010411	7.40221e-06	0.00641082	1	1	4	0.137267	83	xyloglucan metabolic process	BP
3977	GO:0010410	7.55881e-06	0.00641082	1	1	5	0.272881	165	hemicellulose metabolic process	BP
7107	GO:0033946	1.44452e-05	0.0115306	1	1	2	0.0132306	8	xyloglucan-specific endo-beta-1,4-glucanase activity	MF
11590	GO:0071555	1.63291e-05	0.0123104	0.999998	1	8	1.24368	752	cell wall organization	BP
1853	GO:0005976	2.24011e-05	0.0159991	0.999998	1	8	1.26683	766	polysaccharide metabolic process	BP
3352	GO:0009522	2.50305e-05	0.0169832	1	1	3	0.0744221	45	photosystem I	CC
4717	GO:0016168	2.7107e-05	0.0175163	1	1	3	0.0727683	44	chlorophyll binding	MF
10661	GO:0052736	3.59228e-05	0.0221578	1	1	2	0.0148844	9	beta-glucanase activity	MF
1622	GO:0005507	4.64768e-05	0.0274213	0.999997	1	5	0.428341	259	copper ion binding	MF
1852	GO:0005975	5.04953e-05	0.0285509	0.99999	1	12	3.41515	2065	carbohydrate metabolic process	BP
11589	GO:0071554	6.34724e-05	0.0344528	0.999992	1	8	1.48183	896	cell wall organization or biogenesis	BP
10782	GO:0055114	6.64961e-05	0.0347058	0.999987	1	12	2.962	1791	oxidation-reduction process	BP
3364	GO:0009535	8.66282e-05	0.0419837	0.999992	1	6	0.721067	436	chloroplast thylakoid membrane	CC
10741	GO:0055035	8.66282e-05	0.0419837	0.999992	1	6	0.721067	436	plastid thylakoid membrane	CC
7226	GO:0034357	9.45628e-05	0.0427739	0.999991	1	6	0.73099	442	photosynthetic membrane	CC
7990	GO:0042651	9.45628e-05	0.0427739	0.999991	1	6	0.73099	442	thylakoid membrane	CC
8615	GO:0044436	0.000171819	0.0752125	0.999982	1	6	0.803759	486	thylakoid part	CC
7942	GO:0042546	0.000290057	0.123002	0.999984	1	4	0.33738	204	cell wall biogenesis	BP
1921	GO:0006073	0.000311361	0.12427	0.999973	1	5	0.620184	375	cellular glucan metabolic process	BP
8487	GO:0044042	0.000311361	0.12427	0.999973	1	5	0.620184	375	glucan metabolic process	BP
3900	GO:0010287	0.000357004	0.138415	0.999989	1	3	0.140575	85	plastoglobule	CC
5229	GO:0018298	0.000471396	0.17769	0.999984	1	3	0.143883	87	protein-chromophore linkage	BP
1268	GO:0004553	0.00052817	0.19371	0.999933	1	6	1.07002	647	hydrolase activity, hydrolyzing O-glycosyl compounds	MF
3434	GO:0009654	0.000604253	0.215782	0.999994	1	2	0.0363841	22	photosystem II oxygen evolving complex	CC
5003	GO:0016798	0.000805463	0.28026	0.99989	1	6	1.15768	700	hydrolase activity, acting on glycosyl bonds	MF
4842	GO:0016491	0.00086421	0.293183	0.999775	1	12	4.60259	2783	oxidoreductase activity	MF
8547	GO:0044262	0.00115336	0.381735	0.999831	1	6	1.27344	770	cellular carbohydrate metabolic process	BP
8548	GO:0044264	0.00122833	0.396869	0.999855	1	5	0.855027	517	cellular polysaccharide metabolic process	BP
5982	GO:0030644	0.00182742	0.563592	1	1	1	0.00165382	1	cellular chloride ion homeostasis	BP
10749	GO:0055064	0.00182742	0.563592	1	1	1	0.00165382	1	chloride ion homeostasis	BP
5597	GO:0020037	0.00232672	0.701637	0.999682	1	5	0.99891	604	heme binding	MF
8494	GO:0044085	0.00242792	0.716238	0.999755	1	4	0.597031	361	cellular component biogenesis	BP
1935	GO:0006091	0.00290629	0.839113	0.999691	1	4	0.697914	422	generation of precursor metabolites and energy	BP
3856	GO:0010230	0.00312088	0.882298	0.999998	1	1	0.00330765	2	alternative respiration	BP
9611	GO:0048213	0.00323567	0.896081	1	1	1	0.00165382	1	Golgi vesicle prefusion complex stabilization	BP
3931	GO:0010333	0.00342235	0.928826	0.999909	1	2	0.0876527	53	terpene synthase activity	MF
1534	GO:0005200	0.00376688	1	0.999895	1	2	0.117422	71	structural constituent of cytoskeleton	MF
2740	GO:0008150	0.00422941	1	0.999552	1	43	36.6206	22143	biological_process	BP
5030	GO:0016838	0.00436096	1	0.999869	1	2	0.0975756	59	carbon-oxygen lyase activity, acting on phosphates	MF
3317	GO:0009414	0.00482513	1	0.999409	1	4	0.643338	389	response to water deprivation	BP
5964	GO:0030599	0.00499861	1	0.999838	1	2	0.124037	75	pectinesterase activity	MF
8835	GO:0045330	0.00499861	1	0.999838	1	2	0.124037	75	aspartyl esterase activity	MF
3318	GO:0009415	0.00514822	1	0.999358	1	4	0.653261	395	response to water	BP
8613	GO:0044434	0.00537653	1	0.998628	1	8	2.51051	1518	chloroplast part	CC
8614	GO:0044435	0.00561278	1	0.998557	1	8	2.52539	1527	plastid part	CC
2741	GO:0008152	0.00580399	1	0.997933	1	35	26.1734	15826	metabolic process	BP
11908	GO:0080073	0.00608679	1	0.999988	1	1	0.00496147	3	spermidine:coumaroyl CoA N-acyltransferase activity	MF
11909	GO:0080074	0.00608679	1	0.999988	1	1	0.00496147	3	spermidine:caffeoyl CoA N-acyltransferase activity	MF
11910	GO:0080075	0.00608679	1	0.999988	1	1	0.00496147	3	spermidine:feruloyl CoA N-acyltransferase activity	MF
11918	GO:0080088	0.00608679	1	0.999988	1	1	0.00496147	3	spermidine hydroxycinnamate conjugate biosynthetic process	BP
7945	GO:0042549	0.006509	1	0.999986	1	1	0.00496147	3	photosystem II stabilization	BP
2751	GO:0008171	0.00658739	1	0.999754	1	2	0.125691	76	O-methyltransferase activity	MF
3999	GO:0010442	0.00735776	1	0.999982	1	1	0.00496147	3	guard cell morphogenesis	BP
2385	GO:0006883	0.00742728	1	0.999978	1	1	0.00826912	5	cellular sodium ion homeostasis	BP
11907	GO:0080072	0.00745632	1	0.99998	1	1	0.0066153	4	spermidine:sinapoyl CoA N-acyltransferase activity	MF
10579	GO:0052541	0.00813459	1	0.999976	1	1	0.0066153	4	plant-type cell wall cellulose metabolic process	BP
3417	GO:0009637	0.0085803	1	0.999633	1	2	0.114114	69	response to blue light	BP
3319	GO:0009416	0.00926045	1	0.998245	1	5	1.17918	713	response to light stimulus	BP
3424	GO:0009644	0.0092934	1	0.999584	1	2	0.140575	85	response to high light intensity	BP
12894	GO:1902456	0.0103532	1	0.999958	1	1	0.00826912	5	regulation of stomatal opening	BP
6214	GO:0031222	0.0104107	1	0.999957	1	1	0.00826912	5	arabinan catabolic process	BP
12963	GO:1902884	0.0104646	1	0.999953	1	1	0.0132306	8	positive regulation of response to oxidative stress	BP
3425	GO:0009645	0.010596	1	0.999954	1	1	0.00992295	6	response to low light intensity stimulus	BP
12667	GO:1901562	0.0106335	1	0.999958	1	1	0.0066153	4	response to paraquat	BP
8661	GO:0044710	0.0113186	1	0.99523	1	19	11.5453	6981	single-organism metabolic process	BP
8872	GO:0045490	0.0121755	1	0.999371	1	2	0.183575	111	pectin catabolic process	BP
137	GO:0000272	0.0122123	1	0.998667	1	3	0.522609	316	polysaccharide catabolic process	BP
1620	GO:0005504	0.0123758	1	0.999932	1	1	0.0165382	10	fatty acid binding	MF
3639	GO:0009941	0.0125121	1	0.997983	1	4	0.79549	481	chloroplast envelope	CC
2993	GO:0008757	0.0125197	1	0.998623	1	3	0.416764	252	S-adenosylmethionine-dependent methyltransferase activity	MF
5097	GO:0016984	0.0125608	1	0.99993	1	1	0.0165382	10	ribulose-bisphosphate carboxylase activity	MF
8421	GO:0043692	0.0131258	1	0.999927	1	1	0.0115768	7	monoterpene metabolic process	BP
8422	GO:0043693	0.0131258	1	0.999927	1	1	0.0115768	7	monoterpene biosynthetic process	BP
3355	GO:0009526	0.0131441	1	0.99785	1	4	0.803759	486	plastid envelope	CC
3607	GO:0009898	0.0132877	1	0.999926	1	1	0.0115768	7	cytoplasmic side of plasma membrane	CC
3284	GO:0009314	0.0132935	1	0.997244	1	5	1.28171	775	response to radiation	BP
6213	GO:0031221	0.0134014	1	0.999926	1	1	0.00992295	6	arabinan metabolic process	BP
4624	GO:0015979	0.014495	1	0.99918	1	2	0.175305	106	photosynthesis	BP
5517	GO:0019756	0.0145123	1	0.999909	1	1	0.0132306	8	cyanogenic glycoside biosynthetic process	BP
7871	GO:0042341	0.0145123	1	0.999909	1	1	0.0132306	8	cyanogenic glycoside metabolic process	BP
10760	GO:0055078	0.0161457	1	0.999883	1	1	0.0198459	12	sodium ion homeostasis	BP
5608	GO:0021700	0.0163723	1	0.999011	1	2	0.196805	119	developmental maturation	BP
12379	GO:0098562	0.017074	1	0.999873	1	1	0.0148844	9	cytoplasmic side of membrane	CC
3411	GO:0009628	0.0172013	1	0.994226	1	9	3.80214	2299	response to abiotic stimulus	BP
9379	GO:0046872	0.0174163	1	0.992469	1	17	10.1876	6160	metal ion binding	MF
151	GO:0000301	0.0180534	1	0.999863	1	1	0.0115768	7	retrograde transport, vesicle recycling within Golgi	BP
8181	GO:0043169	0.0184594	1	0.991961	1	17	10.2504	6198	cation binding	MF
12556	GO:1901002	0.0199923	1	0.999823	1	1	0.0165382	10	positive regulation of response to salt stress	BP
8012	GO:0042744	0.0200123	1	0.998652	1	2	0.248074	150	hydrogen peroxide catabolic process	BP
13257	GO:1990204	0.0214375	1	0.998502	1	2	0.262958	159	oxidoreductase complex	CC
5706	GO:0030002	0.0224372	1	0.999767	1	1	0.0264612	16	cellular anion homeostasis	BP
5862	GO:0030320	0.0224372	1	0.999767	1	1	0.0264612	16	cellular monovalent inorganic anion homeostasis	BP
6463	GO:0031967	0.0233392	1	0.995466	1	4	0.947641	573	organelle envelope	CC
6469	GO:0031975	0.0233392	1	0.995466	1	4	0.947641	573	envelope	CC
8011	GO:0042743	0.0243374	1	0.99818	1	2	0.277843	168	hydrogen peroxide metabolic process	BP
3422	GO:0009642	0.0243646	1	0.99818	1	2	0.229882	139	response to light intensity	BP
4975	GO:0016758	0.0259688	1	0.994785	1	4	1.11137	672	transferase activity, transferring hexosyl groups	MF
3431	GO:0009651	0.0262206	1	0.99472	1	4	1.04852	634	response to salt stress	BP
3035	GO:0008889	0.0265963	1	0.999673	1	1	0.0264612	16	glycerophosphodiester phosphodiesterase activity	MF
12961	GO:1902882	0.0273765	1	0.999645	1	1	0.0413456	25	regulation of response to oxidative stress	BP
10035	GO:0050826	0.0282315	1	0.999633	1	1	0.0248074	15	response to freezing	BP
3608	GO:0009899	0.028295	1	0.999631	1	1	0.0248074	15	ent-kaurene synthase activity	MF
9280	GO:0046556	0.0285522	1	0.999619	1	1	0.0314227	19	alpha-L-arabinofuranosidase activity	MF
5146	GO:0017119	0.0290019	1	0.999622	1	1	0.0181921	11	Golgi transport complex	CC
7941	GO:0042545	0.0291129	1	0.997604	1	2	0.28115	170	cell wall modification	BP
3091	GO:0009044	0.031606	1	0.999531	1	1	0.0330765	20	xylan 1,4-beta-xylosidase activity	MF
5576	GO:0019903	0.0316103	1	0.999535	1	1	0.028115	17	protein phosphatase binding	MF
5575	GO:0019902	0.0329138	1	0.999491	1	1	0.0330765	20	phosphatase binding	MF
1469	GO:0004857	0.0335432	1	0.997016	1	2	0.352265	213	enzyme inhibitor activity	MF
3418	GO:0009638	0.0341621	1	0.999464	1	1	0.0231535	14	phototropism	BP
3290	GO:0009341	0.0341955	1	0.999466	1	1	0.0214997	13	beta-galactosidase complex	CC
9134	GO:0046246	0.0346781	1	0.99944	1	1	0.028115	17	terpene biosynthetic process	BP
7944	GO:0042548	0.0358788	1	0.999389	1	1	0.0396918	24	regulation of photosynthesis, light reaction	BP
4704	GO:0016138	0.037056	1	0.999351	1	1	0.0363841	22	glycoside biosynthetic process	BP
3281	GO:0009311	0.0377589	1	0.996421	1	2	0.325803	197	oligosaccharide metabolic process	BP
4651	GO:0016043	0.0382517	1	0.983889	1	11	6.0993	3688	cellular component organization	BP
3841	GO:0010214	0.0389815	1	0.999281	1	1	0.0363841	22	seed coat development	BP
3702	GO:0010026	0.0391499	1	0.999277	1	1	0.0347303	21	trichome differentiation	BP
6977	GO:0033383	0.0395394	1	0.999257	1	1	0.0396918	24	geranyl diphosphate metabolic process	BP
8870	GO:0045488	0.0398373	1	0.996114	1	2	0.309265	187	pectin metabolic process	BP
1304	GO:0004601	0.0406027	1	0.995993	1	2	0.370457	224	peroxidase activity	MF
2428	GO:0006970	0.0415046	1	0.990353	1	4	1.23706	748	response to osmotic stress	BP
3313	GO:0009409	0.0418141	1	0.99271	1	3	0.721067	436	response to cold	BP
3971	GO:0010393	0.0420199	1	0.99578	1	2	0.31588	191	galacturonan metabolic process	BP
8665	GO:0044723	0.0425791	1	0.988047	1	5	2.0524	1241	single-organism carbohydrate metabolic process	BP
4934	GO:0016684	0.0426106	1	0.995683	1	2	0.378726	229	oxidoreductase activity, acting on peroxide as acceptor	MF
1241	GO:0004497	0.0428968	1	0.992443	1	3	0.805413	487	monooxygenase activity	MF
12554	GO:1901000	0.0432257	1	0.999115	1	1	0.0363841	22	regulation of response to salt stress	BP
11820	GO:0072593	0.0441716	1	0.995437	1	2	0.368803	223	reactive oxygen species metabolic process	BP
884	GO:0003824	0.0443311	1	0.977916	1	29	22.8393	13810	catalytic activity	MF
2391	GO:0006890	0.0451997	1	0.999022	1	1	0.0463071	28	retrograde vesicle-mediated transport, Golgi to ER	BP
4657	GO:0016052	0.0452716	1	0.991851	1	3	0.878181	531	carbohydrate catabolic process	BP
3493	GO:0009737	0.0464443	1	0.991561	1	3	0.73099	442	response to abscisic acid	BP
8221	GO:0043234	0.0466337	1	0.981254	1	9	4.7134	2850	protein complex	CC
9992	GO:0050734	0.0469278	1	0.998949	1	1	0.0413456	25	hydroxycinnamoyltransferase activity	MF
2748	GO:0008168	0.047645	1	0.991256	1	3	0.69626	421	methyltransferase activity	MF
5364	GO:0019253	0.0482209	1	0.998881	1	1	0.0512686	31	reductive pentose-phosphate cycle	BP
5494	GO:0019685	0.0482209	1	0.998881	1	1	0.0512686	31	photosynthesis, dark reaction	BP
12362	GO:0097599	0.048669	1	0.998864	1	1	0.0463071	28	xylanase activity	MF
5426	GO:0019432	0.0490683	1	0.998847	1	1	0.0446533	27	triglyceride biosynthetic process	BP
942	GO:0003924	0.0491433	1	0.994616	1	2	0.396918	240	GTPase activity	MF
8875	GO:0045493	0.050207	1	0.998788	1	1	0.0496147	30	xylan catabolic process	BP
11667	GO:0071840	0.0502562	1	0.977832	1	11	6.39038	3864	cellular component organization or biogenesis	BP
4464	GO:0015630	0.0503643	1	0.998785	1	1	0.0446533	27	microtubule cytoskeleton	CC
4703	GO:0016137	0.051303	1	0.998732	1	1	0.0512686	31	glycoside metabolic process	BP
4961	GO:0016741	0.0521213	1	0.990085	1	3	0.737606	446	transferase activity, transferring one-carbon groups	MF
2392	GO:0006891	0.054466	1	0.998577	1	1	0.0446533	27	intra-Golgi vesicle-mediated transport	BP
1590	GO:0005372	0.05449	1	0.998559	1	1	0.0644992	39	water transmembrane transporter activity	MF
4408	GO:0015250	0.05449	1	0.998559	1	1	0.0644992	39	water channel activity	MF
4410	GO:0015254	0.05449	1	0.998559	1	1	0.0644992	39	glycerol channel activity	MF
3101	GO:0009060	0.0545596	1	0.998553	1	1	0.0678068	41	aerobic respiration	BP
8313	GO:0043467	0.0548068	1	0.998541	1	1	0.066153	40	regulation of generation of precursor metabolites and energy	BP
9812	GO:0048764	0.0560706	1	0.998483	1	1	0.0512686	31	trichoblast maturation	BP
9813	GO:0048765	0.0560706	1	0.998483	1	1	0.0512686	31	root hair cell differentiation	BP
9492	GO:0047484	0.0564515	1	0.998464	1	1	0.0496147	30	regulation of response to osmotic stress	BP
10764	GO:0055083	0.0566933	1	0.998441	1	1	0.0611915	37	monovalent inorganic anion homeostasis	BP
3771	GO:0010109	0.0587264	1	0.998323	1	1	0.0644992	39	regulation of photosynthesis	BP
7829	GO:0042214	0.0589528	1	0.998314	1	1	0.0595377	36	terpene metabolic process	BP
9225	GO:0046460	0.0590377	1	0.998315	1	1	0.0529224	32	neutral lipid biosynthetic process	BP
9228	GO:0046463	0.0590377	1	0.998315	1	1	0.0529224	32	acylglycerol biosynthetic process	BP
3588	GO:0009877	0.0603698	1	0.998235	1	1	0.0545762	33	nodulation	BP
1919	GO:0006071	0.0613723	1	0.998165	1	1	0.0678068	41	glycerol metabolic process	BP
2254	GO:0006636	0.0625309	1	0.998091	1	1	0.0727683	44	unsaturated fatty acid biosynthetic process	BP
4728	GO:0016209	0.0629996	1	0.992077	1	2	0.461417	279	antioxidant activity	MF
5413	GO:0019400	0.0631065	1	0.998055	1	1	0.0727683	44	alditol metabolic process	BP
4369	GO:0015168	0.0637598	1	0.998014	1	1	0.0727683	44	glycerol transmembrane transporter activity	MF
9672	GO:0048469	0.0640742	1	0.998003	1	1	0.0611915	37	cell maturation	BP
2250	GO:0006629	0.0641071	1	0.977456	1	6	2.85119	1724	lipid metabolic process	BP
12304	GO:0097305	0.0643641	1	0.986666	1	3	0.845104	511	response to alcohol	BP
4535	GO:0015793	0.0648241	1	0.997945	1	1	0.0744221	45	glycerol transport	BP
2258	GO:0006641	0.0670936	1	0.997805	1	1	0.0644992	39	triglyceride metabolic process	BP
4974	GO:0016757	0.0681012	1	0.98141	1	4	1.49836	906	transferase activity, transferring glycosyl groups	MF
4685	GO:0016114	0.0710823	1	0.990443	1	2	0.406841	246	terpenoid biosynthetic process	BP
5708	GO:0030004	0.0711444	1	0.997503	1	1	0.105845	64	cellular monovalent inorganic cation homeostasis	BP
3946	GO:0010359	0.0712928	1	0.997508	1	1	0.0760759	46	regulation of anion channel activity	BP
2465	GO:0007030	0.0716218	1	0.997493	1	1	0.066153	40	Golgi organization	BP
6954	GO:0033293	0.0722456	1	0.997437	1	1	0.0810374	49	monocarboxylic acid binding	MF
12378	GO:0098552	0.07246	1	0.997419	1	1	0.084345	51	side of membrane	CC
3631	GO:0009931	0.0749447	1	0.99724	1	1	0.0793836	48	calcium-dependent protein serine/threonine kinase activity	MF
4197	GO:0010857	0.0749447	1	0.99724	1	1	0.0793836	48	calcium-dependent protein kinase activity	MF
5102	GO:0016998	0.0774035	1	0.997047	1	1	0.0876527	53	cell wall macromolecule catabolic process	BP
3561	GO:0009835	0.077522	1	0.99704	1	1	0.084345	51	fruit ripening	BP
8837	GO:0045333	0.0785634	1	0.996954	1	1	0.0926142	56	cellular respiration	BP
4368	GO:0015166	0.0787966	1	0.996939	1	1	0.0876527	53	polyol transmembrane transporter activity	MF
2357	GO:0006833	0.0793808	1	0.99689	1	1	0.0909603	55	water transport	BP
7769	GO:0042044	0.0793808	1	0.99689	1	1	0.0909603	55	fluid transport	BP
4534	GO:0015791	0.0798442	1	0.996854	1	1	0.0893065	54	polyol transport	BP
3341	GO:0009505	0.0804169	1	0.988404	1	2	0.456456	276	plant-type cell wall	CC
11632	GO:0071695	0.0807324	1	0.996782	1	1	0.0909603	55	anatomical structure maturation	BP
2252	GO:0006633	0.081191	1	0.988223	1	2	0.50607	306	fatty acid biosynthetic process	BP
5027	GO:0016835	0.0811911	1	0.988225	1	2	0.487878	295	carbon-oxygen lyase activity	MF
2936	GO:0008610	0.0814453	1	0.976393	1	4	1.59429	964	lipid biosynthetic process	BP
4471	GO:0015665	0.08173	1	0.996702	1	1	0.0893065	54	alcohol transmembrane transporter activity	MF
12686	GO:1901618	0.08173	1	0.996702	1	1	0.0893065	54	organic hydroxy compound transmembrane transporter activity	MF
3992	GO:0010431	0.0820095	1	0.996694	1	1	0.0711145	43	seed maturation	BP
1278	GO:0004565	0.0823	1	0.996646	1	1	0.104191	63	beta-galactosidase activity	MF
2294	GO:0006721	0.0830166	1	0.987812	1	2	0.453148	274	terpenoid metabolic process	BP
3578	GO:0009862	0.0836478	1	0.996552	1	1	0.0777298	47	systemic acquired resistance, salicylic acid mediated signaling pathway	BP
2456	GO:0007017	0.0840938	1	0.98756	1	2	0.476301	288	microtubule-based process	BP
10641	GO:0052689	0.0841721	1	0.987542	1	2	0.479609	290	carboxylic ester hydrolase activity	MF
10762	GO:0055081	0.0856293	1	0.996378	1	1	0.084345	51	anion homeostasis	BP
13439	GO:2000377	0.0865518	1	0.996298	1	1	0.084345	51	regulation of reactive oxygen species metabolic process	BP
3844	GO:0010218	0.0876803	1	0.996198	1	1	0.0859989	52	response to far red light	BP
1804	GO:0005874	0.0883335	1	0.986561	1	2	0.49284	298	microtubule	CC
2821	GO:0008299	0.0885162	1	0.986522	1	2	0.453148	274	isoprenoid biosynthetic process	BP
3899	GO:0010286	0.0912248	1	0.995881	1	1	0.084345	51	heat acclimation	BP
3779	GO:0010118	0.091523	1	0.995855	1	1	0.0826912	50	stomatal movement	BP
7118	GO:0033993	0.0932419	1	0.977481	1	3	0.997256	603	response to lipid	BP
5022	GO:0016829	0.0935381	1	0.977373	1	3	1.11633	675	lyase activity	MF
3410	GO:0009627	0.0939773	1	0.99561	1	1	0.100883	61	systemic acquired resistance	BP
5692	GO:0022898	0.0955246	1	0.995456	1	1	0.109152	66	regulation of transmembrane transporter activity	BP
6621	GO:0032409	0.0955246	1	0.995456	1	1	0.109152	66	regulation of transporter activity	BP
6624	GO:0032412	0.0955246	1	0.995456	1	1	0.109152	66	regulation of ion transmembrane transporter activity	BP
4078	GO:0010584	0.0963316	1	0.99539	1	1	0.0926142	56	pollen exine formation	BP
4593	GO:0015925	0.0965578	1	0.995348	1	1	0.122383	74	galactosidase activity	MF
9401	GO:0046914	0.0970104	1	0.956817	1	8	4.59432	2778	transition metal ion binding	MF
7015	GO:0033559	0.0972049	1	0.995295	1	1	0.104191	63	unsaturated fatty acid metabolic process	BP
1861	GO:0005985	0.0979549	1	0.99522	1	1	0.105845	64	sucrose metabolic process	BP
2256	GO:0006638	0.0983229	1	0.995195	1	1	0.0909603	55	neutral lipid metabolic process	BP
2257	GO:0006639	0.0983229	1	0.995195	1	1	0.0909603	55	acylglycerol metabolic process	BP
144	GO:0000287	0.0990726	1	0.983898	1	2	0.542454	328	magnesium ion binding	MF
8492	GO:0044070	0.09972	1	0.995041	1	1	0.109152	66	regulation of anion transport	BP
8946	GO:0045735	0.100406	1	0.994959	1	1	0.128998	78	nutrient reservoir activity	MF
3727	GO:0010053	0.101441	1	0.994867	1	1	0.105845	64	root epidermal cell differentiation	BP
3572	GO:0009853	0.102489	1	0.994749	1	1	0.120729	73	photorespiration	BP
1649	GO:0005578	0.103253	1	0.994664	1	1	0.128998	78	proteinaceous extracellular matrix	CC
2293	GO:0006720	0.103931	1	0.982641	1	2	0.50607	306	isoprenoid metabolic process	BP
7353	GO:0034765	0.104208	1	0.994566	1	1	0.124037	75	regulation of ion transmembrane transport	BP
3776	GO:0010114	0.106329	1	0.994356	1	1	0.0992295	60	response to red light	BP
7350	GO:0034762	0.106636	1	0.994302	1	1	0.127344	77	regulation of transmembrane transport	BP
3452	GO:0009686	0.110143	1	0.993922	1	1	0.114114	69	gibberellin biosynthetic process	BP
4566	GO:0015850	0.111012	1	0.993816	1	1	0.125691	76	organic hydroxy compound transport	BP
3451	GO:0009685	0.111346	1	0.993785	1	1	0.115768	70	gibberellin metabolic process	BP
3282	GO:0009312	0.111799	1	0.993719	1	1	0.137267	83	oligosaccharide biosynthetic process	BP
3259	GO:0009266	0.115462	1	0.969454	1	3	1.12791	682	response to temperature stimulus	BP
396	GO:0001101	0.116844	1	0.961631	1	4	1.77455	1073	response to acid chemical	BP
3711	GO:0010035	0.117836	1	0.96119	1	4	1.77786	1075	response to inorganic substance	BP
4676	GO:0016102	0.118852	1	0.992893	1	1	0.122383	74	diterpenoid biosynthetic process	BP
7938	GO:0042538	0.118882	1	0.992886	1	1	0.127344	77	hyperosmotic salinity response	BP
8642	GO:0044550	0.118917	1	0.978507	1	2	0.616877	373	secondary metabolite biosynthetic process	BP
8382	GO:0043604	0.124859	1	0.992131	1	1	0.132306	80	amide biosynthetic process	BP
3835	GO:0010208	0.125053	1	0.99211	1	1	0.127344	77	pollen wall assembly	BP
3579	GO:0009863	0.125221	1	0.992092	1	1	0.122383	74	salicylic acid mediated signaling pathway	BP
4675	GO:0016101	0.126537	1	0.991911	1	1	0.135614	82	diterpenoid metabolic process	BP
4625	GO:0015980	0.128665	1	0.991615	1	1	0.160421	97	energy derivation by oxidation of organic compounds	BP
3440	GO:0009664	0.130846	1	0.991326	1	1	0.150498	91	plant-type cell wall organization	BP
3097	GO:0009056	0.135002	1	0.942169	1	6	3.76741	2278	catabolic process	BP
2712	GO:0008081	0.136269	1	0.990575	1	1	0.14719	89	phosphoric diester hydrolase activity	MF
11743	GO:0072330	0.14093	1	0.97184	1	2	0.671453	406	monocarboxylic acid biosynthetic process	BP
5514	GO:0019751	0.143406	1	0.989536	1	1	0.143883	87	polyol metabolic process	BP
8873	GO:0045491	0.145006	1	0.989294	1	1	0.145537	88	xylan metabolic process	BP
8394	GO:0043621	0.145269	1	0.989258	1	1	0.140575	85	protein self-association	MF
5818	GO:0030234	0.147894	1	0.969581	1	2	0.722721	437	enzyme regulator activity	MF
3705	GO:0010029	0.150264	1	0.988493	1	1	0.132306	80	regulation of seed germination	BP
2430	GO:0006972	0.150863	1	0.988371	1	1	0.163729	99	hyperosmotic response	BP
8543	GO:0044255	0.155943	1	0.943156	1	4	2.0772	1256	cellular lipid metabolic process	BP
3780	GO:0010119	0.157101	1	0.987369	1	1	0.152152	92	regulation of stomatal movement	BP
3484	GO:0009725	0.157421	1	0.942421	1	4	1.97301	1193	response to hormone	BP
6123	GO:0031012	0.158252	1	0.987136	1	1	0.221612	134	extracellular matrix	CC
10751	GO:0055067	0.158843	1	0.987042	1	1	0.208382	126	monovalent inorganic cation homeostasis	BP
4226	GO:0010927	0.160559	1	0.986771	1	1	0.175305	106	cellular component assembly involved in morphogenesis	BP
4658	GO:0016053	0.163624	1	0.949509	1	3	1.42064	859	organic acid biosynthetic process	BP
9187	GO:0046394	0.163624	1	0.949509	1	3	1.42064	859	carboxylic acid biosynthetic process	BP
8243	GO:0043269	0.164081	1	0.986149	1	1	0.201767	122	regulation of ion transport	BP
12472	GO:1900140	0.165791	1	0.985887	1	1	0.150498	91	regulation of seedling development	BP
1632	GO:0005525	0.166587	1	0.96318	1	2	0.812028	491	GTP binding	MF
1860	GO:0005984	0.172042	1	0.984727	1	1	0.198459	120	disaccharide metabolic process	BP
2380	GO:0006875	0.173083	1	0.984535	1	1	0.200113	121	cellular metal ion homeostasis	BP
2251	GO:0006631	0.17757	1	0.959198	1	2	0.805413	487	fatty acid metabolic process	BP
8662	GO:0044711	0.181181	1	0.910526	1	7	4.72332	2856	single-organism biosynthetic process	BP
6698	GO:0032561	0.184601	1	0.956554	1	2	0.861643	521	guanyl ribonucleotide binding	MF
12901	GO:1902494	0.184839	1	0.939709	1	3	1.38094	835	catalytic complex	CC
5513	GO:0019748	0.185263	1	0.956303	1	2	0.85172	515	secondary metabolic process	BP
5284	GO:0019001	0.185724	1	0.956127	1	2	0.863296	522	guanyl nucleotide binding	MF
3098	GO:0009057	0.185759	1	0.939261	1	3	1.51986	919	macromolecule catabolic process	BP
5024	GO:0016831	0.186793	1	0.981869	1	1	0.234843	142	carboxy-lyase activity	MF
3396	GO:0009606	0.189979	1	0.981241	1	1	0.20342	123	tropism	BP
3632	GO:0009932	0.195024	1	0.980188	1	1	0.210036	127	cell tip growth	BP
5571	GO:0019898	0.195876	1	0.980021	1	1	0.191844	116	extrinsic component of membrane	CC
4359	GO:0015144	0.196383	1	0.979893	1	1	0.219959	133	carbohydrate transmembrane transporter activity	MF
4799	GO:0016410	0.196609	1	0.979867	1	1	0.19019	115	N-acyltransferase activity	MF
12654	GO:1901476	0.198847	1	0.979364	1	1	0.221612	134	carbohydrate transporter activity	MF
8145	GO:0043094	0.206626	1	0.977624	1	1	0.262958	159	cellular metabolic compound salvage	BP
2421	GO:0006950	0.207729	1	0.882086	1	10	7.18587	4345	response to stress	BP
5823	GO:0030243	0.208278	1	0.977264	1	1	0.238151	144	cellulose metabolic process	BP
1754	GO:0005783	0.209374	1	0.927619	1	3	1.5364	929	endoplasmic reticulum	CC
4996	GO:0016787	0.212061	1	0.876378	1	11	8.44112	5104	hydrolase activity	MF
1621	GO:0005506	0.212107	1	0.945585	1	2	0.879835	532	iron ion binding	MF
4656	GO:0016051	0.213466	1	0.945014	1	2	0.899681	544	carbohydrate biosynthetic process	BP
8600	GO:0044421	0.218977	1	0.942658	1	2	1.12129	678	extracellular region part	CC
5707	GO:0030003	0.219643	1	0.97457	1	1	0.289419	175	cellular cation homeostasis	BP
7740	GO:0040007	0.222621	1	0.941127	1	2	0.845104	511	growth	BP
9649	GO:0048366	0.226078	1	0.973037	1	1	0.214997	130	leaf development	BP
3595	GO:0009886	0.226638	1	0.972875	1	1	0.243112	147	post-embryonic morphogenesis	BP
3480	GO:0009719	0.234585	1	0.899992	1	4	2.37489	1436	response to endogenous stimulus	BP
2378	GO:0006873	0.235263	1	0.970629	1	1	0.307611	186	cellular ion homeostasis	BP
4939	GO:0016705	0.237976	1	0.934324	1	2	0.960872	581	oxidoreductase activity, acting on paired donors, with incorporation or reduction of molecular oxygen	MF
9603	GO:0048193	0.240848	1	0.969179	1	1	0.254689	154	Golgi vesicle transport	BP
8723	GO:0045017	0.240911	1	0.96917	1	1	0.244766	148	glycerolipid biosynthetic process	BP
6840	GO:0032991	0.243193	1	0.860209	1	9	7.10318	4295	macromolecular complex	CC
3491	GO:0009735	0.245278	1	0.96796	1	1	0.279496	169	response to cytokinin	BP
2434	GO:0006979	0.246616	1	0.930361	1	2	1.00387	607	response to oxidative stress	BP
10069	GO:0050896	0.246791	1	0.846414	1	13	10.1528	6139	response to stimulus	BP
9431	GO:0046983	0.250532	1	0.928556	1	2	0.863296	522	protein dimerization activity	MF
6318	GO:0031406	0.251158	1	0.966336	1	1	0.261304	158	carboxylic acid binding	MF
8187	GO:0043177	0.251158	1	0.966336	1	1	0.261304	158	organic acid binding	MF
3419	GO:0009639	0.253897	1	0.965564	1	1	0.254689	154	response to red or far red light	BP
1664	GO:0005615	0.256442	1	0.964761	1	1	0.390303	236	extracellular space	CC
3096	GO:0009055	0.264222	1	0.962486	1	1	0.347303	210	electron carrier activity	MF
8560	GO:0044283	0.267608	1	0.895854	1	3	1.80101	1089	small molecule biosynthetic process	BP
3363	GO:0009534	0.26796	1	0.961391	1	1	0.287765	174	chloroplast thylakoid	CC
6470	GO:0031976	0.26796	1	0.961391	1	1	0.287765	174	plastid thylakoid	CC
9320	GO:0046658	0.268477	1	0.961248	1	1	0.26792	162	anchored component of plasma membrane	CC
12715	GO:1901700	0.268545	1	0.879056	1	4	2.53531	1533	response to oxygen-containing compound	BP
2377	GO:0006869	0.269293	1	0.96096	1	1	0.325803	197	lipid transport	BP
10245	GO:0051273	0.271365	1	0.960324	1	1	0.322496	195	beta-glucan metabolic process	BP
4639	GO:0016020	0.271602	1	0.822427	1	16	13.267	8022	membrane	CC
10763	GO:0055082	0.277315	1	0.958445	1	1	0.352265	213	cellular chemical homeostasis	BP
8609	GO:0044430	0.278206	1	0.915034	1	2	1.01214	612	cytoskeletal part	CC
9758	GO:0048609	0.278412	1	0.958135	1	1	0.287765	174	multicellular organismal reproductive process	BP
8396	GO:0043623	0.278761	1	0.958001	1	1	0.322496	195	cellular protein complex assembly	BP
8666	GO:0044724	0.284386	1	0.956157	1	1	0.372111	225	single-organism carbohydrate catabolic process	BP
3373	GO:0009555	0.284694	1	0.956087	1	1	0.31588	191	pollen development	BP
3342	GO:0009506	0.285178	1	0.885443	1	3	1.81755	1099	plasmodesma	CC
5679	GO:0022838	0.286132	1	0.955607	1	1	0.329111	199	substrate-specific channel activity	MF
10750	GO:0055065	0.286597	1	0.955446	1	1	0.342342	207	metal ion homeostasis	BP
6476	GO:0031984	0.287462	1	0.955173	1	1	0.320842	194	organelle subcompartment	CC
9826	GO:0048827	0.290407	1	0.954206	1	1	0.300996	182	phyllome development	BP
8663	GO:0044712	0.296145	1	0.878732	1	3	2.11359	1278	single-organism catabolic process	BP
8179	GO:0043167	0.300458	1	0.795795	1	20	17.6331	10662	ion binding	MF
317	GO:0000904	0.302002	1	0.950189	1	1	0.35888	217	cell morphogenesis involved in differentiation	BP
8652	GO:0044699	0.302658	1	0.793475	1	24	21.4137	12948	single-organism process	BP
1823	GO:0005911	0.302895	1	0.874554	1	3	1.90024	1149	cell-cell junction	CC
11625	GO:0071669	0.304012	1	0.949473	1	1	0.370457	224	plant-type cell wall organization or biogenesis	BP
5023	GO:0016830	0.310402	1	0.94716	1	1	0.408495	247	carbon-carbon lyase activity	MF
3542	GO:0009814	0.311171	1	0.946923	1	1	0.334073	202	defense response, incompatible interaction	BP
4412	GO:0015267	0.311623	1	0.946735	1	1	0.370457	224	channel activity	MF
5670	GO:0022803	0.311623	1	0.946735	1	1	0.370457	224	passive transmembrane transporter activity	MF
8381	GO:0043603	0.315984	1	0.945116	1	1	0.39361	238	cellular amide metabolic process	BP
8635	GO:0044459	0.320711	1	0.892265	1	2	1.18745	718	plasma membrane part	CC
2948	GO:0008643	0.325281	1	0.941595	1	1	0.403533	244	carbohydrate transport	BP
10350	GO:0051536	0.330541	1	0.939547	1	1	0.408495	247	iron-sulfur cluster binding	MF
10354	GO:0051540	0.330541	1	0.939547	1	1	0.408495	247	metal cluster binding	MF
4943	GO:0016709	0.331973	1	0.93898	1	1	0.41511	251	oxidoreductase activity, acting on paired donors, with incorporation or reduction of molecular oxygen, NAD(P)H as one donor, and incorporation of one atom of oxygen	MF
2656	GO:0007568	0.338921	1	0.936196	1	1	0.425033	257	aging	BP
3709	GO:0010033	0.339504	1	0.831052	1	4	2.86112	1730	response to organic substance	BP
8591	GO:0044403	0.339968	1	0.935774	1	1	0.420071	254	symbiosis, encompassing mutualism through parasitism	BP
3553	GO:0009826	0.340186	1	0.935706	1	1	0.383687	232	unidimensional cell growth	BP
5733	GO:0030054	0.341253	1	0.849655	1	3	2.0954	1267	cell junction	CC
10120	GO:0051049	0.343951	1	0.934128	1	1	0.448186	271	regulation of transport	BP
1797	GO:0005856	0.346892	1	0.932917	1	1	0.429994	260	cytoskeleton	CC
12695	GO:1901659	0.348273	1	0.93231	1	1	0.494494	299	glycosyl compound biosynthetic process	BP
9344	GO:0046777	0.350255	1	0.931544	1	1	0.367149	222	protein autophosphorylation	BP
6216	GO:0031225	0.357134	1	0.928581	1	1	0.403533	244	anchored component of membrane	CC
3494	GO:0009738	0.357556	1	0.928386	1	1	0.425033	257	abscisic acid-activated signaling pathway	BP
10761	GO:0055080	0.370042	1	0.922816	1	1	0.502763	304	cation homeostasis	BP
3384	GO:0009579	0.374343	1	0.920889	1	1	0.433302	262	thylakoid	CC
9614	GO:0048229	0.375407	1	0.920387	1	1	0.454802	275	gametophyte development	BP
3397	GO:0009607	0.375639	1	0.825806	1	3	2.04578	1237	response to biotic stimulus	BP
8598	GO:0044419	0.384443	1	0.916138	1	1	0.487878	295	interspecies interaction between organisms	BP
12417	GO:0098771	0.384509	1	0.916092	1	1	0.519301	314	inorganic ion homeostasis	BP
3312	GO:0009408	0.385798	1	0.915503	1	1	0.468032	283	response to heat	BP
9243	GO:0046486	0.3911	1	0.912947	1	1	0.468032	283	glycerolipid metabolic process	BP
1746	GO:0005773	0.39168	1	0.848745	1	2	1.36275	824	vacuole	CC
10917	GO:0060560	0.392242	1	0.912385	1	1	0.477955	289	developmental growth involved in morphogenesis	BP
1532	GO:0005198	0.396368	1	0.84557	1	2	1.88701	1141	structural molecule activity	MF
3674	GO:0009987	0.404415	1	0.71315	1	30	28.4028	17174	cellular process	BP
12376	GO:0098542	0.409038	1	0.837042	1	2	1.27841	773	defense response to other organism	BP
10021	GO:0050801	0.413208	1	0.901749	1	1	0.558993	338	ion homeostasis	BP
844	GO:0003674	0.415703	1	0.749213	1	39	37.7932	22852	molecular_function	MF
6570	GO:0032259	0.415993	1	0.900375	1	1	0.410148	248	methylation	BP
8540	GO:0044248	0.422222	1	0.791101	1	3	2.47578	1497	cellular catabolic process	BP
1915	GO:0006066	0.422411	1	0.896862	1	1	0.563954	341	alcohol metabolic process	BP
1646	GO:0005575	0.426826	1	0.729769	1	38	36.791	22246	cellular_component	CC
6786	GO:0032879	0.427265	1	0.894213	1	1	0.597031	361	regulation of localization	BP
12693	GO:1901657	0.442335	1	0.885757	1	1	0.631761	382	glycosyl compound metabolic process	BP
6758	GO:0032787	0.453586	1	0.804909	1	2	1.62736	984	monocarboxylic acid metabolic process	BP
10413	GO:0051704	0.455297	1	0.764806	1	3	2.36166	1428	multi-organism process	BP
9753	GO:0048589	0.456525	1	0.877467	1	1	0.572223	346	developmental growth	BP
9768	GO:0048646	0.458121	1	0.876498	1	1	0.595377	360	anatomical structure formation involved in morphogenesis	BP
5504	GO:0019725	0.464719	1	0.872453	1	1	0.678068	410	cellular homeostasis	BP
806	GO:0003006	0.465191	1	0.756662	1	3	2.3352	1412	developmental process involved in reproduction	BP
2260	GO:0006644	0.470299	1	0.869016	1	1	0.630107	381	phospholipid metabolic process	BP
316	GO:0000902	0.48934	1	0.856791	1	1	0.615223	372	cell morphogenesis	BP
1623	GO:0005509	0.490874	1	0.855722	1	1	0.749182	453	calcium ion binding	MF
4654	GO:0016049	0.495966	1	0.852355	1	1	0.649953	393	cell growth	BP
6465	GO:0031969	0.497206	1	0.851544	1	1	0.598684	362	chloroplast membrane	CC
8533	GO:0044237	0.499723	1	0.618712	1	23	22.1927	13419	cellular metabolic process	BP
7813	GO:0042170	0.504666	1	0.846438	1	1	0.611915	370	plastid membrane	CC
9744	GO:0048580	0.508076	1	0.84408	1	1	0.595377	360	regulation of post-embryonic development	BP
2815	GO:0008289	0.51228	1	0.841081	1	1	0.691299	418	lipid binding	MF
6838	GO:0032989	0.516101	1	0.838384	1	1	0.654914	396	cellular component morphogenesis	BP
5646	GO:0022414	0.516476	1	0.712317	1	3	2.53366	1532	reproductive process	BP
2133	GO:0006461	0.517042	1	0.837679	1	1	0.729337	441	protein complex assembly	BP
1812	GO:0005886	0.526475	1	0.635389	1	7	6.62357	4005	plasma membrane	CC
12683	GO:1901615	0.527802	1	0.829833	1	1	0.783913	474	organic hydroxy compound metabolic process	BP
9748	GO:0048584	0.529947	1	0.828255	1	1	0.754144	456	positive regulation of response to stimulus	BP
6217	GO:0031226	0.533898	1	0.825299	1	1	0.762413	461	intrinsic component of plasma membrane	CC
9851	GO:0048878	0.551606	1	0.811632	1	1	0.818643	495	chemical homeostasis	BP
5572	GO:0019899	0.552241	1	0.81114	1	1	0.788874	477	enzyme binding	MF
8010	GO:0042742	0.561228	1	0.803957	1	1	0.740913	448	defense response to bacterium	BP
5515	GO:0019752	0.561882	1	0.669963	1	3	3.07777	1861	carboxylic acid metabolic process	BP
3395	GO:0009605	0.564548	1	0.667405	1	3	2.73873	1656	response to external stimulus	BP
1478	GO:0004871	0.567401	1	0.798902	1	1	0.745875	451	signal transducer activity	MF
7303	GO:0034622	0.567755	1	0.798553	1	1	0.896373	542	cellular macromolecular complex assembly	BP
3343	GO:0009507	0.576333	1	0.62872	1	4	3.55903	2152	chloroplast	CC
4997	GO:0016788	0.583313	1	0.648943	1	3	2.93554	1775	hydrolase activity, acting on ester bonds	MF
12674	GO:1901575	0.586612	1	0.645629	1	3	3.18527	1926	organic substance catabolic process	BP
10415	GO:0051707	0.58803	1	0.68909	1	2	1.8159	1098	response to other organism	BP
8304	GO:0043436	0.590847	1	0.641367	1	3	3.22165	1948	oxoacid metabolic process	BP
1928	GO:0006082	0.594782	1	0.637383	1	3	3.24315	1961	organic acid metabolic process	BP
8601	GO:0044422	0.596295	1	0.534027	1	13	12.8601	7776	organelle part	CC
10805	GO:0060089	0.597482	1	0.772961	1	1	0.828566	501	molecular transducer activity	MF
12584	GO:1901137	0.604206	1	0.766809	1	1	1.01379	613	carbohydrate derivative biosynthetic process	BP
8604	GO:0044425	0.606536	1	0.526524	1	12	12.0431	7282	membrane part	CC
3365	GO:0009536	0.608112	1	0.596231	1	4	3.70291	2239	plastid	CC
11955	GO:0080134	0.608226	1	0.763154	1	1	0.879835	532	regulation of response to stress	BP
8205	GO:0043207	0.608793	1	0.668399	1	2	1.88867	1142	response to external biotic stimulus	BP
2422	GO:0006952	0.610256	1	0.6215	1	3	2.92727	1770	defense response	BP
6667	GO:0032502	0.619424	1	0.551893	1	6	5.92731	3584	developmental process	BP
1538	GO:0005215	0.627763	1	0.603029	1	3	3.16542	1914	transporter activity	MF
5778	GO:0030154	0.630766	1	0.741631	1	1	0.937718	567	cell differentiation	BP
3404	GO:0009617	0.631833	1	0.74059	1	1	0.904642	547	response to bacterium	BP
4966	GO:0016747	0.644464	1	0.727888	1	1	0.960872	581	transferase activity, transferring acyl groups other than amino-acyl groups	MF
7959	GO:0042578	0.646583	1	0.725721	1	1	0.949295	574	phosphoric ester hydrolase activity	MF
5141	GO:0017111	0.648805	1	0.626142	1	2	2.13343	1290	nucleoside-triphosphatase activity	MF
11664	GO:0071822	0.654479	1	0.717473	1	1	1.09152	660	protein complex subunit organization	BP
8744	GO:0045087	0.658113	1	0.71368	1	1	0.950949	575	innate immune response	BP
7181	GO:0034220	0.661837	1	0.709664	1	1	1.09483	662	ion transmembrane transport	BP
2583	GO:0007275	0.662035	1	0.709476	1	1	1.01379	613	multicellular organismal development	BP
4960	GO:0016740	0.665753	1	0.476444	1	9	9.32261	5637	transferase activity	MF
7833	GO:0042221	0.668167	1	0.530851	1	4	4.37271	2644	response to chemical	BP
2134	GO:0006464	0.669569	1	0.51064	1	5	4.61748	2792	cellular protein modification process	BP
7644	GO:0036211	0.669569	1	0.51064	1	5	4.61748	2792	protein modification process	BP
2425	GO:0006955	0.671707	1	0.698968	1	1	0.995602	602	immune response	BP
1717	GO:0005737	0.673436	1	0.506231	1	5	5.60316	3388	cytoplasm	CC
4831	GO:0016462	0.676462	1	0.594991	1	2	2.23266	1350	pyrophosphatase activity	MF
4965	GO:0016746	0.676954	1	0.693123	1	1	1.06672	645	transferase activity, transferring acyl groups	MF
4720	GO:0016192	0.677005	1	0.693061	1	1	1.08656	657	vesicle-mediated transport	BP
5016	GO:0016818	0.679974	1	0.590916	1	2	2.24424	1357	hydrolase activity, acting on acid anhydrides, in phosphorus-containing anhydrides	MF
11099	GO:0065003	0.680819	1	0.688746	1	1	1.19737	724	macromolecular complex assembly	BP
5015	GO:0016817	0.684282	1	0.585877	1	2	2.26409	1369	hydrolase activity, acting on acid anhydrides	MF
8654	GO:0044702	0.68676	1	0.582968	1	2	2.18305	1320	single organism reproductive process	BP
8558	GO:0044281	0.68693	1	0.509274	1	4	4.87713	2949	small molecule metabolic process	BP
9836	GO:0048856	0.688455	1	0.534959	1	3	3.26134	1972	anatomical structure development	BP
11103	GO:0065009	0.697274	1	0.669734	1	1	1.13949	689	regulation of molecular function	BP
6215	GO:0031224	0.6984	1	0.434459	1	10	10.6473	6438	intrinsic component of membrane	CC
7964	GO:0042592	0.703422	1	0.662371	1	1	1.24037	750	homeostatic process	BP
13341	GO:2000026	0.70611	1	0.659165	1	1	1.08326	655	regulation of multicellular organismal development	BP
8623	GO:0044446	0.707565	1	0.416173	1	12	12.7708	7722	intracellular organelle part	CC
3381	GO:0009570	0.709594	1	0.654913	1	1	1.1031	667	chloroplast stroma	CC
3361	GO:0009532	0.712597	1	0.651217	1	1	1.10972	671	plastid stroma	CC
12921	GO:1902582	0.713934	1	0.649537	1	1	1.20068	726	single-organism intracellular transport	BP
3099	GO:0009058	0.730799	1	0.396853	1	10	11.5668	6994	biosynthetic process	BP
3433	GO:0009653	0.735252	1	0.622272	1	1	1.24368	752	anatomical structure morphogenesis	BP
692	GO:0002376	0.737391	1	0.619453	1	1	1.2106	732	immune system process	BP
8295	GO:0043412	0.75013	1	0.414576	1	5	5.06897	3065	macromolecule modification	BP
7515	GO:0035556	0.751144	1	0.600796	1	1	1.42725	863	intracellular signal transduction	BP
1747	GO:0005774	0.759632	1	0.588937	1	1	1.39583	844	vacuolar membrane	CC
10220	GO:0051239	0.759759	1	0.588773	1	1	1.31975	798	regulation of multicellular organismal process	BP
1760	GO:0005789	0.765678	1	0.580313	1	1	1.34125	811	endoplasmic reticulum membrane	CC
8616	GO:0044437	0.768156	1	0.576707	1	1	1.43883	870	vacuolar part	CC
4640	GO:0016021	0.771032	1	0.353063	1	9	10.2636	6206	integral component of membrane	CC
4859	GO:0016567	0.771107	1	0.572446	1	1	1.24864	755	protein ubiquitination	BP
12582	GO:1901135	0.772282	1	0.570654	1	1	1.57609	953	carbohydrate derivative metabolic process	BP
8638	GO:0044464	0.775055	1	0.339931	1	32	33.3411	20160	cell part	CC
5653	GO:0022607	0.77855	1	0.561353	1	1	1.57444	952	cellular component assembly	BP
12385	GO:0098589	0.789359	1	0.544903	1	1	1.46694	887	membrane region	CC
6639	GO:0032446	0.791272	1	0.541959	1	1	1.33298	806	protein modification by small protein conjugation	BP
9397	GO:0046907	0.792291	1	0.540335	1	1	1.49671	905	intracellular transport	BP
3507	GO:0009755	0.798174	1	0.531041	1	1	1.55956	943	hormone-mediated signaling pathway	BP
10017	GO:0050793	0.810662	1	0.510764	1	1	1.5149	916	regulation of developmental process	BP
12670	GO:1901566	0.81999	1	0.495036	1	1	1.69682	1026	organonitrogen compound biosynthetic process	BP
5480	GO:0019637	0.824646	1	0.487008	1	1	1.77455	1073	organophosphate metabolic process	BP
8610	GO:0044431	0.829613	1	0.478342	1	1	1.60752	972	Golgi apparatus part	CC
11286	GO:0070647	0.833886	1	0.470766	1	1	1.50829	912	protein modification by small protein conjugation or removal	BP
8611	GO:0044432	0.835549	1	0.467743	1	1	1.73652	1050	endoplasmic reticulum part	CC
10392	GO:0051649	0.845577	1	0.449362	1	1	1.76794	1069	establishment of localization in cell	BP
11634	GO:0071704	0.848438	1	0.233176	1	21	23.5505	14240	organic substance metabolic process	BP
9747	GO:0048583	0.853441	1	0.434486	1	1	1.78778	1081	regulation of response to stimulus	BP
8541	GO:0044249	0.85378	1	0.249415	1	8	10.6738	6454	cellular biosynthetic process	BP
9845	GO:0048869	0.855067	1	0.431359	1	1	1.78448	1079	cellular developmental process	BP
1764	GO:0005794	0.860493	1	0.420781	1	1	1.80267	1090	Golgi apparatus	CC
11633	GO:0071702	0.866485	1	0.324456	1	2	3.33411	2016	organic substance transport	BP
8675	GO:0044765	0.868634	1	0.284843	1	3	4.67371	2826	single-organism transport	BP
8550	GO:0044267	0.876104	1	0.239272	1	5	6.85179	4143	cellular protein metabolic process	BP
5690	GO:0022891	0.876629	1	0.387994	1	1	2.03255	1229	substrate-specific transmembrane transporter activity	MF
12918	GO:1902578	0.881843	1	0.262569	1	3	4.81263	2910	single-organism localization	BP
8534	GO:0044238	0.883448	1	0.18675	1	19	21.8917	13237	primary metabolic process	BP
8673	GO:0044763	0.886971	1	0.187358	1	13	16.2124	9803	single-organism cellular process	BP
2343	GO:0006811	0.887903	1	0.363831	1	1	2.08382	1260	ion transport	BP
8450	GO:0043933	0.895543	1	0.346796	1	1	2.1384	1293	macromolecular complex subunit organization	BP
1616	GO:0005488	0.8979	1	0.167271	1	24	26.9491	16295	binding	MF
8621	GO:0044444	0.902012	1	0.163365	1	15	18.6154	11256	cytoplasmic part	CC
2529	GO:0007165	0.903977	1	0.254096	1	2	3.81868	2309	signal transduction	BP
2342	GO:0006810	0.904954	1	0.204343	1	4	6.31761	3820	transport	BP
5691	GO:0022892	0.910681	1	0.311296	1	1	2.32528	1406	substrate-specific transporter activity	MF
10216	GO:0051234	0.912137	1	0.191818	1	4	6.40857	3875	establishment of localization	BP
2136	GO:0006468	0.919551	1	0.289339	1	1	1.88701	1141	protein phosphorylation	BP
11102	GO:0065008	0.921231	1	0.285006	1	1	2.51877	1523	regulation of biological quality	BP
10766	GO:0055085	0.92139	1	0.284608	1	1	2.38481	1442	transmembrane transport	BP
10182	GO:0051179	0.930471	1	0.158627	1	4	6.70957	4057	localization	BP
1359	GO:0004674	0.934515	1	0.249806	1	1	2.47247	1495	protein serine/threonine kinase activity	MF
5682	GO:0022857	0.934706	1	0.24927	1	1	2.64447	1599	transmembrane transporter activity	MF
8182	GO:0043170	0.935611	1	0.11551	1	13	16.5217	9990	macromolecule metabolic process	BP
4772	GO:0016310	0.93597	1	0.245815	1	1	2.14336	1296	phosphorylation	BP
1625	GO:0005515	0.936702	1	0.138051	1	5	6.89645	4170	protein binding	MF
5452	GO:0019538	0.937455	1	0.136676	1	5	7.81928	4728	protein metabolic process	BP
12675	GO:1901576	0.939263	1	0.122765	1	7	10.9963	6649	organic substance biosynthetic process	BP
6158	GO:0031090	0.939521	1	0.154733	1	3	5.50889	3331	organelle membrane	CC
8677	GO:0044767	0.941648	1	0.150333	1	3	5.43116	3284	single-organism developmental process	BP
12384	GO:0098588	0.94236	1	0.171712	1	2	4.20071	2540	bounding membrane of organelle	CC
2441	GO:0006996	0.943636	1	0.224038	1	1	2.51216	1519	organelle organization	BP
9697	GO:0048518	0.950829	1	0.202625	1	1	2.74535	1660	positive regulation of biological process	BP
2334	GO:0006796	0.951566	1	0.149772	1	2	4.05683	2453	phosphate-containing compound metabolic process	BP
2333	GO:0006793	0.954616	1	0.142259	1	2	4.14448	2506	phosphorus metabolic process	BP
1718	GO:0005739	0.954932	1	0.189928	1	1	2.86442	1732	mitochondrion	CC
1357	GO:0004672	0.958757	1	0.177744	1	1	2.83631	1715	protein kinase activity	MF
12668	GO:1901564	0.960228	1	0.172952	1	1	3.1555	1908	organonitrogen compound metabolic process	BP
864	GO:0003723	0.960541	1	0.171926	1	1	3.14227	1900	RNA binding	MF
8215	GO:0043228	0.961044	1	0.170271	1	1	3.21669	1945	non-membrane-bounded organelle	CC
8219	GO:0043232	0.961044	1	0.170271	1	1	3.21669	1945	intracellular non-membrane-bounded organelle	CC
8659	GO:0044707	0.964668	1	0.158163	1	1	3.0265	1830	single-multicellular organism process	BP
6666	GO:0032501	0.964976	1	0.157115	1	1	3.03477	1835	multicellular organismal process	BP
8546	GO:0044260	0.965006	1	0.0696132	1	11	15.3475	9280	cellular macromolecule metabolic process	BP
2800	GO:0008270	0.969536	1	0.141257	1	1	3.13565	1896	zinc ion binding	MF
4985	GO:0016773	0.97232	1	0.131227	1	1	3.1985	1934	phosphotransferase activity, alcohol group as acceptor	MF
12628	GO:1901363	0.973174	1	0.0543057	1	12	17.5405	10606	heterocyclic compound binding	MF
12271	GO:0097159	0.97363	1	0.0534895	1	12	17.5702	10624	organic cyclic compound binding	MF
4768	GO:0016301	0.97904	1	0.105719	1	1	3.45319	2088	kinase activity	MF
7618	GO:0036094	0.983761	1	0.0433732	1	5	9.87829	5973	small molecule binding	MF
1780	GO:0005829	0.988137	1	0.0672601	1	1	4.31152	2607	cytosol	CC
5428	GO:0019438	0.990449	1	0.0396279	1	2	6.02819	3645	aromatic compound biosynthetic process	BP
6264	GO:0031323	0.991599	1	0.0355619	1	2	5.92896	3585	regulation of cellular metabolic process	BP
7540	GO:0035639	0.99184	1	0.0289319	1	3	7.83913	4740	purine ribonucleoside triphosphate binding	MF
551	GO:0001883	0.992179	1	0.0278913	1	3	7.88874	4770	purine nucleoside binding	MF
6690	GO:0032550	0.992179	1	0.0278913	1	3	7.88874	4770	purine ribonucleoside binding	MF
6689	GO:0032549	0.992337	1	0.0274049	1	3	7.9119	4784	ribonucleoside binding	MF
550	GO:0001882	0.992371	1	0.0273005	1	3	7.9152	4786	nucleoside binding	MF
8180	GO:0043168	0.992376	1	0.0243051	1	4	9.37057	5666	anion binding	MF
6694	GO:0032555	0.992563	1	0.0267057	1	3	7.94332	4803	purine ribonucleotide binding	MF
5130	GO:0017076	0.992673	1	0.0263635	1	3	7.95655	4811	purine nucleotide binding	MF
4984	GO:0016772	0.992985	1	0.0438804	1	1	4.53313	2741	transferase activity, transferring phosphorus-containing groups	MF
6692	GO:0032553	0.993229	1	0.0246281	1	3	8.0442	4864	ribonucleotide binding	MF
92	GO:0000166	0.99366	1	0.0206871	1	4	9.58722	5797	nucleotide binding	MF
12607	GO:1901265	0.99366	1	0.0206871	1	4	9.58722	5797	nucleoside phosphate binding	MF
12315	GO:0097367	0.994269	1	0.0213154	1	3	8.25755	4993	carbohydrate derivative binding	MF
5354	GO:0019222	0.996319	1	0.0175807	1	2	6.65664	4025	regulation of metabolic process	BP
10014	GO:0050789	0.996535	1	0.0111543	1	5	11.2361	6794	regulation of biological process	BP
1669	GO:0005634	0.997885	1	0.00890735	1	3	8.72062	5273	nucleus	CC
8552	GO:0044271	0.998482	1	0.0121477	1	1	5.80989	3513	cellular nitrogen compound biosynthetic process	BP
11101	GO:0065007	0.998527	1	0.00519013	1	5	12.154	7349	biological regulation	BP
8218	GO:0043231	0.999292	1	0.00212395	1	10	18.5493	11216	intracellular membrane-bounded organelle	CC
10018	GO:0050794	0.999407	1	0.00287359	1	3	10.0966	6105	regulation of cellular process	BP
8214	GO:0043227	0.999441	1	0.00171197	1	10	18.8536	11400	membrane-bounded organelle	CC
8603	GO:0044424	0.999444	1	0.00155063	1	19	28.6227	17307	intracellular part	CC
8216	GO:0043229	0.999495	1	0.00152162	1	11	20.2015	12215	intracellular organelle	CC
8213	GO:0043226	0.999606	1	0.00121159	1	11	20.4843	12386	organelle	CC
1631	GO:0005524	0.999688	1	0.00308228	1	1	7.09325	4289	ATP binding	MF
6696	GO:0032559	0.999722	1	0.00278233	1	1	7.19579	4351	adenyl ribonucleotide binding	MF
5955	GO:0030554	0.999726	1	0.00274568	1	1	7.20737	4358	adenyl nucleotide binding	MF
2297	GO:0006725	0.999933	1	0.000501166	0.787667	2	10.2884	6221	cellular aromatic compound metabolic process	BP
845	GO:0003676	0.99994	1	0.000717846	0.88556	1	8.53208	5159	nucleic acid binding	MF
7308	GO:0034641	0.999995	1	7.64858e-05	0.172985	1	10.1793	6155	cellular nitrogen compound metabolic process	BP
2339	GO:0006807	0.999999	1	1.81062e-05	0.0614251	1	11.3866	6885	nitrogen compound metabolic process	BP
2750	GO:0008170	1	1	0.771741	1	0	0.20342	123	N-methyltransferase activity	MF
4418	GO:0015294	1	1	0.872981	1	0	0.125691	76	solute:cation symporter activity	MF
1813	GO:0005887	1	1	0.642501	1	0	0.487878	295	integral component of plasma membrane	CC
9745	GO:0048581	1	1	0.825547	1	0	0.160421	97	negative regulation of post-embryonic development	BP
1251	GO:0004519	1	1	0.384532	1	0	0.970795	587	endonuclease activity	MF
3142	GO:0009108	1	1	0.69732	1	0	0.353918	214	coenzyme biosynthetic process	BP
5350	GO:0019218	1	1	0.968834	1	0	0.0363841	22	regulation of steroid metabolic process	BP
5381	GO:0019318	1	1	0.772965	1	0	0.329111	199	hexose metabolic process	BP
6286	GO:0031347	1	1	0.498904	1	0	0.628453	380	regulation of defense response	BP
71	GO:0000139	1	1	0.255292	1	0	1.22383	740	Golgi membrane	CC
91	GO:0000165	1	1	0.893569	1	0	0.107499	65	MAPK cascade	BP
2138	GO:0006470	1	1	0.848737	1	0	0.128998	78	protein dephosphorylation	BP
1739	GO:0005764	1	1	0.88036	1	0	0.137267	83	lysosome	CC
3243	GO:0009247	1	1	0.896257	1	0	0.115768	70	glycolipid biosynthetic process	BP
5943	GO:0030529	1	1	0.112528	1	0	2.49893	1511	ribonucleoprotein complex	CC
6579	GO:0032271	1	1	0.908103	1	0	0.0909603	55	regulation of protein polymerization	BP
9331	GO:0046700	1	1	0.604263	1	0	0.479609	290	heterocycle catabolic process	BP
5041	GO:0016853	1	1	0.490204	1	0	0.745875	451	isomerase activity	MF
9701	GO:0048522	1	1	0.110699	1	0	2.06397	1248	positive regulation of cellular process	BP
8588	GO:0044391	1	1	0.563252	1	0	0.92118	557	ribosomal subunit	CC
857	GO:0003700	1	1	0.0779755	1	0	2.36497	1430	transcription factor activity, sequence-specific DNA binding	MF
4097	GO:0010605	1	1	0.280178	1	0	1.14445	692	negative regulation of macromolecule metabolic process	BP
4631	GO:0015994	1	1	0.850075	1	0	0.140575	85	chlorophyll metabolic process	BP
4828	GO:0016458	1	1	0.675507	1	0	0.317534	192	gene silencing	BP
9184	GO:0046390	1	1	0.66377	1	0	0.459763	278	ribose phosphate biosynthetic process	BP
9801	GO:0048731	1	1	0.436717	1	0	0.73099	442	system development	BP
4645	GO:0016032	1	1	0.725387	1	0	0.340688	206	viral process	BP
6270	GO:0031329	1	1	0.753566	1	0	0.264612	160	regulation of cellular catabolic process	BP
6749	GO:0032774	1	1	0.00694277	1	0	4.42067	2673	RNA biosynthetic process	BP
1	GO:0000001	1	1	0.997148	1	0	0.00496147	3	mitochondrion inheritance	BP
2	GO:0000002	1	1	0.982027	1	0	0.0165382	10	mitochondrial genome maintenance	BP
3	GO:0000003	1	1	0.916228	1	0	0.0893065	54	reproduction	BP
4	GO:0000009	1	1	0.998356	1	0	0.00165382	1	alpha-1,6-mannosyltransferase activity	MF
5	GO:0000011	1	1	0.99733	1	0	0.00496147	3	vacuole inheritance	BP
6	GO:0000012	1	1	0.995162	1	0	0.00330765	2	single strand break repair	BP
7	GO:0000014	1	1	0.989204	1	0	0.00826912	5	single-stranded DNA endodeoxyribonuclease activity	MF
8	GO:0000015	1	1	0.979999	1	0	0.0297688	18	phosphopyruvate hydratase complex	CC
9	GO:0000018	1	1	0.951327	1	0	0.0396918	24	regulation of DNA recombination	BP
10	GO:0000019	1	1	0.996696	1	0	0.00165382	1	regulation of mitotic recombination	BP
11	GO:0000022	1	1	0.994814	1	0	0.0066153	4	mitotic spindle elongation	BP
12	GO:0000023	1	1	0.979339	1	0	0.0214997	13	maltose metabolic process	BP
13	GO:0000024	1	1	0.994265	1	0	0.00826912	5	maltose biosynthetic process	BP
14	GO:0000025	1	1	0.996021	1	0	0.00330765	2	maltose catabolic process	BP
15	GO:0000026	1	1	0.987031	1	0	0.0165382	10	alpha-1,2-mannosyltransferase activity	MF
16	GO:0000027	1	1	0.936684	1	0	0.105845	64	ribosomal large subunit assembly	BP
17	GO:0000028	1	1	0.955819	1	0	0.0744221	45	ribosomal small subunit assembly	BP
18	GO:0000030	1	1	0.946112	1	0	0.05623	34	mannosyltransferase activity	MF
19	GO:0000032	1	1	0.996232	1	0	0.00496147	3	cell wall mannoprotein biosynthetic process	BP
20	GO:0000033	1	1	0.998003	1	0	0.00330765	2	alpha-1,3-mannosyltransferase activity	MF
21	GO:0000035	1	1	0.99684	1	0	0.00165382	1	acyl binding	MF
22	GO:0000036	1	1	0.996688	1	0	0.00826912	5	ACP phosphopantetheine attachment site binding involved in fatty acid biosynthetic process	MF
23	GO:0000038	1	1	0.962276	1	0	0.0446533	27	very long-chain fatty acid metabolic process	BP
24	GO:0000041	1	1	0.769784	1	0	0.24642	149	transition metal ion transport	BP
25	GO:0000042	1	1	0.991688	1	0	0.0066153	4	protein targeting to Golgi	BP
26	GO:0000045	1	1	0.953501	1	0	0.0529224	32	autophagosome assembly	BP
27	GO:0000049	1	1	0.886881	1	0	0.110806	67	tRNA binding	MF
28	GO:0000050	1	1	0.987981	1	0	0.0115768	7	urea cycle	BP
29	GO:0000053	1	1	0.998488	1	0	0.00330765	2	argininosuccinate metabolic process	BP
30	GO:0000054	1	1	0.98586	1	0	0.0165382	10	ribosomal subunit export from nucleus	BP
31	GO:0000055	1	1	0.989827	1	0	0.0066153	4	ribosomal large subunit export from nucleus	BP
32	GO:0000056	1	1	0.995715	1	0	0.00496147	3	ribosomal small subunit export from nucleus	BP
33	GO:0000059	1	1	0.980955	1	0	0.0148844	9	protein import into nucleus, docking	BP
34	GO:0000060	1	1	0.976565	1	0	0.0214997	13	protein import into nucleus, translocation	BP
35	GO:0000062	1	1	0.946537	1	0	0.066153	40	fatty-acyl-CoA binding	MF
36	GO:0000064	1	1	0.995228	1	0	0.00496147	3	L-ornithine transmembrane transporter activity	MF
37	GO:0000066	1	1	0.999468	1	0	0.00165382	1	mitochondrial ornithine transport	BP
38	GO:0000070	1	1	0.983556	1	0	0.0115768	7	mitotic sister chromatid segregation	BP
39	GO:0000075	1	1	0.905089	1	0	0.0727683	44	cell cycle checkpoint	BP
40	GO:0000076	1	1	0.983477	1	0	0.0115768	7	DNA replication checkpoint	BP
41	GO:0000077	1	1	0.95492	1	0	0.0330765	20	DNA damage checkpoint	BP
42	GO:0000079	1	1	0.948264	1	0	0.0446533	27	regulation of cyclin-dependent protein serine/threonine kinase activity	BP
43	GO:0000082	1	1	0.952565	1	0	0.0496147	30	G1/S transition of mitotic cell cycle	BP
44	GO:0000083	1	1	0.996012	1	0	0.00330765	2	regulation of transcription involved in G1/S transition of mitotic cell cycle	BP
45	GO:0000086	1	1	0.986534	1	0	0.0115768	7	G2/M transition of mitotic cell cycle	BP
46	GO:0000095	1	1	0.99667	1	0	0.00165382	1	S-adenosyl-L-methionine transmembrane transporter activity	MF
47	GO:0000096	1	1	0.851328	1	0	0.173652	105	sulfur amino acid metabolic process	BP
48	GO:0000097	1	1	0.87806	1	0	0.13396	81	sulfur amino acid biosynthetic process	BP
49	GO:0000098	1	1	0.986223	1	0	0.0148844	9	sulfur amino acid catabolic process	BP
50	GO:0000099	1	1	0.997269	1	0	0.00165382	1	sulfur amino acid transmembrane transporter activity	MF
51	GO:0000101	1	1	0.996752	1	0	0.00330765	2	sulfur amino acid transport	BP
52	GO:0000103	1	1	0.923692	1	0	0.0876527	53	sulfate assimilation	BP
53	GO:0000104	1	1	0.985438	1	0	0.0181921	11	succinate dehydrogenase activity	MF
54	GO:0000105	1	1	0.968676	1	0	0.0264612	16	histidine biosynthetic process	BP
55	GO:0000107	1	1	0.994243	1	0	0.00330765	2	imidazoleglycerol-phosphate synthase activity	MF
56	GO:0000109	1	1	0.985773	1	0	0.0115768	7	nucleotide-excision repair complex	CC
57	GO:0000110	1	1	0.998836	1	0	0.00165382	1	nucleotide-excision repair factor 1 complex	CC
58	GO:0000111	1	1	0.995948	1	0	0.00330765	2	nucleotide-excision repair factor 2 complex	CC
59	GO:0000118	1	1	0.979551	1	0	0.0165382	10	histone deacetylase complex	CC
60	GO:0000120	1	1	0.981669	1	0	0.00992295	6	RNA polymerase I transcription factor complex	CC
61	GO:0000121	1	1	0.997681	1	0	0.00165382	1	glycerol-1-phosphatase activity	MF
62	GO:0000122	1	1	0.881424	1	0	0.132306	80	negative regulation of transcription from RNA polymerase II promoter	BP
63	GO:0000123	1	1	0.917292	1	0	0.0711145	43	histone acetyltransferase complex	CC
64	GO:0000124	1	1	0.991395	1	0	0.0066153	4	SAGA complex	CC
65	GO:0000125	1	1	0.995941	1	0	0.00330765	2	PCAF complex	CC
66	GO:0000126	1	1	0.990409	1	0	0.00496147	3	transcription factor TFIIIB complex	CC
67	GO:0000127	1	1	0.994556	1	0	0.00496147	3	transcription factor TFIIIC complex	CC
68	GO:0000131	1	1	0.995335	1	0	0.00496147	3	incipient cellular bud site	CC
69	GO:0000132	1	1	0.992454	1	0	0.0066153	4	establishment of mitotic spindle orientation	BP
70	GO:0000138	1	1	0.995322	1	0	0.00330765	2	Golgi trans cisterna	CC
72	GO:0000140	1	1	0.997827	1	0	0.00165382	1	acylglycerone-phosphate reductase activity	MF
73	GO:0000142	1	1	0.997988	1	0	0.00330765	2	cellular bud neck contractile ring	CC
74	GO:0000145	1	1	0.938138	1	0	0.0496147	30	exocyst	CC
75	GO:0000146	1	1	0.996742	1	0	0.0066153	4	microfilament motor activity	MF
76	GO:0000147	1	1	0.990703	1	0	0.00826912	5	actin cortical patch assembly	BP
77	GO:0000148	1	1	0.92449	1	0	0.0810374	49	1,3-beta-D-glucan synthase complex	CC
78	GO:0000149	1	1	0.911242	1	0	0.0909603	55	SNARE binding	MF
79	GO:0000150	1	1	0.979311	1	0	0.0165382	10	recombinase activity	MF
80	GO:0000151	1	1	0.64834	1	0	0.35888	217	ubiquitin ligase complex	CC
81	GO:0000152	1	1	0.875563	1	0	0.107499	65	nuclear ubiquitin ligase complex	CC
82	GO:0000153	1	1	0.991175	1	0	0.00992295	6	cytoplasmic ubiquitin ligase complex	CC
83	GO:0000154	1	1	0.928018	1	0	0.0694606	42	rRNA modification	BP
84	GO:0000155	1	1	0.906157	1	0	0.0909603	55	phosphorelay sensor kinase activity	MF
85	GO:0000156	1	1	0.971427	1	0	0.0248074	15	phosphorelay response regulator activity	MF
86	GO:0000159	1	1	0.959168	1	0	0.0496147	30	protein phosphatase type 2A complex	CC
87	GO:0000160	1	1	0.598435	1	0	0.501109	303	phosphorelay signal transduction system	BP
88	GO:0000161	1	1	0.999482	1	0	0.00165382	1	MAPK cascade involved in osmosensory signaling pathway	BP
89	GO:0000162	1	1	0.941874	1	0	0.0578839	35	tryptophan biosynthetic process	BP
90	GO:0000164	1	1	0.990842	1	0	0.0115768	7	protein phosphatase type 1 complex	CC
93	GO:0000169	1	1	0.996465	1	0	0.00330765	2	activation of MAPK activity involved in osmosensory signaling pathway	BP
94	GO:0000171	1	1	0.99679	1	0	0.00165382	1	ribonuclease MRP activity	MF
95	GO:0000172	1	1	0.99405	1	0	0.00330765	2	ribonuclease MRP complex	CC
96	GO:0000175	1	1	0.938036	1	0	0.0711145	43	3'-5'-exoribonuclease activity	MF
97	GO:0000176	1	1	0.975763	1	0	0.0198459	12	nuclear exosome (RNase complex)	CC
98	GO:0000177	1	1	0.979255	1	0	0.0165382	10	cytoplasmic exosome (RNase complex)	CC
99	GO:0000178	1	1	0.973437	1	0	0.0214997	13	exosome (RNase complex)	CC
100	GO:0000179	1	1	0.994135	1	0	0.00826912	5	rRNA (adenine-N6,N6-)-dimethyltransferase activity	MF
101	GO:0000182	1	1	0.994335	1	0	0.00496147	3	rDNA binding	MF
102	GO:0000183	1	1	0.98729	1	0	0.00826912	5	chromatin silencing at rDNA	BP
103	GO:0000184	1	1	0.921544	1	0	0.0893065	54	nuclear-transcribed mRNA catabolic process, nonsense-mediated decay	BP
104	GO:0000185	1	1	0.997317	1	0	0.00165382	1	activation of MAPKKK activity	BP
105	GO:0000186	1	1	0.929142	1	0	0.0727683	44	activation of MAPKK activity	BP
106	GO:0000187	1	1	0.972675	1	0	0.038038	23	activation of MAPK activity	BP
107	GO:0000188	1	1	0.986721	1	0	0.0132306	8	inactivation of MAPK activity	BP
108	GO:0000209	1	1	0.851682	1	0	0.140575	85	protein polyubiquitination	BP
109	GO:0000210	1	1	0.990233	1	0	0.00992295	6	NAD+ diphosphatase activity	MF
110	GO:0000212	1	1	0.981521	1	0	0.0181921	11	meiotic spindle organization	BP
111	GO:0000213	1	1	0.993685	1	0	0.00496147	3	tRNA-intron endonuclease activity	MF
112	GO:0000214	1	1	0.997262	1	0	0.00165382	1	tRNA-intron endonuclease complex	CC
113	GO:0000215	1	1	0.998928	1	0	0.00165382	1	tRNA 2'-phosphotransferase activity	MF
114	GO:0000217	1	1	0.956313	1	0	0.0363841	22	DNA secondary structure binding	MF
115	GO:0000220	1	1	0.989148	1	0	0.0148844	9	vacuolar proton-transporting V-type ATPase, V0 domain	CC
116	GO:0000221	1	1	0.994901	1	0	0.0066153	4	vacuolar proton-transporting V-type ATPase, V1 domain	CC
117	GO:0000224	1	1	0.987137	1	0	0.0132306	8	peptide-N4-(N-acetyl-beta-glucosaminyl)asparagine amidase activity	MF
118	GO:0000225	1	1	0.998339	1	0	0.00165382	1	N-acetylglucosaminylphosphatidylinositol deacetylase activity	MF
119	GO:0000226	1	1	0.78884	1	0	0.241458	146	microtubule cytoskeleton organization	BP
120	GO:0000228	1	1	0.954609	1	0	0.0413456	25	nuclear chromosome	CC
121	GO:0000229	1	1	0.979777	1	0	0.0132306	8	cytoplasmic chromosome	CC
122	GO:0000234	1	1	0.995944	1	0	0.00496147	3	phosphoethanolamine N-methyltransferase activity	MF
123	GO:0000242	1	1	0.999481	1	0	0.00165382	1	pericentriolar material	CC
124	GO:0000243	1	1	0.975837	1	0	0.0198459	12	commitment complex	CC
125	GO:0000244	1	1	0.981321	1	0	0.0148844	9	spliceosomal tri-snRNP complex assembly	BP
126	GO:0000245	1	1	0.954535	1	0	0.0297688	18	spliceosomal complex assembly	BP
127	GO:0000247	1	1	0.997046	1	0	0.00330765	2	C-8 sterol isomerase activity	MF
128	GO:0000249	1	1	0.997092	1	0	0.00165382	1	C-22 sterol desaturase activity	MF
129	GO:0000254	1	1	0.990791	1	0	0.0132306	8	C-4 methylsterol oxidase activity	MF
130	GO:0000255	1	1	0.98987	1	0	0.00992295	6	allantoin metabolic process	BP
131	GO:0000256	1	1	0.991554	1	0	0.00826912	5	allantoin catabolic process	BP
132	GO:0000257	1	1	0.988353	1	0	0.0115768	7	nitrilase activity	MF
133	GO:0000266	1	1	0.98174	1	0	0.0115768	7	mitochondrial fission	BP
134	GO:0000268	1	1	0.996794	1	0	0.00165382	1	peroxisome targeting sequence binding	MF
135	GO:0000270	1	1	0.988942	1	0	0.0181921	11	peptidoglycan metabolic process	BP
136	GO:0000271	1	1	0.546693	1	0	0.603646	365	polysaccharide biosynthetic process	BP
138	GO:0000275	1	1	0.993191	1	0	0.0115768	7	mitochondrial proton-transporting ATP synthase complex, catalytic core F(1)	CC
139	GO:0000276	1	1	0.98583	1	0	0.0181921	11	mitochondrial proton-transporting ATP synthase complex, coupling factor F(o)	CC
140	GO:0000278	1	1	0.938802	1	0	0.0529224	32	mitotic cell cycle	BP
141	GO:0000280	1	1	0.668805	1	0	0.35888	217	nuclear division	BP
142	GO:0000281	1	1	0.94943	1	0	0.038038	23	mitotic cytokinesis	BP
143	GO:0000285	1	1	0.986621	1	0	0.0181921	11	1-phosphatidylinositol-3-phosphate 5-kinase activity	MF
145	GO:0000288	1	1	0.977289	1	0	0.0347303	21	nuclear-transcribed mRNA catabolic process, deadenylation-dependent decay	BP
146	GO:0000289	1	1	0.98137	1	0	0.0181921	11	nuclear-transcribed mRNA poly(A) tail shortening	BP
147	GO:0000290	1	1	0.983742	1	0	0.0115768	7	deadenylation-dependent decapping of nuclear-transcribed mRNA	BP
148	GO:0000291	1	1	0.954955	1	0	0.0429994	26	nuclear-transcribed mRNA catabolic process, exonucleolytic	BP
149	GO:0000293	1	1	0.995828	1	0	0.00496147	3	ferric-chelate reductase activity	MF
150	GO:0000295	1	1	0.974515	1	0	0.0297688	18	adenine nucleotide transmembrane transporter activity	MF
152	GO:0000302	1	1	0.680992	1	0	0.370457	224	response to reactive oxygen species	BP
153	GO:0000303	1	1	0.995747	1	0	0.00496147	3	response to superoxide	BP
154	GO:0000304	1	1	0.992315	1	0	0.00496147	3	response to singlet oxygen	BP
155	GO:0000305	1	1	0.995747	1	0	0.00496147	3	response to oxygen radical	BP
156	GO:0000306	1	1	0.995503	1	0	0.00826912	5	extrinsic component of vacuolar membrane	CC
157	GO:0000307	1	1	0.978364	1	0	0.0181921	11	cyclin-dependent protein kinase holoenzyme complex	CC
158	GO:0000309	1	1	0.997189	1	0	0.00165382	1	nicotinamide-nucleotide adenylyltransferase activity	MF
159	GO:0000311	1	1	0.996243	1	0	0.00330765	2	plastid large ribosomal subunit	CC
160	GO:0000312	1	1	0.998525	1	0	0.00165382	1	plastid small ribosomal subunit	CC
161	GO:0000313	1	1	0.998384	1	0	0.00165382	1	organellar ribosome	CC
162	GO:0000314	1	1	0.983712	1	0	0.0181921	11	organellar small ribosomal subunit	CC
163	GO:0000315	1	1	0.974793	1	0	0.0297688	18	organellar large ribosomal subunit	CC
164	GO:0000322	1	1	0.926487	1	0	0.0826912	50	storage vacuole	CC
165	GO:0000323	1	1	0.843305	1	0	0.191844	116	lytic vacuole	CC
166	GO:0000324	1	1	0.971189	1	0	0.0330765	20	fungal-type vacuole	CC
167	GO:0000325	1	1	0.854377	1	0	0.165382	100	plant-type vacuole	CC
168	GO:0000326	1	1	0.954002	1	0	0.0496147	30	protein storage vacuole	CC
169	GO:0000329	1	1	0.959637	1	0	0.0463071	28	fungal-type vacuole membrane	CC
170	GO:0000333	1	1	0.992728	1	0	0.00496147	3	telomerase catalytic core complex	CC
171	GO:0000338	1	1	0.968143	1	0	0.028115	17	protein deneddylation	BP
172	GO:0000339	1	1	0.985409	1	0	0.0148844	9	RNA cap binding	MF
173	GO:0000340	1	1	0.995729	1	0	0.00330765	2	RNA 7-methylguanosine cap binding	MF
174	GO:0000347	1	1	0.965879	1	0	0.0198459	12	THO complex	CC
175	GO:0000349	1	1	0.994313	1	0	0.00496147	3	generation of catalytic spliceosome for first transesterification step	BP
176	GO:0000350	1	1	0.990834	1	0	0.00496147	3	generation of catalytic spliceosome for second transesterification step	BP
177	GO:0000354	1	1	0.997903	1	0	0.00165382	1	cis assembly of pre-catalytic spliceosome	BP
178	GO:0000372	1	1	0.998872	1	0	0.00165382	1	Group I intron splicing	BP
179	GO:0000373	1	1	0.967884	1	0	0.0248074	15	Group II intron splicing	BP
180	GO:0000375	1	1	0.715741	1	0	0.297688	180	RNA splicing, via transesterification reactions	BP
181	GO:0000376	1	1	0.998872	1	0	0.00165382	1	RNA splicing, via transesterification reactions with guanosine as nucleophile	BP
182	GO:0000377	1	1	0.721912	1	0	0.289419	175	RNA splicing, via transesterification reactions with bulged adenosine as nucleophile	BP
183	GO:0000379	1	1	0.997262	1	0	0.00165382	1	tRNA-type intron splice site recognition and cleavage	BP
184	GO:0000380	1	1	0.994724	1	0	0.0132306	8	alternative mRNA splicing, via spliceosome	BP
185	GO:0000381	1	1	0.971026	1	0	0.0330765	20	regulation of alternative mRNA splicing, via spliceosome	BP
186	GO:0000386	1	1	0.99405	1	0	0.0066153	4	second spliceosomal transesterification activity	MF
187	GO:0000387	1	1	0.940998	1	0	0.05623	34	spliceosomal snRNP assembly	BP
188	GO:0000389	1	1	0.991955	1	0	0.00496147	3	mRNA 3'-splice site recognition	BP
189	GO:0000390	1	1	0.995441	1	0	0.00330765	2	spliceosomal complex disassembly	BP
190	GO:0000394	1	1	0.959616	1	0	0.0347303	21	RNA splicing, via endonucleolytic cleavage and ligation	BP
191	GO:0000395	1	1	0.99233	1	0	0.0115768	7	mRNA 5'-splice site recognition	BP
192	GO:0000398	1	1	0.741238	1	0	0.26792	162	mRNA splicing, via spliceosome	BP
193	GO:0000400	1	1	0.964231	1	0	0.028115	17	four-way junction DNA binding	MF
194	GO:0000403	1	1	0.995995	1	0	0.00330765	2	Y-form DNA binding	MF
195	GO:0000404	1	1	0.995107	1	0	0.0066153	4	heteroduplex DNA loop binding	MF
196	GO:0000405	1	1	0.996056	1	0	0.00330765	2	bubble DNA binding	MF
197	GO:0000406	1	1	0.999382	1	0	0.00165382	1	double-strand/single-strand DNA junction binding	MF
198	GO:0000407	1	1	0.979564	1	0	0.0264612	16	pre-autophagosomal structure	CC
199	GO:0000408	1	1	0.997614	1	0	0.00165382	1	EKC/KEOPS complex	CC
200	GO:0000413	1	1	0.902862	1	0	0.0826912	50	protein peptidyl-prolyl isomerization	BP
201	GO:0000414	1	1	0.990756	1	0	0.0066153	4	regulation of histone H3-K36 methylation	BP
202	GO:0000416	1	1	0.997206	1	0	0.00330765	2	positive regulation of histone H3-K36 methylation	BP
203	GO:0000418	1	1	0.982075	1	0	0.0148844	9	DNA-directed RNA polymerase IV complex	CC
204	GO:0000419	1	1	0.958082	1	0	0.0413456	25	DNA-directed RNA polymerase V complex	CC
205	GO:0000421	1	1	0.960258	1	0	0.0578839	35	autophagosome membrane	CC
206	GO:0000422	1	1	0.96455	1	0	0.0429994	26	mitophagy	BP
207	GO:0000423	1	1	0.996239	1	0	0.00826912	5	macromitophagy	BP
208	GO:0000427	1	1	0.991441	1	0	0.0066153	4	plastid-encoded plastid RNA polymerase complex	CC
209	GO:0000428	1	1	0.869428	1	0	0.124037	75	DNA-directed RNA polymerase complex	CC
210	GO:0000429	1	1	0.996589	1	0	0.00165382	1	carbon catabolite regulation of transcription from RNA polymerase II promoter	BP
211	GO:0000430	1	1	0.996589	1	0	0.00165382	1	regulation of transcription from RNA polymerase II promoter by glucose	BP
212	GO:0000433	1	1	0.996589	1	0	0.00165382	1	negative regulation of transcription from RNA polymerase II promoter by glucose	BP
213	GO:0000437	1	1	0.996589	1	0	0.00165382	1	carbon catabolite repression of transcription from RNA polymerase II promoter	BP
214	GO:0000439	1	1	0.986357	1	0	0.0132306	8	core TFIIH complex	CC
215	GO:0000445	1	1	0.995597	1	0	0.00330765	2	THO complex part of transcription export complex	CC
216	GO:0000447	1	1	0.990373	1	0	0.0148844	9	endonucleolytic cleavage in ITS1 to separate SSU-rRNA from 5.8S rRNA and LSU-rRNA from tricistronic rRNA transcript (SSU-rRNA, 5.8S rRNA, LSU-rRNA)	BP
217	GO:0000451	1	1	0.990738	1	0	0.0066153	4	rRNA 2'-O-methylation	BP
218	GO:0000453	1	1	0.990738	1	0	0.0066153	4	enzyme-directed rRNA 2'-O-methylation	BP
219	GO:0000455	1	1	0.997321	1	0	0.00330765	2	enzyme-directed rRNA pseudouridine synthesis	BP
220	GO:0000459	1	1	0.982399	1	0	0.0132306	8	exonucleolytic trimming involved in rRNA processing	BP
221	GO:0000460	1	1	0.988007	1	0	0.00826912	5	maturation of 5.8S rRNA	BP
222	GO:0000461	1	1	0.996512	1	0	0.0066153	4	endonucleolytic cleavage to generate mature 3'-end of SSU-rRNA from (SSU-rRNA, 5.8S rRNA, LSU-rRNA)	BP
223	GO:0000462	1	1	0.945829	1	0	0.0628453	38	maturation of SSU-rRNA from tricistronic rRNA transcript (SSU-rRNA, 5.8S rRNA, LSU-rRNA)	BP
224	GO:0000463	1	1	0.983661	1	0	0.0148844	9	maturation of LSU-rRNA from tricistronic rRNA transcript (SSU-rRNA, 5.8S rRNA, LSU-rRNA)	BP
225	GO:0000466	1	1	0.988007	1	0	0.00826912	5	maturation of 5.8S rRNA from tricistronic rRNA transcript (SSU-rRNA, 5.8S rRNA, LSU-rRNA)	BP
226	GO:0000467	1	1	0.982399	1	0	0.0132306	8	exonucleolytic trimming to generate mature 3'-end of 5.8S rRNA from tricistronic rRNA transcript (SSU-rRNA, 5.8S rRNA, LSU-rRNA)	BP
227	GO:0000469	1	1	0.968552	1	0	0.0363841	22	cleavage involved in rRNA processing	BP
228	GO:0000470	1	1	0.982883	1	0	0.0165382	10	maturation of LSU-rRNA	BP
229	GO:0000472	1	1	0.994364	1	0	0.0066153	4	endonucleolytic cleavage to generate mature 5'-end of SSU-rRNA from (SSU-rRNA, 5.8S rRNA, LSU-rRNA)	BP
230	GO:0000478	1	1	0.988599	1	0	0.0165382	10	endonucleolytic cleavage involved in rRNA processing	BP
231	GO:0000479	1	1	0.990373	1	0	0.0148844	9	endonucleolytic cleavage of tricistronic rRNA transcript (SSU-rRNA, 5.8S rRNA, LSU-rRNA)	BP
232	GO:0000480	1	1	0.994364	1	0	0.0066153	4	endonucleolytic cleavage in 5'-ETS of tricistronic rRNA transcript (SSU-rRNA, 5.8S rRNA, LSU-rRNA)	BP
233	GO:0000481	1	1	0.994605	1	0	0.00496147	3	maturation of 5S rRNA	BP
234	GO:0000491	1	1	0.999512	1	0	0.00165382	1	small nucleolar ribonucleoprotein complex assembly	BP
235	GO:0000492	1	1	0.999512	1	0	0.00165382	1	box C/D snoRNP assembly	BP
236	GO:0000494	1	1	0.995524	1	0	0.0066153	4	box C/D snoRNA 3'-end processing	BP
237	GO:0000495	1	1	0.998098	1	0	0.00330765	2	box H/ACA snoRNA 3'-end processing	BP
238	GO:0000500	1	1	0.984793	1	0	0.00826912	5	RNA polymerase I upstream activating factor complex	CC
239	GO:0000502	1	1	0.883677	1	0	0.137267	83	proteasome complex	CC
240	GO:0000506	1	1	0.992704	1	0	0.00496147	3	glycosylphosphatidylinositol-N-acetylglucosaminyltransferase (GPI-GnT) complex	CC
242	GO:0000702	1	1	0.991102	1	0	0.00992295	6	oxidized base lesion DNA N-glycosylase activity	MF
243	GO:0000703	1	1	0.997929	1	0	0.00330765	2	oxidized pyrimidine nucleobase lesion DNA N-glycosylase activity	MF
244	GO:0000706	1	1	0.994753	1	0	0.00330765	2	meiotic DNA double-strand break processing	BP
245	GO:0000707	1	1	0.991864	1	0	0.00826912	5	meiotic DNA recombinase assembly	BP
246	GO:0000710	1	1	0.994933	1	0	0.00826912	5	meiotic mismatch repair	BP
247	GO:0000712	1	1	0.969759	1	0	0.0297688	18	resolution of meiotic recombination intermediates	BP
248	GO:0000715	1	1	0.99452	1	0	0.00826912	5	nucleotide-excision repair, DNA damage recognition	BP
249	GO:0000719	1	1	0.997894	1	0	0.00330765	2	photoreactive repair	BP
250	GO:0000722	1	1	0.990696	1	0	0.00826912	5	telomere maintenance via recombination	BP
251	GO:0000723	1	1	0.919462	1	0	0.0694606	42	telomere maintenance	BP
252	GO:0000724	1	1	0.880628	1	0	0.107499	65	double-strand break repair via homologous recombination	BP
253	GO:0000725	1	1	0.876167	1	0	0.110806	67	recombinational repair	BP
254	GO:0000726	1	1	0.955565	1	0	0.038038	23	non-recombinational repair	BP
255	GO:0000727	1	1	0.986224	1	0	0.0132306	8	double-strand break repair via break-induced replication	BP
256	GO:0000729	1	1	0.992787	1	0	0.00496147	3	DNA double-strand break processing	BP
257	GO:0000730	1	1	0.979311	1	0	0.0165382	10	DNA recombinase assembly	BP
258	GO:0000731	1	1	0.991012	1	0	0.00826912	5	DNA synthesis involved in DNA repair	BP
259	GO:0000733	1	1	0.979322	1	0	0.0148844	9	DNA strand renaturation	BP
260	GO:0000737	1	1	0.993338	1	0	0.00826912	5	DNA catabolic process, endonucleolytic	BP
261	GO:0000738	1	1	0.990083	1	0	0.0066153	4	DNA catabolic process, exonucleolytic	BP
262	GO:0000741	1	1	0.924182	1	0	0.0678068	41	karyogamy	BP
263	GO:0000742	1	1	0.998707	1	0	0.00165382	1	karyogamy involved in conjugation with cellular fusion	BP
264	GO:0000743	1	1	0.9985	1	0	0.00330765	2	nuclear migration involved in conjugation with cellular fusion	BP
265	GO:0000746	1	1	0.989275	1	0	0.0165382	10	conjugation	BP
266	GO:0000747	1	1	0.994052	1	0	0.0115768	7	conjugation with cellular fusion	BP
267	GO:0000750	1	1	0.997837	1	0	0.00330765	2	pheromone-dependent signal transduction involved in conjugation with cellular fusion	BP
268	GO:0000753	1	1	0.996733	1	0	0.00165382	1	cell morphogenesis involved in conjugation with cellular fusion	BP
269	GO:0000767	1	1	0.996733	1	0	0.00165382	1	cell morphogenesis involved in conjugation	BP
270	GO:0000768	1	1	0.997195	1	0	0.00496147	3	syncytium formation by plasma membrane fusion	BP
271	GO:0000773	1	1	0.997905	1	0	0.00165382	1	phosphatidyl-N-methylethanolamine N-methyltransferase activity	MF
272	GO:0000774	1	1	0.987562	1	0	0.0115768	7	adenyl-nucleotide exchange factor activity	MF
273	GO:0000775	1	1	0.909503	1	0	0.0694606	42	chromosome, centromeric region	CC
274	GO:0000776	1	1	0.938121	1	0	0.0529224	32	kinetochore	CC
275	GO:0000777	1	1	0.945035	1	0	0.0479609	29	condensed chromosome kinetochore	CC
276	GO:0000778	1	1	0.993058	1	0	0.0066153	4	condensed nuclear chromosome kinetochore	CC
277	GO:0000779	1	1	0.986875	1	0	0.0115768	7	condensed chromosome, centromeric region	CC
278	GO:0000780	1	1	0.993406	1	0	0.00826912	5	condensed nuclear chromosome, centromeric region	CC
279	GO:0000781	1	1	0.913158	1	0	0.0694606	42	chromosome, telomeric region	CC
280	GO:0000782	1	1	0.978814	1	0	0.0198459	12	telomere cap complex	CC
281	GO:0000783	1	1	0.978814	1	0	0.0198459	12	nuclear telomere cap complex	CC
282	GO:0000784	1	1	0.971059	1	0	0.0248074	15	nuclear chromosome, telomeric region	CC
283	GO:0000785	1	1	0.733169	1	0	0.269573	163	chromatin	CC
284	GO:0000786	1	1	0.897825	1	0	0.145537	88	nucleosome	CC
285	GO:0000788	1	1	0.995735	1	0	0.00992295	6	nuclear nucleosome	CC
286	GO:0000789	1	1	0.994924	1	0	0.00330765	2	cytoplasmic chromatin	CC
287	GO:0000790	1	1	0.861776	1	0	0.138921	84	nuclear chromatin	CC
288	GO:0000791	1	1	0.975043	1	0	0.0231535	14	euchromatin	CC
289	GO:0000792	1	1	0.945293	1	0	0.0446533	27	heterochromatin	CC
290	GO:0000793	1	1	0.957311	1	0	0.0396918	24	condensed chromosome	CC
291	GO:0000794	1	1	0.976058	1	0	0.0248074	15	condensed nuclear chromosome	CC
292	GO:0000795	1	1	0.971781	1	0	0.0248074	15	synaptonemal complex	CC
293	GO:0000796	1	1	0.977329	1	0	0.0148844	9	condensin complex	CC
294	GO:0000798	1	1	0.99202	1	0	0.00826912	5	nuclear cohesin complex	CC
295	GO:0000799	1	1	0.993426	1	0	0.00330765	2	nuclear condensin complex	CC
296	GO:0000802	1	1	0.996659	1	0	0.00165382	1	transverse filament	CC
297	GO:0000808	1	1	0.982318	1	0	0.0132306	8	origin recognition complex	CC
298	GO:0000811	1	1	0.995411	1	0	0.00496147	3	GINS complex	CC
299	GO:0000812	1	1	0.979421	1	0	0.0198459	12	Swr1 complex	CC
300	GO:0000813	1	1	0.983274	1	0	0.0198459	12	ESCRT I complex	CC
301	GO:0000814	1	1	0.993111	1	0	0.00496147	3	ESCRT II complex	CC
302	GO:0000815	1	1	0.98056	1	0	0.0181921	11	ESCRT III complex	CC
303	GO:0000819	1	1	0.980231	1	0	0.0132306	8	sister chromatid segregation	BP
304	GO:0000820	1	1	0.995434	1	0	0.00330765	2	regulation of glutamine family amino acid metabolic process	BP
305	GO:0000822	1	1	0.98719	1	0	0.0181921	11	inositol hexakisphosphate binding	MF
306	GO:0000823	1	1	0.999087	1	0	0.00165382	1	inositol-1,4,5-trisphosphate 6-kinase activity	MF
307	GO:0000824	1	1	0.999087	1	0	0.00165382	1	inositol tetrakisphosphate 3-kinase activity	MF
308	GO:0000827	1	1	0.990788	1	0	0.00992295	6	inositol-1,3,4,5,6-pentakisphosphate kinase activity	MF
309	GO:0000828	1	1	0.990788	1	0	0.00992295	6	inositol hexakisphosphate kinase activity	MF
310	GO:0000832	1	1	0.990788	1	0	0.00992295	6	inositol hexakisphosphate 5-kinase activity	MF
311	GO:0000835	1	1	0.992908	1	0	0.00826912	5	ER ubiquitin ligase complex	CC
312	GO:0000836	1	1	0.995454	1	0	0.0066153	4	Hrd1p ubiquitin ligase complex	CC
313	GO:0000837	1	1	0.996986	1	0	0.00330765	2	Doa10p ubiquitin ligase complex	CC
314	GO:0000839	1	1	0.999542	1	0	0.00165382	1	Hrd1p ubiquitin ligase ERAD-L complex	CC
315	GO:0000900	1	1	0.99677	1	0	0.00165382	1	translation repressor activity, nucleic acid binding	MF
318	GO:0000905	1	1	0.996774	1	0	0.00165382	1	sporocarp development involved in asexual reproduction	BP
319	GO:0000906	1	1	0.999578	1	0	0.00165382	1	6,7-dimethyl-8-ribityllumazine synthase activity	MF
320	GO:0000907	1	1	0.989655	1	0	0.0198459	12	sulfonate dioxygenase activity	MF
321	GO:0000910	1	1	0.915885	1	0	0.0826912	50	cytokinesis	BP
322	GO:0000911	1	1	0.892988	1	0	0.0876527	53	cytokinesis by cell plate formation	BP
323	GO:0000912	1	1	0.991141	1	0	0.00992295	6	assembly of actomyosin apparatus involved in cytokinesis	BP
324	GO:0000913	1	1	0.989979	1	0	0.00826912	5	preprophase band assembly	BP
325	GO:0000914	1	1	0.993886	1	0	0.00330765	2	phragmoplast assembly	BP
326	GO:0000915	1	1	0.997238	1	0	0.0066153	4	actomyosin contractile ring assembly	BP
327	GO:0000916	1	1	0.998915	1	0	0.00330765	2	actomyosin contractile ring contraction	BP
328	GO:0000917	1	1	0.984366	1	0	0.0198459	12	barrier septum assembly	BP
329	GO:0000918	1	1	0.997583	1	0	0.00165382	1	barrier septum site selection	BP
330	GO:0000919	1	1	0.963337	1	0	0.0330765	20	cell plate assembly	BP
331	GO:0000920	1	1	0.996103	1	0	0.0066153	4	cell separation after cytokinesis	BP
332	GO:0000922	1	1	0.938115	1	0	0.05623	34	spindle pole	CC
333	GO:0000923	1	1	0.99182	1	0	0.00496147	3	equatorial microtubule organizing center	CC
334	GO:0000930	1	1	0.983307	1	0	0.0148844	9	gamma-tubulin complex	CC
335	GO:0000931	1	1	0.997578	1	0	0.00330765	2	gamma-tubulin large complex	CC
336	GO:0000932	1	1	0.862289	1	0	0.14719	89	cytoplasmic mRNA processing body	CC
337	GO:0000935	1	1	0.994229	1	0	0.0066153	4	barrier septum	CC
338	GO:0000938	1	1	0.989051	1	0	0.0066153	4	GARP complex	CC
339	GO:0000940	1	1	0.993187	1	0	0.00496147	3	condensed chromosome outer kinetochore	CC
340	GO:0000942	1	1	0.996481	1	0	0.00330765	2	condensed nuclear chromosome outer kinetochore	CC
341	GO:0000943	1	1	0.954011	1	0	0.0479609	29	retrotransposon nucleocapsid	CC
342	GO:0000956	1	1	0.84335	1	0	0.185228	112	nuclear-transcribed mRNA catabolic process	BP
343	GO:0000957	1	1	0.998903	1	0	0.00165382	1	mitochondrial RNA catabolic process	BP
344	GO:0000959	1	1	0.923703	1	0	0.066153	40	mitochondrial RNA metabolic process	BP
345	GO:0000963	1	1	0.99219	1	0	0.00496147	3	mitochondrial RNA processing	BP
346	GO:0000965	1	1	0.99675	1	0	0.00165382	1	mitochondrial RNA 3'-end processing	BP
347	GO:0000966	1	1	0.985721	1	0	0.0132306	8	RNA 5'-end processing	BP
348	GO:0000967	1	1	0.992129	1	0	0.00992295	6	rRNA 5'-end processing	BP
349	GO:0000974	1	1	0.962417	1	0	0.038038	23	Prp19 complex	CC
350	GO:0000975	1	1	0.655935	1	0	0.378726	229	regulatory region DNA binding	MF
351	GO:0000976	1	1	0.858279	1	0	0.143883	87	transcription regulatory region sequence-specific DNA binding	MF
352	GO:0000977	1	1	0.937186	1	0	0.0611915	37	RNA polymerase II regulatory region sequence-specific DNA binding	MF
353	GO:0000978	1	1	0.98838	1	0	0.0115768	7	RNA polymerase II core promoter proximal region sequence-specific DNA binding	MF
354	GO:0000979	1	1	0.996546	1	0	0.00330765	2	RNA polymerase II core promoter sequence-specific DNA binding	MF
355	GO:0000980	1	1	0.994342	1	0	0.00826912	5	RNA polymerase II distal enhancer sequence-specific DNA binding	MF
356	GO:0000981	1	1	0.882197	1	0	0.110806	67	RNA polymerase II transcription factor activity, sequence-specific DNA binding	MF
357	GO:0000982	1	1	0.967876	1	0	0.028115	17	transcription factor activity, RNA polymerase II core promoter proximal region sequence-specific binding	MF
358	GO:0000984	1	1	0.996502	1	0	0.00496147	3	bacterial-type RNA polymerase regulatory region sequence-specific DNA binding	MF
359	GO:0000986	1	1	0.996502	1	0	0.00496147	3	bacterial-type RNA polymerase core promoter proximal region sequence-specific DNA binding	MF
360	GO:0000987	1	1	0.967221	1	0	0.0314227	19	core promoter proximal region sequence-specific DNA binding	MF
361	GO:0000988	1	1	0.687496	1	0	0.343995	208	transcription factor activity, protein binding	MF
362	GO:0000989	1	1	0.715784	1	0	0.304304	184	transcription factor activity, transcription factor binding	MF
363	GO:0000990	1	1	0.951807	1	0	0.0446533	27	transcription factor activity, core RNA polymerase binding	MF
364	GO:0000991	1	1	0.980215	1	0	0.0115768	7	transcription factor activity, core RNA polymerase II binding	MF
365	GO:0000993	1	1	0.974275	1	0	0.0181921	11	RNA polymerase II core binding	MF
366	GO:0000995	1	1	0.996674	1	0	0.00165382	1	transcription factor activity, core RNA polymerase III binding	MF
367	GO:0000996	1	1	0.974274	1	0	0.0314227	19	core DNA-dependent RNA polymerase binding promoter specificity activity	MF
368	GO:0001000	1	1	0.999104	1	0	0.00165382	1	bacterial-type RNA polymerase core enzyme binding	MF
369	GO:0001007	1	1	0.996674	1	0	0.00165382	1	transcription factor activity, RNA polymerase III transcription factor binding	MF
370	GO:0001012	1	1	0.937186	1	0	0.0611915	37	RNA polymerase II regulatory region DNA binding	MF
371	GO:0001013	1	1	0.985353	1	0	0.00992295	6	RNA polymerase I regulatory region DNA binding	MF
372	GO:0001017	1	1	0.996502	1	0	0.00496147	3	bacterial-type RNA polymerase regulatory region DNA binding	MF
373	GO:0001023	1	1	0.997366	1	0	0.00165382	1	transcription initiation from RNA polymerase III type 2 promoter	BP
374	GO:0001026	1	1	0.996674	1	0	0.00165382	1	TFIIIB-type transcription factor activity	MF
375	GO:0001046	1	1	0.953375	1	0	0.0429994	26	core promoter sequence-specific DNA binding	MF
376	GO:0001047	1	1	0.934929	1	0	0.0628453	38	core promoter binding	MF
377	GO:0001053	1	1	0.987652	1	0	0.0066153	4	plastid sigma factor activity	MF
378	GO:0001056	1	1	0.997366	1	0	0.00165382	1	RNA polymerase III activity	MF
379	GO:0001067	1	1	0.655935	1	0	0.378726	229	regulatory region nucleic acid binding	MF
380	GO:0001070	1	1	0.995364	1	0	0.00496147	3	RNA binding transcription factor activity	MF
381	GO:0001071	1	1	0.0775924	1	0	2.36993	1433	nucleic acid binding transcription factor activity	MF
382	GO:0001072	1	1	0.995364	1	0	0.00496147	3	transcription antitermination factor activity, RNA binding	MF
383	GO:0001073	1	1	0.996589	1	0	0.00165382	1	transcription antitermination factor activity, DNA binding	MF
384	GO:0001076	1	1	0.946842	1	0	0.0463071	28	transcription factor activity, RNA polymerase II transcription factor binding	MF
385	GO:0001077	1	1	0.971957	1	0	0.0248074	15	transcriptional activator activity, RNA polymerase II core promoter proximal region sequence-specific binding	MF
386	GO:0001078	1	1	0.995804	1	0	0.00330765	2	transcriptional repressor activity, RNA polymerase II core promoter proximal region sequence-specific binding	MF
387	GO:0001079	1	1	0.999066	1	0	0.00165382	1	nitrogen catabolite regulation of transcription from RNA polymerase II promoter	BP
388	GO:0001080	1	1	0.999066	1	0	0.00165382	1	nitrogen catabolite activation of transcription from RNA polymerase II promoter	BP
389	GO:0001082	1	1	0.994712	1	0	0.00496147	3	transcription factor activity, RNA polymerase I transcription factor binding	MF
390	GO:0001083	1	1	0.996683	1	0	0.00165382	1	transcription factor activity, RNA polymerase II basal transcription factor binding	MF
391	GO:0001085	1	1	0.951771	1	0	0.0396918	24	RNA polymerase II transcription factor binding	MF
392	GO:0001091	1	1	0.996715	1	0	0.00165382	1	RNA polymerase II basal transcription factor binding	MF
393	GO:0001094	1	1	0.996715	1	0	0.00165382	1	TFIID-class transcription factor binding	MF
394	GO:0001098	1	1	0.966816	1	0	0.0231535	14	basal transcription machinery binding	MF
395	GO:0001099	1	1	0.966816	1	0	0.0231535	14	basal RNA polymerase II transcription machinery binding	MF
397	GO:0001102	1	1	0.995723	1	0	0.00330765	2	RNA polymerase II activating transcription factor binding	MF
398	GO:0001104	1	1	0.953963	1	0	0.0396918	24	RNA polymerase II transcription cofactor activity	MF
399	GO:0001106	1	1	0.987529	1	0	0.0148844	9	RNA polymerase II transcription corepressor activity	MF
400	GO:0001121	1	1	0.996666	1	0	0.00330765	2	transcription from bacterial-type RNA polymerase promoter	BP
401	GO:0001123	1	1	0.987966	1	0	0.0198459	12	transcription initiation from bacterial-type RNA polymerase promoter	BP
402	GO:0001129	1	1	0.996683	1	0	0.00165382	1	RNA polymerase II transcription factor activity, TBP-class protein binding, involved in preinitiation complex assembly	MF
403	GO:0001130	1	1	0.997073	1	0	0.00330765	2	bacterial-type RNA polymerase transcription factor activity, sequence-specific DNA binding	MF
404	GO:0001131	1	1	0.997073	1	0	0.00330765	2	transcription factor activity, bacterial-type RNA polymerase core promoter proximal region sequence-specific binding	MF
405	GO:0001132	1	1	0.996683	1	0	0.00165382	1	RNA polymerase II transcription factor activity, TBP-class protein binding RNA	MF
406	GO:0001134	1	1	0.994712	1	0	0.00496147	3	transcription factor activity, transcription factor recruiting	MF
407	GO:0001139	1	1	0.997061	1	0	0.00165382	1	transcription factor activity, core RNA polymerase II recruiting	MF
408	GO:0001141	1	1	0.997575	1	0	0.00165382	1	transcriptional repressor activity, bacterial-type RNA polymerase core promoter proximal region sequence-specific binding	MF
409	GO:0001158	1	1	0.989257	1	0	0.0148844	9	enhancer sequence-specific DNA binding	MF
410	GO:0001159	1	1	0.967221	1	0	0.0314227	19	core promoter proximal region DNA binding	MF
411	GO:0001161	1	1	0.997498	1	0	0.00165382	1	intronic transcription regulatory region sequence-specific DNA binding	MF
412	GO:0001162	1	1	0.997498	1	0	0.00165382	1	RNA polymerase II intronic transcription regulatory region sequence-specific DNA binding	MF
413	GO:0001163	1	1	0.985353	1	0	0.00992295	6	RNA polymerase I regulatory region sequence-specific DNA binding	MF
414	GO:0001164	1	1	0.991597	1	0	0.0066153	4	RNA polymerase I CORE element sequence-specific DNA binding	MF
415	GO:0001165	1	1	0.993704	1	0	0.00330765	2	RNA polymerase I upstream control element sequence-specific DNA binding	MF
416	GO:0001167	1	1	0.994712	1	0	0.00496147	3	RNA polymerase I transcription factor activity, sequence-specific DNA binding	MF
417	GO:0001169	1	1	0.994712	1	0	0.00496147	3	transcription factor activity, RNA polymerase I CORE element sequence-specific binding	MF
418	GO:0001171	1	1	0.955935	1	0	0.0578839	35	reverse transcription	BP
419	GO:0001172	1	1	0.996091	1	0	0.00330765	2	transcription, RNA-templated	BP
420	GO:0001178	1	1	0.996589	1	0	0.00165382	1	regulation of transcriptional start site selection at RNA polymerase II promoter	BP
421	GO:0001186	1	1	0.994712	1	0	0.00496147	3	transcription factor activity, RNA polymerase I transcription factor recruiting	MF
422	GO:0001187	1	1	0.994712	1	0	0.00496147	3	transcription factor activity, RNA polymerase I CORE element binding transcription factor recruiting	MF
423	GO:0001188	1	1	0.994712	1	0	0.00496147	3	RNA polymerase I transcriptional preinitiation complex assembly	BP
424	GO:0001189	1	1	0.994712	1	0	0.00496147	3	RNA polymerase I transcriptional preinitiation complex assembly at the promoter for the nuclear large rRNA transcript	BP
425	GO:0001191	1	1	0.987529	1	0	0.0148844	9	transcriptional repressor activity, RNA polymerase II transcription factor binding	MF
426	GO:0001192	1	1	0.998224	1	0	0.00165382	1	maintenance of transcriptional fidelity during DNA-templated transcription elongation	BP
427	GO:0001193	1	1	0.998224	1	0	0.00165382	1	maintenance of transcriptional fidelity during DNA-templated transcription elongation from RNA polymerase II promoter	BP
428	GO:0001205	1	1	0.992952	1	0	0.00496147	3	transcriptional activator activity, RNA polymerase II distal enhancer sequence-specific binding	MF
429	GO:0001217	1	1	0.997575	1	0	0.00165382	1	bacterial-type RNA polymerase transcriptional repressor activity, sequence-specific DNA binding	MF
430	GO:0001221	1	1	0.999451	1	0	0.00165382	1	transcription cofactor binding	MF
431	GO:0001222	1	1	0.999451	1	0	0.00165382	1	transcription corepressor binding	MF
432	GO:0001227	1	1	0.992253	1	0	0.0066153	4	transcriptional repressor activity, RNA polymerase II transcription regulatory region sequence-specific binding	MF
433	GO:0001228	1	1	0.89977	1	0	0.0893065	54	transcriptional activator activity, RNA polymerase II transcription regulatory region sequence-specific binding	MF
434	GO:0001300	1	1	0.998098	1	0	0.00496147	3	chronological cell aging	BP
435	GO:0001302	1	1	0.988939	1	0	0.0115768	7	replicative cell aging	BP
436	GO:0001306	1	1	0.998275	1	0	0.00330765	2	age-dependent response to oxidative stress	BP
437	GO:0001315	1	1	0.998275	1	0	0.00330765	2	age-dependent response to reactive oxygen species	BP
438	GO:0001320	1	1	0.998275	1	0	0.00330765	2	age-dependent response to reactive oxygen species involved in chronological cell aging	BP
439	GO:0001324	1	1	0.998275	1	0	0.00330765	2	age-dependent response to oxidative stress involved in chronological cell aging	BP
440	GO:0001401	1	1	0.997741	1	0	0.00330765	2	mitochondrial sorting and assembly machinery complex	CC
441	GO:0001411	1	1	0.995787	1	0	0.0066153	4	hyphal tip	CC
442	GO:0001501	1	1	0.974884	1	0	0.0413456	25	skeletal system development	BP
443	GO:0001502	1	1	0.997908	1	0	0.00165382	1	cartilage condensation	BP
444	GO:0001503	1	1	0.986249	1	0	0.0198459	12	ossification	BP
445	GO:0001504	1	1	0.9951	1	0	0.00330765	2	neurotransmitter uptake	BP
446	GO:0001505	1	1	0.977834	1	0	0.0181921	11	regulation of neurotransmitter levels	BP
447	GO:0001508	1	1	0.989949	1	0	0.0066153	4	action potential	BP
448	GO:0001510	1	1	0.874153	1	0	0.109152	66	RNA methylation	BP
449	GO:0001516	1	1	0.997222	1	0	0.00165382	1	prostaglandin biosynthetic process	BP
450	GO:0001520	1	1	0.998497	1	0	0.00165382	1	outer dense fiber	CC
451	GO:0001522	1	1	0.946188	1	0	0.0545762	33	pseudouridine synthesis	BP
452	GO:0001523	1	1	0.998265	1	0	0.00165382	1	retinoid metabolic process	BP
453	GO:0001525	1	1	0.936404	1	0	0.084345	51	angiogenesis	BP
454	GO:0001527	1	1	0.996217	1	0	0.00992295	6	microfibril	CC
455	GO:0001533	1	1	0.999326	1	0	0.00165382	1	cornified envelope	CC
456	GO:0001539	1	1	0.996237	1	0	0.00330765	2	cilium or flagellum-dependent cell motility	BP
457	GO:0001540	1	1	0.999484	1	0	0.00165382	1	beta-amyloid binding	MF
458	GO:0001541	1	1	0.987157	1	0	0.00992295	6	ovarian follicle development	BP
459	GO:0001555	1	1	0.997113	1	0	0.00165382	1	oocyte growth	BP
460	GO:0001556	1	1	0.998687	1	0	0.00165382	1	oocyte maturation	BP
461	GO:0001558	1	1	0.795687	1	0	0.214997	130	regulation of cell growth	BP
462	GO:0001560	1	1	0.988608	1	0	0.00826912	5	regulation of cell growth by extracellular stimulus	BP
463	GO:0001561	1	1	0.99695	1	0	0.00165382	1	fatty acid alpha-oxidation	BP
464	GO:0001568	1	1	0.980137	1	0	0.0231535	14	blood vessel development	BP
465	GO:0001569	1	1	0.999522	1	0	0.00165382	1	patterning of blood vessels	BP
466	GO:0001570	1	1	0.997206	1	0	0.00330765	2	vasculogenesis	BP
467	GO:0001575	1	1	0.998612	1	0	0.00165382	1	globoside metabolic process	BP
468	GO:0001576	1	1	0.998612	1	0	0.00165382	1	globoside biosynthetic process	BP
469	GO:0001578	1	1	0.992524	1	0	0.0066153	4	microtubule bundle formation	BP
470	GO:0001618	1	1	0.988115	1	0	0.0181921	11	virus receptor activity	MF
471	GO:0001635	1	1	0.996848	1	0	0.00165382	1	calcitonin gene-related peptide receptor activity	MF
472	GO:0001649	1	1	0.964536	1	0	0.0529224	32	osteoblast differentiation	BP
473	GO:0001650	1	1	0.99928	1	0	0.00165382	1	fibrillar center	CC
474	GO:0001651	1	1	0.99928	1	0	0.00165382	1	dense fibrillar component	CC
475	GO:0001653	1	1	0.972958	1	0	0.0198459	12	peptide receptor activity	MF
476	GO:0001654	1	1	0.973868	1	0	0.0264612	16	eye development	BP
477	GO:0001656	1	1	0.992629	1	0	0.0115768	7	metanephros development	BP
478	GO:0001658	1	1	0.997607	1	0	0.0066153	4	branching involved in ureteric bud morphogenesis	BP
479	GO:0001659	1	1	0.999531	1	0	0.00165382	1	temperature homeostasis	BP
480	GO:0001662	1	1	0.995938	1	0	0.00496147	3	behavioral fear response	BP
481	GO:0001664	1	1	0.985286	1	0	0.0248074	15	G-protein coupled receptor binding	MF
482	GO:0001666	1	1	0.850898	1	0	0.171998	104	response to hypoxia	BP
483	GO:0001667	1	1	0.974653	1	0	0.0314227	19	ameboidal-type cell migration	BP
484	GO:0001669	1	1	0.981783	1	0	0.0132306	8	acrosomal vesicle	CC
485	GO:0001671	1	1	0.978247	1	0	0.0165382	10	ATPase activator activity	MF
486	GO:0001672	1	1	0.993315	1	0	0.00330765	2	regulation of chromatin assembly or disassembly	BP
487	GO:0001673	1	1	0.986025	1	0	0.0115768	7	male germ cell nucleus	CC
488	GO:0001674	1	1	0.996688	1	0	0.00165382	1	female germ cell nucleus	CC
489	GO:0001675	1	1	0.994159	1	0	0.00330765	2	acrosome assembly	BP
490	GO:0001676	1	1	0.922256	1	0	0.0711145	43	long-chain fatty acid metabolic process	BP
491	GO:0001678	1	1	0.95704	1	0	0.0330765	20	cellular glucose homeostasis	BP
492	GO:0001680	1	1	0.996944	1	0	0.00165382	1	tRNA 3'-terminal CCA addition	BP
493	GO:0001682	1	1	0.978113	1	0	0.0165382	10	tRNA 5'-leader removal	BP
494	GO:0001701	1	1	0.965453	1	0	0.038038	23	in utero embryonic development	BP
495	GO:0001703	1	1	0.998219	1	0	0.00165382	1	gastrulation with mouth forming first	BP
496	GO:0001704	1	1	0.998973	1	0	0.00330765	2	formation of primary germ layer	BP
497	GO:0001707	1	1	0.998973	1	0	0.00330765	2	mesoderm formation	BP
498	GO:0001708	1	1	0.956658	1	0	0.0429994	26	cell fate specification	BP
499	GO:0001709	1	1	0.975368	1	0	0.0165382	10	cell fate determination	BP
500	GO:0001716	1	1	0.995786	1	0	0.00496147	3	L-amino-acid oxidase activity	MF
501	GO:0001725	1	1	0.991477	1	0	0.0214997	13	stress fiber	CC
502	GO:0001726	1	1	0.986617	1	0	0.028115	17	ruffle	CC
503	GO:0001727	1	1	0.99519	1	0	0.00330765	2	lipid kinase activity	MF
504	GO:0001729	1	1	0.996746	1	0	0.00165382	1	ceramide kinase activity	MF
505	GO:0001731	1	1	0.948628	1	0	0.0678068	41	formation of translation preinitiation complex	BP
506	GO:0001732	1	1	0.997949	1	0	0.00330765	2	formation of cytoplasmic translation initiation complex	BP
507	GO:0001735	1	1	0.997959	1	0	0.00330765	2	prenylcysteine oxidase activity	MF
508	GO:0001736	1	1	0.977559	1	0	0.0198459	12	establishment of planar polarity	BP
509	GO:0001737	1	1	0.996637	1	0	0.00165382	1	establishment of imaginal disc-derived wing hair orientation	BP
510	GO:0001738	1	1	0.996637	1	0	0.00165382	1	morphogenesis of a polarized epithelium	BP
511	GO:0001750	1	1	0.992848	1	0	0.0066153	4	photoreceptor outer segment	CC
512	GO:0001752	1	1	0.996637	1	0	0.00165382	1	compound eye photoreceptor fate commitment	BP
513	GO:0001754	1	1	0.997912	1	0	0.00330765	2	eye photoreceptor cell differentiation	BP
514	GO:0001755	1	1	0.998096	1	0	0.00165382	1	neural crest cell migration	BP
515	GO:0001756	1	1	0.994022	1	0	0.00330765	2	somitogenesis	BP
516	GO:0001763	1	1	0.933967	1	0	0.0744221	45	morphogenesis of a branching structure	BP
517	GO:0001764	1	1	0.991794	1	0	0.0066153	4	neuron migration	BP
518	GO:0001765	1	1	0.998819	1	0	0.00330765	2	membrane raft assembly	BP
519	GO:0001767	1	1	0.997195	1	0	0.00496147	3	establishment of lymphocyte polarity	BP
520	GO:0001768	1	1	0.997195	1	0	0.00496147	3	establishment of T cell polarity	BP
521	GO:0001772	1	1	0.999473	1	0	0.00165382	1	immunological synapse	CC
522	GO:0001775	1	1	0.889979	1	0	0.128998	78	cell activation	BP
523	GO:0001776	1	1	0.998897	1	0	0.00330765	2	leukocyte homeostasis	BP
524	GO:0001778	1	1	0.999548	1	0	0.00165382	1	plasma membrane repair	BP
525	GO:0001780	1	1	0.999326	1	0	0.00165382	1	neutrophil homeostasis	BP
526	GO:0001782	1	1	0.99957	1	0	0.00165382	1	B cell homeostasis	BP
527	GO:0001784	1	1	0.999522	1	0	0.00165382	1	phosphotyrosine binding	MF
528	GO:0001786	1	1	0.997697	1	0	0.00496147	3	phosphatidylserine binding	MF
529	GO:0001817	1	1	0.934221	1	0	0.0711145	43	regulation of cytokine production	BP
530	GO:0001818	1	1	0.962596	1	0	0.0413456	25	negative regulation of cytokine production	BP
531	GO:0001819	1	1	0.961912	1	0	0.0429994	26	positive regulation of cytokine production	BP
532	GO:0001822	1	1	0.975384	1	0	0.0264612	16	kidney development	BP
533	GO:0001824	1	1	0.990294	1	0	0.0066153	4	blastocyst development	BP
534	GO:0001825	1	1	0.994396	1	0	0.00330765	2	blastocyst formation	BP
535	GO:0001829	1	1	0.992267	1	0	0.00826912	5	trophectodermal cell differentiation	BP
536	GO:0001833	1	1	0.995686	1	0	0.00496147	3	inner cell mass cell proliferation	BP
537	GO:0001835	1	1	0.99936	1	0	0.00165382	1	blastocyst hatching	BP
538	GO:0001837	1	1	0.987446	1	0	0.0264612	16	epithelial to mesenchymal transition	BP
539	GO:0001838	1	1	0.995809	1	0	0.00496147	3	embryonic epithelial tube formation	BP
540	GO:0001841	1	1	0.996748	1	0	0.00165382	1	neural tube formation	BP
541	GO:0001842	1	1	0.998096	1	0	0.00165382	1	neural fold formation	BP
542	GO:0001843	1	1	0.998939	1	0	0.00165382	1	neural tube closure	BP
543	GO:0001846	1	1	0.997514	1	0	0.00165382	1	opsonin binding	MF
544	GO:0001848	1	1	0.996957	1	0	0.00330765	2	complement binding	MF
545	GO:0001849	1	1	0.997514	1	0	0.00165382	1	complement component C1q binding	MF
546	GO:0001871	1	1	0.869293	1	0	0.13396	81	pattern binding	MF
547	GO:0001872	1	1	0.981759	1	0	0.0165382	10	(1->3)-beta-D-glucan binding	MF
548	GO:0001878	1	1	0.999135	1	0	0.00165382	1	response to yeast	BP
549	GO:0001881	1	1	0.99739	1	0	0.00330765	2	receptor recycling	BP
552	GO:0001884	1	1	0.998922	1	0	0.00165382	1	pyrimidine nucleoside binding	MF
553	GO:0001885	1	1	0.999349	1	0	0.00165382	1	endothelial cell development	BP
554	GO:0001887	1	1	0.986386	1	0	0.00992295	6	selenium compound metabolic process	BP
555	GO:0001889	1	1	0.993869	1	0	0.00826912	5	liver development	BP
556	GO:0001890	1	1	0.996964	1	0	0.00496147	3	placenta development	BP
557	GO:0001891	1	1	0.996684	1	0	0.00496147	3	phagocytic cup	CC
558	GO:0001893	1	1	0.997201	1	0	0.00165382	1	maternal placenta development	BP
559	GO:0001894	1	1	0.980965	1	0	0.0198459	12	tissue homeostasis	BP
560	GO:0001895	1	1	0.998675	1	0	0.00496147	3	retina homeostasis	BP
561	GO:0001896	1	1	0.996774	1	0	0.00165382	1	autolysis	BP
562	GO:0001897	1	1	0.998468	1	0	0.00165382	1	cytolysis by symbiont of host cells	BP
563	GO:0001906	1	1	0.98055	1	0	0.028115	17	cell killing	BP
564	GO:0001907	1	1	0.998468	1	0	0.00165382	1	killing by symbiont of host cells	BP
565	GO:0001909	1	1	0.998687	1	0	0.00496147	3	leukocyte mediated cytotoxicity	BP
566	GO:0001910	1	1	0.997161	1	0	0.0066153	4	regulation of leukocyte mediated cytotoxicity	BP
567	GO:0001912	1	1	0.997161	1	0	0.0066153	4	positive regulation of leukocyte mediated cytotoxicity	BP
568	GO:0001913	1	1	0.99957	1	0	0.00165382	1	T cell mediated cytotoxicity	BP
569	GO:0001914	1	1	0.998447	1	0	0.00330765	2	regulation of T cell mediated cytotoxicity	BP
570	GO:0001916	1	1	0.998447	1	0	0.00330765	2	positive regulation of T cell mediated cytotoxicity	BP
571	GO:0001917	1	1	0.996715	1	0	0.00496147	3	photoreceptor inner segment	CC
572	GO:0001919	1	1	0.999207	1	0	0.00165382	1	regulation of receptor recycling	BP
573	GO:0001927	1	1	0.997932	1	0	0.00330765	2	exocyst assembly	BP
574	GO:0001931	1	1	0.996546	1	0	0.0066153	4	uropod	CC
575	GO:0001932	1	1	0.687725	1	0	0.365495	221	regulation of protein phosphorylation	BP
576	GO:0001933	1	1	0.944089	1	0	0.0711145	43	negative regulation of protein phosphorylation	BP
577	GO:0001934	1	1	0.770337	1	0	0.253035	153	positive regulation of protein phosphorylation	BP
578	GO:0001935	1	1	0.996755	1	0	0.0066153	4	endothelial cell proliferation	BP
579	GO:0001936	1	1	0.990451	1	0	0.0148844	9	regulation of endothelial cell proliferation	BP
580	GO:0001937	1	1	0.995507	1	0	0.0066153	4	negative regulation of endothelial cell proliferation	BP
581	GO:0001938	1	1	0.994921	1	0	0.00826912	5	positive regulation of endothelial cell proliferation	BP
582	GO:0001939	1	1	0.999219	1	0	0.00165382	1	female pronucleus	CC
583	GO:0001940	1	1	0.999219	1	0	0.00165382	1	male pronucleus	CC
584	GO:0001944	1	1	0.941714	1	0	0.0595377	36	vasculature development	BP
585	GO:0001947	1	1	0.985862	1	0	0.00826912	5	heart looping	BP
586	GO:0001948	1	1	0.972087	1	0	0.0446533	27	glycoprotein binding	MF
587	GO:0001952	1	1	0.990555	1	0	0.0198459	12	regulation of cell-matrix adhesion	BP
588	GO:0001953	1	1	0.993185	1	0	0.0115768	7	negative regulation of cell-matrix adhesion	BP
589	GO:0001954	1	1	0.999247	1	0	0.00165382	1	positive regulation of cell-matrix adhesion	BP
590	GO:0001955	1	1	0.997135	1	0	0.00496147	3	blood vessel maturation	BP
591	GO:0001956	1	1	0.9903	1	0	0.00496147	3	positive regulation of neurotransmitter secretion	BP
592	GO:0001957	1	1	0.992786	1	0	0.00826912	5	intramembranous ossification	BP
593	GO:0001958	1	1	0.995007	1	0	0.00496147	3	endochondral ossification	BP
594	GO:0001959	1	1	0.983734	1	0	0.0231535	14	regulation of cytokine-mediated signaling pathway	BP
595	GO:0001960	1	1	0.991553	1	0	0.0148844	9	negative regulation of cytokine-mediated signaling pathway	BP
596	GO:0001961	1	1	0.992672	1	0	0.00496147	3	positive regulation of cytokine-mediated signaling pathway	BP
597	GO:0001964	1	1	0.991711	1	0	0.0066153	4	startle response	BP
598	GO:0001967	1	1	0.999135	1	0	0.00165382	1	suckling behavior	BP
599	GO:0001968	1	1	0.991872	1	0	0.0165382	10	fibronectin binding	MF
600	GO:0001969	1	1	0.999441	1	0	0.00165382	1	regulation of activation of membrane attack complex	BP
601	GO:0001971	1	1	0.999441	1	0	0.00165382	1	negative regulation of activation of membrane attack complex	BP
602	GO:0001973	1	1	0.999454	1	0	0.00165382	1	adenosine receptor signaling pathway	BP
603	GO:0001975	1	1	0.998598	1	0	0.00165382	1	response to amphetamine	BP
604	GO:0002003	1	1	0.999443	1	0	0.00165382	1	angiotensin maturation	BP
605	GO:0002009	1	1	0.955248	1	0	0.0463071	28	morphogenesis of an epithelium	BP
606	GO:0002011	1	1	0.997016	1	0	0.00330765	2	morphogenesis of an epithelial sheet	BP
607	GO:0002020	1	1	0.958914	1	0	0.038038	23	protease binding	MF
608	GO:0002021	1	1	0.996657	1	0	0.00165382	1	response to dietary excess	BP
609	GO:0002026	1	1	0.999492	1	0	0.00165382	1	regulation of the force of heart contraction	BP
610	GO:0002027	1	1	0.996372	1	0	0.00330765	2	regulation of heart rate	BP
611	GO:0002028	1	1	0.985993	1	0	0.0115768	7	regulation of sodium ion transport	BP
612	GO:0002036	1	1	0.999503	1	0	0.00165382	1	regulation of L-glutamate transport	BP
613	GO:0002039	1	1	0.981777	1	0	0.0165382	10	p53 binding	MF
614	GO:0002040	1	1	0.994072	1	0	0.00826912	5	sprouting angiogenesis	BP
615	GO:0002041	1	1	0.998114	1	0	0.00496147	3	intussusceptive angiogenesis	BP
616	GO:0002042	1	1	0.995333	1	0	0.00826912	5	cell migration involved in sprouting angiogenesis	BP
617	GO:0002052	1	1	0.995253	1	0	0.00330765	2	positive regulation of neuroblast proliferation	BP
618	GO:0002062	1	1	0.995152	1	0	0.0066153	4	chondrocyte differentiation	BP
619	GO:0002063	1	1	0.999412	1	0	0.00165382	1	chondrocyte development	BP
620	GO:0002064	1	1	0.985393	1	0	0.00992295	6	epithelial cell development	BP
621	GO:0002066	1	1	0.988793	1	0	0.0066153	4	columnar/cuboidal epithelial cell development	BP
622	GO:0002069	1	1	0.998926	1	0	0.00165382	1	columnar/cuboidal epithelial cell maturation	BP
623	GO:0002070	1	1	0.998926	1	0	0.00165382	1	epithelial cell maturation	BP
624	GO:0002080	1	1	0.999173	1	0	0.00165382	1	acrosomal membrane	CC
625	GO:0002083	1	1	0.996984	1	0	0.00165382	1	4-hydroxybenzoate decaprenyltransferase activity	MF
626	GO:0002084	1	1	0.986933	1	0	0.0115768	7	protein depalmitoylation	BP
627	GO:0002088	1	1	0.995645	1	0	0.00330765	2	lens development in camera-type eye	BP
628	GO:0002090	1	1	0.985715	1	0	0.0148844	9	regulation of receptor internalization	BP
629	GO:0002092	1	1	0.985715	1	0	0.0148844	9	positive regulation of receptor internalization	BP
630	GO:0002093	1	1	0.999247	1	0	0.00165382	1	auditory receptor cell morphogenesis	BP
631	GO:0002094	1	1	0.995381	1	0	0.00330765	2	polyprenyltransferase activity	MF
632	GO:0002097	1	1	0.971687	1	0	0.0264612	16	tRNA wobble base modification	BP
633	GO:0002098	1	1	0.980192	1	0	0.0198459	12	tRNA wobble uridine modification	BP
634	GO:0002100	1	1	0.99292	1	0	0.00496147	3	tRNA wobble adenosine to inosine editing	BP
635	GO:0002102	1	1	0.998527	1	0	0.00496147	3	podosome	CC
636	GO:0002118	1	1	0.991711	1	0	0.0066153	4	aggressive behavior	BP
637	GO:0002119	1	1	0.996602	1	0	0.00165382	1	nematode larval development	BP
638	GO:0002121	1	1	0.99213	1	0	0.00496147	3	inter-male aggressive behavior	BP
639	GO:0002128	1	1	0.99435	1	0	0.00826912	5	tRNA nucleoside ribose methylation	BP
640	GO:0002130	1	1	0.998277	1	0	0.00165382	1	wobble position ribose methylation	BP
641	GO:0002131	1	1	0.998277	1	0	0.00165382	1	wobble position cytosine ribose methylation	BP
642	GO:0002132	1	1	0.998277	1	0	0.00165382	1	wobble position uridine ribose methylation	BP
643	GO:0002143	1	1	0.996757	1	0	0.00330765	2	tRNA wobble position uridine thiolation	BP
644	GO:0002151	1	1	0.996737	1	0	0.00165382	1	G-quadruplex RNA binding	MF
645	GO:0002155	1	1	0.993141	1	0	0.00826912	5	regulation of thyroid hormone mediated signaling pathway	BP
646	GO:0002161	1	1	0.973328	1	0	0.0248074	15	aminoacyl-tRNA editing activity	MF
647	GO:0002162	1	1	0.999559	1	0	0.00165382	1	dystroglycan binding	MF
648	GO:0002164	1	1	0.996602	1	0	0.00165382	1	larval development	BP
649	GO:0002165	1	1	0.999001	1	0	0.00330765	2	instar larval or pupal development	BP
650	GO:0002178	1	1	0.994172	1	0	0.00826912	5	palmitoyltransferase complex	CC
651	GO:0002181	1	1	0.89201	1	0	0.219959	133	cytoplasmic translation	BP
652	GO:0002182	1	1	0.997112	1	0	0.00826912	5	cytoplasmic translational elongation	BP
653	GO:0002183	1	1	0.982225	1	0	0.0165382	10	cytoplasmic translational initiation	BP
654	GO:0002184	1	1	0.990825	1	0	0.0066153	4	cytoplasmic translational termination	BP
655	GO:0002190	1	1	0.995084	1	0	0.00330765	2	cap-independent translational initiation	BP
656	GO:0002192	1	1	0.995084	1	0	0.00330765	2	IRES-dependent translational initiation	BP
657	GO:0002200	1	1	0.992332	1	0	0.0066153	4	somatic diversification of immune receptors	BP
658	GO:0002204	1	1	0.997491	1	0	0.00165382	1	somatic recombination of immunoglobulin genes involved in immune response	BP
659	GO:0002208	1	1	0.997491	1	0	0.00165382	1	somatic diversification of immunoglobulins involved in immune response	BP
660	GO:0002209	1	1	0.995938	1	0	0.00496147	3	behavioral defense response	BP
661	GO:0002213	1	1	0.976324	1	0	0.0214997	13	defense response to insect	BP
662	GO:0002215	1	1	0.995815	1	0	0.00496147	3	defense response to nematode	BP
663	GO:0002218	1	1	0.843867	1	0	0.171998	104	activation of innate immune response	BP
664	GO:0002220	1	1	0.989525	1	0	0.0132306	8	innate immune response activating cell surface receptor signaling pathway	BP
665	GO:0002221	1	1	0.972446	1	0	0.0264612	16	pattern recognition receptor signaling pathway	BP
666	GO:0002223	1	1	0.990178	1	0	0.0115768	7	stimulatory C-type lectin receptor signaling pathway	BP
667	GO:0002224	1	1	0.988819	1	0	0.0132306	8	toll-like receptor signaling pathway	BP
668	GO:0002228	1	1	0.999116	1	0	0.00330765	2	natural killer cell mediated immunity	BP
669	GO:0002229	1	1	0.955131	1	0	0.0330765	20	defense response to oomycetes	BP
670	GO:0002230	1	1	0.957201	1	0	0.0413456	25	positive regulation of defense response to virus by host	BP
671	GO:0002237	1	1	0.899189	1	0	0.109152	66	response to molecule of bacterial origin	BP
672	GO:0002238	1	1	0.984248	1	0	0.0148844	9	response to molecule of fungal origin	BP
673	GO:0002239	1	1	0.913932	1	0	0.0727683	44	response to oomycetes	BP
674	GO:0002244	1	1	0.987772	1	0	0.0066153	4	hematopoietic progenitor cell differentiation	BP
675	GO:0002246	1	1	0.997428	1	0	0.00496147	3	wound healing involved in inflammatory response	BP
676	GO:0002250	1	1	0.993963	1	0	0.00826912	5	adaptive immune response	BP
677	GO:0002252	1	1	0.825501	1	0	0.163729	99	immune effector process	BP
678	GO:0002253	1	1	0.840357	1	0	0.176959	107	activation of immune response	BP
679	GO:0002254	1	1	0.994337	1	0	0.0066153	4	kinin cascade	BP
680	GO:0002260	1	1	0.99957	1	0	0.00165382	1	lymphocyte homeostasis	BP
681	GO:0002262	1	1	0.995488	1	0	0.00992295	6	myeloid cell homeostasis	BP
682	GO:0002263	1	1	0.996548	1	0	0.00330765	2	cell activation involved in immune response	BP
683	GO:0002274	1	1	0.998711	1	0	0.00330765	2	myeloid leukocyte activation	BP
684	GO:0002285	1	1	0.996548	1	0	0.00330765	2	lymphocyte activation involved in immune response	BP
685	GO:0002312	1	1	0.996548	1	0	0.00330765	2	B cell activation involved in immune response	BP
686	GO:0002313	1	1	0.999055	1	0	0.00165382	1	mature B cell differentiation involved in immune response	BP
687	GO:0002317	1	1	0.999055	1	0	0.00165382	1	plasma cell differentiation	BP
688	GO:0002335	1	1	0.999055	1	0	0.00165382	1	mature B cell differentiation	BP
689	GO:0002353	1	1	0.994337	1	0	0.0066153	4	plasma kallikrein-kinin cascade	BP
690	GO:0002361	1	1	0.998797	1	0	0.00165382	1	CD4-positive, CD25-positive, alpha-beta regulatory T cell differentiation	BP
691	GO:0002366	1	1	0.996548	1	0	0.00330765	2	leukocyte activation involved in immune response	BP
693	GO:0002429	1	1	0.985457	1	0	0.0181921	11	immune response-activating cell surface receptor signaling pathway	BP
694	GO:0002431	1	1	0.997639	1	0	0.00330765	2	Fc receptor mediated stimulatory signaling pathway	BP
695	GO:0002433	1	1	0.997639	1	0	0.00330765	2	immune response-regulating cell surface receptor signaling pathway involved in phagocytosis	BP
696	GO:0002437	1	1	0.999406	1	0	0.00165382	1	inflammatory response to antigenic stimulus	BP
697	GO:0002443	1	1	0.998687	1	0	0.00496147	3	leukocyte mediated immunity	BP
698	GO:0002449	1	1	0.998687	1	0	0.00496147	3	lymphocyte mediated immunity	BP
699	GO:0002456	1	1	0.99957	1	0	0.00165382	1	T cell mediated immunity	BP
700	GO:0002460	1	1	0.99957	1	0	0.00165382	1	adaptive immune response based on somatic recombination of immune receptors built from immunoglobulin superfamily domains	BP
701	GO:0002474	1	1	0.976752	1	0	0.0314227	19	antigen processing and presentation of peptide antigen via MHC class I	BP
702	GO:0002478	1	1	0.978713	1	0	0.0297688	18	antigen processing and presentation of exogenous peptide antigen	BP
703	GO:0002479	1	1	0.990793	1	0	0.0115768	7	antigen processing and presentation of exogenous peptide antigen via MHC class I, TAP-dependent	BP
704	GO:0002480	1	1	0.999529	1	0	0.00165382	1	antigen processing and presentation of exogenous peptide antigen via MHC class I, TAP-independent	BP
705	GO:0002495	1	1	0.983501	1	0	0.0214997	13	antigen processing and presentation of peptide antigen via MHC class II	BP
706	GO:0002501	1	1	0.997514	1	0	0.00165382	1	peptide antigen assembly with MHC protein complex	BP
707	GO:0002502	1	1	0.997514	1	0	0.00165382	1	peptide antigen assembly with MHC class I protein complex	BP
708	GO:0002504	1	1	0.983501	1	0	0.0214997	13	antigen processing and presentation of peptide or polysaccharide antigen via MHC class II	BP
709	GO:0002521	1	1	0.97766	1	0	0.028115	17	leukocyte differentiation	BP
710	GO:0002526	1	1	0.98087	1	0	0.0148844	9	acute inflammatory response	BP
711	GO:0002532	1	1	0.991538	1	0	0.0066153	4	production of molecular mediator involved in inflammatory response	BP
712	GO:0002538	1	1	0.991538	1	0	0.0066153	4	arachidonic acid metabolite production involved in inflammatory response	BP
713	GO:0002539	1	1	0.991538	1	0	0.0066153	4	prostaglandin production involved in inflammatory response	BP
714	GO:0002544	1	1	0.997697	1	0	0.00496147	3	chronic inflammatory response	BP
715	GO:0002548	1	1	0.999326	1	0	0.00165382	1	monocyte chemotaxis	BP
716	GO:0002551	1	1	0.999247	1	0	0.00165382	1	mast cell chemotaxis	BP
717	GO:0002562	1	1	0.996501	1	0	0.00330765	2	somatic diversification of immune receptors via germline recombination within a single locus	BP
718	GO:0002566	1	1	0.999007	1	0	0.00165382	1	somatic diversification of immune receptors via somatic mutation	BP
719	GO:0002573	1	1	0.993197	1	0	0.00992295	6	myeloid leukocyte differentiation	BP
720	GO:0002576	1	1	0.951459	1	0	0.0644992	39	platelet degranulation	BP
721	GO:0002577	1	1	0.997697	1	0	0.00496147	3	regulation of antigen processing and presentation	BP
722	GO:0002578	1	1	0.997697	1	0	0.00496147	3	negative regulation of antigen processing and presentation	BP
723	GO:0002580	1	1	0.997697	1	0	0.00496147	3	regulation of antigen processing and presentation of peptide or polysaccharide antigen via MHC class II	BP
724	GO:0002581	1	1	0.997697	1	0	0.00496147	3	negative regulation of antigen processing and presentation of peptide or polysaccharide antigen via MHC class II	BP
725	GO:0002604	1	1	0.997697	1	0	0.00496147	3	regulation of dendritic cell antigen processing and presentation	BP
726	GO:0002605	1	1	0.997697	1	0	0.00496147	3	negative regulation of dendritic cell antigen processing and presentation	BP
727	GO:0002637	1	1	0.993804	1	0	0.00496147	3	regulation of immunoglobulin production	BP
728	GO:0002639	1	1	0.997206	1	0	0.00330765	2	positive regulation of immunoglobulin production	BP
729	GO:0002643	1	1	0.998826	1	0	0.00165382	1	regulation of tolerance induction	BP
730	GO:0002673	1	1	0.998485	1	0	0.00496147	3	regulation of acute inflammatory response	BP
731	GO:0002674	1	1	0.999499	1	0	0.00165382	1	negative regulation of acute inflammatory response	BP
732	GO:0002675	1	1	0.999544	1	0	0.00165382	1	positive regulation of acute inflammatory response	BP
733	GO:0002679	1	1	0.985149	1	0	0.0181921	11	respiratory burst involved in defense response	BP
734	GO:0002682	1	1	0.643968	1	0	0.456456	276	regulation of immune system process	BP
735	GO:0002683	1	1	0.929286	1	0	0.0760759	46	negative regulation of immune system process	BP
736	GO:0002684	1	1	0.766353	1	0	0.28115	170	positive regulation of immune system process	BP
737	GO:0002685	1	1	0.989405	1	0	0.0198459	12	regulation of leukocyte migration	BP
738	GO:0002686	1	1	0.997405	1	0	0.00496147	3	negative regulation of leukocyte migration	BP
739	GO:0002687	1	1	0.993719	1	0	0.00992295	6	positive regulation of leukocyte migration	BP
740	GO:0002688	1	1	0.993279	1	0	0.0115768	7	regulation of leukocyte chemotaxis	BP
741	GO:0002689	1	1	0.999557	1	0	0.00165382	1	negative regulation of leukocyte chemotaxis	BP
742	GO:0002690	1	1	0.993719	1	0	0.00992295	6	positive regulation of leukocyte chemotaxis	BP
743	GO:0002694	1	1	0.971078	1	0	0.0413456	25	regulation of leukocyte activation	BP
744	GO:0002695	1	1	0.992127	1	0	0.00992295	6	negative regulation of leukocyte activation	BP
745	GO:0002696	1	1	0.981478	1	0	0.0314227	19	positive regulation of leukocyte activation	BP
746	GO:0002697	1	1	0.925649	1	0	0.084345	51	regulation of immune effector process	BP
747	GO:0002698	1	1	0.986649	1	0	0.0181921	11	negative regulation of immune effector process	BP
748	GO:0002699	1	1	0.991566	1	0	0.0148844	9	positive regulation of immune effector process	BP
749	GO:0002700	1	1	0.989502	1	0	0.0115768	7	regulation of production of molecular mediator of immune response	BP
750	GO:0002701	1	1	0.99742	1	0	0.00496147	3	negative regulation of production of molecular mediator of immune response	BP
751	GO:0002702	1	1	0.997206	1	0	0.00330765	2	positive regulation of production of molecular mediator of immune response	BP
752	GO:0002703	1	1	0.987115	1	0	0.0165382	10	regulation of leukocyte mediated immunity	BP
753	GO:0002704	1	1	0.997847	1	0	0.00330765	2	negative regulation of leukocyte mediated immunity	BP
754	GO:0002705	1	1	0.994376	1	0	0.00992295	6	positive regulation of leukocyte mediated immunity	BP
755	GO:0002706	1	1	0.989245	1	0	0.0132306	8	regulation of lymphocyte mediated immunity	BP
756	GO:0002708	1	1	0.994376	1	0	0.00992295	6	positive regulation of lymphocyte mediated immunity	BP
757	GO:0002709	1	1	0.998447	1	0	0.00330765	2	regulation of T cell mediated immunity	BP
758	GO:0002711	1	1	0.998447	1	0	0.00330765	2	positive regulation of T cell mediated immunity	BP
759	GO:0002712	1	1	0.992062	1	0	0.0066153	4	regulation of B cell mediated immunity	BP
760	GO:0002714	1	1	0.997206	1	0	0.00330765	2	positive regulation of B cell mediated immunity	BP
761	GO:0002715	1	1	0.998712	1	0	0.00330765	2	regulation of natural killer cell mediated immunity	BP
762	GO:0002717	1	1	0.998712	1	0	0.00330765	2	positive regulation of natural killer cell mediated immunity	BP
763	GO:0002718	1	1	0.995671	1	0	0.0066153	4	regulation of cytokine production involved in immune response	BP
764	GO:0002719	1	1	0.99742	1	0	0.00496147	3	negative regulation of cytokine production involved in immune response	BP
765	GO:0002721	1	1	0.998247	1	0	0.00165382	1	regulation of B cell cytokine production	BP
766	GO:0002752	1	1	0.999341	1	0	0.00165382	1	cell surface pattern recognition receptor signaling pathway	BP
767	GO:0002753	1	1	0.998925	1	0	0.00330765	2	cytoplasmic pattern recognition receptor signaling pathway	BP
768	GO:0002755	1	1	0.991675	1	0	0.00826912	5	MyD88-dependent toll-like receptor signaling pathway	BP
769	GO:0002756	1	1	0.995782	1	0	0.00496147	3	MyD88-independent toll-like receptor signaling pathway	BP
770	GO:0002757	1	1	0.964686	1	0	0.0363841	22	immune response-activating signal transduction	BP
771	GO:0002758	1	1	0.966971	1	0	0.0330765	20	innate immune response-activating signal transduction	BP
772	GO:0002761	1	1	0.992741	1	0	0.0066153	4	regulation of myeloid leukocyte differentiation	BP
773	GO:0002763	1	1	0.996263	1	0	0.00330765	2	positive regulation of myeloid leukocyte differentiation	BP
774	GO:0002764	1	1	0.923186	1	0	0.0893065	54	immune response-regulating signaling pathway	BP
775	GO:0002768	1	1	0.971016	1	0	0.0363841	22	immune response-regulating cell surface receptor signaling pathway	BP
776	GO:0002790	1	1	0.998733	1	0	0.00330765	2	peptide secretion	BP
777	GO:0002791	1	1	0.988684	1	0	0.00992295	6	regulation of peptide secretion	BP
778	GO:0002792	1	1	0.990202	1	0	0.0066153	4	negative regulation of peptide secretion	BP
779	GO:0002793	1	1	0.996846	1	0	0.00330765	2	positive regulation of peptide secretion	BP
780	GO:0002819	1	1	0.989402	1	0	0.0132306	8	regulation of adaptive immune response	BP
781	GO:0002821	1	1	0.994533	1	0	0.00992295	6	positive regulation of adaptive immune response	BP
782	GO:0002822	1	1	0.989854	1	0	0.0115768	7	regulation of adaptive immune response based on somatic recombination of immune receptors built from immunoglobulin superfamily domains	BP
783	GO:0002824	1	1	0.994987	1	0	0.00826912	5	positive regulation of adaptive immune response based on somatic recombination of immune receptors built from immunoglobulin superfamily domains	BP
784	GO:0002825	1	1	0.999326	1	0	0.00165382	1	regulation of T-helper 1 type immune response	BP
785	GO:0002827	1	1	0.999326	1	0	0.00165382	1	positive regulation of T-helper 1 type immune response	BP
786	GO:0002828	1	1	0.998901	1	0	0.00330765	2	regulation of type 2 immune response	BP
787	GO:0002829	1	1	0.999326	1	0	0.00165382	1	negative regulation of type 2 immune response	BP
788	GO:0002831	1	1	0.809769	1	0	0.180267	109	regulation of response to biotic stimulus	BP
789	GO:0002832	1	1	0.952702	1	0	0.0413456	25	negative regulation of response to biotic stimulus	BP
790	GO:0002833	1	1	0.955008	1	0	0.038038	23	positive regulation of response to biotic stimulus	BP
791	GO:0002886	1	1	0.997847	1	0	0.00330765	2	regulation of myeloid leukocyte mediated immunity	BP
792	GO:0002887	1	1	0.997847	1	0	0.00330765	2	negative regulation of myeloid leukocyte mediated immunity	BP
793	GO:0002889	1	1	0.993804	1	0	0.00496147	3	regulation of immunoglobulin mediated immune response	BP
794	GO:0002891	1	1	0.997206	1	0	0.00330765	2	positive regulation of immunoglobulin mediated immune response	BP
795	GO:0002902	1	1	0.997334	1	0	0.00330765	2	regulation of B cell apoptotic process	BP
796	GO:0002903	1	1	0.999086	1	0	0.00165382	1	negative regulation of B cell apoptotic process	BP
797	GO:0002920	1	1	0.999441	1	0	0.00165382	1	regulation of humoral immune response	BP
798	GO:0002921	1	1	0.999441	1	0	0.00165382	1	negative regulation of humoral immune response	BP
799	GO:0002931	1	1	0.986944	1	0	0.00826912	5	response to ischemia	BP
800	GO:0002935	1	1	0.996139	1	0	0.00330765	2	tRNA (adenine-C2-)-methyltransferase activity	MF
801	GO:0002938	1	1	0.998361	1	0	0.00165382	1	tRNA guanine ribose methylation	BP
802	GO:0002940	1	1	0.994594	1	0	0.00496147	3	tRNA N2-guanine methylation	BP
803	GO:0002943	1	1	0.993501	1	0	0.00826912	5	tRNA dihydrouridine synthesis	BP
804	GO:0002949	1	1	0.991219	1	0	0.00826912	5	tRNA threonylcarbamoyladenosine modification	BP
805	GO:0003002	1	1	0.729804	1	0	0.289419	175	regionalization	BP
807	GO:0003007	1	1	0.992617	1	0	0.0066153	4	heart morphogenesis	BP
808	GO:0003008	1	1	0.878427	1	0	0.13396	81	system process	BP
809	GO:0003009	1	1	0.99957	1	0	0.00165382	1	skeletal muscle contraction	BP
810	GO:0003012	1	1	0.985777	1	0	0.028115	17	muscle system process	BP
811	GO:0003013	1	1	0.995582	1	0	0.00826912	5	circulatory system process	BP
812	GO:0003018	1	1	0.998678	1	0	0.00165382	1	vascular process in circulatory system	BP
813	GO:0003032	1	1	0.989805	1	0	0.00992295	6	detection of oxygen	BP
814	GO:0003073	1	1	0.999535	1	0	0.00165382	1	regulation of systemic arterial blood pressure	BP
815	GO:0003084	1	1	0.999548	1	0	0.00165382	1	positive regulation of systemic arterial blood pressure	BP
816	GO:0003085	1	1	0.993009	1	0	0.00826912	5	negative regulation of systemic arterial blood pressure	BP
817	GO:0003143	1	1	0.982572	1	0	0.00992295	6	embryonic heart tube morphogenesis	BP
818	GO:0003146	1	1	0.996664	1	0	0.00165382	1	heart jogging	BP
819	GO:0003151	1	1	0.991461	1	0	0.00826912	5	outflow tract morphogenesis	BP
820	GO:0003156	1	1	0.98438	1	0	0.0148844	9	regulation of organ formation	BP
821	GO:0003179	1	1	0.998114	1	0	0.00496147	3	heart valve morphogenesis	BP
822	GO:0003181	1	1	0.998114	1	0	0.00496147	3	atrioventricular valve morphogenesis	BP
823	GO:0003197	1	1	0.997697	1	0	0.00496147	3	endocardial cushion development	BP
824	GO:0003254	1	1	0.985561	1	0	0.00826912	5	regulation of membrane depolarization	BP
825	GO:0003256	1	1	0.999058	1	0	0.00330765	2	regulation of transcription from RNA polymerase II promoter involved in myocardial precursor cell differentiation	BP
826	GO:0003257	1	1	0.999058	1	0	0.00330765	2	positive regulation of transcription from RNA polymerase II promoter involved in myocardial precursor cell differentiation	BP
827	GO:0003278	1	1	0.998114	1	0	0.00496147	3	apoptotic process involved in heart morphogenesis	BP
828	GO:0003279	1	1	0.985442	1	0	0.0165382	10	cardiac septum development	BP
829	GO:0003281	1	1	0.996677	1	0	0.00826912	5	ventricular septum development	BP
830	GO:0003283	1	1	0.988727	1	0	0.00826912	5	atrial septum development	BP
831	GO:0003330	1	1	0.996984	1	0	0.00165382	1	regulation of extracellular matrix constituent secretion	BP
832	GO:0003331	1	1	0.996984	1	0	0.00165382	1	positive regulation of extracellular matrix constituent secretion	BP
833	GO:0003333	1	1	0.848077	1	0	0.128998	78	amino acid transmembrane transport	BP
834	GO:0003337	1	1	0.999058	1	0	0.00330765	2	mesenchymal to epithelial transition involved in metanephros morphogenesis	BP
835	GO:0003341	1	1	0.989079	1	0	0.0066153	4	cilium movement	BP
836	GO:0003351	1	1	0.989079	1	0	0.0066153	4	epithelial cilium movement	BP
837	GO:0003352	1	1	0.994858	1	0	0.00330765	2	regulation of cilium movement	BP
838	GO:0003356	1	1	0.996726	1	0	0.00165382	1	regulation of cilium beat frequency	BP
839	GO:0003376	1	1	0.99912	1	0	0.00165382	1	sphingosine-1-phosphate signaling pathway	BP
840	GO:0003382	1	1	0.995935	1	0	0.0066153	4	epithelial cell morphogenesis	BP
841	GO:0003401	1	1	0.998659	1	0	0.00330765	2	axis elongation	BP
842	GO:0003417	1	1	0.997697	1	0	0.00496147	3	growth plate cartilage development	BP
843	GO:0003433	1	1	0.999412	1	0	0.00165382	1	chondrocyte development involved in endochondral bone morphogenesis	BP
846	GO:0003677	1	1	0.00466455	1	0	4.67371	2826	DNA binding	MF
847	GO:0003678	1	1	0.797385	1	0	0.167036	101	DNA helicase activity	MF
848	GO:0003680	1	1	0.97762	1	0	0.0198459	12	AT DNA binding	MF
849	GO:0003681	1	1	0.998521	1	0	0.00165382	1	bent DNA binding	MF
850	GO:0003682	1	1	0.758753	1	0	0.218305	132	chromatin binding	MF
851	GO:0003684	1	1	0.920689	1	0	0.0760759	46	damaged DNA binding	MF
852	GO:0003688	1	1	0.975926	1	0	0.0198459	12	DNA replication origin binding	MF
853	GO:0003689	1	1	0.993463	1	0	0.00330765	2	DNA clamp loader activity	MF
854	GO:0003690	1	1	0.774008	1	0	0.210036	127	double-stranded DNA binding	MF
855	GO:0003691	1	1	0.965102	1	0	0.0297688	18	double-stranded telomeric DNA binding	MF
856	GO:0003697	1	1	0.857876	1	0	0.142229	86	single-stranded DNA binding	MF
858	GO:0003705	1	1	0.992952	1	0	0.00496147	3	transcription factor activity, RNA polymerase II distal enhancer sequence-specific binding	MF
859	GO:0003712	1	1	0.76822	1	0	0.244766	148	transcription cofactor activity	MF
860	GO:0003713	1	1	0.898847	1	0	0.102537	62	transcription coactivator activity	MF
861	GO:0003714	1	1	0.933922	1	0	0.0694606	42	transcription corepressor activity	MF
862	GO:0003720	1	1	0.992728	1	0	0.00496147	3	telomerase activity	MF
863	GO:0003721	1	1	0.992728	1	0	0.00496147	3	telomeric template RNA reverse transcriptase activity	MF
865	GO:0003724	1	1	0.849812	1	0	0.127344	77	RNA helicase activity	MF
866	GO:0003725	1	1	0.951868	1	0	0.0446533	27	double-stranded RNA binding	MF
867	GO:0003726	1	1	0.997068	1	0	0.00165382	1	double-stranded RNA adenosine deaminase activity	MF
868	GO:0003727	1	1	0.892344	1	0	0.110806	67	single-stranded RNA binding	MF
869	GO:0003729	1	1	0.855508	1	0	0.160421	97	mRNA binding	MF
870	GO:0003730	1	1	0.972419	1	0	0.0231535	14	mRNA 3'-UTR binding	MF
871	GO:0003735	1	1	0.352799	1	0	1.46694	887	structural constituent of ribosome	MF
872	GO:0003743	1	1	0.815347	1	0	0.243112	147	translation initiation factor activity	MF
873	GO:0003746	1	1	0.890969	1	0	0.171998	104	translation elongation factor activity	MF
874	GO:0003747	1	1	0.976972	1	0	0.0248074	15	translation release factor activity	MF
875	GO:0003755	1	1	0.855749	1	0	0.158767	96	peptidyl-prolyl cis-trans isomerase activity	MF
876	GO:0003756	1	1	0.938974	1	0	0.0711145	43	protein disulfide isomerase activity	MF
877	GO:0003774	1	1	0.781063	1	0	0.218305	132	motor activity	MF
878	GO:0003777	1	1	0.841924	1	0	0.135614	82	microtubule motor activity	MF
879	GO:0003779	1	1	0.836573	1	0	0.16869	102	actin binding	MF
880	GO:0003785	1	1	0.989413	1	0	0.00826912	5	actin monomer binding	MF
881	GO:0003786	1	1	0.998638	1	0	0.00165382	1	actin lateral binding	MF
882	GO:0003796	1	1	0.996062	1	0	0.00330765	2	lysozyme activity	MF
883	GO:0003823	1	1	0.993714	1	0	0.00992295	6	antigen binding	MF
885	GO:0003825	1	1	0.990221	1	0	0.00496147	3	alpha,alpha-trehalose-phosphate synthase (UDP-forming) activity	MF
886	GO:0003827	1	1	0.996714	1	0	0.00165382	1	alpha-1,3-mannosylglycoprotein 2-beta-N-acetylglucosaminyltransferase activity	MF
887	GO:0003830	1	1	0.992042	1	0	0.0066153	4	beta-1,4-mannosylglycoprotein 4-beta-N-acetylglucosaminyltransferase activity	MF
888	GO:0003837	1	1	0.997714	1	0	0.00330765	2	beta-ureidopropionase activity	MF
889	GO:0003838	1	1	0.996301	1	0	0.00496147	3	sterol 24-C-methyltransferase activity	MF
890	GO:0003840	1	1	0.996806	1	0	0.00165382	1	gamma-glutamyltransferase activity	MF
891	GO:0003841	1	1	0.982148	1	0	0.0132306	8	1-acylglycerol-3-phosphate O-acyltransferase activity	MF
892	GO:0003843	1	1	0.925839	1	0	0.0777298	47	1,3-beta-D-glucan synthase activity	MF
893	GO:0003844	1	1	0.983881	1	0	0.0165382	10	1,4-alpha-glucan branching enzyme activity	MF
894	GO:0003846	1	1	0.971492	1	0	0.0214997	13	2-acylglycerol O-acyltransferase activity	MF
895	GO:0003847	1	1	0.999559	1	0	0.00165382	1	1-alkyl-2-acetylglycerophosphocholine esterase activity	MF
896	GO:0003848	1	1	0.996076	1	0	0.00330765	2	2-amino-4-hydroxy-6-hydroxymethyldihydropteridine diphosphokinase activity	MF
897	GO:0003849	1	1	0.990288	1	0	0.0066153	4	3-deoxy-7-phosphoheptulonate synthase activity	MF
898	GO:0003850	1	1	0.998813	1	0	0.00165382	1	2-deoxyglucose-6-phosphatase activity	MF
899	GO:0003852	1	1	0.996938	1	0	0.00165382	1	2-isopropylmalate synthase activity	MF
900	GO:0003854	1	1	0.863176	1	0	0.102537	62	3-beta-hydroxy-delta5-steroid dehydrogenase activity	MF
901	GO:0003855	1	1	0.993865	1	0	0.00826912	5	3-dehydroquinate dehydratase activity	MF
902	GO:0003856	1	1	0.995507	1	0	0.00330765	2	3-dehydroquinate synthase activity	MF
903	GO:0003857	1	1	0.991253	1	0	0.00826912	5	3-hydroxyacyl-CoA dehydrogenase activity	MF
904	GO:0003858	1	1	0.994867	1	0	0.00496147	3	3-hydroxybutyrate dehydrogenase activity	MF
905	GO:0003860	1	1	0.997003	1	0	0.00165382	1	3-hydroxyisobutyryl-CoA hydrolase activity	MF
906	GO:0003861	1	1	0.992328	1	0	0.00992295	6	3-isopropylmalate dehydratase activity	MF
907	GO:0003862	1	1	0.996229	1	0	0.00496147	3	3-isopropylmalate dehydrogenase activity	MF
908	GO:0003863	1	1	0.988033	1	0	0.00826912	5	3-methyl-2-oxobutanoate dehydrogenase (2-methylpropanoyl-transferring) activity	MF
909	GO:0003864	1	1	0.996183	1	0	0.00330765	2	3-methyl-2-oxobutanoate hydroxymethyltransferase activity	MF
910	GO:0003865	1	1	0.997787	1	0	0.00165382	1	3-oxo-5-alpha-steroid 4-dehydrogenase activity	MF
911	GO:0003866	1	1	0.997037	1	0	0.00165382	1	3-phosphoshikimate 1-carboxyvinyltransferase activity	MF
912	GO:0003867	1	1	0.995825	1	0	0.00330765	2	4-aminobutyrate transaminase activity	MF
913	GO:0003868	1	1	0.996506	1	0	0.00330765	2	4-hydroxyphenylpyruvate dioxygenase activity	MF
914	GO:0003871	1	1	0.988976	1	0	0.0115768	7	5-methyltetrahydropteroyltriglutamate-homocysteine S-methyltransferase activity	MF
915	GO:0003872	1	1	0.981941	1	0	0.0115768	7	6-phosphofructokinase activity	MF
916	GO:0003873	1	1	0.988404	1	0	0.0198459	12	6-phosphofructo-2-kinase activity	MF
917	GO:0003876	1	1	0.986502	1	0	0.0132306	8	AMP deaminase activity	MF
918	GO:0003878	1	1	0.992981	1	0	0.00992295	6	ATP citrate synthase activity	MF
919	GO:0003879	1	1	0.997229	1	0	0.00165382	1	ATP phosphoribosyltransferase activity	MF
920	GO:0003880	1	1	0.994905	1	0	0.00496147	3	protein C-terminal carboxyl O-methyltransferase activity	MF
921	GO:0003881	1	1	0.996763	1	0	0.00165382	1	CDP-diacylglycerol-inositol 3-phosphatidyltransferase activity	MF
922	GO:0003882	1	1	0.996285	1	0	0.00330765	2	CDP-diacylglycerol-serine O-phosphatidyltransferase activity	MF
923	GO:0003883	1	1	0.995282	1	0	0.00330765	2	CTP synthase activity	MF
924	GO:0003885	1	1	0.984883	1	0	0.00992295	6	D-arabinono-1,4-lactone oxidase activity	MF
925	GO:0003886	1	1	0.977463	1	0	0.0148844	9	DNA (cytosine-5-)-methyltransferase activity	MF
926	GO:0003887	1	1	0.849929	1	0	0.142229	86	DNA-directed DNA polymerase activity	MF
927	GO:0003896	1	1	0.984854	1	0	0.0165382	10	DNA primase activity	MF
929	GO:0003904	1	1	0.997894	1	0	0.00330765	2	deoxyribodipyrimidine photo-lyase activity	MF
930	GO:0003905	1	1	0.987018	1	0	0.0115768	7	alkylbase DNA N-glycosylase activity	MF
931	GO:0003906	1	1	0.974493	1	0	0.0264612	16	DNA-(apurinic or apyrimidinic site) lyase activity	MF
932	GO:0003909	1	1	0.985286	1	0	0.0132306	8	DNA ligase activity	MF
933	GO:0003910	1	1	0.985286	1	0	0.0132306	8	DNA ligase (ATP) activity	MF
934	GO:0003913	1	1	0.982359	1	0	0.0115768	7	DNA photolyase activity	MF
935	GO:0003914	1	1	0.996948	1	0	0.00165382	1	DNA (6-4) photolyase activity	MF
936	GO:0003916	1	1	0.945851	1	0	0.0529224	32	DNA topoisomerase activity	MF
937	GO:0003917	1	1	0.976399	1	0	0.028115	17	DNA topoisomerase type I activity	MF
938	GO:0003918	1	1	0.977056	1	0	0.0214997	13	DNA topoisomerase type II (ATP-hydrolyzing) activity	MF
939	GO:0003919	1	1	0.987405	1	0	0.00826912	5	FMN adenylyltransferase activity	MF
940	GO:0003922	1	1	0.992488	1	0	0.0066153	4	GMP synthase (glutamine-hydrolyzing) activity	MF
941	GO:0003923	1	1	0.989304	1	0	0.0066153	4	GPI-anchor transamidase activity	MF
943	GO:0003933	1	1	0.975741	1	0	0.0198459	12	GTP cyclohydrolase activity	MF
944	GO:0003934	1	1	0.996974	1	0	0.00165382	1	GTP cyclohydrolase I activity	MF
945	GO:0003935	1	1	0.978704	1	0	0.0181921	11	GTP cyclohydrolase II activity	MF
946	GO:0003937	1	1	0.997818	1	0	0.00330765	2	IMP cyclohydrolase activity	MF
947	GO:0003938	1	1	0.994382	1	0	0.0066153	4	IMP dehydrogenase activity	MF
948	GO:0003939	1	1	0.995022	1	0	0.00496147	3	L-iditol 2-dehydrogenase activity	MF
949	GO:0003941	1	1	0.996195	1	0	0.00330765	2	L-serine ammonia-lyase activity	MF
950	GO:0003942	1	1	0.993932	1	0	0.00826912	5	N-acetyl-gamma-glutamyl-phosphate reductase activity	MF
951	GO:0003949	1	1	0.997299	1	0	0.00165382	1	1-(5-phosphoribosyl)-5-[(5-phosphoribosylamino)methylideneamino]imidazole-4-carboxamide isomerase activity	MF
952	GO:0003950	1	1	0.975536	1	0	0.0248074	15	NAD+ ADP-ribosyltransferase activity	MF
953	GO:0003951	1	1	0.991143	1	0	0.00496147	3	NAD+ kinase activity	MF
954	GO:0003952	1	1	0.996828	1	0	0.00165382	1	NAD+ synthase (glutamine-hydrolyzing) activity	MF
955	GO:0003954	1	1	0.901498	1	0	0.138921	84	NADH dehydrogenase activity	MF
956	GO:0003955	1	1	0.974357	1	0	0.0264612	16	NAD(P)H dehydrogenase (quinone) activity	MF
957	GO:0003958	1	1	0.990557	1	0	0.00496147	3	NADPH-hemoprotein reductase activity	MF
958	GO:0003959	1	1	0.97217	1	0	0.0330765	20	NADPH dehydrogenase activity	MF
959	GO:0003960	1	1	0.99335	1	0	0.00496147	3	NADPH:quinone reductase activity	MF
960	GO:0003961	1	1	0.996091	1	0	0.0066153	4	O-acetylhomoserine aminocarboxypropyltransferase activity	MF
961	GO:0003962	1	1	0.996902	1	0	0.00165382	1	cystathionine gamma-synthase activity	MF
962	GO:0003964	1	1	0.612243	1	0	0.592069	358	RNA-directed DNA polymerase activity	MF
963	GO:0003968	1	1	0.977146	1	0	0.0181921	11	RNA-directed RNA polymerase activity	MF
964	GO:0003973	1	1	0.986345	1	0	0.0214997	13	(S)-2-hydroxy-acid oxidase activity	MF
965	GO:0003975	1	1	0.996935	1	0	0.00165382	1	UDP-N-acetylglucosamine-dolichyl-phosphate N-acetylglucosaminephosphotransferase activity	MF
966	GO:0003977	1	1	0.991746	1	0	0.00992295	6	UDP-N-acetylglucosamine diphosphorylase activity	MF
967	GO:0003978	1	1	0.979792	1	0	0.0330765	20	UDP-glucose 4-epimerase activity	MF
968	GO:0003979	1	1	0.992031	1	0	0.0148844	9	UDP-glucose 6-dehydrogenase activity	MF
969	GO:0003980	1	1	0.996579	1	0	0.00165382	1	UDP-glucose:glycoprotein glucosyltransferase activity	MF
970	GO:0003983	1	1	0.98103	1	0	0.0231535	14	UTP:glucose-1-phosphate uridylyltransferase activity	MF
971	GO:0003984	1	1	0.990905	1	0	0.00992295	6	acetolactate synthase activity	MF
972	GO:0003985	1	1	0.993076	1	0	0.0066153	4	acetyl-CoA C-acetyltransferase activity	MF
973	GO:0003986	1	1	0.994091	1	0	0.00992295	6	acetyl-CoA hydrolase activity	MF
974	GO:0003987	1	1	0.988076	1	0	0.0198459	12	acetate-CoA ligase activity	MF
975	GO:0003988	1	1	0.984467	1	0	0.0148844	9	acetyl-CoA C-acyltransferase activity	MF
976	GO:0003989	1	1	0.974561	1	0	0.0330765	20	acetyl-CoA carboxylase activity	MF
977	GO:0003991	1	1	0.996022	1	0	0.00330765	2	acetylglutamate kinase activity	MF
978	GO:0003992	1	1	0.993612	1	0	0.00992295	6	N2-acetyl-L-ornithine:2-oxoglutarate 5-aminotransferase activity	MF
979	GO:0003993	1	1	0.878254	1	0	0.105845	64	acid phosphatase activity	MF
980	GO:0003994	1	1	0.976503	1	0	0.028115	17	aconitate hydratase activity	MF
981	GO:0003995	1	1	0.96727	1	0	0.0463071	28	acyl-CoA dehydrogenase activity	MF
982	GO:0003997	1	1	0.983424	1	0	0.0181921	11	acyl-CoA oxidase activity	MF
983	GO:0003998	1	1	0.996682	1	0	0.00165382	1	acylphosphatase activity	MF
984	GO:0003999	1	1	0.9907	1	0	0.00826912	5	adenine phosphoribosyltransferase activity	MF
985	GO:0004000	1	1	0.988629	1	0	0.00826912	5	adenosine deaminase activity	MF
986	GO:0004001	1	1	0.991289	1	0	0.0115768	7	adenosine kinase activity	MF
987	GO:0004003	1	1	0.918576	1	0	0.0644992	39	ATP-dependent DNA helicase activity	MF
988	GO:0004004	1	1	0.873681	1	0	0.104191	63	ATP-dependent RNA helicase activity	MF
989	GO:0004008	1	1	0.996647	1	0	0.00165382	1	copper-exporting ATPase activity	MF
990	GO:0004012	1	1	0.940415	1	0	0.0644992	39	phospholipid-translocating ATPase activity	MF
991	GO:0004013	1	1	0.99052	1	0	0.0132306	8	adenosylhomocysteinase activity	MF
992	GO:0004014	1	1	0.98827	1	0	0.00992295	6	adenosylmethionine decarboxylase activity	MF
993	GO:0004015	1	1	0.996688	1	0	0.00165382	1	adenosylmethionine-8-amino-7-oxononanoate transaminase activity	MF
994	GO:0004016	1	1	0.998881	1	0	0.00330765	2	adenylate cyclase activity	MF
995	GO:0004017	1	1	0.972593	1	0	0.0363841	22	adenylate kinase activity	MF
996	GO:0004018	1	1	0.996411	1	0	0.00330765	2	N6-(1,2-dicarboxyethyl)AMP AMP-lyase (fumarate-forming) activity	MF
997	GO:0004019	1	1	0.99249	1	0	0.0066153	4	adenylosuccinate synthase activity	MF
998	GO:0004020	1	1	0.990706	1	0	0.0132306	8	adenylylsulfate kinase activity	MF
999	GO:0004021	1	1	0.990066	1	0	0.00826912	5	L-alanine:2-oxoglutarate aminotransferase activity	MF
1000	GO:0004022	1	1	0.951471	1	0	0.0611915	37	alcohol dehydrogenase (NAD) activity	MF
1001	GO:0004026	1	1	0.995692	1	0	0.00496147	3	alcohol O-acetyltransferase activity	MF
1002	GO:0004028	1	1	0.988134	1	0	0.0148844	9	3-chloroallyl aldehyde dehydrogenase activity	MF
1003	GO:0004029	1	1	0.932332	1	0	0.0959218	58	aldehyde dehydrogenase (NAD) activity	MF
1004	GO:0004030	1	1	0.981564	1	0	0.0231535	14	aldehyde dehydrogenase [NAD(P)+] activity	MF
1005	GO:0004031	1	1	0.989407	1	0	0.0066153	4	aldehyde oxidase activity	MF
1006	GO:0004032	1	1	0.998692	1	0	0.00330765	2	alditol:NADP+ 1-oxidoreductase activity	MF
1007	GO:0004033	1	1	0.960579	1	0	0.0463071	28	aldo-keto reductase (NADP) activity	MF
1008	GO:0004034	1	1	0.988051	1	0	0.0115768	7	aldose 1-epimerase activity	MF
1009	GO:0004035	1	1	0.999148	1	0	0.00330765	2	alkaline phosphatase activity	MF
1010	GO:0004038	1	1	0.996982	1	0	0.00165382	1	allantoinase activity	MF
1011	GO:0004040	1	1	0.986433	1	0	0.0148844	9	amidase activity	MF
1012	GO:0004042	1	1	0.990263	1	0	0.0115768	7	acetyl-CoA:L-glutamate N-acetyltransferase activity	MF
1013	GO:0004043	1	1	0.999538	1	0	0.00165382	1	L-aminoadipate-semialdehyde dehydrogenase activity	MF
1014	GO:0004044	1	1	0.990599	1	0	0.00992295	6	amidophosphoribosyltransferase activity	MF
1015	GO:0004045	1	1	0.99015	1	0	0.00992295	6	aminoacyl-tRNA hydrolase activity	MF
1016	GO:0004046	1	1	0.99384	1	0	0.00330765	2	aminoacylase activity	MF
1017	GO:0004047	1	1	0.99595	1	0	0.00330765	2	aminomethyltransferase activity	MF
1018	GO:0004048	1	1	0.993722	1	0	0.00330765	2	anthranilate phosphoribosyltransferase activity	MF
1019	GO:0004049	1	1	0.993471	1	0	0.0066153	4	anthranilate synthase activity	MF
1020	GO:0004053	1	1	0.997114	1	0	0.00165382	1	arginase activity	MF
1021	GO:0004055	1	1	0.994521	1	0	0.00992295	6	argininosuccinate synthase activity	MF
1022	GO:0004056	1	1	0.996554	1	0	0.00330765	2	argininosuccinate lyase activity	MF
1023	GO:0004057	1	1	0.996802	1	0	0.00165382	1	arginyltransferase activity	MF
1024	GO:0004059	1	1	0.998737	1	0	0.00165382	1	aralkylamine N-acetyltransferase activity	MF
1025	GO:0004061	1	1	0.985446	1	0	0.0115768	7	arylformamidase activity	MF
1026	GO:0004065	1	1	0.999388	1	0	0.00165382	1	arylsulfatase activity	MF
1027	GO:0004066	1	1	0.987556	1	0	0.0132306	8	asparagine synthase (glutamine-hydrolyzing) activity	MF
1028	GO:0004067	1	1	0.991613	1	0	0.00826912	5	asparaginase activity	MF
1029	GO:0004069	1	1	0.975607	1	0	0.0214997	13	L-aspartate:2-oxoglutarate aminotransferase activity	MF
1030	GO:0004070	1	1	0.998212	1	0	0.00165382	1	aspartate carbamoyltransferase activity	MF
1031	GO:0004071	1	1	0.999375	1	0	0.00165382	1	aspartate-ammonia ligase activity	MF
1032	GO:0004072	1	1	0.991269	1	0	0.0066153	4	aspartate kinase activity	MF
1033	GO:0004073	1	1	0.996867	1	0	0.0066153	4	aspartate-semialdehyde dehydrogenase activity	MF
1034	GO:0004075	1	1	0.981818	1	0	0.0297688	18	biotin carboxylase activity	MF
1035	GO:0004076	1	1	0.996273	1	0	0.00496147	3	biotin synthase activity	MF
1036	GO:0004077	1	1	0.996988	1	0	0.00165382	1	biotin-[acetyl-CoA-carboxylase] ligase activity	MF
1037	GO:0004078	1	1	0.996988	1	0	0.00165382	1	biotin-[methylcrotonoyl-CoA-carboxylase] ligase activity	MF
1038	GO:0004081	1	1	0.99715	1	0	0.00330765	2	bis(5'-nucleosyl)-tetraphosphatase (asymmetrical) activity	MF
1039	GO:0004082	1	1	0.999468	1	0	0.00165382	1	bisphosphoglycerate mutase activity	MF
1040	GO:0004083	1	1	0.999468	1	0	0.00165382	1	bisphosphoglycerate 2-phosphatase activity	MF
1041	GO:0004084	1	1	0.982657	1	0	0.0181921	11	branched-chain-amino-acid transaminase activity	MF
1042	GO:0004087	1	1	0.99615	1	0	0.00330765	2	carbamoyl-phosphate synthase (ammonia) activity	MF
1043	GO:0004088	1	1	0.99249	1	0	0.0066153	4	carbamoyl-phosphate synthase (glutamine-hydrolyzing) activity	MF
1044	GO:0004089	1	1	0.97054	1	0	0.0297688	18	carbonate dehydratase activity	MF
1045	GO:0004090	1	1	0.99771	1	0	0.00165382	1	carbonyl reductase (NADPH) activity	MF
1046	GO:0004092	1	1	0.998828	1	0	0.00330765	2	carnitine O-acetyltransferase activity	MF
1047	GO:0004096	1	1	0.98727	1	0	0.0231535	14	catalase activity	MF
1048	GO:0004097	1	1	0.982828	1	0	0.0115768	7	catechol oxidase activity	MF
1049	GO:0004099	1	1	0.998324	1	0	0.00496147	3	chitin deacetylase activity	MF
1050	GO:0004100	1	1	0.999417	1	0	0.00165382	1	chitin synthase activity	MF
1051	GO:0004103	1	1	0.990892	1	0	0.0132306	8	choline kinase activity	MF
1052	GO:0004104	1	1	0.999	1	0	0.00165382	1	cholinesterase activity	MF
1053	GO:0004105	1	1	0.99348	1	0	0.0066153	4	choline-phosphate cytidylyltransferase activity	MF
1054	GO:0004106	1	1	0.992727	1	0	0.00496147	3	chorismate mutase activity	MF
1055	GO:0004107	1	1	0.996708	1	0	0.00330765	2	chorismate synthase activity	MF
1056	GO:0004108	1	1	0.991389	1	0	0.0148844	9	citrate (Si)-synthase activity	MF
1057	GO:0004109	1	1	0.993288	1	0	0.00496147	3	coproporphyrinogen oxidase activity	MF
1058	GO:0004112	1	1	0.996563	1	0	0.00330765	2	cyclic-nucleotide phosphodiesterase activity	MF
1059	GO:0004121	1	1	0.99577	1	0	0.00496147	3	cystathionine beta-lyase activity	MF
1060	GO:0004124	1	1	0.972194	1	0	0.028115	17	cysteine synthase activity	MF
1061	GO:0004126	1	1	0.997704	1	0	0.00165382	1	cytidine deaminase activity	MF
1062	GO:0004127	1	1	0.994411	1	0	0.0066153	4	cytidylate kinase activity	MF
1063	GO:0004128	1	1	0.988555	1	0	0.0148844	9	cytochrome-b5 reductase activity, acting on NAD(P)H	MF
1064	GO:0004129	1	1	0.96905	1	0	0.0363841	22	cytochrome-c oxidase activity	MF
1065	GO:0004132	1	1	0.997923	1	0	0.00165382	1	dCMP deaminase activity	MF
1066	GO:0004133	1	1	0.986469	1	0	0.00826912	5	glycogen debranching enzyme activity	MF
1067	GO:0004134	1	1	0.996021	1	0	0.00330765	2	4-alpha-glucanotransferase activity	MF
1068	GO:0004137	1	1	0.998922	1	0	0.00165382	1	deoxycytidine kinase activity	MF
1069	GO:0004138	1	1	0.998922	1	0	0.00165382	1	deoxyguanosine kinase activity	MF
1070	GO:0004140	1	1	0.994356	1	0	0.00496147	3	dephospho-CoA kinase activity	MF
1071	GO:0004141	1	1	0.996688	1	0	0.00165382	1	dethiobiotin synthase activity	MF
1072	GO:0004142	1	1	0.989642	1	0	0.0115768	7	diacylglycerol cholinephosphotransferase activity	MF
1073	GO:0004143	1	1	0.990278	1	0	0.0165382	10	diacylglycerol kinase activity	MF
1074	GO:0004144	1	1	0.978744	1	0	0.0231535	14	diacylglycerol O-acyltransferase activity	MF
1075	GO:0004145	1	1	0.999438	1	0	0.00165382	1	diamine N-acetyltransferase activity	MF
1076	GO:0004146	1	1	0.997618	1	0	0.00496147	3	dihydrofolate reductase activity	MF
1077	GO:0004147	1	1	0.995936	1	0	0.00496147	3	dihydrolipoamide branched chain acyltransferase activity	MF
1078	GO:0004148	1	1	0.990429	1	0	0.00826912	5	dihydrolipoyl dehydrogenase activity	MF
1079	GO:0004149	1	1	0.995343	1	0	0.0066153	4	dihydrolipoyllysine-residue succinyltransferase activity	MF
1080	GO:0004150	1	1	0.998294	1	0	0.00165382	1	dihydroneopterin aldolase activity	MF
1081	GO:0004151	1	1	0.997068	1	0	0.00165382	1	dihydroorotase activity	MF
1082	GO:0004152	1	1	0.992102	1	0	0.0066153	4	dihydroorotate dehydrogenase activity	MF
1083	GO:0004156	1	1	0.996076	1	0	0.00330765	2	dihydropteroate synthase activity	MF
1084	GO:0004157	1	1	0.996187	1	0	0.00330765	2	dihydropyrimidinase activity	MF
1085	GO:0004159	1	1	0.993689	1	0	0.00330765	2	dihydrouracil dehydrogenase (NAD+) activity	MF
1086	GO:0004160	1	1	0.996248	1	0	0.0066153	4	dihydroxy-acid dehydratase activity	MF
1087	GO:0004161	1	1	0.964037	1	0	0.0363841	22	dimethylallyltranstransferase activity	MF
1088	GO:0004163	1	1	0.992556	1	0	0.00826912	5	diphosphomevalonate decarboxylase activity	MF
1089	GO:0004164	1	1	0.998006	1	0	0.00165382	1	diphthine synthase activity	MF
1090	GO:0004165	1	1	0.980786	1	0	0.0181921	11	dodecenoyl-CoA delta-isomerase activity	MF
1091	GO:0004167	1	1	0.993199	1	0	0.00826912	5	dopachrome isomerase activity	MF
1092	GO:0004168	1	1	0.998701	1	0	0.00165382	1	dolichol kinase activity	MF
1093	GO:0004169	1	1	0.995181	1	0	0.0066153	4	dolichyl-phosphate-mannose-protein mannosyltransferase activity	MF
1094	GO:0004170	1	1	0.996759	1	0	0.00165382	1	dUTP diphosphatase activity	MF
1095	GO:0004174	1	1	0.997094	1	0	0.0066153	4	electron-transferring-flavoprotein dehydrogenase activity	MF
1096	GO:0004175	1	1	0.257199	1	0	1.52979	925	endopeptidase activity	MF
1097	GO:0004176	1	1	0.924344	1	0	0.0859989	52	ATP-dependent peptidase activity	MF
1098	GO:0004177	1	1	0.909563	1	0	0.0876527	53	aminopeptidase activity	MF
1099	GO:0004180	1	1	0.868084	1	0	0.150498	91	carboxypeptidase activity	MF
1100	GO:0004181	1	1	0.988041	1	0	0.00992295	6	metallocarboxypeptidase activity	MF
1101	GO:0004185	1	1	0.889215	1	0	0.110806	67	serine-type carboxypeptidase activity	MF
1102	GO:0004190	1	1	0.507548	1	0	0.825258	499	aspartic-type endopeptidase activity	MF
1103	GO:0004197	1	1	0.919902	1	0	0.0975756	59	cysteine-type endopeptidase activity	MF
1104	GO:0004198	1	1	0.993176	1	0	0.00496147	3	calcium-dependent cysteine-type endopeptidase activity	MF
1105	GO:0004222	1	1	0.838299	1	0	0.173652	105	metalloendopeptidase activity	MF
1106	GO:0004252	1	1	0.707991	1	0	0.35888	217	serine-type endopeptidase activity	MF
1107	GO:0004298	1	1	0.949515	1	0	0.0711145	43	threonine-type endopeptidase activity	MF
1108	GO:0004300	1	1	0.991332	1	0	0.00992295	6	enoyl-CoA hydratase activity	MF
1109	GO:0004301	1	1	0.960587	1	0	0.0347303	21	epoxide hydrolase activity	MF
1110	GO:0004303	1	1	0.997721	1	0	0.00165382	1	estradiol 17-beta-dehydrogenase activity	MF
1111	GO:0004305	1	1	0.997188	1	0	0.00165382	1	ethanolamine kinase activity	MF
1112	GO:0004306	1	1	0.994768	1	0	0.0066153	4	ethanolamine-phosphate cytidylyltransferase activity	MF
1113	GO:0004307	1	1	0.988552	1	0	0.0115768	7	ethanolaminephosphotransferase activity	MF
1114	GO:0004309	1	1	0.995753	1	0	0.00330765	2	exopolyphosphatase activity	MF
1115	GO:0004310	1	1	0.996062	1	0	0.00496147	3	farnesyl-diphosphate farnesyltransferase activity	MF
1116	GO:0004311	1	1	0.971298	1	0	0.0314227	19	farnesyltranstransferase activity	MF
1117	GO:0004312	1	1	0.922126	1	0	0.0826912	50	fatty acid synthase activity	MF
1118	GO:0004313	1	1	0.998869	1	0	0.00165382	1	[acyl-carrier-protein] S-acetyltransferase activity	MF
1119	GO:0004314	1	1	0.995318	1	0	0.00496147	3	[acyl-carrier-protein] S-malonyltransferase activity	MF
1120	GO:0004315	1	1	0.966301	1	0	0.028115	17	3-oxoacyl-[acyl-carrier-protein] synthase activity	MF
1121	GO:0004316	1	1	0.990901	1	0	0.0148844	9	3-oxoacyl-[acyl-carrier-protein] reductase (NADPH) activity	MF
1122	GO:0004318	1	1	0.99503	1	0	0.00496147	3	enoyl-[acyl-carrier-protein] reductase (NADH) activity	MF
1123	GO:0004320	1	1	0.996415	1	0	0.00496147	3	oleoyl-[acyl-carrier-protein] hydrolase activity	MF
1124	GO:0004321	1	1	0.978659	1	0	0.0231535	14	fatty-acyl-CoA synthase activity	MF
1125	GO:0004322	1	1	0.987281	1	0	0.0165382	10	ferroxidase activity	MF
1126	GO:0004324	1	1	0.993999	1	0	0.00496147	3	ferredoxin-NADP+ reductase activity	MF
1127	GO:0004325	1	1	0.981632	1	0	0.0231535	14	ferrochelatase activity	MF
1128	GO:0004326	1	1	0.985268	1	0	0.0181921	11	tetrahydrofolylpolyglutamate synthase activity	MF
1129	GO:0004328	1	1	0.984435	1	0	0.00992295	6	formamidase activity	MF
1130	GO:0004329	1	1	0.995532	1	0	0.00496147	3	formate-tetrahydrofolate ligase activity	MF
1131	GO:0004331	1	1	0.988404	1	0	0.0198459	12	fructose-2,6-bisphosphate 2-phosphatase activity	MF
1132	GO:0004332	1	1	0.978955	1	0	0.0347303	21	fructose-bisphosphate aldolase activity	MF
1133	GO:0004333	1	1	0.992281	1	0	0.00826912	5	fumarate hydratase activity	MF
1134	GO:0004334	1	1	0.996415	1	0	0.00330765	2	fumarylacetoacetase activity	MF
1135	GO:0004335	1	1	0.991297	1	0	0.00826912	5	galactokinase activity	MF
1136	GO:0004337	1	1	0.965531	1	0	0.0396918	24	geranyltranstransferase activity	MF
1137	GO:0004338	1	1	0.991682	1	0	0.00826912	5	glucan exo-1,3-beta-glucosidase activity	MF
1138	GO:0004339	1	1	0.993822	1	0	0.00330765	2	glucan 1,4-alpha-glucosidase activity	MF
1139	GO:0004340	1	1	0.992521	1	0	0.00826912	5	glucokinase activity	MF
1140	GO:0004343	1	1	0.997399	1	0	0.00496147	3	glucosamine 6-phosphate N-acetyltransferase activity	MF
1141	GO:0004345	1	1	0.98724	1	0	0.0214997	13	glucose-6-phosphate dehydrogenase activity	MF
1142	GO:0004346	1	1	0.998813	1	0	0.00165382	1	glucose-6-phosphatase activity	MF
1143	GO:0004347	1	1	0.992494	1	0	0.0066153	4	glucose-6-phosphate isomerase activity	MF
1144	GO:0004348	1	1	0.987467	1	0	0.0115768	7	glucosylceramidase activity	MF
1145	GO:0004349	1	1	0.991346	1	0	0.0115768	7	glutamate 5-kinase activity	MF
1146	GO:0004350	1	1	0.991346	1	0	0.0115768	7	glutamate-5-semialdehyde dehydrogenase activity	MF
1147	GO:0004351	1	1	0.99442	1	0	0.00992295	6	glutamate decarboxylase activity	MF
1148	GO:0004352	1	1	0.98701	1	0	0.0132306	8	glutamate dehydrogenase (NAD+) activity	MF
1149	GO:0004353	1	1	0.986287	1	0	0.0181921	11	glutamate dehydrogenase [NAD(P)+] activity	MF
1150	GO:0004354	1	1	0.996239	1	0	0.00330765	2	glutamate dehydrogenase (NADP+) activity	MF
1151	GO:0004355	1	1	0.999092	1	0	0.00330765	2	glutamate synthase (NADPH) activity	MF
1152	GO:0004356	1	1	0.983404	1	0	0.0181921	11	glutamate-ammonia ligase activity	MF
1153	GO:0004357	1	1	0.996271	1	0	0.00330765	2	glutamate-cysteine ligase activity	MF
1154	GO:0004358	1	1	0.995742	1	0	0.00496147	3	glutamate N-acetyltransferase activity	MF
1155	GO:0004359	1	1	0.994786	1	0	0.00330765	2	glutaminase activity	MF
1156	GO:0004360	1	1	0.993716	1	0	0.00826912	5	glutamine-fructose-6-phosphate transaminase (isomerizing) activity	MF
1157	GO:0004362	1	1	0.989255	1	0	0.00992295	6	glutathione-disulfide reductase activity	MF
1158	GO:0004363	1	1	0.99631	1	0	0.00330765	2	glutathione synthase activity	MF
1159	GO:0004364	1	1	0.895715	1	0	0.120729	73	glutathione transferase activity	MF
1160	GO:0004365	1	1	0.974406	1	0	0.0396918	24	glyceraldehyde-3-phosphate dehydrogenase (NAD+) (phosphorylating) activity	MF
1161	GO:0004366	1	1	0.97136	1	0	0.0231535	14	glycerol-3-phosphate O-acyltransferase activity	MF
1162	GO:0004367	1	1	0.986902	1	0	0.0132306	8	glycerol-3-phosphate dehydrogenase [NAD+] activity	MF
1163	GO:0004368	1	1	0.994472	1	0	0.0066153	4	glycerol-3-phosphate dehydrogenase activity	MF
1164	GO:0004370	1	1	0.994352	1	0	0.00992295	6	glycerol kinase activity	MF
1165	GO:0004371	1	1	0.999017	1	0	0.00330765	2	glycerone kinase activity	MF
1166	GO:0004372	1	1	0.984448	1	0	0.0181921	11	glycine hydroxymethyltransferase activity	MF
1167	GO:0004373	1	1	0.980491	1	0	0.0148844	9	glycogen (starch) synthase activity	MF
1168	GO:0004375	1	1	0.996695	1	0	0.00165382	1	glycine dehydrogenase (decarboxylating) activity	MF
1169	GO:0004376	1	1	0.983712	1	0	0.0198459	12	glycolipid mannosyltransferase activity	MF
1170	GO:0004377	1	1	0.987031	1	0	0.0165382	10	GDP-Man:Man3GlcNAc2-PP-Dol alpha-1,2-mannosyltransferase activity	MF
1171	GO:0004378	1	1	0.996638	1	0	0.00330765	2	GDP-Man:Man1GlcNAc2-PP-Dol alpha-1,3-mannosyltransferase activity	MF
1172	GO:0004379	1	1	0.996489	1	0	0.00330765	2	glycylpeptide N-tetradecanoyltransferase activity	MF
1173	GO:0004383	1	1	0.99214	1	0	0.0066153	4	guanylate cyclase activity	MF
1174	GO:0004385	1	1	0.994367	1	0	0.00496147	3	guanylate kinase activity	MF
1175	GO:0004386	1	1	0.508149	1	0	0.530878	321	helicase activity	MF
1176	GO:0004392	1	1	0.990661	1	0	0.00992295	6	heme oxygenase (decyclizing) activity	MF
1177	GO:0004395	1	1	0.998521	1	0	0.00165382	1	hexaprenyldihydroxybenzoate methyltransferase activity	MF
1178	GO:0004396	1	1	0.975099	1	0	0.0214997	13	hexokinase activity	MF
1179	GO:0004399	1	1	0.995848	1	0	0.00496147	3	histidinol dehydrogenase activity	MF
1180	GO:0004400	1	1	0.99442	1	0	0.00330765	2	histidinol-phosphate transaminase activity	MF
1181	GO:0004401	1	1	0.99832	1	0	0.00165382	1	histidinol-phosphatase activity	MF
1182	GO:0004402	1	1	0.902412	1	0	0.0826912	50	histone acetyltransferase activity	MF
1183	GO:0004407	1	1	0.97697	1	0	0.0165382	10	histone deacetylase activity	MF
1184	GO:0004410	1	1	0.998625	1	0	0.00330765	2	homocitrate synthase activity	MF
1185	GO:0004411	1	1	0.996739	1	0	0.0066153	4	homogentisate 1,2-dioxygenase activity	MF
1186	GO:0004412	1	1	0.99502	1	0	0.00330765	2	homoserine dehydrogenase activity	MF
1187	GO:0004413	1	1	0.997687	1	0	0.00165382	1	homoserine kinase activity	MF
1188	GO:0004415	1	1	0.999155	1	0	0.00330765	2	hyalurononglucosaminidase activity	MF
1189	GO:0004416	1	1	0.98681	1	0	0.0148844	9	hydroxyacylglutathione hydrolase activity	MF
1190	GO:0004417	1	1	0.997593	1	0	0.00165382	1	hydroxyethylthiazole kinase activity	MF
1191	GO:0004418	1	1	0.998716	1	0	0.00330765	2	hydroxymethylbilane synthase activity	MF
1192	GO:0004419	1	1	0.996773	1	0	0.00165382	1	hydroxymethylglutaryl-CoA lyase activity	MF
1193	GO:0004420	1	1	0.996848	1	0	0.00165382	1	hydroxymethylglutaryl-CoA reductase (NADPH) activity	MF
1194	GO:0004421	1	1	0.997116	1	0	0.00165382	1	hydroxymethylglutaryl-CoA synthase activity	MF
1195	GO:0004422	1	1	0.998222	1	0	0.00165382	1	hypoxanthine phosphoribosyltransferase activity	MF
1196	GO:0004424	1	1	0.99928	1	0	0.00165382	1	imidazoleglycerol-phosphate dehydratase activity	MF
1197	GO:0004425	1	1	0.993416	1	0	0.0066153	4	indole-3-glycerol-phosphate synthase activity	MF
1198	GO:0004427	1	1	0.968969	1	0	0.0363841	22	inorganic diphosphatase activity	MF
1199	GO:0004430	1	1	0.966712	1	0	0.038038	23	1-phosphatidylinositol 4-kinase activity	MF
1200	GO:0004435	1	1	0.979089	1	0	0.0181921	11	phosphatidylinositol phospholipase C activity	MF
1201	GO:0004436	1	1	0.99673	1	0	0.00165382	1	phosphatidylinositol diacylglycerol-lyase activity	MF
1202	GO:0004438	1	1	0.996641	1	0	0.00165382	1	phosphatidylinositol-3-phosphatase activity	MF
1203	GO:0004439	1	1	0.977678	1	0	0.0148844	9	phosphatidylinositol-4,5-bisphosphate 5-phosphatase activity	MF
1204	GO:0004441	1	1	0.998573	1	0	0.00165382	1	inositol-1,4-bisphosphate 1-phosphatase activity	MF
1205	GO:0004445	1	1	0.992384	1	0	0.00992295	6	inositol-polyphosphate 5-phosphatase activity	MF
1206	GO:0004446	1	1	0.9939	1	0	0.00330765	2	inositol-hexakisphosphate phosphatase activity	MF
1207	GO:0004448	1	1	0.976623	1	0	0.028115	17	isocitrate dehydrogenase activity	MF
1208	GO:0004449	1	1	0.991181	1	0	0.0115768	7	isocitrate dehydrogenase (NAD+) activity	MF
1209	GO:0004450	1	1	0.985315	1	0	0.0165382	10	isocitrate dehydrogenase (NADP+) activity	MF
1210	GO:0004451	1	1	0.985046	1	0	0.0165382	10	isocitrate lyase activity	MF
1211	GO:0004452	1	1	0.99779	1	0	0.00165382	1	isopentenyl-diphosphate delta-isomerase activity	MF
1212	GO:0004454	1	1	0.996855	1	0	0.00165382	1	ketohexokinase activity	MF
1213	GO:0004455	1	1	0.996913	1	0	0.00165382	1	ketol-acid reductoisomerase activity	MF
1214	GO:0004457	1	1	0.98484	1	0	0.0248074	15	lactate dehydrogenase activity	MF
1215	GO:0004458	1	1	0.997576	1	0	0.00496147	3	D-lactate dehydrogenase (cytochrome) activity	MF
1216	GO:0004459	1	1	0.987741	1	0	0.0181921	11	L-lactate dehydrogenase activity	MF
1217	GO:0004460	1	1	0.999486	1	0	0.00165382	1	L-lactate dehydrogenase (cytochrome) activity	MF
1218	GO:0004462	1	1	0.980875	1	0	0.0231535	14	lactoylglutathione lyase activity	MF
1219	GO:0004463	1	1	0.995989	1	0	0.00330765	2	leukotriene-A4 hydrolase activity	MF
1220	GO:0004466	1	1	0.998729	1	0	0.00330765	2	long-chain-acyl-CoA dehydrogenase activity	MF
1221	GO:0004467	1	1	0.969642	1	0	0.0297688	18	long-chain fatty acid-CoA ligase activity	MF
1222	GO:0004468	1	1	0.998361	1	0	0.00165382	1	lysine N-acetyltransferase activity, acting on acetyl phosphate as donor	MF
1223	GO:0004470	1	1	0.975291	1	0	0.0264612	16	malic enzyme activity	MF
1224	GO:0004471	1	1	0.975291	1	0	0.0264612	16	malate dehydrogenase (decarboxylating) (NAD+) activity	MF
1225	GO:0004473	1	1	0.982704	1	0	0.0198459	12	malate dehydrogenase (decarboxylating) (NADP+) activity	MF
1226	GO:0004474	1	1	0.99316	1	0	0.00992295	6	malate synthase activity	MF
1227	GO:0004475	1	1	0.979796	1	0	0.0181921	11	mannose-1-phosphate guanylyltransferase activity	MF
1228	GO:0004476	1	1	0.994319	1	0	0.00826912	5	mannose-6-phosphate isomerase activity	MF
1229	GO:0004477	1	1	0.988957	1	0	0.0148844	9	methenyltetrahydrofolate cyclohydrolase activity	MF
1230	GO:0004478	1	1	0.989195	1	0	0.0165382	10	methionine adenosyltransferase activity	MF
1231	GO:0004479	1	1	0.99826	1	0	0.00165382	1	methionyl-tRNA formyltransferase activity	MF
1232	GO:0004482	1	1	0.992029	1	0	0.0132306	8	mRNA (guanine-N7-)-methyltransferase activity	MF
1233	GO:0004484	1	1	0.996842	1	0	0.00165382	1	mRNA guanylyltransferase activity	MF
1234	GO:0004485	1	1	0.991727	1	0	0.0115768	7	methylcrotonoyl-CoA carboxylase activity	MF
1235	GO:0004487	1	1	0.999576	1	0	0.00165382	1	methylenetetrahydrofolate dehydrogenase (NAD+) activity	MF
1236	GO:0004488	1	1	0.988957	1	0	0.0148844	9	methylenetetrahydrofolate dehydrogenase (NADP+) activity	MF
1237	GO:0004489	1	1	0.993562	1	0	0.00496147	3	methylenetetrahydrofolate reductase (NAD(P)H) activity	MF
1238	GO:0004491	1	1	0.994052	1	0	0.0066153	4	methylmalonate-semialdehyde dehydrogenase (acylating) activity	MF
1239	GO:0004493	1	1	0.998427	1	0	0.00165382	1	methylmalonyl-CoA epimerase activity	MF
1240	GO:0004496	1	1	0.996798	1	0	0.00165382	1	mevalonate kinase activity	MF
1242	GO:0004499	1	1	0.951691	1	0	0.0628453	38	N,N-dimethylaniline monooxygenase activity	MF
1243	GO:0004503	1	1	0.999197	1	0	0.00165382	1	monophenol monooxygenase activity	MF
1244	GO:0004506	1	1	0.990493	1	0	0.00496147	3	squalene monooxygenase activity	MF
1245	GO:0004512	1	1	0.993023	1	0	0.0066153	4	inositol-3-phosphate synthase activity	MF
1246	GO:0004514	1	1	0.99367	1	0	0.00330765	2	nicotinate-nucleotide diphosphorylase (carboxylating) activity	MF
1247	GO:0004515	1	1	0.997189	1	0	0.00165382	1	nicotinate-nucleotide adenylyltransferase activity	MF
1248	GO:0004516	1	1	0.996818	1	0	0.00165382	1	nicotinate phosphoribosyltransferase activity	MF
1249	GO:0004517	1	1	0.99701	1	0	0.00165382	1	nitric-oxide synthase activity	MF
1250	GO:0004518	1	1	0.285347	1	0	1.22548	741	nuclease activity	MF
1252	GO:0004520	1	1	0.891547	1	0	0.119075	72	endodeoxyribonuclease activity	MF
1253	GO:0004521	1	1	0.676649	1	0	0.330765	200	endoribonuclease activity	MF
1254	GO:0004523	1	1	0.795671	1	0	0.208382	126	RNA-DNA hybrid ribonuclease activity	MF
1255	GO:0004525	1	1	0.972362	1	0	0.0181921	11	ribonuclease III activity	MF
1256	GO:0004526	1	1	0.942901	1	0	0.0413456	25	ribonuclease P activity	MF
1257	GO:0004527	1	1	0.78391	1	0	0.226574	137	exonuclease activity	MF
1258	GO:0004528	1	1	0.989167	1	0	0.0066153	4	phosphodiesterase I activity	MF
1259	GO:0004529	1	1	0.968573	1	0	0.0297688	18	exodeoxyribonuclease activity	MF
1260	GO:0004532	1	1	0.919357	1	0	0.0876527	53	exoribonuclease activity	MF
1261	GO:0004534	1	1	0.980116	1	0	0.0165382	10	5'-3' exoribonuclease activity	MF
1262	GO:0004535	1	1	0.958066	1	0	0.0413456	25	poly(A)-specific ribonuclease activity	MF
1263	GO:0004536	1	1	0.868827	1	0	0.143883	87	deoxyribonuclease activity	MF
1264	GO:0004540	1	1	0.614726	1	0	0.431648	261	ribonuclease activity	MF
1265	GO:0004549	1	1	0.936939	1	0	0.0463071	28	tRNA-specific ribonuclease activity	MF
1266	GO:0004550	1	1	0.988466	1	0	0.0148844	9	nucleoside diphosphate kinase activity	MF
1267	GO:0004551	1	1	0.968177	1	0	0.0264612	16	nucleotide diphosphatase activity	MF
1269	GO:0004555	1	1	0.98572	1	0	0.0165382	10	alpha,alpha-trehalase activity	MF
1270	GO:0004556	1	1	0.984655	1	0	0.0148844	9	alpha-amylase activity	MF
1271	GO:0004557	1	1	0.985079	1	0	0.0165382	10	alpha-galactosidase activity	MF
1272	GO:0004558	1	1	0.975115	1	0	0.0214997	13	alpha-1,4-glucosidase activity	MF
1273	GO:0004559	1	1	0.956223	1	0	0.0529224	32	alpha-mannosidase activity	MF
1274	GO:0004560	1	1	0.968327	1	0	0.0363841	22	alpha-L-fucosidase activity	MF
1275	GO:0004561	1	1	0.995162	1	0	0.00330765	2	alpha-N-acetylglucosaminidase activity	MF
1276	GO:0004563	1	1	0.993793	1	0	0.0115768	7	beta-N-acetylhexosaminidase activity	MF
1277	GO:0004564	1	1	0.958838	1	0	0.0413456	25	beta-fructofuranosidase activity	MF
1279	GO:0004566	1	1	0.975438	1	0	0.0214997	13	beta-glucuronidase activity	MF
1280	GO:0004567	1	1	0.972963	1	0	0.0214997	13	beta-mannosidase activity	MF
1281	GO:0004568	1	1	0.927221	1	0	0.0793836	48	chitinase activity	MF
1282	GO:0004571	1	1	0.988432	1	0	0.0115768	7	mannosyl-oligosaccharide 1,2-alpha-mannosidase activity	MF
1283	GO:0004572	1	1	0.98863	1	0	0.0132306	8	mannosyl-oligosaccharide 1,3-1,6-alpha-mannosidase activity	MF
1284	GO:0004573	1	1	0.993905	1	0	0.00330765	2	mannosyl-oligosaccharide glucosidase activity	MF
1285	GO:0004575	1	1	0.958838	1	0	0.0413456	25	sucrose alpha-glucosidase activity	MF
1286	GO:0004576	1	1	0.979913	1	0	0.0181921	11	oligosaccharyl transferase activity	MF
1287	GO:0004577	1	1	0.996715	1	0	0.00330765	2	N-acetylglucosaminyldiphosphodolichol N-acetylglucosaminyltransferase activity	MF
1288	GO:0004579	1	1	0.981662	1	0	0.0165382	10	dolichyl-diphosphooligosaccharide-protein glycotransferase activity	MF
1289	GO:0004581	1	1	0.998219	1	0	0.00165382	1	dolichyl-phosphate beta-glucosyltransferase activity	MF
1290	GO:0004582	1	1	0.995474	1	0	0.00496147	3	dolichyl-phosphate beta-D-mannosyltransferase activity	MF
1291	GO:0004583	1	1	0.998631	1	0	0.00165382	1	dolichyl-phosphate-glucose-glycolipid alpha-glucosyltransferase activity	MF
1292	GO:0004584	1	1	0.99698	1	0	0.00165382	1	dolichyl-phosphate-mannose-glycolipid alpha-mannosyltransferase activity	MF
1293	GO:0004585	1	1	0.998833	1	0	0.00330765	2	ornithine carbamoyltransferase activity	MF
1294	GO:0004586	1	1	0.997146	1	0	0.00165382	1	ornithine decarboxylase activity	MF
1295	GO:0004587	1	1	0.997696	1	0	0.00496147	3	ornithine-oxo-acid transaminase activity	MF
1296	GO:0004588	1	1	0.995857	1	0	0.00496147	3	orotate phosphoribosyltransferase activity	MF
1297	GO:0004590	1	1	0.997078	1	0	0.00165382	1	orotidine-5'-phosphate decarboxylase activity	MF
1298	GO:0004591	1	1	0.995505	1	0	0.00826912	5	oxoglutarate dehydrogenase (succinyl-transferring) activity	MF
1299	GO:0004592	1	1	0.99671	1	0	0.00165382	1	pantoate-beta-alanine ligase activity	MF
1300	GO:0004594	1	1	0.994724	1	0	0.00496147	3	pantothenate kinase activity	MF
1301	GO:0004595	1	1	0.996271	1	0	0.00330765	2	pantetheine-phosphate adenylyltransferase activity	MF
1302	GO:0004596	1	1	0.983868	1	0	0.0165382	10	peptide alpha-N-acetyltransferase activity	MF
1303	GO:0004597	1	1	0.998796	1	0	0.00330765	2	peptide-aspartate beta-dioxygenase activity	MF
1305	GO:0004602	1	1	0.970403	1	0	0.0413456	25	glutathione peroxidase activity	MF
1306	GO:0004604	1	1	0.997384	1	0	0.00496147	3	phosphoadenylyl-sulfate reductase (thioredoxin) activity	MF
1307	GO:0004605	1	1	0.988191	1	0	0.0165382	10	phosphatidate cytidylyltransferase activity	MF
1308	GO:0004607	1	1	0.993249	1	0	0.00826912	5	phosphatidylcholine-sterol O-acyltransferase activity	MF
1309	GO:0004609	1	1	0.991234	1	0	0.00826912	5	phosphatidylserine decarboxylase activity	MF
1310	GO:0004610	1	1	0.998553	1	0	0.00165382	1	phosphoacetylglucosamine mutase activity	MF
1311	GO:0004611	1	1	0.98234	1	0	0.0314227	19	phosphoenolpyruvate carboxykinase activity	MF
1312	GO:0004612	1	1	0.989257	1	0	0.0198459	12	phosphoenolpyruvate carboxykinase (ATP) activity	MF
1313	GO:0004614	1	1	0.982262	1	0	0.0198459	12	phosphoglucomutase activity	MF
1314	GO:0004615	1	1	0.992239	1	0	0.0115768	7	phosphomannomutase activity	MF
1315	GO:0004616	1	1	0.936703	1	0	0.0512686	31	phosphogluconate dehydrogenase (decarboxylating) activity	MF
1316	GO:0004617	1	1	0.988389	1	0	0.00826912	5	phosphoglycerate dehydrogenase activity	MF
1317	GO:0004618	1	1	0.991003	1	0	0.0115768	7	phosphoglycerate kinase activity	MF
1318	GO:0004619	1	1	0.986218	1	0	0.0148844	9	phosphoglycerate mutase activity	MF
1319	GO:0004620	1	1	0.826077	1	0	0.206728	125	phospholipase activity	MF
1320	GO:0004622	1	1	0.968593	1	0	0.0264612	16	lysophospholipase activity	MF
1321	GO:0004623	1	1	0.986552	1	0	0.0132306	8	phospholipase A2 activity	MF
1322	GO:0004629	1	1	0.973828	1	0	0.0214997	13	phospholipase C activity	MF
1323	GO:0004630	1	1	0.957109	1	0	0.0578839	35	phospholipase D activity	MF
1324	GO:0004632	1	1	0.99853	1	0	0.00496147	3	phosphopantothenate--cysteine ligase activity	MF
1325	GO:0004633	1	1	0.998283	1	0	0.00165382	1	phosphopantothenoylcysteine decarboxylase activity	MF
1326	GO:0004634	1	1	0.979999	1	0	0.0297688	18	phosphopyruvate hydratase activity	MF
1327	GO:0004635	1	1	0.997046	1	0	0.00165382	1	phosphoribosyl-AMP cyclohydrolase activity	MF
1328	GO:0004636	1	1	0.997046	1	0	0.00165382	1	phosphoribosyl-ATP diphosphatase activity	MF
1329	GO:0004637	1	1	0.999514	1	0	0.00165382	1	phosphoribosylamine-glycine ligase activity	MF
1330	GO:0004638	1	1	0.991867	1	0	0.00992295	6	phosphoribosylaminoimidazole carboxylase activity	MF
1331	GO:0004639	1	1	0.99825	1	0	0.00165382	1	phosphoribosylaminoimidazolesuccinocarboxamide synthase activity	MF
1332	GO:0004640	1	1	0.99707	1	0	0.00330765	2	phosphoribosylanthranilate isomerase activity	MF
1333	GO:0004641	1	1	0.998288	1	0	0.00165382	1	phosphoribosylformylglycinamidine cyclo-ligase activity	MF
1334	GO:0004642	1	1	0.995037	1	0	0.00496147	3	phosphoribosylformylglycinamidine synthase activity	MF
1335	GO:0004643	1	1	0.997818	1	0	0.00330765	2	phosphoribosylaminoimidazolecarboxamide formyltransferase activity	MF
1336	GO:0004644	1	1	0.997551	1	0	0.00165382	1	phosphoribosylglycinamide formyltransferase activity	MF
1337	GO:0004645	1	1	0.9804	1	0	0.0198459	12	phosphorylase activity	MF
1338	GO:0004647	1	1	0.98807	1	0	0.00826912	5	phosphoserine phosphatase activity	MF
1339	GO:0004648	1	1	0.997009	1	0	0.00165382	1	O-phospho-L-serine:2-oxoglutarate aminotransferase activity	MF
1340	GO:0004649	1	1	0.996972	1	0	0.00165382	1	poly(ADP-ribose) glycohydrolase activity	MF
1341	GO:0004650	1	1	0.912886	1	0	0.0859989	52	polygalacturonase activity	MF
1342	GO:0004651	1	1	0.996842	1	0	0.00165382	1	polynucleotide 5'-phosphatase activity	MF
1343	GO:0004652	1	1	0.973343	1	0	0.0181921	11	polynucleotide adenylyltransferase activity	MF
1344	GO:0004654	1	1	0.991799	1	0	0.00992295	6	polyribonucleotide nucleotidyltransferase activity	MF
1345	GO:0004655	1	1	0.995957	1	0	0.00496147	3	porphobilinogen synthase activity	MF
1346	GO:0004656	1	1	0.977127	1	0	0.0198459	12	procollagen-proline 4-dioxygenase activity	MF
1347	GO:0004657	1	1	0.985562	1	0	0.0165382	10	proline dehydrogenase activity	MF
1348	GO:0004659	1	1	0.921142	1	0	0.0859989	52	prenyltransferase activity	MF
1349	GO:0004660	1	1	0.99618	1	0	0.00330765	2	protein farnesyltransferase activity	MF
1350	GO:0004661	1	1	0.989322	1	0	0.0132306	8	protein geranylgeranyltransferase activity	MF
1351	GO:0004662	1	1	0.995118	1	0	0.00496147	3	CAAX-protein geranylgeranyltransferase activity	MF
1352	GO:0004663	1	1	0.994176	1	0	0.00826912	5	Rab geranylgeranyltransferase activity	MF
1353	GO:0004664	1	1	0.989069	1	0	0.00826912	5	prephenate dehydratase activity	MF
1354	GO:0004665	1	1	0.996723	1	0	0.00165382	1	prephenate dehydrogenase (NADP+) activity	MF
1355	GO:0004668	1	1	0.996501	1	0	0.00330765	2	protein-arginine deiminase activity	MF
1356	GO:0004671	1	1	0.99619	1	0	0.00330765	2	protein C-terminal S-isoprenylcysteine carboxyl O-methyltransferase activity	MF
1358	GO:0004673	1	1	0.905371	1	0	0.0926142	56	protein histidine kinase activity	MF
1360	GO:0004675	1	1	0.929344	1	0	0.0628453	38	transmembrane receptor protein serine/threonine kinase activity	MF
1361	GO:0004683	1	1	0.908815	1	0	0.0975756	59	calmodulin-dependent protein kinase activity	MF
1362	GO:0004693	1	1	0.958299	1	0	0.0330765	20	cyclin-dependent protein serine/threonine kinase activity	MF
1363	GO:0004697	1	1	0.995145	1	0	0.00496147	3	protein kinase C activity	MF
1364	GO:0004698	1	1	0.995145	1	0	0.00496147	3	calcium-dependent protein kinase C activity	MF
1365	GO:0004702	1	1	0.840247	1	0	0.152152	92	receptor signaling protein serine/threonine kinase activity	MF
1366	GO:0004706	1	1	0.997625	1	0	0.00165382	1	JUN kinase kinase kinase activity	MF
1367	GO:0004707	1	1	0.966463	1	0	0.0347303	21	MAP kinase activity	MF
1368	GO:0004708	1	1	0.98517	1	0	0.0181921	11	MAP kinase kinase activity	MF
1369	GO:0004709	1	1	0.91382	1	0	0.0727683	44	MAP kinase kinase kinase activity	MF
1370	GO:0004712	1	1	0.87414	1	0	0.124037	75	protein serine/threonine/tyrosine kinase activity	MF
1371	GO:0004713	1	1	0.878563	1	0	0.128998	78	protein tyrosine kinase activity	MF
1372	GO:0004714	1	1	0.937466	1	0	0.05623	34	transmembrane receptor protein tyrosine kinase activity	MF
1373	GO:0004715	1	1	0.980486	1	0	0.0264612	16	non-membrane spanning protein tyrosine kinase activity	MF
1374	GO:0004719	1	1	0.987842	1	0	0.0115768	7	protein-L-isoaspartate (D-aspartate) O-methyltransferase activity	MF
1375	GO:0004720	1	1	0.998528	1	0	0.00330765	2	protein-lysine 6-oxidase activity	MF
1376	GO:0004721	1	1	0.64922	1	0	0.398572	241	phosphoprotein phosphatase activity	MF
1377	GO:0004722	1	1	0.815722	1	0	0.198459	120	protein serine/threonine phosphatase activity	MF
1378	GO:0004723	1	1	0.998215	1	0	0.00330765	2	calcium-dependent protein serine/threonine phosphatase activity	MF
1379	GO:0004725	1	1	0.937735	1	0	0.0446533	27	protein tyrosine phosphatase activity	MF
1380	GO:0004729	1	1	0.992339	1	0	0.0066153	4	oxygen-dependent protoporphyrinogen oxidase activity	MF
1381	GO:0004730	1	1	0.997319	1	0	0.00165382	1	pseudouridylate synthase activity	MF
1382	GO:0004731	1	1	0.999551	1	0	0.00165382	1	purine-nucleoside phosphorylase activity	MF
1383	GO:0004733	1	1	0.989956	1	0	0.00826912	5	pyridoxamine-phosphate oxidase activity	MF
1384	GO:0004735	1	1	0.996037	1	0	0.00330765	2	pyrroline-5-carboxylate reductase activity	MF
1385	GO:0004736	1	1	0.998443	1	0	0.00496147	3	pyruvate carboxylase activity	MF
1386	GO:0004737	1	1	0.990529	1	0	0.00992295	6	pyruvate decarboxylase activity	MF
1387	GO:0004738	1	1	0.987663	1	0	0.0165382	10	pyruvate dehydrogenase activity	MF
1388	GO:0004739	1	1	0.987663	1	0	0.0165382	10	pyruvate dehydrogenase (acetyl-transferring) activity	MF
1389	GO:0004740	1	1	0.996985	1	0	0.00165382	1	pyruvate dehydrogenase (acetyl-transferring) kinase activity	MF
1390	GO:0004742	1	1	0.986372	1	0	0.00826912	5	dihydrolipoyllysine-residue acetyltransferase activity	MF
1391	GO:0004743	1	1	0.965171	1	0	0.0314227	19	pyruvate kinase activity	MF
1392	GO:0004745	1	1	0.998265	1	0	0.00165382	1	retinol dehydrogenase activity	MF
1393	GO:0004746	1	1	0.996509	1	0	0.00330765	2	riboflavin synthase activity	MF
1394	GO:0004747	1	1	0.984687	1	0	0.0115768	7	ribokinase activity	MF
1395	GO:0004748	1	1	0.98491	1	0	0.0115768	7	ribonucleoside-diphosphate reductase activity, thioredoxin disulfide as acceptor	MF
1396	GO:0004749	1	1	0.986194	1	0	0.00992295	6	ribose phosphate diphosphokinase activity	MF
1397	GO:0004750	1	1	0.988804	1	0	0.0132306	8	ribulose-phosphate 3-epimerase activity	MF
1398	GO:0004751	1	1	0.990998	1	0	0.0066153	4	ribose-5-phosphate isomerase activity	MF
1399	GO:0004753	1	1	0.996697	1	0	0.00165382	1	saccharopine dehydrogenase activity	MF
1400	GO:0004758	1	1	0.992432	1	0	0.00826912	5	serine C-palmitoyltransferase activity	MF
1401	GO:0004760	1	1	0.997333	1	0	0.00165382	1	serine-pyruvate transaminase activity	MF
1402	GO:0004764	1	1	0.994466	1	0	0.0066153	4	shikimate 3-dehydrogenase (NADP+) activity	MF
1403	GO:0004765	1	1	0.997168	1	0	0.00165382	1	shikimate kinase activity	MF
1404	GO:0004766	1	1	0.98513	1	0	0.0214997	13	spermidine synthase activity	MF
1405	GO:0004767	1	1	0.999525	1	0	0.00165382	1	sphingomyelin phosphodiesterase activity	MF
1406	GO:0004768	1	1	0.996473	1	0	0.00496147	3	stearoyl-CoA 9-desaturase activity	MF
1407	GO:0004774	1	1	0.99028	1	0	0.0214997	13	succinate-CoA ligase activity	MF
1408	GO:0004775	1	1	0.99181	1	0	0.0165382	10	succinate-CoA ligase (ADP-forming) activity	MF
1409	GO:0004776	1	1	0.995995	1	0	0.0115768	7	succinate-CoA ligase (GDP-forming) activity	MF
1410	GO:0004777	1	1	0.997454	1	0	0.00496147	3	succinate-semialdehyde dehydrogenase (NAD+) activity	MF
1411	GO:0004779	1	1	0.994015	1	0	0.00992295	6	sulfate adenylyltransferase activity	MF
1412	GO:0004781	1	1	0.994015	1	0	0.00992295	6	sulfate adenylyltransferase (ATP) activity	MF
1413	GO:0004784	1	1	0.968626	1	0	0.0396918	24	superoxide dismutase activity	MF
1414	GO:0004788	1	1	0.995129	1	0	0.00496147	3	thiamine diphosphokinase activity	MF
1415	GO:0004789	1	1	0.993743	1	0	0.00330765	2	thiamine-phosphate diphosphorylase activity	MF
1416	GO:0004791	1	1	0.989778	1	0	0.00992295	6	thioredoxin-disulfide reductase activity	MF
1417	GO:0004792	1	1	0.988014	1	0	0.0132306	8	thiosulfate sulfurtransferase activity	MF
1418	GO:0004793	1	1	0.997043	1	0	0.00496147	3	threonine aldolase activity	MF
[truncated: 11,572 more rows]
