# Supplementary material for: Glutathione S-transferases and UDP-glycosyltransferases Are Involved in Response to Aluminum Stress in Flax
Source: Front Plant Sci. 2016 Dec 21;7:1920. doi: 10.3389/fpls.2016.01920 (PMC5174120; doi:10.3389/fpls.2016.01920)
Supplement: Supplementary file 6 [file Table6.XLSX]

## Sheet: top 50 downreg
S6 Table. Gene Ontology analysis for the top 50 down-regulated genes in the flax cultivars sensitive to Al.
internal ID	category	over represented P-Value	over represented FDR	under represented P-Value	under represented FDR	Genes in top-50 downreg	Expected genes	Genes in genome (background)	term	ontology
1590	GO:0005372	1.27837e-07	0.000578247	1	1	4	0.052772	39	water transmembrane transporter activity	MF
4408	GO:0015250	1.27837e-07	0.000578247	1	1	4	0.052772	39	water channel activity	MF
4410	GO:0015254	1.27837e-07	0.000578247	1	1	4	0.052772	39	glycerol channel activity	MF
4369	GO:0015168	2.4748e-07	0.000720996	1	1	4	0.0595377	44	glycerol transmembrane transporter activity	MF
4535	GO:0015793	2.65658e-07	0.000720996	1	1	4	0.0608908	45	glycerol transport	BP
4368	GO:0015166	6.04165e-07	0.000868151	1	1	4	0.0717158	53	polyol transmembrane transporter activity	MF
2357	GO:0006833	6.25595e-07	0.000868151	1	1	4	0.0744221	55	water transport	BP
7769	GO:0042044	6.25595e-07	0.000868151	1	1	4	0.0744221	55	fluid transport	BP
4534	GO:0015791	6.39284e-07	0.000868151	1	1	4	0.073069	54	polyol transport	BP
4471	GO:0015665	7.03733e-07	0.000868151	1	1	4	0.073069	54	alcohol transmembrane transporter activity	MF
12686	GO:1901618	7.03733e-07	0.000868151	1	1	4	0.073069	54	organic hydroxy compound transmembrane transporter activity	MF
4566	GO:0015850	2.58482e-06	0.002923	1	1	4	0.102838	76	organic hydroxy compound transport	BP
1561	GO:0005275	4.28946e-06	0.00388053	1	1	2	0.00270626	2	amine transmembrane transporter activity	MF
4390	GO:0015200	4.28946e-06	0.00388053	1	1	2	0.00270626	2	methylammonium transmembrane transporter activity	MF
11788	GO:0072489	4.28946e-06	0.00388053	1	1	2	0.00270626	2	methylammonium transmembrane transport	BP
4561	GO:0015837	1.31511e-05	0.0104977	1	1	2	0.00405939	3	amine transport	BP
4563	GO:0015843	1.31511e-05	0.0104977	1	1	2	0.00405939	3	methylammonium transport	BP
4359	GO:0015144	2.99687e-05	0.0225931	0.999999	1	4	0.179966	133	carbohydrate transmembrane transporter activity	MF
12654	GO:1901476	3.16398e-05	0.0225975	0.999999	1	4	0.181319	134	carbohydrate transporter activity	MF
8044	GO:0042807	0.0001041	0.0706318	1	1	2	0.0230032	17	central vacuole	CC
5679	GO:0022838	0.000159408	0.103008	0.999992	1	4	0.269273	199	substrate-specific channel activity	MF
5516	GO:0019755	0.000185144	0.1142	0.999999	1	2	0.0243563	18	one-carbon compound transport	BP
4412	GO:0015267	0.000235625	0.133226	0.999988	1	4	0.303101	224	channel activity	MF
5670	GO:0022803	0.000235625	0.133226	0.999988	1	4	0.303101	224	passive transmembrane transporter activity	MF
2948	GO:0008643	0.00028787	0.156256	0.999984	1	4	0.330164	244	carbohydrate transport	BP
11787	GO:0072488	0.000441583	0.218781	0.999996	1	2	0.0230032	17	ammonium transmembrane transport	BP
2909	GO:0008519	0.000467549	0.218781	0.999996	1	2	0.0243563	18	ammonium transmembrane transporter activity	MF
4340	GO:0015101	0.000467549	0.218781	0.999996	1	2	0.0243563	18	organic cation transmembrane transporter activity	MF
4486	GO:0015696	0.000467549	0.218781	0.999996	1	2	0.0243563	18	ammonium transport	BP
168	GO:0000326	0.000680442	0.307786	0.999992	1	2	0.0405939	30	protein storage vacuole	CC
4485	GO:0015695	0.00115113	0.488738	0.999983	1	2	0.0351814	26	organic cation transport	BP
9462	GO:0047216	0.00115251	0.488738	1	1	1	0.00135313	1	inositol 3-alpha-galactosyltransferase activity	MF
164	GO:0000322	0.00178471	0.729591	0.999966	1	2	0.0676565	50	storage vacuole	CC
5375	GO:0019295	0.00192374	0.729591	1	1	1	0.00135313	1	coenzyme M biosynthetic process	BP
5376	GO:0019296	0.00192374	0.729591	1	1	1	0.00135313	1	coenzyme M metabolic process	BP
12401	GO:0098661	0.00193554	0.729591	0.999962	1	2	0.0690096	51	inorganic anion transmembrane transport	BP
12717	GO:1901708	0.00256315	0.915313	1	1	1	0.00135313	1	(+)-3'-hydroxylarreatricin biosynthetic process	BP
12718	GO:1901709	0.00256315	0.915313	1	1	1	0.00135313	1	(+)-larreatricin metabolic process	BP
10134	GO:0051082	0.00347675	1	0.999907	1	2	0.0906597	67	unfolded protein binding	MF
1746	GO:0005773	0.00455536	1	0.999283	1	5	1.11498	824	vacuole	CC
11908	GO:0080073	0.00498847	1	0.999992	1	1	0.00405939	3	spermidine:coumaroyl CoA N-acyltransferase activity	MF
11909	GO:0080074	0.00498847	1	0.999992	1	1	0.00405939	3	spermidine:caffeoyl CoA N-acyltransferase activity	MF
11910	GO:0080075	0.00498847	1	0.999992	1	1	0.00405939	3	spermidine:feruloyl CoA N-acyltransferase activity	MF
11918	GO:0080088	0.00498847	1	0.999992	1	1	0.00405939	3	spermidine hydroxycinnamate conjugate biosynthetic process	BP
11982	GO:0080170	0.00506595	1	0.99999	1	1	0.00676565	5	hydrogen peroxide transmembrane transport	BP
1665	GO:0005618	0.00583763	1	0.999024	1	5	1.28412	949	cell wall	CC
5858	GO:0030312	0.00585836	1	0.99902	1	5	1.28683	951	external encapsulating structure	CC
11907	GO:0080072	0.00610977	1	0.999986	1	1	0.00541252	4	spermidine:sinapoyl CoA N-acyltransferase activity	MF
3535	GO:0009806	0.00732615	1	0.999979	1	1	0.00676565	5	lignan metabolic process	BP
3536	GO:0009807	0.00732615	1	0.999979	1	1	0.00676565	5	lignan biosynthetic process	BP
167	GO:0000325	0.00733585	1	0.999711	1	2	0.135313	100	plant-type vacuole	CC
7181	GO:0034220	0.0110145	1	0.998309	1	4	0.895771	662	ion transmembrane transport	BP
8642	GO:0044550	0.0125457	1	0.99863	1	3	0.504717	373	secondary metabolite biosynthetic process	BP
10036	GO:0050829	0.0131266	1	0.999924	1	1	0.0135313	10	defense response to Gram-negative bacterium	BP
4341	GO:0015103	0.0137326	1	0.999249	1	2	0.156963	116	inorganic anion transmembrane transporter activity	MF
1048	GO:0004097	0.0140757	1	0.999917	1	1	0.0094719	7	catechol oxidase activity	MF
9399	GO:0046910	0.0160302	1	0.999883	1	1	0.0202969	15	pectinesterase inhibitor activity	MF
7436	GO:0035250	0.0186173	1	0.999841	1	1	0.0216501	16	UDP-galactosyltransferase activity	MF
4488	GO:0015698	0.02078	1	0.998582	1	2	0.216501	160	inorganic anion transport	BP
3682	GO:0010005	0.021444	1	0.999792	1	1	0.0175907	13	cortical microtubule, transverse to long axis	CC
3470	GO:0009705	0.0221245	1	0.998439	1	2	0.234091	173	plant-type vacuole membrane	CC
3707	GO:0010031	0.0252563	1	0.999705	1	1	0.0230032	17	circumnutation	BP
3281	GO:0009311	0.0260631	1	0.997991	1	2	0.266566	197	oligosaccharide metabolic process	BP
5513	GO:0019748	0.0261427	1	0.996234	1	3	0.696861	515	secondary metabolic process	BP
4594	GO:0015926	0.027422	1	0.99783	1	2	0.240857	178	glucosidase activity	MF
10063	GO:0050879	0.0279961	1	0.999636	1	1	0.0243563	18	multicellular organismal movement	BP
3290	GO:0009341	0.0280426	1	0.999643	1	1	0.0175907	13	beta-galactosidase complex	CC
1277	GO:0004564	0.0337883	1	0.999461	1	1	0.0338282	25	beta-fructofuranosidase activity	MF
1285	GO:0004575	0.0337883	1	0.999461	1	1	0.0338282	25	sucrose alpha-glucosidase activity	MF
10739	GO:0055028	0.0350868	1	0.99942	1	1	0.031122	23	cortical microtubule	CC
12397	GO:0098656	0.0353999	1	0.996784	1	2	0.261154	193	anion transmembrane transport	BP
9992	GO:0050734	0.0385848	1	0.999296	1	1	0.0338282	25	hydroxycinnamoyltransferase activity	MF
11704	GO:0071944	0.0402989	1	0.999227	1	1	0.0392407	29	cell periphery	CC
1882	GO:0006012	0.0413047	1	0.999181	1	1	0.0514189	38	galactose metabolic process	BP
4943	GO:0016709	0.04262	1	0.995711	1	2	0.339635	251	oxidoreductase activity, acting on paired donors, with incorporation or reduction of molecular oxygen, NAD(P)H as one donor, and incorporation of one atom of oxygen	MF
1538	GO:0005215	0.0430614	1	0.986479	1	6	2.58989	1914	transporter activity	MF
1852	GO:0005975	0.0438152	1	0.986183	1	6	2.79421	2065	carbohydrate metabolic process	BP
1808	GO:0005881	0.0461211	1	0.998981	1	1	0.0446533	33	cytoplasmic microtubule	CC
3588	GO:0009877	0.0496529	1	0.998817	1	1	0.0446533	33	nodulation	BP
1268	GO:0004553	0.0513235	1	0.990376	1	3	0.875475	647	hydrolase activity, hydrolyzing O-glycosyl compounds	MF
5275	GO:0018958	0.0555438	1	0.998502	1	1	0.0663033	49	phenol-containing compound metabolic process	BP
3341	GO:0009505	0.0565676	1	0.993347	1	2	0.373464	276	plant-type cell wall	CC
12221	GO:0090599	0.0569327	1	0.99843	1	1	0.0568314	42	alpha-glucosidase activity	MF
10917	GO:0060560	0.0618069	1	0.992363	1	2	0.391054	289	developmental growth involved in morphogenesis	BP
5003	GO:0016798	0.0623867	1	0.987344	1	3	0.94719	700	hydrolase activity, acting on glycosyl bonds	MF
3342	GO:0009506	0.0643565	1	0.982942	1	4	1.48709	1099	plasmodesma	CC
2787	GO:0008236	0.0662007	1	0.991499	1	2	0.416764	308	serine-type peptidase activity	MF
5167	GO:0017171	0.0662007	1	0.991499	1	2	0.416764	308	serine hydrolase activity	MF
2851	GO:0008378	0.0675057	1	0.997777	1	1	0.0663033	49	galactosyltransferase activity	MF
1278	GO:0004565	0.0678125	1	0.997746	1	1	0.0852471	63	beta-galactosidase activity	MF
1823	GO:0005911	0.0710684	1	0.98053	1	4	1.55475	1149	cell-cell junction	CC
9815	GO:0048767	0.0719841	1	0.997464	1	1	0.0717158	53	root hair elongation	BP
3899	GO:0010286	0.0752751	1	0.997226	1	1	0.0690096	51	heat acclimation	BP
11462	GO:0071281	0.0781403	1	0.997005	1	1	0.0717158	53	cellular response to iron ion	BP
3370	GO:0009543	0.0793326	1	0.996911	1	1	0.073069	54	chloroplast thylakoid lumen	CC
6472	GO:0031978	0.0793326	1	0.996911	1	1	0.073069	54	plastid thylakoid lumen	CC
4078	GO:0010584	0.0795353	1	0.996893	1	1	0.0757752	56	pollen exine formation	BP
4593	GO:0015925	0.0796807	1	0.996868	1	1	0.100132	74	galactosidase activity	MF
1861	GO:0005985	0.0808457	1	0.996781	1	1	0.0866003	64	sucrose metabolic process	BP
5964	GO:0030599	0.0826103	1	0.996629	1	1	0.101485	75	pectinesterase activity	MF
8835	GO:0045330	0.0826103	1	0.996629	1	1	0.101485	75	aspartyl esterase activity	MF
8804	GO:0045229	0.0826974	1	0.981161	1	3	1.1028	815	external encapsulating structure organization	BP
5690	GO:0022891	0.0840119	1	0.975646	1	4	1.663	1229	substrate-specific transmembrane transporter activity	MF
4326	GO:0015077	0.0840586	1	0.987641	1	2	0.537192	397	monovalent inorganic cation transmembrane transporter activity	MF
1649	GO:0005578	0.0852488	1	0.996405	1	1	0.105544	78	proteinaceous extracellular matrix	CC
2904	GO:0008509	0.0853838	1	0.987345	1	2	0.424883	314	anion transmembrane transporter activity	MF
5733	GO:0030054	0.0867175	1	0.974588	1	4	1.71441	1267	cell junction	CC
9753	GO:0048589	0.0875198	1	0.98684	1	2	0.468183	346	developmental growth	BP
3582	GO:0009867	0.0893904	1	0.996049	1	1	0.0906597	67	jasmonic acid mediated signaling pathway	BP
3715	GO:0010039	0.0905697	1	0.995942	1	1	0.0906597	67	response to iron ion	BP
1101	GO:0004185	0.0916093	1	0.995847	1	1	0.0906597	67	serine-type carboxypeptidase activity	MF
3282	GO:0009312	0.0924185	1	0.99576	1	1	0.11231	83	oligosaccharide biosynthetic process	BP
2343	GO:0006811	0.0950037	1	0.971274	1	4	1.70494	1260	ion transport	BP
2131	GO:0006457	0.0952812	1	0.984952	1	2	0.54937	406	protein folding	BP
4475	GO:0015672	0.0998739	1	0.983792	1	2	0.579139	428	monovalent inorganic cation transport	BP
12402	GO:0098662	0.100138	1	0.983724	1	2	0.57508	425	inorganic cation transmembrane transport	BP
3397	GO:0009607	0.1021	1	0.968348	1	4	1.67382	1237	response to biotic stimulus	BP
3544	GO:0009816	0.102759	1	0.994757	1	1	0.0866003	64	defense response to bacterium, incompatible interaction	BP
8088	GO:0042973	0.103204	1	0.994702	1	1	0.0960722	71	glucan endo-1,3-beta-D-glucosidase activity	MF
8382	GO:0043604	0.10336	1	0.994678	1	1	0.10825	80	amide biosynthetic process	BP
3835	GO:0010208	0.103535	1	0.994662	1	1	0.104191	77	pollen wall assembly	BP
6471	GO:0031977	0.10368	1	0.994651	1	1	0.0974253	72	thylakoid lumen	CC
4933	GO:0016682	0.105827	1	0.994407	1	1	0.124488	92	oxidoreductase activity, acting on diphenols and related substances as donors, oxygen as acceptor	MF
4654	GO:0016049	0.106322	1	0.982116	1	2	0.53178	393	cell growth	BP
2422	GO:0006952	0.107356	1	0.961212	1	5	2.39504	1770	defense response	BP
1099	GO:0004180	0.109302	1	0.994026	1	1	0.123135	91	carboxypeptidase activity	MF
12400	GO:0098660	0.109385	1	0.981287	1	2	0.615674	455	inorganic ion transmembrane transport	BP
11108	GO:0070008	0.110181	1	0.993933	1	1	0.113663	84	serine-type exopeptidase activity	MF
4931	GO:0016679	0.120926	1	0.992646	1	1	0.140725	104	oxidoreductase activity, acting on diphenols and related substances as donors	MF
12396	GO:0098655	0.122663	1	0.977564	1	2	0.631911	467	cation transmembrane transport	BP
5691	GO:0022892	0.123598	1	0.959003	1	4	1.9025	1406	substrate-specific transporter activity	MF
8872	GO:0045490	0.128046	1	0.991728	1	1	0.150197	111	pectin catabolic process	BP
10782	GO:0055114	0.128969	1	0.950696	1	5	2.42345	1791	oxidation-reduction process	BP
6123	GO:0031012	0.131388	1	0.991266	1	1	0.181319	134	extracellular matrix	CC
4226	GO:0010927	0.133402	1	0.991006	1	1	0.143432	106	cellular component assembly involved in morphogenesis	BP
1241	GO:0004497	0.133434	1	0.97435	1	2	0.658974	487	monooxygenase activity	MF
11447	GO:0071248	0.139291	1	0.990185	1	1	0.125841	93	cellular response to metal ion	BP
3493	GO:0009737	0.140517	1	0.972155	1	2	0.598083	442	response to abscisic acid	BP
10766	GO:0055085	0.141074	1	0.950916	1	4	1.95121	1442	transmembrane transport	BP
2748	GO:0008168	0.14291	1	0.971398	1	2	0.569667	421	methyltransferase activity	MF
1860	GO:0005984	0.143075	1	0.989606	1	1	0.162375	120	disaccharide metabolic process	BP
8010	GO:0042742	0.143266	1	0.971279	1	2	0.606202	448	defense response to bacterium	BP
8139	GO:0043086	0.145446	1	0.989241	1	1	0.17726	131	negative regulation of catalytic activity	BP
8625	GO:0044448	0.151134	1	0.98837	1	1	0.15561	115	cell cortex part	CC
4961	GO:0016741	0.15152	1	0.96859	1	2	0.603496	446	transferase activity, transferring one-carbon groups	MF
1377	GO:0004722	0.15348	1	0.987991	1	1	0.162375	120	protein serine/threonine phosphatase activity	MF
1621	GO:0005506	0.155823	1	0.967135	1	2	0.719865	532	iron ion binding	MF
2350	GO:0006820	0.159743	1	0.965808	1	2	0.650855	481	anion transport	BP
11443	GO:0071241	0.160455	1	0.986851	1	1	0.146138	108	cellular response to inorganic substance	BP
8600	GO:0044421	0.161077	1	0.965324	1	2	0.917422	678	extracellular region part	CC
7740	GO:0040007	0.163966	1	0.964341	1	2	0.691449	511	growth	BP
4799	GO:0016410	0.163979	1	0.986241	1	1	0.15561	115	N-acyltransferase activity	MF
5682	GO:0022857	0.168105	1	0.937583	1	4	2.16365	1599	transmembrane transporter activity	MF
3639	GO:0009941	0.168782	1	0.962649	1	2	0.650855	481	chloroplast envelope	CC
3355	GO:0009526	0.172677	1	0.961251	1	2	0.657621	486	plastid envelope	CC
11635	GO:0071705	0.173064	1	0.96111	1	2	0.66574	492	nitrogen compound transport	BP
12304	GO:0097305	0.173811	1	0.960836	1	2	0.691449	511	response to alcohol	BP
4939	GO:0016705	0.176146	1	0.959973	1	2	0.786168	581	oxidoreductase activity, acting on paired donors, with incorporation or reduction of molecular oxygen	MF
2869	GO:0008422	0.176621	1	0.98394	1	1	0.179966	133	beta-glucosidase activity	MF
5597	GO:0020037	0.177545	1	0.959457	1	2	0.81729	604	heme binding	MF
5689	GO:0022890	0.183078	1	0.957401	1	2	0.794287	587	inorganic cation transmembrane transporter activity	MF
9752	GO:0048588	0.189114	1	0.981473	1	1	0.221913	164	developmental cell growth	BP
5381	GO:0019318	0.18991	1	0.981291	1	1	0.269273	199	hexose metabolic process	BP
3404	GO:0009617	0.193046	1	0.953596	1	2	0.740162	547	response to bacterium	BP
7941	GO:0042545	0.196225	1	0.979993	1	1	0.230032	170	cell wall modification	BP
9396	GO:0046906	0.196246	1	0.952327	1	2	0.879534	650	tetrapyrrole binding	MF
2691	GO:0008017	0.196987	1	0.979865	1	1	0.175907	130	microtubule binding	MF
2789	GO:0008238	0.205762	1	0.977915	1	1	0.232738	172	exopeptidase activity	MF
13268	GO:1990267	0.206641	1	0.977729	1	1	0.212441	157	response to transition metal nanoparticle	BP
8665	GO:0044723	0.208704	1	0.928501	1	3	1.67923	1241	single-organism carbohydrate metabolic process	BP
1469	GO:0004857	0.210165	1	0.976895	1	1	0.288217	213	enzyme inhibitor activity	MF
4465	GO:0015631	0.212589	1	0.976384	1	1	0.196204	145	tubulin binding	MF
8499	GO:0044092	0.213061	1	0.976239	1	1	0.255741	189	negative regulation of molecular function	BP
1664	GO:0005615	0.215232	1	0.975707	1	1	0.319338	236	extracellular space	CC
3464	GO:0009699	0.217482	1	0.975197	1	1	0.258448	191	phenylpropanoid biosynthetic process	BP
2583	GO:0007275	0.218145	1	0.943388	1	2	0.829468	613	multicellular organismal development	BP
7118	GO:0033993	0.221134	1	0.942118	1	2	0.815937	603	response to lipid	BP
6463	GO:0031967	0.224784	1	0.940556	1	2	0.775343	573	organelle envelope	CC
6469	GO:0031975	0.224784	1	0.940556	1	2	0.775343	573	envelope	CC
8870	GO:0045488	0.228672	1	0.972457	1	1	0.253035	187	pectin metabolic process	BP
3971	GO:0010393	0.234675	1	0.970918	1	1	0.258448	191	galacturonan metabolic process	BP
4975	GO:0016758	0.235908	1	0.935648	1	2	0.909303	672	transferase activity, transferring hexosyl groups	MF
3373	GO:0009555	0.239761	1	0.969579	1	1	0.258448	191	pollen development	BP
11590	GO:0071555	0.242651	1	0.93259	1	2	1.01755	752	cell wall organization	BP
10204	GO:0051213	0.243317	1	0.968616	1	1	0.273332	202	dioxygenase activity	MF
1106	GO:0004252	0.24606	1	0.967858	1	1	0.293629	217	serine-type endopeptidase activity	MF
2833	GO:0008324	0.251465	1	0.928524	1	2	0.953956	705	cation transmembrane transporter activity	MF
3142	GO:0009108	0.255416	1	0.965234	1	1	0.28957	214	coenzyme biosynthetic process	BP
9107	GO:0046148	0.260826	1	0.963669	1	1	0.280098	207	pigment biosynthetic process	BP
3542	GO:0009814	0.262818	1	0.963085	1	1	0.273332	202	defense response, incompatible interaction	BP
2421	GO:0006950	0.263907	1	0.851664	1	8	5.87935	4345	response to stress	BP
8381	GO:0043603	0.267054	1	0.961791	1	1	0.322045	238	cellular amide metabolic process	BP
3463	GO:0009698	0.268234	1	0.961426	1	1	0.340989	252	phenylpropanoid metabolic process	BP
2342	GO:0006810	0.272949	1	0.850433	1	7	5.16895	3820	transport	BP
2344	GO:0006812	0.273613	1	0.917824	1	2	1.00943	746	cation transport	BP
8553	GO:0044272	0.275435	1	0.959199	1	1	0.349107	258	sulfur compound biosynthetic process	BP
2160	GO:0006508	0.276333	1	0.91647	1	2	0.978312	723	proteolysis	BP
4842	GO:0016491	0.279671	1	0.861224	1	5	3.76576	2783	oxidoreductase activity	MF
3586	GO:0009873	0.283401	1	0.95667	1	1	0.323398	239	ethylene-activated signaling pathway	BP
10216	GO:0051234	0.287746	1	0.839756	1	7	5.24338	3875	establishment of localization	BP
8591	GO:0044403	0.288118	1	0.955115	1	1	0.343695	254	symbiosis, encompassing mutualism through parasitism	BP
3553	GO:0009826	0.288334	1	0.955058	1	1	0.313926	232	unidimensional cell growth	BP
7909	GO:0042440	0.29727	1	0.952041	1	1	0.320692	237	pigment metabolic process	BP
1376	GO:0004721	0.297656	1	0.951905	1	1	0.326104	241	phosphoprotein phosphatase activity	MF
5671	GO:0022804	0.301728	1	0.903284	1	2	1.16369	860	active transmembrane transporter activity	MF
1717	GO:0005737	0.304512	1	0.834659	1	6	4.5844	3388	cytoplasm	CC
11633	GO:0071702	0.305837	1	0.855739	1	4	2.72791	2016	organic substance transport	BP
11589	GO:0071554	0.316727	1	0.895095	1	2	1.2124	896	cell wall organization or biogenesis	BP
12376	GO:0098542	0.317131	1	0.894891	1	2	1.04597	773	defense response to other organism	BP
1747	GO:0005774	0.318875	1	0.893906	1	2	1.14204	844	vacuolar membrane	CC
9614	GO:0048229	0.319576	1	0.944	1	1	0.372111	275	gametophyte development	BP
1869	GO:0005996	0.322027	1	0.943038	1	1	0.472242	349	monosaccharide metabolic process	BP
2252	GO:0006633	0.32257	1	0.942852	1	1	0.414058	306	fatty acid biosynthetic process	BP
137	GO:0000272	0.326129	1	0.941486	1	1	0.427589	316	polysaccharide catabolic process	BP
8598	GO:0044419	0.327594	1	0.940932	1	1	0.399173	295	interspecies interaction between organisms	BP
10641	GO:0052689	0.32828	1	0.94067	1	1	0.392407	290	carboxylic ester hydrolase activity	MF
3312	GO:0009408	0.328834	1	0.940459	1	1	0.382936	283	response to heat	BP
2993	GO:0008757	0.328873	1	0.940466	1	1	0.340989	252	S-adenosylmethionine-dependent methyltransferase activity	MF
8616	GO:0044437	0.329455	1	0.887915	1	2	1.17722	870	vacuolar part	CC
10413	GO:0051704	0.33179	1	0.856962	1	3	1.93227	1428	multi-organism process	BP
6620	GO:0032403	0.331983	1	0.939229	1	1	0.380229	281	protein complex binding	MF
10182	GO:0051179	0.332039	1	0.806545	1	7	5.48964	4057	localization	BP
8662	GO:0044711	0.33458	1	0.822373	1	5	3.86454	2856	single-organism biosynthetic process	BP
1804	GO:0005874	0.335839	1	0.93769	1	1	0.403232	298	microtubule	CC
10191	GO:0051188	0.339571	1	0.936193	1	1	0.39782	294	cofactor biosynthetic process	BP
87	GO:0000160	0.342926	1	0.934822	1	1	0.409998	303	phosphorelay signal transduction system	BP
6570	GO:0032259	0.355951	1	0.929404	1	1	0.335576	248	methylation	BP
4974	GO:0016757	0.362775	1	0.86805	1	2	1.22593	906	transferase activity, transferring glycosyl groups	MF
10069	GO:0050896	0.363012	1	0.766406	1	10	8.30686	6139	response to stimulus	BP
1647	GO:0005576	0.36671	1	0.833238	1	3	2.36798	1750	extracellular region	CC
2300	GO:0006732	0.369113	1	0.923544	1	1	0.483067	357	coenzyme metabolic process	BP
2716	GO:0008092	0.37162	1	0.922452	1	1	0.396467	293	cytoskeletal protein binding	MF
4100	GO:0010608	0.379255	1	0.918891	1	1	0.512836	379	posttranscriptional regulation of gene expression	BP
4996	GO:0016787	0.38676	1	0.756263	1	8	6.90637	5104	hydrolase activity	MF
8613	GO:0044434	0.392587	1	0.814715	1	3	2.05405	1518	chloroplast part	CC
9768	GO:0048646	0.394214	1	0.911755	1	1	0.487126	360	anatomical structure formation involved in morphogenesis	BP
4325	GO:0015075	0.396314	1	0.846488	1	2	1.31389	971	ion transmembrane transporter activity	MF
8614	GO:0044435	0.397086	1	0.811406	1	3	2.06623	1527	plastid part	CC
11743	GO:0072330	0.419712	1	0.898707	1	1	0.54937	406	monocarboxylic acid biosynthetic process	BP
316	GO:0000902	0.422906	1	0.897018	1	1	0.503364	372	cell morphogenesis	BP
5818	GO:0030234	0.429343	1	0.893487	1	1	0.591317	437	enzyme regulator activity	MF
3405	GO:0009620	0.429376	1	0.893492	1	1	0.53178	393	response to fungus	BP
3317	GO:0009414	0.432195	1	0.89194	1	1	0.526367	389	response to water deprivation	BP
2331	GO:0006790	0.434872	1	0.890416	1	1	0.623793	461	sulfur compound metabolic process	BP
10380	GO:0051603	0.435586	1	0.89004	1	1	0.556136	411	proteolysis involved in cellular protein catabolic process	BP
3318	GO:0009415	0.438198	1	0.888582	1	1	0.534486	395	response to water	BP
2766	GO:0008194	0.444885	1	0.884761	1	1	0.557489	412	UDP-glycosyltransferase activity	MF
6838	GO:0032989	0.447753	1	0.883111	1	1	0.535839	396	cellular component morphogenesis	BP
11109	GO:0070011	0.455975	1	0.804104	1	2	1.6657	1231	peptidase activity, acting on L-amino acid peptides	MF
396	GO:0001101	0.457708	1	0.802818	1	2	1.45191	1073	response to acid chemical	BP
12683	GO:1901615	0.458717	1	0.876591	1	1	0.641383	474	organic hydroxy compound metabolic process	BP
3711	GO:0010035	0.459367	1	0.80156	1	2	1.45461	1075	response to inorganic substance	BP
2251	GO:0006631	0.467996	1	0.87093	1	1	0.658974	487	fatty acid metabolic process	BP
1764	GO:0005794	0.471116	1	0.792532	1	2	1.47491	1090	Golgi apparatus	CC
2784	GO:0008233	0.474734	1	0.789684	1	2	1.72389	1274	peptidase activity	MF
10189	GO:0051186	0.47866	1	0.864233	1	1	0.654914	484	cofactor metabolic process	BP
10415	GO:0051707	0.479527	1	0.785938	1	2	1.48574	1098	response to other organism	BP
4657	GO:0016052	0.482286	1	0.861887	1	1	0.718512	531	carbohydrate catabolic process	BP
9586	GO:0048046	0.484268	1	0.860602	1	1	0.727983	538	apoplast	CC
1812	GO:0005886	0.48625	1	0.68596	1	6	5.41928	4005	plasma membrane	CC
11352	GO:0070887	0.489866	1	0.856945	1	1	0.70904	524	cellular response to chemical stimulus	BP
8615	GO:0044436	0.497953	1	0.851563	1	1	0.657621	486	thylakoid part	CC
8205	GO:0043207	0.499559	1	0.769785	1	2	1.54527	1142	response to external biotic stimulus	BP
4999	GO:0016791	0.501498	1	0.849166	1	1	0.633264	468	phosphatase activity	MF
4656	GO:0016051	0.510079	1	0.8432	1	1	0.736102	544	carbohydrate biosynthetic process	BP
8714	GO:0044877	0.514004	1	0.840463	1	1	0.663033	490	macromolecular complex binding	MF
3484	GO:0009725	0.518571	1	0.753857	1	2	1.61428	1193	response to hormone	BP
3714	GO:0010038	0.543992	1	0.818276	1	1	0.737455	545	response to metal ion	BP
10015	GO:0050790	0.548349	1	0.814893	1	1	0.74828	553	regulation of catalytic activity	BP
8675	GO:0044765	0.555742	1	0.651222	1	4	3.82394	2826	single-organism transport	BP
4966	GO:0016747	0.570971	1	0.79665	1	1	0.786168	581	transferase activity, transferring acyl groups other than amino-acyl groups	MF
7959	GO:0042578	0.572948	1	0.795005	1	1	0.776696	574	phosphoric ester hydrolase activity	MF
8609	GO:0044430	0.576611	1	0.79191	1	1	0.828115	612	cytoskeletal part	CC
12918	GO:1902578	0.580251	1	0.627046	1	4	3.93761	2910	single-organism localization	BP
8744	GO:0045087	0.584348	1	0.785318	1	1	0.778049	575	innate immune response	BP
2425	GO:0006955	0.59792	1	0.773368	1	1	0.814584	602	immune response	BP
4965	GO:0016746	0.603309	1	0.768483	1	1	0.872768	645	transferase activity, transferring acyl groups	MF
3480	GO:0009719	0.609792	1	0.668822	1	2	1.94309	1436	response to endogenous stimulus	BP
844	GO:0003674	0.617228	1	0.571916	1	31	30.9217	22852	molecular_function	MF
11103	GO:0065009	0.62371	1	0.749372	1	1	0.932306	689	regulation of molecular function	BP
3259	GO:0009266	0.627154	1	0.746044	1	1	0.922834	682	response to temperature stimulus	BP
8547	GO:0044262	0.6291	1	0.744119	1	1	1.04191	770	cellular carbohydrate metabolic process	BP
1853	GO:0005976	0.631756	1	0.741516	1	1	1.0365	766	polysaccharide metabolic process	BP
9379	GO:0046872	0.633052	1	0.522793	1	8	8.33528	6160	metal ion binding	MF
8181	GO:0043169	0.640563	1	0.514703	1	8	8.38669	6198	cation binding	MF
12715	GO:1901700	0.643227	1	0.633763	1	2	2.07435	1533	response to oxygen-containing compound	BP
3343	GO:0009507	0.647824	1	0.583282	1	3	2.91193	2152	chloroplast	CC
884	GO:0003824	0.660065	1	0.468192	1	18	18.6867	13810	catalytic activity	MF
3433	GO:0009653	0.66279	1	0.709629	1	1	1.01755	752	anatomical structure morphogenesis	BP
692	GO:0002376	0.665025	1	0.707233	1	1	0.990491	732	immune system process	BP
1096	GO:0004175	0.670693	1	0.701012	1	1	1.25164	925	endopeptidase activity	MF
5070	GO:0016887	0.673171	1	0.698318	1	1	1.08927	805	ATPase activity	MF
3365	GO:0009536	0.674535	1	0.553242	1	3	3.02966	2239	plastid	CC
7515	GO:0035556	0.679429	1	0.691335	1	1	1.16775	863	intracellular signal transduction	BP
4658	GO:0016053	0.687665	1	0.681978	1	1	1.16234	859	organic acid biosynthetic process	BP
9187	GO:0046394	0.687665	1	0.681978	1	1	1.16234	859	carboxylic acid biosynthetic process	BP
3395	GO:0009605	0.698565	1	0.570528	1	2	2.24078	1656	response to external stimulus	BP
3709	GO:0010033	0.70403	1	0.563895	1	2	2.34091	1730	response to organic substance	BP
3601	GO:0009892	0.705451	1	0.661027	1	1	1.12174	829	negative regulation of metabolic process	BP
12901	GO:1902494	0.709514	1	0.656089	1	1	1.12986	835	catalytic complex	CC
3098	GO:0009057	0.71038	1	0.655005	1	1	1.24353	919	macromolecule catabolic process	BP
4997	GO:0016788	0.713004	1	0.552852	1	2	2.4018	1775	hydrolase activity, acting on ester bonds	MF
6758	GO:0032787	0.719261	1	0.643969	1	1	1.33148	984	monocarboxylic acid metabolic process	BP
7833	GO:0042221	0.724244	1	0.493716	1	3	3.57767	2644	response to chemical	BP
3507	GO:0009755	0.729938	1	0.630356	1	1	1.276	943	hormone-mediated signaling pathway	BP
3099	GO:0009058	0.744894	1	0.39521	1	8	9.46379	6994	biosynthetic process	BP
2936	GO:0008610	0.746926	1	0.607787	1	1	1.30442	964	lipid biosynthetic process	BP
8659	GO:0044707	0.750499	1	0.504474	1	2	2.47623	1830	single-multicellular organism process	BP
6666	GO:0032501	0.751783	1	0.50275	1	2	2.48299	1835	multicellular organismal process	BP
12670	GO:1901566	0.754096	1	0.597909	1	1	1.38831	1026	organonitrogen compound biosynthetic process	BP
4651	GO:0016043	0.766388	1	0.413675	1	4	4.99034	3688	cellular component organization	BP
8661	GO:0044710	0.768479	1	0.36614	1	8	9.44619	6981	single-organism metabolic process	BP
8560	GO:0044283	0.777571	1	0.564085	1	1	1.47356	1089	small molecule biosynthetic process	BP
9845	GO:0048869	0.793996	1	0.53895	1	1	1.46003	1079	cellular developmental process	BP
11667	GO:0071840	0.796873	1	0.372638	1	4	5.22849	3864	cellular component organization or biogenesis	BP
4640	GO:0016021	0.802807	1	0.328722	1	7	8.39752	6206	integral component of membrane	CC
8543	GO:0044255	0.827464	1	0.483445	1	1	1.69953	1256	cellular lipid metabolic process	BP
4639	GO:0016020	0.833288	1	0.276791	1	9	10.8548	8022	membrane	CC
6215	GO:0031224	0.836109	1	0.283563	1	7	8.71145	6438	intrinsic component of membrane	CC
5141	GO:0017111	0.83996	1	0.461091	1	1	1.74554	1290	nucleoside-triphosphatase activity	MF
8179	GO:0043167	0.852475	1	0.242074	1	12	14.4271	10662	ion binding	MF
4831	GO:0016462	0.854868	1	0.433103	1	1	1.82672	1350	pyrophosphatase activity	MF
3411	GO:0009628	0.856555	1	0.343575	1	2	3.11084	2299	response to abiotic stimulus	BP
5016	GO:0016818	0.856726	1	0.429509	1	1	1.8362	1357	hydrolase activity, acting on acid anhydrides, in phosphorus-containing anhydrides	MF
4011	GO:0010468	0.85786	1	0.304556	1	3	4.23935	3133	regulation of gene expression	BP
5015	GO:0016817	0.858995	1	0.425085	1	1	1.85243	1369	hydrolase activity, acting on acid anhydrides	MF
5354	GO:0019222	0.862435	1	0.276382	1	4	5.44634	4025	regulation of metabolic process	BP
2741	GO:0008152	0.866788	1	0.218753	1	19	21.4146	15826	metabolic process	BP
8677	GO:0044767	0.87105	1	0.282845	1	3	4.44368	3284	single-organism developmental process	BP
1631	GO:0005524	0.874856	1	0.256659	1	4	5.80357	4289	ATP binding	MF
857	GO:0003700	0.876	1	0.390693	1	1	1.93497	1430	transcription factor activity, sequence-specific DNA binding	MF
381	GO:0001071	0.876499	1	0.38965	1	1	1.93903	1433	nucleic acid binding transcription factor activity	MF
6696	GO:0032559	0.881608	1	0.245705	1	4	5.88746	4351	adenyl ribonucleotide binding	MF
5955	GO:0030554	0.882458	1	0.244313	1	4	5.89694	4358	adenyl nucleotide binding	MF
12384	GO:0098588	0.88647	1	0.289668	1	2	3.43695	2540	bounding membrane of organelle	CC
8552	GO:0044271	0.887963	1	0.253931	1	3	4.75354	3513	cellular nitrogen compound biosynthetic process	BP
2740	GO:0008150	0.888078	1	0.211508	1	28	29.9623	22143	biological_process	BP
8541	GO:0044249	0.888234	1	0.214041	1	6	8.7331	6454	cellular biosynthetic process	BP
5197	GO:0018130	0.891739	1	0.247297	1	3	4.77925	3532	heterocycle biosynthetic process	BP
2062	GO:0006351	0.892044	1	0.279075	1	2	3.40718	2518	transcription, DNA-templated	BP
12368	GO:0097659	0.8923	1	0.278584	1	2	3.40853	2519	nucleic acid-templated transcription	BP
5428	GO:0019438	0.903917	1	0.225409	1	3	4.93216	3645	aromatic compound biosynthetic process	BP
12675	GO:1901576	0.905642	1	0.18636	1	6	8.99696	6649	organic substance biosynthetic process	BP
9698	GO:0048519	0.906091	1	0.32368	1	1	2.10547	1556	negative regulation of biological process	BP
6667	GO:0032502	0.906695	1	0.220306	1	3	4.84961	3584	developmental process	BP
10842	GO:0060255	0.907491	1	0.218838	1	3	4.75625	3515	regulation of macromolecule metabolic process	BP
6749	GO:0032774	0.908984	1	0.245633	1	2	3.61691	2673	RNA biosynthetic process	BP
2250	GO:0006629	0.91154	1	0.310541	1	1	2.33279	1724	lipid metabolic process	BP
8673	GO:0044763	0.912155	1	0.160236	1	10	13.2647	9803	single-organism cellular process	BP
9401	GO:0046914	0.913045	1	0.237314	1	2	3.75899	2778	transition metal ion binding	MF
5515	GO:0019752	0.91441	1	0.30348	1	1	2.51817	1861	carboxylic acid metabolic process	BP
7540	GO:0035639	0.915142	1	0.188469	1	4	6.41383	4740	purine ribonucleoside triphosphate binding	MF
8604	GO:0044425	0.915163	1	0.165354	1	7	9.85349	7282	membrane part	CC
8221	GO:0043234	0.91721	1	0.228651	1	2	3.85642	2850	protein complex	CC
551	GO:0001883	0.917421	1	0.184386	1	4	6.45443	4770	purine nucleoside binding	MF
6690	GO:0032550	0.917421	1	0.184386	1	4	6.45443	4770	purine ribonucleoside binding	MF
2066	GO:0006355	0.918156	1	0.226672	1	2	3.58715	2651	regulation of transcription, DNA-templated	BP
6689	GO:0032549	0.918493	1	0.182455	1	4	6.47337	4784	ribonucleoside binding	MF
550	GO:0001882	0.918724	1	0.182038	1	4	6.47608	4786	nucleoside binding	MF
13089	GO:1903506	0.918755	1	0.225409	1	2	3.59391	2656	regulation of nucleic acid-templated transcription	BP
13535	GO:2001141	0.918817	1	0.225278	1	2	3.59526	2657	regulation of RNA biosynthetic process	BP
6694	GO:0032555	0.920044	1	0.179649	1	4	6.49908	4803	purine ribonucleotide binding	MF
1718	GO:0005739	0.920789	1	0.287458	1	1	2.34362	1732	mitochondrion	CC
5130	GO:0017076	0.920808	1	0.178263	1	4	6.5099	4811	purine nucleotide binding	MF
12674	GO:1901575	0.921934	1	0.28451	1	1	2.60613	1926	organic substance catabolic process	BP
8304	GO:0043436	0.923189	1	0.281273	1	1	2.6359	1948	oxoacid metabolic process	BP
1928	GO:0006082	0.924338	1	0.278291	1	1	2.65349	1961	organic acid metabolic process	BP
6692	GO:0032553	0.924723	1	0.171106	1	4	6.58162	4864	ribonucleotide binding	MF
4960	GO:0016740	0.926009	1	0.159162	1	5	7.62759	5637	transferase activity	MF
8652	GO:0044699	0.926023	1	0.133567	1	14	17.5203	12948	single-organism process	BP
10230	GO:0051252	0.926026	1	0.20985	1	2	3.6954	2731	regulation of RNA metabolic process	BP
12627	GO:1901362	0.926709	1	0.182156	1	3	5.2542	3883	organic cyclic compound biosynthetic process	BP
12668	GO:1901564	0.928493	1	0.267359	1	1	2.58177	1908	organonitrogen compound metabolic process	BP
5452	GO:0019538	0.928937	1	0.163303	1	4	6.39759	4728	protein metabolic process	BP
846	GO:0003677	0.929722	1	0.201759	1	2	3.82394	2826	DNA binding	MF
12315	GO:0097367	0.932406	1	0.156792	1	4	6.75617	4993	carbohydrate derivative binding	MF
5351	GO:0019219	0.934623	1	0.190834	1	2	3.81988	2823	regulation of nucleobase-containing compound metabolic process	BP
10417	GO:0051716	0.939126	1	0.238187	1	1	2.55065	1885	cellular response to stimulus	BP
10175	GO:0051171	0.940041	1	0.178467	1	2	3.92543	2901	regulation of nitrogen compound metabolic process	BP
13375	GO:2000112	0.940797	1	0.176715	1	2	3.96873	2933	regulation of cellular macromolecule biosynthetic process	BP
4059	GO:0010556	0.942062	1	0.173772	1	2	3.99444	2952	regulation of macromolecule biosynthetic process	BP
6267	GO:0031326	0.946932	1	0.162265	1	2	4.09051	3023	regulation of cellular biosynthetic process	BP
3598	GO:0009889	0.948798	1	0.157776	1	2	4.13516	3056	regulation of biosynthetic process	BP
7314	GO:0034654	0.948869	1	0.157602	1	2	4.30836	3184	nucleobase-containing compound biosynthetic process	BP
9836	GO:0048856	0.948938	1	0.209531	1	1	2.66837	1972	anatomical structure development	BP
3097	GO:0009056	0.949899	1	0.206607	1	1	3.08243	2278	catabolic process	BP
11634	GO:0071704	0.954528	1	0.0875624	1	15	19.2686	14240	organic substance metabolic process	BP
6158	GO:0031090	0.958965	1	0.132487	1	2	4.50727	3331	organelle membrane	CC
2529	GO:0007165	0.961672	1	0.169271	1	1	3.12438	2309	signal transduction	BP
8180	GO:0043168	0.968765	1	0.0828075	1	4	7.66683	5666	anion binding	MF
11920	GO:0080090	0.970184	1	0.102609	1	2	4.66424	3447	regulation of primary metabolic process	BP
92	GO:0000166	0.972828	1	0.0736544	1	4	7.84409	5797	nucleotide binding	MF
12607	GO:1901265	0.972828	1	0.0736544	1	4	7.84409	5797	nucleoside phosphate binding	MF
6264	GO:0031323	0.975165	1	0.0884969	1	2	4.85097	3585	regulation of cellular metabolic process	BP
1625	GO:0005515	0.976604	1	0.0717918	1	3	5.64255	4170	protein binding	MF
7618	GO:0036094	0.977951	1	0.0617334	1	4	8.08224	5973	small molecule binding	MF
7310	GO:0034645	0.978733	1	0.0779845	1	2	5.50724	4070	cellular macromolecule biosynthetic process	BP
8558	GO:0044281	0.981072	1	0.0983668	1	1	3.99038	2949	small molecule metabolic process	BP
6840	GO:0032991	0.983285	1	0.0639883	1	2	5.81169	4295	macromolecular complex	CC
3100	GO:0009059	0.983985	1	0.0617681	1	2	5.77651	4269	macromolecule biosynthetic process	BP
4664	GO:0016070	0.984254	1	0.0609136	1	2	5.21767	3856	RNA metabolic process	BP
8550	GO:0044267	0.988158	1	0.0480764	1	2	5.60601	4143	cellular protein metabolic process	BP
8534	GO:0044238	0.989539	1	0.024583	1	12	17.9114	13237	primary metabolic process	BP
1646	GO:0005575	0.991787	1	0.0219502	1	25	30.1017	22246	cellular_component	CC
12628	GO:1901363	0.992797	1	0.0190465	1	8	14.3513	10606	heterocyclic compound binding	MF
12271	GO:0097159	0.992928	1	0.018739	1	8	14.3756	10624	organic cyclic compound binding	MF
10014	GO:0050789	0.994138	1	0.0197301	1	4	9.19316	6794	regulation of biological process	BP
8638	GO:0044464	0.995144	1	0.0126691	1	21	27.2791	20160	cell part	CC
9241	GO:0046483	0.995765	1	0.0166992	1	3	8.14719	6021	heterocycle metabolic process	BP
7308	GO:0034641	0.996415	1	0.0144452	1	3	8.32851	6155	cellular nitrogen compound metabolic process	BP
845	GO:0003676	0.996496	1	0.0171259	1	2	6.98079	5159	nucleic acid binding	MF
12127	GO:0090304	0.996589	1	0.0167355	1	2	6.69258	4946	nucleic acid metabolic process	BP
3674	GO:0009987	0.996726	1	0.0085535	1	16	23.2386	17174	cellular process	BP
2297	GO:0006725	0.996747	1	0.013274	1	3	8.41782	6221	cellular aromatic compound metabolic process	BP
1616	GO:0005488	0.996848	1	0.00826536	1	15	22.0492	16295	binding	MF
8621	GO:0044444	0.99687	1	0.00905941	1	8	15.2308	11256	cytoplasmic part	CC
8182	GO:0043170	0.997068	1	0.00886227	1	7	13.5178	9990	macromolecule metabolic process	BP
11101	GO:0065007	0.997169	1	0.0104144	1	4	9.94415	7349	biological regulation	BP
8603	GO:0044424	0.997665	1	0.00631346	1	16	23.4186	17307	intracellular part	CC
12625	GO:1901360	0.997771	1	0.00953242	1	3	8.76963	6481	organic cyclic compound metabolic process	BP
1669	GO:0005634	0.998115	1	0.0100221	1	2	7.13505	5273	nucleus	CC
8623	GO:0044446	0.998181	1	0.00703946	1	4	10.4489	7722	intracellular organelle part	CC
8601	GO:0044422	0.998329	1	0.00652844	1	4	10.5219	7776	organelle part	CC
1962	GO:0006139	0.998533	1	0.00805576	1	2	7.52746	5563	nucleobase-containing compound metabolic process	BP
8218	GO:0043231	0.998583	1	0.00444233	1	8	15.1767	11216	intracellular membrane-bounded organelle	CC
2339	GO:0006807	0.998719	1	0.0058495	1	3	9.31629	6885	nitrogen compound metabolic process	BP
8214	GO:0043227	0.998841	1	0.00370596	1	8	15.4257	11400	membrane-bounded organelle	CC
10018	GO:0050794	0.999393	1	0.00371245	1	2	8.26085	6105	regulation of cellular process	BP
8216	GO:0043229	0.999625	1	0.00133032	1	8	16.5285	12215	intracellular organelle	CC
8533	GO:0044237	0.999631	1	0.00127077	1	9	18.1576	13419	cellular metabolic process	BP
8213	GO:0043226	0.999701	1	0.00108113	1	8	16.7599	12386	organelle	CC
8546	GO:0044260	0.999887	1	0.000577428	1	4	12.557	9280	cellular macromolecule metabolic process	BP
11372	GO:0070972	1	1	0.942133	1	0	0.083894	62	protein localization to endoplasmic reticulum	BP
10279	GO:0051340	1	1	0.977744	1	0	0.0230032	17	regulation of ligase activity	BP
10313	GO:0051438	1	1	0.977744	1	0	0.0230032	17	regulation of ubiquitin-protein transferase activity	BP
3389	GO:0009585	1	1	0.906957	1	0	0.0852471	63	red, far-red light phototransduction	BP
5284	GO:0019001	1	1	0.522122	1	0	0.706333	522	guanyl nucleotide binding	MF
4324	GO:0015074	1	1	0.642449	1	0	0.566961	419	DNA integration	BP
6807	GO:0032940	1	1	0.806993	1	0	0.215148	159	secretion by cell	BP
7058	GO:0033692	1	1	0.647783	1	0	0.445179	329	cellular polysaccharide biosynthetic process	BP
7306	GO:0034637	1	1	0.604162	1	0	0.514189	380	cellular carbohydrate biosynthetic process	BP
2783	GO:0008219	1	1	0.515883	1	0	0.617027	456	cell death	BP
2850	GO:0008375	1	1	0.921859	1	0	0.0595377	44	acetylglucosaminyltransferase activity	MF
4752	GO:0016265	1	1	0.515883	1	0	0.617027	456	death	BP
2428	GO:0006970	1	1	0.336192	1	0	1.01214	748	response to osmotic stress	BP
1640	GO:0005543	1	1	0.774041	1	0	0.227326	168	phospholipid binding	MF
5653	GO:0022607	1	1	0.291398	1	0	1.28818	952	cellular component assembly	BP
9397	GO:0046907	1	1	0.276503	1	0	1.22458	905	intracellular transport	BP
3552	GO:0009825	1	1	0.92731	1	0	0.0703627	52	multidimensional cell growth	BP
871	GO:0003735	1	1	0.426519	1	0	1.20023	887	structural constituent of ribosome	MF
5943	GO:0030529	1	1	0.167503	1	0	2.04458	1511	ribonucleoprotein complex	CC
10386	GO:0051641	1	1	0.475475	1	0	0.722571	534	cellular localization	BP
6313	GO:0031399	1	1	0.64	1	0	0.415411	307	regulation of protein modification process	BP
8300	GO:0043424	1	1	0.924029	1	0	0.0798346	59	protein histidine kinase binding	MF
9865	GO:0050136	1	1	0.925505	1	0	0.101485	75	NADH dehydrogenase (quinone) activity	MF
4319	GO:0015031	1	1	0.187765	1	0	1.60481	1186	protein transport	BP
6269	GO:0031328	1	1	0.475761	1	0	0.713099	527	positive regulation of cellular biosynthetic process	BP
6858	GO:0033036	1	1	0.148164	1	0	1.83078	1353	macromolecule localization	BP
8663	GO:0044712	1	1	0.203572	1	0	1.7293	1278	single-organism catabolic process	BP
1478	GO:0004871	1	1	0.503942	1	0	0.610261	451	signal transducer activity	MF
1915	GO:0006066	1	1	0.63826	1	0	0.461417	341	alcohol metabolic process	BP
2051	GO:0006325	1	1	0.473651	1	0	0.623793	461	chromatin organization	BP
2853	GO:0008380	1	1	0.568526	1	0	0.493892	365	RNA splicing	BP
5429	GO:0019439	1	1	0.599861	1	0	0.507423	375	aromatic compound catabolic process	BP
1357	GO:0004672	1	1	0.0737143	1	0	2.32062	1715	protein kinase activity	MF
3578	GO:0009862	1	1	0.931031	1	0	0.0635971	47	systemic acquired resistance, salicylic acid mediated signaling pathway	BP
4984	GO:0016772	1	1	0.0173126	1	0	3.70893	2741	transferase activity, transferring phosphorus-containing groups	MF
1	GO:0000001	1	1	0.997668	1	0	0.00405939	3	mitochondrion inheritance	BP
2	GO:0000002	1	1	0.985276	1	0	0.0135313	10	mitochondrial genome maintenance	BP
3	GO:0000003	1	1	0.93093	1	0	0.073069	54	reproduction	BP
4	GO:0000009	1	1	0.998655	1	0	0.00135313	1	alpha-1,6-mannosyltransferase activity	MF
5	GO:0000011	1	1	0.997817	1	0	0.00405939	3	vacuole inheritance	BP
6	GO:0000012	1	1	0.996042	1	0	0.00270626	2	single strand break repair	BP
7	GO:0000014	1	1	0.991161	1	0	0.00676565	5	single-stranded DNA endodeoxyribonuclease activity	MF
8	GO:0000015	1	1	0.983606	1	0	0.0243563	18	phosphopyruvate hydratase complex	CC
9	GO:0000018	1	1	0.960008	1	0	0.0324751	24	regulation of DNA recombination	BP
10	GO:0000019	1	1	0.997299	1	0	0.00135313	1	regulation of mitotic recombination	BP
11	GO:0000022	1	1	0.995754	1	0	0.00541252	4	mitotic spindle elongation	BP
12	GO:0000023	1	1	0.98306	1	0	0.0175907	13	maltose metabolic process	BP
13	GO:0000024	1	1	0.995305	1	0	0.00676565	5	maltose biosynthetic process	BP
14	GO:0000025	1	1	0.996745	1	0	0.00270626	2	maltose catabolic process	BP
15	GO:0000026	1	1	0.989374	1	0	0.0135313	10	alpha-1,2-mannosyltransferase activity	MF
16	GO:0000027	1	1	0.947919	1	0	0.0866003	64	ribosomal large subunit assembly	BP
17	GO:0000028	1	1	0.963727	1	0	0.0608908	45	ribosomal small subunit assembly	BP
18	GO:0000030	1	1	0.955691	1	0	0.0460064	34	mannosyltransferase activity	MF
19	GO:0000032	1	1	0.996915	1	0	0.00405939	3	cell wall mannoprotein biosynthetic process	BP
20	GO:0000033	1	1	0.998366	1	0	0.00270626	2	alpha-1,3-mannosyltransferase activity	MF
21	GO:0000035	1	1	0.997416	1	0	0.00135313	1	acyl binding	MF
22	GO:0000036	1	1	0.997292	1	0	0.00676565	5	ACP phosphopantetheine attachment site binding involved in fatty acid biosynthetic process	MF
23	GO:0000038	1	1	0.969027	1	0	0.0365345	27	very long-chain fatty acid metabolic process	BP
24	GO:0000041	1	1	0.807373	1	0	0.201616	149	transition metal ion transport	BP
25	GO:0000042	1	1	0.993194	1	0	0.00541252	4	protein targeting to Golgi	BP
26	GO:0000045	1	1	0.961807	1	0	0.0433001	32	autophagosome assembly	BP
27	GO:0000049	1	1	0.906468	1	0	0.0906597	67	tRNA binding	MF
28	GO:0000050	1	1	0.990159	1	0	0.0094719	7	urea cycle	BP
29	GO:0000053	1	1	0.998764	1	0	0.00270626	2	argininosuccinate metabolic process	BP
30	GO:0000054	1	1	0.988417	1	0	0.0135313	10	ribosomal subunit export from nucleus	BP
31	GO:0000055	1	1	0.991667	1	0	0.00541252	4	ribosomal large subunit export from nucleus	BP
32	GO:0000056	1	1	0.996494	1	0	0.00405939	3	ribosomal small subunit export from nucleus	BP
33	GO:0000059	1	1	0.984405	1	0	0.0121782	9	protein import into nucleus, docking	BP
34	GO:0000060	1	1	0.980797	1	0	0.0175907	13	protein import into nucleus, translocation	BP
35	GO:0000062	1	1	0.956043	1	0	0.0541252	40	fatty-acyl-CoA binding	MF
36	GO:0000064	1	1	0.996091	1	0	0.00405939	3	L-ornithine transmembrane transporter activity	MF
37	GO:0000066	1	1	0.999565	1	0	0.00135313	1	mitochondrial ornithine transport	BP
38	GO:0000070	1	1	0.986528	1	0	0.0094719	7	mitotic sister chromatid segregation	BP
39	GO:0000075	1	1	0.921637	1	0	0.0595377	44	cell cycle checkpoint	BP
40	GO:0000076	1	1	0.986455	1	0	0.0094719	7	DNA replication checkpoint	BP
41	GO:0000077	1	1	0.962953	1	0	0.0270626	20	DNA damage checkpoint	BP
42	GO:0000079	1	1	0.957468	1	0	0.0365345	27	regulation of cyclin-dependent protein serine/threonine kinase activity	BP
43	GO:0000082	1	1	0.961017	1	0	0.0405939	30	G1/S transition of mitotic cell cycle	BP
44	GO:0000083	1	1	0.996736	1	0	0.00270626	2	regulation of transcription involved in G1/S transition of mitotic cell cycle	BP
45	GO:0000086	1	1	0.988968	1	0	0.0094719	7	G2/M transition of mitotic cell cycle	BP
46	GO:0000095	1	1	0.997277	1	0	0.00135313	1	S-adenosyl-L-methionine transmembrane transporter activity	MF
47	GO:0000096	1	1	0.876598	1	0	0.142079	105	sulfur amino acid metabolic process	BP
48	GO:0000097	1	1	0.899057	1	0	0.109603	81	sulfur amino acid biosynthetic process	BP
49	GO:0000098	1	1	0.988708	1	0	0.0121782	9	sulfur amino acid catabolic process	BP
50	GO:0000099	1	1	0.997762	1	0	0.00135313	1	sulfur amino acid transmembrane transporter activity	MF
51	GO:0000101	1	1	0.997339	1	0	0.00270626	2	sulfur amino acid transport	BP
52	GO:0000103	1	1	0.937114	1	0	0.0717158	53	sulfate assimilation	BP
53	GO:0000104	1	1	0.988073	1	0	0.0148844	11	succinate dehydrogenase activity	MF
54	GO:0000105	1	1	0.974285	1	0	0.0216501	16	histidine biosynthetic process	BP
55	GO:0000107	1	1	0.995283	1	0	0.00270626	2	imidazoleglycerol-phosphate synthase activity	MF
56	GO:0000109	1	1	0.98835	1	0	0.0094719	7	nucleotide-excision repair complex	CC
57	GO:0000110	1	1	0.999049	1	0	0.00135313	1	nucleotide-excision repair factor 1 complex	CC
58	GO:0000111	1	1	0.996688	1	0	0.00270626	2	nucleotide-excision repair factor 2 complex	CC
59	GO:0000118	1	1	0.983242	1	0	0.0135313	10	histone deacetylase complex	CC
60	GO:0000120	1	1	0.984982	1	0	0.00811877	6	RNA polymerase I transcription factor complex	CC
61	GO:0000121	1	1	0.998101	1	0	0.00135313	1	glycerol-1-phosphatase activity	MF
62	GO:0000122	1	1	0.901903	1	0	0.10825	80	negative regulation of transcription from RNA polymerase II promoter	BP
63	GO:0000123	1	1	0.931818	1	0	0.0581846	43	histone acetyltransferase complex	CC
64	GO:0000124	1	1	0.992963	1	0	0.00541252	4	SAGA complex	CC
65	GO:0000125	1	1	0.996673	1	0	0.00270626	2	PCAF complex	CC
66	GO:0000126	1	1	0.992151	1	0	0.00405939	3	transcription factor TFIIIB complex	CC
67	GO:0000127	1	1	0.995549	1	0	0.00405939	3	transcription factor TFIIIC complex	CC
68	GO:0000131	1	1	0.996187	1	0	0.00405939	3	incipient cellular bud site	CC
69	GO:0000132	1	1	0.993819	1	0	0.00541252	4	establishment of mitotic spindle orientation	BP
70	GO:0000138	1	1	0.996167	1	0	0.00270626	2	Golgi trans cisterna	CC
71	GO:0000139	1	1	0.327317	1	0	1.00132	740	Golgi membrane	CC
72	GO:0000140	1	1	0.998221	1	0	0.00135313	1	acylglycerone-phosphate reductase activity	MF
73	GO:0000142	1	1	0.998354	1	0	0.00270626	2	cellular bud neck contractile ring	CC
74	GO:0000145	1	1	0.949142	1	0	0.0405939	30	exocyst	CC
75	GO:0000146	1	1	0.997336	1	0	0.00541252	4	microfilament motor activity	MF
76	GO:0000147	1	1	0.992397	1	0	0.00676565	5	actin cortical patch assembly	BP
77	GO:0000148	1	1	0.937787	1	0	0.0663033	49	1,3-beta-D-glucan synthase complex	CC
78	GO:0000149	1	1	0.926757	1	0	0.0744221	55	SNARE binding	MF
79	GO:0000150	1	1	0.983037	1	0	0.0135313	10	recombinase activity	MF
80	GO:0000151	1	1	0.701503	1	0	0.293629	217	ubiquitin ligase complex	CC
81	GO:0000152	1	1	0.896969	1	0	0.0879534	65	nuclear ubiquitin ligase complex	CC
82	GO:0000153	1	1	0.992772	1	0	0.00811877	6	cytoplasmic ubiquitin ligase complex	CC
83	GO:0000154	1	1	0.940707	1	0	0.0568314	42	rRNA modification	BP
84	GO:0000155	1	1	0.922595	1	0	0.0744221	55	phosphorelay sensor kinase activity	MF
85	GO:0000156	1	1	0.97657	1	0	0.0202969	15	phosphorelay response regulator activity	MF
86	GO:0000159	1	1	0.966469	1	0	0.0405939	30	protein phosphatase type 2A complex	CC
88	GO:0000161	1	1	0.999577	1	0	0.00135313	1	MAPK cascade involved in osmosensory signaling pathway	BP
89	GO:0000162	1	1	0.95217	1	0	0.0473595	35	tryptophan biosynthetic process	BP
90	GO:0000164	1	1	0.992504	1	0	0.0094719	7	protein phosphatase type 1 complex	CC
91	GO:0000165	1	1	0.912068	1	0	0.0879534	65	MAPK cascade	BP
93	GO:0000169	1	1	0.997104	1	0	0.00270626	2	activation of MAPK activity involved in osmosensory signaling pathway	BP
94	GO:0000171	1	1	0.997377	1	0	0.00135313	1	ribonuclease MRP activity	MF
95	GO:0000172	1	1	0.99513	1	0	0.00270626	2	ribonuclease MRP complex	CC
96	GO:0000175	1	1	0.949017	1	0	0.0581846	43	3'-5'-exoribonuclease activity	MF
97	GO:0000176	1	1	0.980117	1	0	0.0162375	12	nuclear exosome (RNase complex)	CC
98	GO:0000177	1	1	0.982985	1	0	0.0135313	10	cytoplasmic exosome (RNase complex)	CC
99	GO:0000178	1	1	0.978202	1	0	0.0175907	13	exosome (RNase complex)	CC
100	GO:0000179	1	1	0.995199	1	0	0.00676565	5	rRNA (adenine-N6,N6-)-dimethyltransferase activity	MF
101	GO:0000182	1	1	0.995366	1	0	0.00405939	3	rDNA binding	MF
102	GO:0000183	1	1	0.98959	1	0	0.00676565	5	chromatin silencing at rDNA	BP
103	GO:0000184	1	1	0.935353	1	0	0.073069	54	nuclear-transcribed mRNA catabolic process, nonsense-mediated decay	BP
104	GO:0000185	1	1	0.997801	1	0	0.00135313	1	activation of MAPKKK activity	BP
105	GO:0000186	1	1	0.941662	1	0	0.0595377	44	activation of MAPKK activity	BP
106	GO:0000187	1	1	0.977583	1	0	0.031122	23	activation of MAPK activity	BP
107	GO:0000188	1	1	0.989132	1	0	0.010825	8	inactivation of MAPK activity	BP
108	GO:0000209	1	1	0.876915	1	0	0.115016	85	protein polyubiquitination	BP
109	GO:0000210	1	1	0.992	1	0	0.00811877	6	NAD+ diphosphatase activity	MF
110	GO:0000212	1	1	0.984864	1	0	0.0148844	11	meiotic spindle organization	BP
111	GO:0000213	1	1	0.994831	1	0	0.00405939	3	tRNA-intron endonuclease activity	MF
112	GO:0000214	1	1	0.997756	1	0	0.00135313	1	tRNA-intron endonuclease complex	CC
113	GO:0000215	1	1	0.999123	1	0	0.00135313	1	tRNA 2'-phosphotransferase activity	MF
114	GO:0000217	1	1	0.964111	1	0	0.0297688	22	DNA secondary structure binding	MF
115	GO:0000220	1	1	0.991122	1	0	0.0121782	9	vacuolar proton-transporting V-type ATPase, V0 domain	CC
116	GO:0000221	1	1	0.995824	1	0	0.00541252	4	vacuolar proton-transporting V-type ATPase, V1 domain	CC
117	GO:0000224	1	1	0.989471	1	0	0.010825	8	peptide-N4-(N-acetyl-beta-glucosaminyl)asparagine amidase activity	MF
118	GO:0000225	1	1	0.998641	1	0	0.00135313	1	N-acetylglucosaminylphosphatidylinositol deacetylase activity	MF
119	GO:0000226	1	1	0.823669	1	0	0.197557	146	microtubule cytoskeleton organization	BP
120	GO:0000228	1	1	0.962719	1	0	0.0338282	25	nuclear chromosome	CC
121	GO:0000229	1	1	0.98342	1	0	0.010825	8	cytoplasmic chromosome	CC
122	GO:0000234	1	1	0.996682	1	0	0.00405939	3	phosphoethanolamine N-methyltransferase activity	MF
123	GO:0000242	1	1	0.999575	1	0	0.00135313	1	pericentriolar material	CC
124	GO:0000243	1	1	0.980193	1	0	0.0162375	12	commitment complex	CC
125	GO:0000244	1	1	0.984689	1	0	0.0121782	9	spliceosomal tri-snRNP complex assembly	BP
126	GO:0000245	1	1	0.962668	1	0	0.0243563	18	spliceosomal complex assembly	BP
127	GO:0000247	1	1	0.997581	1	0	0.00270626	2	C-8 sterol isomerase activity	MF
128	GO:0000249	1	1	0.997617	1	0	0.00135313	1	C-22 sterol desaturase activity	MF
129	GO:0000254	1	1	0.992456	1	0	0.010825	8	C-4 methylsterol oxidase activity	MF
130	GO:0000255	1	1	0.991701	1	0	0.00811877	6	allantoin metabolic process	BP
131	GO:0000256	1	1	0.993081	1	0	0.00676565	5	allantoin catabolic process	BP
132	GO:0000257	1	1	0.990456	1	0	0.0094719	7	nitrilase activity	MF
133	GO:0000266	1	1	0.985029	1	0	0.0094719	7	mitochondrial fission	BP
134	GO:0000268	1	1	0.99738	1	0	0.00135313	1	peroxisome targeting sequence binding	MF
135	GO:0000270	1	1	0.990957	1	0	0.0148844	11	peptidoglycan metabolic process	BP
136	GO:0000271	1	1	0.610218	1	0	0.493892	365	polysaccharide biosynthetic process	BP
138	GO:0000275	1	1	0.994429	1	0	0.0094719	7	mitochondrial proton-transporting ATP synthase complex, catalytic core F(1)	CC
139	GO:0000276	1	1	0.988397	1	0	0.0148844	11	mitochondrial proton-transporting ATP synthase complex, coupling factor F(o)	CC
140	GO:0000278	1	1	0.94966	1	0	0.0433001	32	mitotic cell cycle	BP
141	GO:0000280	1	1	0.7196	1	0	0.293629	217	nuclear division	BP
142	GO:0000281	1	1	0.958433	1	0	0.031122	23	mitotic cytokinesis	BP
143	GO:0000285	1	1	0.989042	1	0	0.0148844	11	1-phosphatidylinositol-3-phosphate 5-kinase activity	MF
144	GO:0000287	1	1	0.645154	1	0	0.443826	328	magnesium ion binding	MF
145	GO:0000288	1	1	0.981389	1	0	0.0284157	21	nuclear-transcribed mRNA catabolic process, deadenylation-dependent decay	BP
146	GO:0000289	1	1	0.984739	1	0	0.0148844	11	nuclear-transcribed mRNA poly(A) tail shortening	BP
147	GO:0000290	1	1	0.986683	1	0	0.0094719	7	deadenylation-dependent decapping of nuclear-transcribed mRNA	BP
148	GO:0000291	1	1	0.962993	1	0	0.0351814	26	nuclear-transcribed mRNA catabolic process, exonucleolytic	BP
149	GO:0000293	1	1	0.996589	1	0	0.00405939	3	ferric-chelate reductase activity	MF
150	GO:0000295	1	1	0.979106	1	0	0.0243563	18	adenine nucleotide transmembrane transporter activity	MF
151	GO:0000301	1	1	0.985215	1	0	0.0094719	7	retrograde transport, vesicle recycling within Golgi	BP
152	GO:0000302	1	1	0.730343	1	0	0.303101	224	response to reactive oxygen species	BP
153	GO:0000303	1	1	0.996525	1	0	0.00405939	3	response to superoxide	BP
154	GO:0000304	1	1	0.993711	1	0	0.00405939	3	response to singlet oxygen	BP
155	GO:0000305	1	1	0.996525	1	0	0.00405939	3	response to oxygen radical	BP
156	GO:0000306	1	1	0.996321	1	0	0.00676565	5	extrinsic component of vacuolar membrane	CC
157	GO:0000307	1	1	0.982263	1	0	0.0148844	11	cyclin-dependent protein kinase holoenzyme complex	CC
158	GO:0000309	1	1	0.997696	1	0	0.00135313	1	nicotinamide-nucleotide adenylyltransferase activity	MF
159	GO:0000311	1	1	0.996924	1	0	0.00270626	2	plastid large ribosomal subunit	CC
160	GO:0000312	1	1	0.998793	1	0	0.00135313	1	plastid small ribosomal subunit	CC
161	GO:0000313	1	1	0.998678	1	0	0.00135313	1	organellar ribosome	CC
162	GO:0000314	1	1	0.986657	1	0	0.0148844	11	organellar small ribosomal subunit	CC
163	GO:0000315	1	1	0.97933	1	0	0.0243563	18	organellar large ribosomal subunit	CC
165	GO:0000323	1	1	0.869884	1	0	0.156963	116	lytic vacuole	CC
166	GO:0000324	1	1	0.976377	1	0	0.0270626	20	fungal-type vacuole	CC
169	GO:0000329	1	1	0.966863	1	0	0.0378876	28	fungal-type vacuole membrane	CC
170	GO:0000333	1	1	0.994051	1	0	0.00405939	3	telomerase catalytic core complex	CC
171	GO:0000338	1	1	0.973843	1	0	0.0230032	17	protein deneddylation	BP
172	GO:0000339	1	1	0.988046	1	0	0.0121782	9	RNA cap binding	MF
173	GO:0000340	1	1	0.996501	1	0	0.00270626	2	RNA 7-methylguanosine cap binding	MF
174	GO:0000347	1	1	0.972025	1	0	0.0162375	12	THO complex	CC
175	GO:0000349	1	1	0.995343	1	0	0.00405939	3	generation of catalytic spliceosome for first transesterification step	BP
176	GO:0000350	1	1	0.992498	1	0	0.00405939	3	generation of catalytic spliceosome for second transesterification step	BP
177	GO:0000354	1	1	0.998283	1	0	0.00135313	1	cis assembly of pre-catalytic spliceosome	BP
178	GO:0000372	1	1	0.999078	1	0	0.00135313	1	Group I intron splicing	BP
179	GO:0000373	1	1	0.97366	1	0	0.0202969	15	Group II intron splicing	BP
180	GO:0000375	1	1	0.760705	1	0	0.243563	180	RNA splicing, via transesterification reactions	BP
181	GO:0000376	1	1	0.999078	1	0	0.00135313	1	RNA splicing, via transesterification reactions with guanosine as nucleophile	BP
182	GO:0000377	1	1	0.766065	1	0	0.236798	175	RNA splicing, via transesterification reactions with bulged adenosine as nucleophile	BP
183	GO:0000379	1	1	0.997756	1	0	0.00135313	1	tRNA-type intron splice site recognition and cleavage	BP
184	GO:0000380	1	1	0.995686	1	0	0.010825	8	alternative mRNA splicing, via spliceosome	BP
185	GO:0000381	1	1	0.976234	1	0	0.0270626	20	regulation of alternative mRNA splicing, via spliceosome	BP
186	GO:0000386	1	1	0.995128	1	0	0.00541252	4	second spliceosomal transesterification activity	MF
187	GO:0000387	1	1	0.951468	1	0	0.0460064	34	spliceosomal snRNP assembly	BP
188	GO:0000389	1	1	0.993418	1	0	0.00405939	3	mRNA 3'-splice site recognition	BP
189	GO:0000390	1	1	0.996274	1	0	0.00270626	2	spliceosomal complex disassembly	BP
190	GO:0000394	1	1	0.96684	1	0	0.0284157	21	RNA splicing, via endonucleolytic cleavage and ligation	BP
191	GO:0000395	1	1	0.993721	1	0	0.0094719	7	mRNA 5'-splice site recognition	BP
192	GO:0000398	1	1	0.782798	1	0	0.219207	162	mRNA splicing, via spliceosome	BP
193	GO:0000400	1	1	0.970635	1	0	0.0230032	17	four-way junction DNA binding	MF
194	GO:0000403	1	1	0.996723	1	0	0.00270626	2	Y-form DNA binding	MF
195	GO:0000404	1	1	0.995997	1	0	0.00541252	4	heteroduplex DNA loop binding	MF
196	GO:0000405	1	1	0.996773	1	0	0.00270626	2	bubble DNA binding	MF
197	GO:0000406	1	1	0.999495	1	0	0.00135313	1	double-strand/single-strand DNA junction binding	MF
198	GO:0000407	1	1	0.983257	1	0	0.0216501	16	pre-autophagosomal structure	CC
199	GO:0000408	1	1	0.998046	1	0	0.00135313	1	EKC/KEOPS complex	CC
200	GO:0000413	1	1	0.919808	1	0	0.0676565	50	protein peptidyl-prolyl isomerization	BP
201	GO:0000414	1	1	0.992431	1	0	0.00541252	4	regulation of histone H3-K36 methylation	BP
202	GO:0000416	1	1	0.997715	1	0	0.00270626	2	positive regulation of histone H3-K36 methylation	BP
203	GO:0000418	1	1	0.985312	1	0	0.0121782	9	DNA-directed RNA polymerase IV complex	CC
204	GO:0000419	1	1	0.96558	1	0	0.0338282	25	DNA-directed RNA polymerase V complex	CC
205	GO:0000421	1	1	0.967384	1	0	0.0473595	35	autophagosome membrane	CC
206	GO:0000422	1	1	0.97091	1	0	0.0351814	26	mitophagy	BP
207	GO:0000423	1	1	0.996924	1	0	0.00676565	5	macromitophagy	BP
208	GO:0000427	1	1	0.992987	1	0	0.00541252	4	plastid-encoded plastid RNA polymerase complex	CC
209	GO:0000428	1	1	0.891849	1	0	0.101485	75	DNA-directed RNA polymerase complex	CC
210	GO:0000429	1	1	0.997208	1	0	0.00135313	1	carbon catabolite regulation of transcription from RNA polymerase II promoter	BP
211	GO:0000430	1	1	0.997208	1	0	0.00135313	1	regulation of transcription from RNA polymerase II promoter by glucose	BP
212	GO:0000433	1	1	0.997208	1	0	0.00135313	1	negative regulation of transcription from RNA polymerase II promoter by glucose	BP
213	GO:0000437	1	1	0.997208	1	0	0.00135313	1	carbon catabolite repression of transcription from RNA polymerase II promoter	BP
214	GO:0000439	1	1	0.988828	1	0	0.010825	8	core TFIIH complex	CC
215	GO:0000445	1	1	0.996393	1	0	0.00270626	2	THO complex part of transcription export complex	CC
216	GO:0000447	1	1	0.992119	1	0	0.0121782	9	endonucleolytic cleavage in ITS1 to separate SSU-rRNA from 5.8S rRNA and LSU-rRNA from tricistronic rRNA transcript (SSU-rRNA, 5.8S rRNA, LSU-rRNA)	BP
217	GO:0000451	1	1	0.992416	1	0	0.00541252	4	rRNA 2'-O-methylation	BP
218	GO:0000453	1	1	0.992416	1	0	0.00541252	4	enzyme-directed rRNA 2'-O-methylation	BP
219	GO:0000455	1	1	0.997808	1	0	0.00270626	2	enzyme-directed rRNA pseudouridine synthesis	BP
220	GO:0000459	1	1	0.985566	1	0	0.010825	8	exonucleolytic trimming involved in rRNA processing	BP
221	GO:0000460	1	1	0.990185	1	0	0.00676565	5	maturation of 5.8S rRNA	BP
222	GO:0000461	1	1	0.997148	1	0	0.00541252	4	endonucleolytic cleavage to generate mature 3'-end of SSU-rRNA from (SSU-rRNA, 5.8S rRNA, LSU-rRNA)	BP
223	GO:0000462	1	1	0.955478	1	0	0.0514189	38	maturation of SSU-rRNA from tricistronic rRNA transcript (SSU-rRNA, 5.8S rRNA, LSU-rRNA)	BP
224	GO:0000463	1	1	0.986622	1	0	0.0121782	9	maturation of LSU-rRNA from tricistronic rRNA transcript (SSU-rRNA, 5.8S rRNA, LSU-rRNA)	BP
225	GO:0000466	1	1	0.990185	1	0	0.00676565	5	maturation of 5.8S rRNA from tricistronic rRNA transcript (SSU-rRNA, 5.8S rRNA, LSU-rRNA)	BP
226	GO:0000467	1	1	0.985566	1	0	0.010825	8	exonucleolytic trimming to generate mature 3'-end of 5.8S rRNA from tricistronic rRNA transcript (SSU-rRNA, 5.8S rRNA, LSU-rRNA)	BP
227	GO:0000469	1	1	0.97419	1	0	0.0297688	22	cleavage involved in rRNA processing	BP
228	GO:0000470	1	1	0.985985	1	0	0.0135313	10	maturation of LSU-rRNA	BP
229	GO:0000472	1	1	0.995385	1	0	0.00541252	4	endonucleolytic cleavage to generate mature 5'-end of SSU-rRNA from (SSU-rRNA, 5.8S rRNA, LSU-rRNA)	BP
230	GO:0000478	1	1	0.990664	1	0	0.0135313	10	endonucleolytic cleavage involved in rRNA processing	BP
231	GO:0000479	1	1	0.992119	1	0	0.0121782	9	endonucleolytic cleavage of tricistronic rRNA transcript (SSU-rRNA, 5.8S rRNA, LSU-rRNA)	BP
232	GO:0000480	1	1	0.995385	1	0	0.00541252	4	endonucleolytic cleavage in 5'-ETS of tricistronic rRNA transcript (SSU-rRNA, 5.8S rRNA, LSU-rRNA)	BP
233	GO:0000481	1	1	0.995581	1	0	0.00405939	3	maturation of 5S rRNA	BP
234	GO:0000491	1	1	0.999601	1	0	0.00135313	1	small nucleolar ribonucleoprotein complex assembly	BP
235	GO:0000492	1	1	0.999601	1	0	0.00135313	1	box C/D snoRNP assembly	BP
236	GO:0000494	1	1	0.996339	1	0	0.00541252	4	box C/D snoRNA 3'-end processing	BP
237	GO:0000495	1	1	0.998445	1	0	0.00270626	2	box H/ACA snoRNA 3'-end processing	BP
238	GO:0000500	1	1	0.987543	1	0	0.00676565	5	RNA polymerase I upstream activating factor complex	CC
239	GO:0000502	1	1	0.903753	1	0	0.11231	83	proteasome complex	CC
240	GO:0000506	1	1	0.994029	1	0	0.00405939	3	glycosylphosphatidylinositol-N-acetylglucosaminyltransferase (GPI-GnT) complex	CC
241	GO:0000578	1	1	0.965732	1	0	0.0270626	20	embryonic axis specification	BP
242	GO:0000702	1	1	0.992714	1	0	0.00811877	6	oxidized base lesion DNA N-glycosylase activity	MF
243	GO:0000703	1	1	0.998306	1	0	0.00270626	2	oxidized pyrimidine nucleobase lesion DNA N-glycosylase activity	MF
244	GO:0000706	1	1	0.995703	1	0	0.00270626	2	meiotic DNA double-strand break processing	BP
245	GO:0000707	1	1	0.993337	1	0	0.00676565	5	meiotic DNA recombinase assembly	BP
246	GO:0000710	1	1	0.995856	1	0	0.00676565	5	meiotic mismatch repair	BP
247	GO:0000712	1	1	0.975202	1	0	0.0243563	18	resolution of meiotic recombination intermediates	BP
248	GO:0000715	1	1	0.995515	1	0	0.00676565	5	nucleotide-excision repair, DNA damage recognition	BP
249	GO:0000719	1	1	0.998277	1	0	0.00270626	2	photoreactive repair	BP
250	GO:0000722	1	1	0.992381	1	0	0.00676565	5	telomere maintenance via recombination	BP
251	GO:0000723	1	1	0.933613	1	0	0.0568314	42	telomere maintenance	BP
252	GO:0000724	1	1	0.901243	1	0	0.0879534	65	double-strand break repair via homologous recombination	BP
253	GO:0000725	1	1	0.897501	1	0	0.0906597	67	recombinational repair	BP
254	GO:0000726	1	1	0.963501	1	0	0.031122	23	non-recombinational repair	BP
255	GO:0000727	1	1	0.988713	1	0	0.010825	8	double-strand break repair via break-induced replication	BP
256	GO:0000729	1	1	0.994092	1	0	0.00405939	3	DNA double-strand break processing	BP
257	GO:0000730	1	1	0.983037	1	0	0.0135313	10	DNA recombinase assembly	BP
258	GO:0000731	1	1	0.992643	1	0	0.00676565	5	DNA synthesis involved in DNA repair	BP
259	GO:0000733	1	1	0.983064	1	0	0.0121782	9	DNA strand renaturation	BP
260	GO:0000737	1	1	0.99455	1	0	0.00676565	5	DNA catabolic process, endonucleolytic	BP
261	GO:0000738	1	1	0.991874	1	0	0.00541252	4	DNA catabolic process, exonucleolytic	BP
262	GO:0000741	1	1	0.937524	1	0	0.0554783	41	karyogamy	BP
263	GO:0000742	1	1	0.998942	1	0	0.00135313	1	karyogamy involved in conjugation with cellular fusion	BP
264	GO:0000743	1	1	0.998774	1	0	0.00270626	2	nuclear migration involved in conjugation with cellular fusion	BP
265	GO:0000746	1	1	0.991219	1	0	0.0135313	10	conjugation	BP
266	GO:0000747	1	1	0.995135	1	0	0.0094719	7	conjugation with cellular fusion	BP
267	GO:0000750	1	1	0.998231	1	0	0.00270626	2	pheromone-dependent signal transduction involved in conjugation with cellular fusion	BP
268	GO:0000753	1	1	0.99733	1	0	0.00135313	1	cell morphogenesis involved in conjugation with cellular fusion	BP
269	GO:0000767	1	1	0.99733	1	0	0.00135313	1	cell morphogenesis involved in conjugation	BP
270	GO:0000768	1	1	0.997706	1	0	0.00405939	3	syncytium formation by plasma membrane fusion	BP
271	GO:0000773	1	1	0.998285	1	0	0.00135313	1	phosphatidyl-N-methylethanolamine N-methyltransferase activity	MF
272	GO:0000774	1	1	0.989808	1	0	0.0094719	7	adenyl-nucleotide exchange factor activity	MF
273	GO:0000775	1	1	0.925349	1	0	0.0568314	42	chromosome, centromeric region	CC
274	GO:0000776	1	1	0.949073	1	0	0.0433001	32	kinetochore	CC
275	GO:0000777	1	1	0.954789	1	0	0.0392407	29	condensed chromosome kinetochore	CC
276	GO:0000778	1	1	0.994316	1	0	0.00541252	4	condensed nuclear chromosome kinetochore	CC
277	GO:0000779	1	1	0.989254	1	0	0.0094719	7	condensed chromosome, centromeric region	CC
278	GO:0000780	1	1	0.994601	1	0	0.00676565	5	condensed nuclear chromosome, centromeric region	CC
279	GO:0000781	1	1	0.928387	1	0	0.0568314	42	chromosome, telomeric region	CC
280	GO:0000782	1	1	0.982636	1	0	0.0162375	12	telomere cap complex	CC
281	GO:0000783	1	1	0.982636	1	0	0.0162375	12	nuclear telomere cap complex	CC
282	GO:0000784	1	1	0.976257	1	0	0.0202969	15	nuclear chromosome, telomeric region	CC
283	GO:0000785	1	1	0.775799	1	0	0.22056	163	chromatin	CC
284	GO:0000786	1	1	0.915626	1	0	0.119075	88	nucleosome	CC
285	GO:0000788	1	1	0.996512	1	0	0.00811877	6	nuclear nucleosome	CC
286	GO:0000789	1	1	0.995847	1	0	0.00270626	2	cytoplasmic chromatin	CC
287	GO:0000790	1	1	0.88544	1	0	0.113663	84	nuclear chromatin	CC
288	GO:0000791	1	1	0.979545	1	0	0.0189438	14	euchromatin	CC
289	GO:0000792	1	1	0.955026	1	0	0.0365345	27	heterochromatin	CC
290	GO:0000793	1	1	0.96496	1	0	0.0324751	24	condensed chromosome	CC
291	GO:0000794	1	1	0.980382	1	0	0.0202969	15	condensed nuclear chromosome	CC
292	GO:0000795	1	1	0.976871	1	0	0.0202969	15	synaptonemal complex	CC
293	GO:0000796	1	1	0.981432	1	0	0.0121782	9	condensin complex	CC
294	GO:0000798	1	1	0.99347	1	0	0.00676565	5	nuclear cohesin complex	CC
295	GO:0000799	1	1	0.994625	1	0	0.00270626	2	nuclear condensin complex	CC
296	GO:0000802	1	1	0.997268	1	0	0.00135313	1	transverse filament	CC
297	GO:0000808	1	1	0.985524	1	0	0.010825	8	origin recognition complex	CC
298	GO:0000811	1	1	0.996245	1	0	0.00405939	3	GINS complex	CC
299	GO:0000812	1	1	0.983134	1	0	0.0162375	12	Swr1 complex	CC
300	GO:0000813	1	1	0.986295	1	0	0.0162375	12	ESCRT I complex	CC
301	GO:0000814	1	1	0.994363	1	0	0.00405939	3	ESCRT II complex	CC
302	GO:0000815	1	1	0.984066	1	0	0.0148844	11	ESCRT III complex	CC
303	GO:0000819	1	1	0.9838	1	0	0.010825	8	sister chromatid segregation	BP
304	GO:0000820	1	1	0.996261	1	0	0.00270626	2	regulation of glutamine family amino acid metabolic process	BP
305	GO:0000822	1	1	0.989513	1	0	0.0148844	11	inositol hexakisphosphate binding	MF
306	GO:0000823	1	1	0.999254	1	0	0.00135313	1	inositol-1,4,5-trisphosphate 6-kinase activity	MF
307	GO:0000824	1	1	0.999254	1	0	0.00135313	1	inositol tetrakisphosphate 3-kinase activity	MF
308	GO:0000827	1	1	0.99246	1	0	0.00811877	6	inositol-1,3,4,5,6-pentakisphosphate kinase activity	MF
309	GO:0000828	1	1	0.99246	1	0	0.00811877	6	inositol hexakisphosphate kinase activity	MF
310	GO:0000832	1	1	0.99246	1	0	0.00811877	6	inositol hexakisphosphate 5-kinase activity	MF
311	GO:0000835	1	1	0.994191	1	0	0.00676565	5	ER ubiquitin ligase complex	CC
312	GO:0000836	1	1	0.99628	1	0	0.00541252	4	Hrd1p ubiquitin ligase complex	CC
313	GO:0000837	1	1	0.997531	1	0	0.00270626	2	Doa10p ubiquitin ligase complex	CC
314	GO:0000839	1	1	0.999626	1	0	0.00135313	1	Hrd1p ubiquitin ligase ERAD-L complex	CC
315	GO:0000900	1	1	0.997361	1	0	0.00135313	1	translation repressor activity, nucleic acid binding	MF
317	GO:0000904	1	1	0.745195	1	0	0.293629	217	cell morphogenesis involved in differentiation	BP
318	GO:0000905	1	1	0.997364	1	0	0.00135313	1	sporocarp development involved in asexual reproduction	BP
319	GO:0000906	1	1	0.999655	1	0	0.00135313	1	6,7-dimethyl-8-ribityllumazine synthase activity	MF
320	GO:0000907	1	1	0.991532	1	0	0.0162375	12	sulfonate dioxygenase activity	MF
321	GO:0000910	1	1	0.930643	1	0	0.0676565	50	cytokinesis	BP
322	GO:0000911	1	1	0.911573	1	0	0.0717158	53	cytokinesis by cell plate formation	BP
323	GO:0000912	1	1	0.992746	1	0	0.00811877	6	assembly of actomyosin apparatus involved in cytokinesis	BP
324	GO:0000913	1	1	0.991796	1	0	0.00676565	5	preprophase band assembly	BP
325	GO:0000914	1	1	0.994993	1	0	0.00270626	2	phragmoplast assembly	BP
326	GO:0000915	1	1	0.997742	1	0	0.00541252	4	actomyosin contractile ring assembly	BP
327	GO:0000916	1	1	0.999113	1	0	0.00270626	2	actomyosin contractile ring contraction	BP
328	GO:0000917	1	1	0.987201	1	0	0.0162375	12	barrier septum assembly	BP
329	GO:0000918	1	1	0.99802	1	0	0.00135313	1	barrier septum site selection	BP
330	GO:0000919	1	1	0.969921	1	0	0.0270626	20	cell plate assembly	BP
331	GO:0000920	1	1	0.996812	1	0	0.00541252	4	cell separation after cytokinesis	BP
332	GO:0000922	1	1	0.949102	1	0	0.0460064	34	spindle pole	CC
333	GO:0000923	1	1	0.993311	1	0	0.00405939	3	equatorial microtubule organizing center	CC
334	GO:0000930	1	1	0.986333	1	0	0.0121782	9	gamma-tubulin complex	CC
335	GO:0000931	1	1	0.998019	1	0	0.00270626	2	gamma-tubulin large complex	CC
336	GO:0000932	1	1	0.88589	1	0	0.120428	89	cytoplasmic mRNA processing body	CC
337	GO:0000935	1	1	0.995275	1	0	0.00541252	4	barrier septum	CC
338	GO:0000938	1	1	0.991043	1	0	0.00541252	4	GARP complex	CC
339	GO:0000940	1	1	0.994424	1	0	0.00405939	3	condensed chromosome outer kinetochore	CC
340	GO:0000942	1	1	0.997119	1	0	0.00270626	2	condensed nuclear chromosome outer kinetochore	CC
341	GO:0000943	1	1	0.962209	1	0	0.0392407	29	retrotransposon nucleocapsid	CC
342	GO:0000956	1	1	0.869922	1	0	0.15155	112	nuclear-transcribed mRNA catabolic process	BP
343	GO:0000957	1	1	0.999103	1	0	0.00135313	1	mitochondrial RNA catabolic process	BP
344	GO:0000959	1	1	0.937148	1	0	0.0541252	40	mitochondrial RNA metabolic process	BP
345	GO:0000963	1	1	0.993609	1	0	0.00405939	3	mitochondrial RNA processing	BP
346	GO:0000965	1	1	0.997345	1	0	0.00135313	1	mitochondrial RNA 3'-end processing	BP
347	GO:0000966	1	1	0.988311	1	0	0.010825	8	RNA 5'-end processing	BP
348	GO:0000967	1	1	0.993555	1	0	0.00811877	6	rRNA 5'-end processing	BP
349	GO:0000974	1	1	0.969154	1	0	0.031122	23	Prp19 complex	CC
350	GO:0000975	1	1	0.708216	1	0	0.309867	229	regulatory region DNA binding	MF
351	GO:0000976	1	1	0.882454	1	0	0.117722	87	transcription regulatory region sequence-specific DNA binding	MF
352	GO:0000977	1	1	0.948302	1	0	0.0500658	37	RNA polymerase II regulatory region sequence-specific DNA binding	MF
353	GO:0000978	1	1	0.990494	1	0	0.0094719	7	RNA polymerase II core promoter proximal region sequence-specific DNA binding	MF
354	GO:0000979	1	1	0.997171	1	0	0.00270626	2	RNA polymerase II core promoter sequence-specific DNA binding	MF
355	GO:0000980	1	1	0.995372	1	0	0.00676565	5	RNA polymerase II distal enhancer sequence-specific DNA binding	MF
356	GO:0000981	1	1	0.902531	1	0	0.0906597	67	RNA polymerase II transcription factor activity, sequence-specific DNA binding	MF
357	GO:0000982	1	1	0.973662	1	0	0.0230032	17	transcription factor activity, RNA polymerase II core promoter proximal region sequence-specific binding	MF
358	GO:0000984	1	1	0.997136	1	0	0.00405939	3	bacterial-type RNA polymerase regulatory region sequence-specific DNA binding	MF
359	GO:0000986	1	1	0.997136	1	0	0.00405939	3	bacterial-type RNA polymerase core promoter proximal region sequence-specific DNA binding	MF
360	GO:0000987	1	1	0.973107	1	0	0.0257095	19	core promoter proximal region sequence-specific DNA binding	MF
361	GO:0000988	1	1	0.735971	1	0	0.281451	208	transcription factor activity, protein binding	MF
362	GO:0000989	1	1	0.760662	1	0	0.248976	184	transcription factor activity, transcription factor binding	MF
363	GO:0000990	1	1	0.960387	1	0	0.0365345	27	transcription factor activity, core RNA polymerase binding	MF
364	GO:0000991	1	1	0.983772	1	0	0.0094719	7	transcription factor activity, core RNA polymerase II binding	MF
365	GO:0000993	1	1	0.978913	1	0	0.0148844	11	RNA polymerase II core binding	MF
366	GO:0000995	1	1	0.997281	1	0	0.00135313	1	transcription factor activity, core RNA polymerase III binding	MF
367	GO:0000996	1	1	0.978904	1	0	0.0257095	19	core DNA-dependent RNA polymerase binding promoter specificity activity	MF
368	GO:0001000	1	1	0.999267	1	0	0.00135313	1	bacterial-type RNA polymerase core enzyme binding	MF
369	GO:0001007	1	1	0.997281	1	0	0.00135313	1	transcription factor activity, RNA polymerase III transcription factor binding	MF
370	GO:0001012	1	1	0.948302	1	0	0.0500658	37	RNA polymerase II regulatory region DNA binding	MF
371	GO:0001013	1	1	0.988008	1	0	0.00811877	6	RNA polymerase I regulatory region DNA binding	MF
372	GO:0001017	1	1	0.997136	1	0	0.00405939	3	bacterial-type RNA polymerase regulatory region DNA binding	MF
373	GO:0001023	1	1	0.997841	1	0	0.00135313	1	transcription initiation from RNA polymerase III type 2 promoter	BP
374	GO:0001026	1	1	0.997281	1	0	0.00135313	1	TFIIIB-type transcription factor activity	MF
375	GO:0001046	1	1	0.961682	1	0	0.0351814	26	core promoter sequence-specific DNA binding	MF
376	GO:0001047	1	1	0.946444	1	0	0.0514189	38	core promoter binding	MF
377	GO:0001053	1	1	0.989884	1	0	0.00541252	4	plastid sigma factor activity	MF
378	GO:0001056	1	1	0.997841	1	0	0.00135313	1	RNA polymerase III activity	MF
379	GO:0001067	1	1	0.708216	1	0	0.309867	229	regulatory region nucleic acid binding	MF
380	GO:0001070	1	1	0.996206	1	0	0.00405939	3	RNA binding transcription factor activity	MF
382	GO:0001072	1	1	0.996206	1	0	0.00405939	3	transcription antitermination factor activity, RNA binding	MF
383	GO:0001073	1	1	0.997208	1	0	0.00135313	1	transcription antitermination factor activity, DNA binding	MF
384	GO:0001076	1	1	0.956287	1	0	0.0378876	28	transcription factor activity, RNA polymerase II transcription factor binding	MF
385	GO:0001077	1	1	0.977015	1	0	0.0202969	15	transcriptional activator activity, RNA polymerase II core promoter proximal region sequence-specific binding	MF
386	GO:0001078	1	1	0.99657	1	0	0.00270626	2	transcriptional repressor activity, RNA polymerase II core promoter proximal region sequence-specific binding	MF
387	GO:0001079	1	1	0.999236	1	0	0.00135313	1	nitrogen catabolite regulation of transcription from RNA polymerase II promoter	BP
388	GO:0001080	1	1	0.999236	1	0	0.00135313	1	nitrogen catabolite activation of transcription from RNA polymerase II promoter	BP
389	GO:0001082	1	1	0.995675	1	0	0.00405939	3	transcription factor activity, RNA polymerase I transcription factor binding	MF
390	GO:0001083	1	1	0.997288	1	0	0.00135313	1	transcription factor activity, RNA polymerase II basal transcription factor binding	MF
391	GO:0001085	1	1	0.960352	1	0	0.0324751	24	RNA polymerase II transcription factor binding	MF
392	GO:0001091	1	1	0.997316	1	0	0.00135313	1	RNA polymerase II basal transcription factor binding	MF
393	GO:0001094	1	1	0.997316	1	0	0.00135313	1	TFIID-class transcription factor binding	MF
394	GO:0001098	1	1	0.972786	1	0	0.0189438	14	basal transcription machinery binding	MF
395	GO:0001099	1	1	0.972786	1	0	0.0189438	14	basal RNA polymerase II transcription machinery binding	MF
397	GO:0001102	1	1	0.996499	1	0	0.00270626	2	RNA polymerase II activating transcription factor binding	MF
398	GO:0001104	1	1	0.962164	1	0	0.0324751	24	RNA polymerase II transcription cofactor activity	MF
399	GO:0001106	1	1	0.989786	1	0	0.0121782	9	RNA polymerase II transcription corepressor activity	MF
400	GO:0001121	1	1	0.997272	1	0	0.00270626	2	transcription from bacterial-type RNA polymerase promoter	BP
401	GO:0001123	1	1	0.990146	1	0	0.0162375	12	transcription initiation from bacterial-type RNA polymerase promoter	BP
402	GO:0001129	1	1	0.997288	1	0	0.00135313	1	RNA polymerase II transcription factor activity, TBP-class protein binding, involved in preinitiation complex assembly	MF
403	GO:0001130	1	1	0.997603	1	0	0.00270626	2	bacterial-type RNA polymerase transcription factor activity, sequence-specific DNA binding	MF
404	GO:0001131	1	1	0.997603	1	0	0.00270626	2	transcription factor activity, bacterial-type RNA polymerase core promoter proximal region sequence-specific binding	MF
405	GO:0001132	1	1	0.997288	1	0	0.00135313	1	RNA polymerase II transcription factor activity, TBP-class protein binding RNA	MF
406	GO:0001134	1	1	0.995675	1	0	0.00405939	3	transcription factor activity, transcription factor recruiting	MF
407	GO:0001139	1	1	0.997592	1	0	0.00135313	1	transcription factor activity, core RNA polymerase II recruiting	MF
408	GO:0001141	1	1	0.998013	1	0	0.00135313	1	transcriptional repressor activity, bacterial-type RNA polymerase core promoter proximal region sequence-specific binding	MF
409	GO:0001158	1	1	0.991207	1	0	0.0121782	9	enhancer sequence-specific DNA binding	MF
410	GO:0001159	1	1	0.973107	1	0	0.0257095	19	core promoter proximal region DNA binding	MF
411	GO:0001161	1	1	0.99795	1	0	0.00135313	1	intronic transcription regulatory region sequence-specific DNA binding	MF
412	GO:0001162	1	1	0.99795	1	0	0.00135313	1	RNA polymerase II intronic transcription regulatory region sequence-specific DNA binding	MF
413	GO:0001163	1	1	0.988008	1	0	0.00811877	6	RNA polymerase I regulatory region sequence-specific DNA binding	MF
414	GO:0001164	1	1	0.993124	1	0	0.00541252	4	RNA polymerase I CORE element sequence-specific DNA binding	MF
415	GO:0001165	1	1	0.994849	1	0	0.00270626	2	RNA polymerase I upstream control element sequence-specific DNA binding	MF
416	GO:0001167	1	1	0.995675	1	0	0.00405939	3	RNA polymerase I transcription factor activity, sequence-specific DNA binding	MF
417	GO:0001169	1	1	0.995675	1	0	0.00405939	3	transcription factor activity, RNA polymerase I CORE element sequence-specific binding	MF
418	GO:0001171	1	1	0.963825	1	0	0.0473595	35	reverse transcription	BP
419	GO:0001172	1	1	0.996804	1	0	0.00270626	2	transcription, RNA-templated	BP
420	GO:0001178	1	1	0.997208	1	0	0.00135313	1	regulation of transcriptional start site selection at RNA polymerase II promoter	BP
421	GO:0001186	1	1	0.995675	1	0	0.00405939	3	transcription factor activity, RNA polymerase I transcription factor recruiting	MF
422	GO:0001187	1	1	0.995675	1	0	0.00405939	3	transcription factor activity, RNA polymerase I CORE element binding transcription factor recruiting	MF
423	GO:0001188	1	1	0.995675	1	0	0.00405939	3	RNA polymerase I transcriptional preinitiation complex assembly	BP
424	GO:0001189	1	1	0.995675	1	0	0.00405939	3	RNA polymerase I transcriptional preinitiation complex assembly at the promoter for the nuclear large rRNA transcript	BP
425	GO:0001191	1	1	0.989786	1	0	0.0121782	9	transcriptional repressor activity, RNA polymerase II transcription factor binding	MF
426	GO:0001192	1	1	0.998546	1	0	0.00135313	1	maintenance of transcriptional fidelity during DNA-templated transcription elongation	BP
427	GO:0001193	1	1	0.998546	1	0	0.00135313	1	maintenance of transcriptional fidelity during DNA-templated transcription elongation from RNA polymerase II promoter	BP
428	GO:0001205	1	1	0.99423	1	0	0.00405939	3	transcriptional activator activity, RNA polymerase II distal enhancer sequence-specific binding	MF
429	GO:0001217	1	1	0.998013	1	0	0.00135313	1	bacterial-type RNA polymerase transcriptional repressor activity, sequence-specific DNA binding	MF
430	GO:0001221	1	1	0.999551	1	0	0.00135313	1	transcription cofactor binding	MF
431	GO:0001222	1	1	0.999551	1	0	0.00135313	1	transcription corepressor binding	MF
432	GO:0001227	1	1	0.993663	1	0	0.00541252	4	transcriptional repressor activity, RNA polymerase II transcription regulatory region sequence-specific binding	MF
433	GO:0001228	1	1	0.917205	1	0	0.073069	54	transcriptional activator activity, RNA polymerase II transcription regulatory region sequence-specific binding	MF
434	GO:0001300	1	1	0.998445	1	0	0.00405939	3	chronological cell aging	BP
435	GO:0001302	1	1	0.990942	1	0	0.0094719	7	replicative cell aging	BP
436	GO:0001306	1	1	0.99859	1	0	0.00270626	2	age-dependent response to oxidative stress	BP
437	GO:0001315	1	1	0.99859	1	0	0.00270626	2	age-dependent response to reactive oxygen species	BP
438	GO:0001320	1	1	0.99859	1	0	0.00270626	2	age-dependent response to reactive oxygen species involved in chronological cell aging	BP
439	GO:0001324	1	1	0.99859	1	0	0.00270626	2	age-dependent response to oxidative stress involved in chronological cell aging	BP
440	GO:0001401	1	1	0.998152	1	0	0.00270626	2	mitochondrial sorting and assembly machinery complex	CC
441	GO:0001411	1	1	0.996553	1	0	0.00541252	4	hyphal tip	CC
442	GO:0001501	1	1	0.979417	1	0	0.0338282	25	skeletal system development	BP
443	GO:0001502	1	1	0.998287	1	0	0.00135313	1	cartilage condensation	BP
444	GO:0001503	1	1	0.988741	1	0	0.0162375	12	ossification	BP
445	GO:0001504	1	1	0.995991	1	0	0.00270626	2	neurotransmitter uptake	BP
446	GO:0001505	1	1	0.981842	1	0	0.0148844	11	regulation of neurotransmitter levels	BP
447	GO:0001508	1	1	0.991779	1	0	0.00541252	4	action potential	BP
448	GO:0001510	1	1	0.895805	1	0	0.0893065	66	RNA methylation	BP
449	GO:0001516	1	1	0.997723	1	0	0.00135313	1	prostaglandin biosynthetic process	BP
450	GO:0001520	1	1	0.998771	1	0	0.00135313	1	outer dense fiber	CC
451	GO:0001522	1	1	0.955757	1	0	0.0446533	33	pseudouridine synthesis	BP
452	GO:0001523	1	1	0.99858	1	0	0.00135313	1	retinoid metabolic process	BP
453	GO:0001525	1	1	0.947692	1	0	0.0690096	51	angiogenesis	BP
454	GO:0001527	1	1	0.996907	1	0	0.00811877	6	microfibril	CC
455	GO:0001533	1	1	0.999449	1	0	0.00135313	1	cornified envelope	CC
456	GO:0001539	1	1	0.996924	1	0	0.00270626	2	cilium or flagellum-dependent cell motility	BP
457	GO:0001540	1	1	0.999579	1	0	0.00135313	1	beta-amyloid binding	MF
458	GO:0001541	1	1	0.989493	1	0	0.00811877	6	ovarian follicle development	BP
459	GO:0001555	1	1	0.997634	1	0	0.00135313	1	oocyte growth	BP
460	GO:0001556	1	1	0.998926	1	0	0.00135313	1	oocyte maturation	BP
461	GO:0001558	1	1	0.829455	1	0	0.175907	130	regulation of cell growth	BP
462	GO:0001560	1	1	0.990665	1	0	0.00676565	5	regulation of cell growth by extracellular stimulus	BP
463	GO:0001561	1	1	0.997502	1	0	0.00135313	1	fatty acid alpha-oxidation	BP
464	GO:0001568	1	1	0.983731	1	0	0.0189438	14	blood vessel development	BP
465	GO:0001569	1	1	0.999609	1	0	0.00135313	1	patterning of blood vessels	BP
466	GO:0001570	1	1	0.997715	1	0	0.00270626	2	vasculogenesis	BP
467	GO:0001575	1	1	0.998865	1	0	0.00135313	1	globoside metabolic process	BP
468	GO:0001576	1	1	0.998865	1	0	0.00135313	1	globoside biosynthetic process	BP
469	GO:0001578	1	1	0.993877	1	0	0.00541252	4	microtubule bundle formation	BP
470	GO:0001618	1	1	0.990272	1	0	0.0148844	11	virus receptor activity	MF
471	GO:0001635	1	1	0.997422	1	0	0.00135313	1	calcitonin gene-related peptide receptor activity	MF
472	GO:0001649	1	1	0.97091	1	0	0.0433001	32	osteoblast differentiation	BP
473	GO:0001650	1	1	0.999412	1	0	0.00135313	1	fibrillar center	CC
474	GO:0001651	1	1	0.999412	1	0	0.00135313	1	dense fibrillar component	CC
475	GO:0001653	1	1	0.977834	1	0	0.0162375	12	peptide receptor activity	MF
476	GO:0001654	1	1	0.978588	1	0	0.0216501	16	eye development	BP
477	GO:0001656	1	1	0.993966	1	0	0.0094719	7	metanephros development	BP
478	GO:0001658	1	1	0.998044	1	0	0.00541252	4	branching involved in ureteric bud morphogenesis	BP
479	GO:0001659	1	1	0.999617	1	0	0.00135313	1	temperature homeostasis	BP
480	GO:0001662	1	1	0.99668	1	0	0.00405939	3	behavioral fear response	BP
481	GO:0001664	1	1	0.987947	1	0	0.0202969	15	G-protein coupled receptor binding	MF
483	GO:0001667	1	1	0.979215	1	0	0.0257095	19	ameboidal-type cell migration	BP
484	GO:0001669	1	1	0.985071	1	0	0.010825	8	acrosomal vesicle	CC
485	GO:0001671	1	1	0.98217	1	0	0.0135313	10	ATPase activator activity	MF
486	GO:0001672	1	1	0.994531	1	0	0.00270626	2	regulation of chromatin assembly or disassembly	BP
487	GO:0001673	1	1	0.98856	1	0	0.0094719	7	male germ cell nucleus	CC
488	GO:0001674	1	1	0.997292	1	0	0.00135313	1	female germ cell nucleus	CC
489	GO:0001675	1	1	0.995214	1	0	0.00270626	2	acrosome assembly	BP
490	GO:0001676	1	1	0.935959	1	0	0.0581846	43	long-chain fatty acid metabolic process	BP
491	GO:0001678	1	1	0.964721	1	0	0.0270626	20	cellular glucose homeostasis	BP
492	GO:0001680	1	1	0.997497	1	0	0.00135313	1	tRNA 3'-terminal CCA addition	BP
493	GO:0001682	1	1	0.982063	1	0	0.0135313	10	tRNA 5'-leader removal	BP
494	GO:0001701	1	1	0.971664	1	0	0.031122	23	in utero embryonic development	BP
495	GO:0001703	1	1	0.998542	1	0	0.00135313	1	gastrulation with mouth forming first	BP
496	GO:0001704	1	1	0.99916	1	0	0.00270626	2	formation of primary germ layer	BP
497	GO:0001707	1	1	0.99916	1	0	0.00270626	2	mesoderm formation	BP
498	GO:0001708	1	1	0.964399	1	0	0.0351814	26	cell fate specification	BP
499	GO:0001709	1	1	0.979812	1	0	0.0135313	10	cell fate determination	BP
500	GO:0001716	1	1	0.996552	1	0	0.00405939	3	L-amino-acid oxidase activity	MF
501	GO:0001725	1	1	0.993029	1	0	0.0175907	13	stress fiber	CC
502	GO:0001726	1	1	0.989046	1	0	0.0230032	17	ruffle	CC
503	GO:0001727	1	1	0.996068	1	0	0.00270626	2	lipid kinase activity	MF
504	GO:0001729	1	1	0.997342	1	0	0.00135313	1	ceramide kinase activity	MF
505	GO:0001731	1	1	0.957769	1	0	0.0554783	41	formation of translation preinitiation complex	BP
506	GO:0001732	1	1	0.998323	1	0	0.00270626	2	formation of cytoplasmic translation initiation complex	BP
507	GO:0001735	1	1	0.998331	1	0	0.00270626	2	prenylcysteine oxidase activity	MF
508	GO:0001736	1	1	0.981606	1	0	0.0162375	12	establishment of planar polarity	BP
509	GO:0001737	1	1	0.997249	1	0	0.00135313	1	establishment of imaginal disc-derived wing hair orientation	BP
510	GO:0001738	1	1	0.997249	1	0	0.00135313	1	morphogenesis of a polarized epithelium	BP
511	GO:0001750	1	1	0.994143	1	0	0.00541252	4	photoreceptor outer segment	CC
512	GO:0001752	1	1	0.997249	1	0	0.00135313	1	compound eye photoreceptor fate commitment	BP
513	GO:0001754	1	1	0.998293	1	0	0.00270626	2	eye photoreceptor cell differentiation	BP
514	GO:0001755	1	1	0.998442	1	0	0.00135313	1	neural crest cell migration	BP
515	GO:0001756	1	1	0.995108	1	0	0.00270626	2	somitogenesis	BP
516	GO:0001763	1	1	0.945646	1	0	0.0608908	45	morphogenesis of a branching structure	BP
517	GO:0001764	1	1	0.993281	1	0	0.00541252	4	neuron migration	BP
518	GO:0001765	1	1	0.999034	1	0	0.00270626	2	membrane raft assembly	BP
519	GO:0001767	1	1	0.997706	1	0	0.00405939	3	establishment of lymphocyte polarity	BP
520	GO:0001768	1	1	0.997706	1	0	0.00405939	3	establishment of T cell polarity	BP
521	GO:0001772	1	1	0.999569	1	0	0.00135313	1	immunological synapse	CC
522	GO:0001775	1	1	0.909086	1	0	0.105544	78	cell activation	BP
523	GO:0001776	1	1	0.999098	1	0	0.00270626	2	leukocyte homeostasis	BP
524	GO:0001778	1	1	0.99963	1	0	0.00135313	1	plasma membrane repair	BP
525	GO:0001780	1	1	0.999449	1	0	0.00135313	1	neutrophil homeostasis	BP
526	GO:0001782	1	1	0.999649	1	0	0.00135313	1	B cell homeostasis	BP
527	GO:0001784	1	1	0.999609	1	0	0.00135313	1	phosphotyrosine binding	MF
528	GO:0001786	1	1	0.998118	1	0	0.00405939	3	phosphatidylserine binding	MF
529	GO:0001817	1	1	0.945869	1	0	0.0581846	43	regulation of cytokine production	BP
530	GO:0001818	1	1	0.969308	1	0	0.0338282	25	negative regulation of cytokine production	BP
531	GO:0001819	1	1	0.968735	1	0	0.0351814	26	positive regulation of cytokine production	BP
532	GO:0001822	1	1	0.979826	1	0	0.0216501	16	kidney development	BP
533	GO:0001824	1	1	0.992048	1	0	0.00541252	4	blastocyst development	BP
534	GO:0001825	1	1	0.995406	1	0	0.00270626	2	blastocyst formation	BP
535	GO:0001829	1	1	0.993668	1	0	0.00676565	5	trophectodermal cell differentiation	BP
536	GO:0001833	1	1	0.996471	1	0	0.00405939	3	inner cell mass cell proliferation	BP
537	GO:0001835	1	1	0.999477	1	0	0.00135313	1	blastocyst hatching	BP
538	GO:0001837	1	1	0.989722	1	0	0.0216501	16	epithelial to mesenchymal transition	BP
539	GO:0001838	1	1	0.996575	1	0	0.00405939	3	embryonic epithelial tube formation	BP
540	GO:0001841	1	1	0.997343	1	0	0.00135313	1	neural tube formation	BP
541	GO:0001842	1	1	0.998442	1	0	0.00135313	1	neural fold formation	BP
542	GO:0001843	1	1	0.999132	1	0	0.00135313	1	neural tube closure	BP
543	GO:0001846	1	1	0.997963	1	0	0.00135313	1	opsonin binding	MF
544	GO:0001848	1	1	0.997508	1	0	0.00270626	2	complement binding	MF
545	GO:0001849	1	1	0.997963	1	0	0.00135313	1	complement component C1q binding	MF
546	GO:0001871	1	1	0.891733	1	0	0.109603	81	pattern binding	MF
547	GO:0001872	1	1	0.985046	1	0	0.0135313	10	(1->3)-beta-D-glucan binding	MF
548	GO:0001878	1	1	0.999293	1	0	0.00135313	1	response to yeast	BP
549	GO:0001881	1	1	0.997864	1	0	0.00270626	2	receptor recycling	BP
552	GO:0001884	1	1	0.999119	1	0	0.00135313	1	pyrimidine nucleoside binding	MF
553	GO:0001885	1	1	0.999468	1	0	0.00135313	1	endothelial cell development	BP
554	GO:0001887	1	1	0.988851	1	0	0.00811877	6	selenium compound metabolic process	BP
555	GO:0001889	1	1	0.994981	1	0	0.00676565	5	liver development	BP
556	GO:0001890	1	1	0.997517	1	0	0.00405939	3	placenta development	BP
557	GO:0001891	1	1	0.997287	1	0	0.00405939	3	phagocytic cup	CC
558	GO:0001893	1	1	0.997706	1	0	0.00135313	1	maternal placenta development	BP
559	GO:0001894	1	1	0.9844	1	0	0.0162375	12	tissue homeostasis	BP
560	GO:0001895	1	1	0.998917	1	0	0.00405939	3	retina homeostasis	BP
561	GO:0001896	1	1	0.997364	1	0	0.00135313	1	autolysis	BP
562	GO:0001897	1	1	0.998747	1	0	0.00135313	1	cytolysis by symbiont of host cells	BP
563	GO:0001906	1	1	0.984064	1	0	0.0230032	17	cell killing	BP
564	GO:0001907	1	1	0.998747	1	0	0.00135313	1	killing by symbiont of host cells	BP
565	GO:0001909	1	1	0.998927	1	0	0.00405939	3	leukocyte mediated cytotoxicity	BP
566	GO:0001910	1	1	0.997679	1	0	0.00541252	4	regulation of leukocyte mediated cytotoxicity	BP
567	GO:0001912	1	1	0.997679	1	0	0.00541252	4	positive regulation of leukocyte mediated cytotoxicity	BP
568	GO:0001913	1	1	0.999649	1	0	0.00135313	1	T cell mediated cytotoxicity	BP
569	GO:0001914	1	1	0.99873	1	0	0.00270626	2	regulation of T cell mediated cytotoxicity	BP
570	GO:0001916	1	1	0.99873	1	0	0.00270626	2	positive regulation of T cell mediated cytotoxicity	BP
571	GO:0001917	1	1	0.997313	1	0	0.00405939	3	photoreceptor inner segment	CC
572	GO:0001919	1	1	0.999351	1	0	0.00135313	1	regulation of receptor recycling	BP
573	GO:0001927	1	1	0.998309	1	0	0.00270626	2	exocyst assembly	BP
574	GO:0001931	1	1	0.997175	1	0	0.00541252	4	uropod	CC
575	GO:0001932	1	1	0.736244	1	0	0.299042	221	regulation of protein phosphorylation	BP
576	GO:0001933	1	1	0.954033	1	0	0.0581846	43	negative regulation of protein phosphorylation	BP
577	GO:0001934	1	1	0.807831	1	0	0.207029	153	positive regulation of protein phosphorylation	BP
578	GO:0001935	1	1	0.997347	1	0	0.00541252	4	endothelial cell proliferation	BP
579	GO:0001936	1	1	0.992184	1	0	0.0121782	9	regulation of endothelial cell proliferation	BP
580	GO:0001937	1	1	0.996323	1	0	0.00541252	4	negative regulation of endothelial cell proliferation	BP
581	GO:0001938	1	1	0.995846	1	0	0.00676565	5	positive regulation of endothelial cell proliferation	BP
582	GO:0001939	1	1	0.999362	1	0	0.00135313	1	female pronucleus	CC
583	GO:0001940	1	1	0.999362	1	0	0.00135313	1	male pronucleus	CC
584	GO:0001944	1	1	0.95207	1	0	0.0487126	36	vasculature development	BP
585	GO:0001947	1	1	0.988435	1	0	0.00676565	5	heart looping	BP
586	GO:0001948	1	1	0.97711	1	0	0.0365345	27	glycoprotein binding	MF
587	GO:0001952	1	1	0.992269	1	0	0.0162375	12	regulation of cell-matrix adhesion	BP
588	GO:0001953	1	1	0.994421	1	0	0.0094719	7	negative regulation of cell-matrix adhesion	BP
589	GO:0001954	1	1	0.999385	1	0	0.00135313	1	positive regulation of cell-matrix adhesion	BP
590	GO:0001955	1	1	0.997657	1	0	0.00405939	3	blood vessel maturation	BP
591	GO:0001956	1	1	0.992068	1	0	0.00405939	3	positive regulation of neurotransmitter secretion	BP
592	GO:0001957	1	1	0.994098	1	0	0.00676565	5	intramembranous ossification	BP
593	GO:0001958	1	1	0.995915	1	0	0.00405939	3	endochondral ossification	BP
594	GO:0001959	1	1	0.986677	1	0	0.0189438	14	regulation of cytokine-mediated signaling pathway	BP
595	GO:0001960	1	1	0.993088	1	0	0.0121782	9	negative regulation of cytokine-mediated signaling pathway	BP
596	GO:0001961	1	1	0.994001	1	0	0.00405939	3	positive regulation of cytokine-mediated signaling pathway	BP
597	GO:0001964	1	1	0.993222	1	0	0.00541252	4	startle response	BP
598	GO:0001967	1	1	0.999293	1	0	0.00135313	1	suckling behavior	BP
599	GO:0001968	1	1	0.993351	1	0	0.0135313	10	fibronectin binding	MF
600	GO:0001969	1	1	0.999544	1	0	0.00135313	1	regulation of activation of membrane attack complex	BP
601	GO:0001971	1	1	0.999544	1	0	0.00135313	1	negative regulation of activation of membrane attack complex	BP
602	GO:0001973	1	1	0.999554	1	0	0.00135313	1	adenosine receptor signaling pathway	BP
603	GO:0001975	1	1	0.998853	1	0	0.00135313	1	response to amphetamine	BP
604	GO:0002003	1	1	0.999545	1	0	0.00135313	1	angiotensin maturation	BP
605	GO:0002009	1	1	0.963262	1	0	0.0378876	28	morphogenesis of an epithelium	BP
606	GO:0002011	1	1	0.997556	1	0	0.00270626	2	morphogenesis of an epithelial sheet	BP
607	GO:0002020	1	1	0.966272	1	0	0.031122	23	protease binding	MF
608	GO:0002021	1	1	0.997266	1	0	0.00135313	1	response to dietary excess	BP
609	GO:0002026	1	1	0.999585	1	0	0.00135313	1	regulation of the force of heart contraction	BP
610	GO:0002027	1	1	0.997032	1	0	0.00270626	2	regulation of heart rate	BP
611	GO:0002028	1	1	0.988536	1	0	0.0094719	7	regulation of sodium ion transport	BP
612	GO:0002036	1	1	0.999594	1	0	0.00135313	1	regulation of L-glutamate transport	BP
613	GO:0002039	1	1	0.985076	1	0	0.0135313	10	p53 binding	MF
614	GO:0002040	1	1	0.995152	1	0	0.00676565	5	sprouting angiogenesis	BP
615	GO:0002041	1	1	0.998458	1	0	0.00405939	3	intussusceptive angiogenesis	BP
616	GO:0002042	1	1	0.996182	1	0	0.00676565	5	cell migration involved in sprouting angiogenesis	BP
617	GO:0002052	1	1	0.996116	1	0	0.00270626	2	positive regulation of neuroblast proliferation	BP
618	GO:0002062	1	1	0.996034	1	0	0.00541252	4	chondrocyte differentiation	BP
619	GO:0002063	1	1	0.999519	1	0	0.00135313	1	chondrocyte development	BP
620	GO:0002064	1	1	0.988041	1	0	0.00811877	6	epithelial cell development	BP
621	GO:0002066	1	1	0.990832	1	0	0.00541252	4	columnar/cuboidal epithelial cell development	BP
622	GO:0002069	1	1	0.999122	1	0	0.00135313	1	columnar/cuboidal epithelial cell maturation	BP
623	GO:0002070	1	1	0.999122	1	0	0.00135313	1	epithelial cell maturation	BP
624	GO:0002080	1	1	0.999324	1	0	0.00135313	1	acrosomal membrane	CC
625	GO:0002083	1	1	0.99753	1	0	0.00135313	1	4-hydroxybenzoate decaprenyltransferase activity	MF
626	GO:0002084	1	1	0.989302	1	0	0.0094719	7	protein depalmitoylation	BP
627	GO:0002088	1	1	0.996439	1	0	0.00270626	2	lens development in camera-type eye	BP
628	GO:0002090	1	1	0.988311	1	0	0.0121782	9	regulation of receptor internalization	BP
629	GO:0002092	1	1	0.988311	1	0	0.0121782	9	positive regulation of receptor internalization	BP
630	GO:0002093	1	1	0.999385	1	0	0.00135313	1	auditory receptor cell morphogenesis	BP
631	GO:0002094	1	1	0.996218	1	0	0.00270626	2	polyprenyltransferase activity	MF
632	GO:0002097	1	1	0.976778	1	0	0.0216501	16	tRNA wobble base modification	BP
633	GO:0002098	1	1	0.983762	1	0	0.0162375	12	tRNA wobble uridine modification	BP
634	GO:0002100	1	1	0.994208	1	0	0.00405939	3	tRNA wobble adenosine to inosine editing	BP
635	GO:0002102	1	1	0.998796	1	0	0.00405939	3	podosome	CC
636	GO:0002118	1	1	0.993222	1	0	0.00541252	4	aggressive behavior	BP
637	GO:0002119	1	1	0.997219	1	0	0.00135313	1	nematode larval development	BP
638	GO:0002121	1	1	0.993565	1	0	0.00405939	3	inter-male aggressive behavior	BP
639	GO:0002128	1	1	0.995377	1	0	0.00676565	5	tRNA nucleoside ribose methylation	BP
640	GO:0002130	1	1	0.99859	1	0	0.00135313	1	wobble position ribose methylation	BP
641	GO:0002131	1	1	0.99859	1	0	0.00135313	1	wobble position cytosine ribose methylation	BP
642	GO:0002132	1	1	0.99859	1	0	0.00135313	1	wobble position uridine ribose methylation	BP
643	GO:0002143	1	1	0.997343	1	0	0.00270626	2	tRNA wobble position uridine thiolation	BP
644	GO:0002151	1	1	0.997334	1	0	0.00135313	1	G-quadruplex RNA binding	MF
645	GO:0002155	1	1	0.994386	1	0	0.00676565	5	regulation of thyroid hormone mediated signaling pathway	BP
646	GO:0002161	1	1	0.978135	1	0	0.0202969	15	aminoacyl-tRNA editing activity	MF
647	GO:0002162	1	1	0.99964	1	0	0.00135313	1	dystroglycan binding	MF
648	GO:0002164	1	1	0.997219	1	0	0.00135313	1	larval development	BP
649	GO:0002165	1	1	0.999183	1	0	0.00270626	2	instar larval or pupal development	BP
650	GO:0002178	1	1	0.995229	1	0	0.00676565	5	palmitoyltransferase complex	CC
651	GO:0002181	1	1	0.910804	1	0	0.179966	133	cytoplasmic translation	BP
652	GO:0002182	1	1	0.997639	1	0	0.00676565	5	cytoplasmic translational elongation	BP
653	GO:0002183	1	1	0.985432	1	0	0.0135313	10	cytoplasmic translational initiation	BP
654	GO:0002184	1	1	0.992481	1	0	0.00541252	4	cytoplasmic translational termination	BP
655	GO:0002190	1	1	0.995976	1	0	0.00270626	2	cap-independent translational initiation	BP
656	GO:0002192	1	1	0.995976	1	0	0.00270626	2	IRES-dependent translational initiation	BP
657	GO:0002200	1	1	0.993724	1	0	0.00541252	4	somatic diversification of immune receptors	BP
658	GO:0002204	1	1	0.997944	1	0	0.00135313	1	somatic recombination of immunoglobulin genes involved in immune response	BP
659	GO:0002208	1	1	0.997944	1	0	0.00135313	1	somatic diversification of immunoglobulins involved in immune response	BP
660	GO:0002209	1	1	0.99668	1	0	0.00405939	3	behavioral defense response	BP
661	GO:0002213	1	1	0.980591	1	0	0.0175907	13	defense response to insect	BP
662	GO:0002215	1	1	0.996575	1	0	0.00405939	3	defense response to nematode	BP
663	GO:0002218	1	1	0.870331	1	0	0.140725	104	activation of innate immune response	BP
664	GO:0002220	1	1	0.991422	1	0	0.010825	8	innate immune response activating cell surface receptor signaling pathway	BP
665	GO:0002221	1	1	0.977402	1	0	0.0216501	16	pattern recognition receptor signaling pathway	BP
666	GO:0002223	1	1	0.991956	1	0	0.0094719	7	stimulatory C-type lectin receptor signaling pathway	BP
667	GO:0002224	1	1	0.990845	1	0	0.010825	8	toll-like receptor signaling pathway	BP
668	GO:0002228	1	1	0.999278	1	0	0.00270626	2	natural killer cell mediated immunity	BP
669	GO:0002229	1	1	0.963154	1	0	0.0270626	20	defense response to oomycetes	BP
670	GO:0002230	1	1	0.964855	1	0	0.0338282	25	positive regulation of defense response to virus by host	BP
671	GO:0002237	1	1	0.916764	1	0	0.0893065	66	response to molecule of bacterial origin	BP
672	GO:0002238	1	1	0.98709	1	0	0.0121782	9	response to molecule of fungal origin	BP
673	GO:0002239	1	1	0.92903	1	0	0.0595377	44	response to oomycetes	BP
674	GO:0002244	1	1	0.989989	1	0	0.00541252	4	hematopoietic progenitor cell differentiation	BP
675	GO:0002246	1	1	0.997896	1	0	0.00405939	3	wound healing involved in inflammatory response	BP
676	GO:0002250	1	1	0.995056	1	0	0.00676565	5	adaptive immune response	BP
677	GO:0002252	1	1	0.854828	1	0	0.13396	99	immune effector process	BP
678	GO:0002253	1	1	0.867368	1	0	0.144785	107	activation of immune response	BP
679	GO:0002254	1	1	0.995365	1	0	0.00541252	4	kinin cascade	BP
680	GO:0002260	1	1	0.999649	1	0	0.00135313	1	lymphocyte homeostasis	BP
681	GO:0002262	1	1	0.99631	1	0	0.00811877	6	myeloid cell homeostasis	BP
682	GO:0002263	1	1	0.997173	1	0	0.00270626	2	cell activation involved in immune response	BP
683	GO:0002274	1	1	0.998946	1	0	0.00270626	2	myeloid leukocyte activation	BP
684	GO:0002285	1	1	0.997173	1	0	0.00270626	2	lymphocyte activation involved in immune response	BP
685	GO:0002312	1	1	0.997173	1	0	0.00270626	2	B cell activation involved in immune response	BP
686	GO:0002313	1	1	0.999227	1	0	0.00135313	1	mature B cell differentiation involved in immune response	BP
687	GO:0002317	1	1	0.999227	1	0	0.00135313	1	plasma cell differentiation	BP
688	GO:0002335	1	1	0.999227	1	0	0.00135313	1	mature B cell differentiation	BP
689	GO:0002353	1	1	0.995365	1	0	0.00541252	4	plasma kallikrein-kinin cascade	BP
690	GO:0002361	1	1	0.999016	1	0	0.00135313	1	CD4-positive, CD25-positive, alpha-beta regulatory T cell differentiation	BP
691	GO:0002366	1	1	0.997173	1	0	0.00270626	2	leukocyte activation involved in immune response	BP
693	GO:0002429	1	1	0.988086	1	0	0.0148844	11	immune response-activating cell surface receptor signaling pathway	BP
694	GO:0002431	1	1	0.998068	1	0	0.00270626	2	Fc receptor mediated stimulatory signaling pathway	BP
695	GO:0002433	1	1	0.998068	1	0	0.00270626	2	immune response-regulating cell surface receptor signaling pathway involved in phagocytosis	BP
696	GO:0002437	1	1	0.999515	1	0	0.00135313	1	inflammatory response to antigenic stimulus	BP
697	GO:0002443	1	1	0.998927	1	0	0.00405939	3	leukocyte mediated immunity	BP
698	GO:0002449	1	1	0.998927	1	0	0.00405939	3	lymphocyte mediated immunity	BP
699	GO:0002456	1	1	0.999649	1	0	0.00135313	1	T cell mediated immunity	BP
700	GO:0002460	1	1	0.999649	1	0	0.00135313	1	adaptive immune response based on somatic recombination of immune receptors built from immunoglobulin superfamily domains	BP
701	GO:0002474	1	1	0.980941	1	0	0.0257095	19	antigen processing and presentation of peptide antigen via MHC class I	BP
702	GO:0002478	1	1	0.982552	1	0	0.0243563	18	antigen processing and presentation of exogenous peptide antigen	BP
703	GO:0002479	1	1	0.992457	1	0	0.0094719	7	antigen processing and presentation of exogenous peptide antigen via MHC class I, TAP-dependent	BP
704	GO:0002480	1	1	0.999615	1	0	0.00135313	1	antigen processing and presentation of exogenous peptide antigen via MHC class I, TAP-independent	BP
705	GO:0002495	1	1	0.98648	1	0	0.0175907	13	antigen processing and presentation of peptide antigen via MHC class II	BP
706	GO:0002501	1	1	0.997963	1	0	0.00135313	1	peptide antigen assembly with MHC protein complex	BP
707	GO:0002502	1	1	0.997963	1	0	0.00135313	1	peptide antigen assembly with MHC class I protein complex	BP
708	GO:0002504	1	1	0.98648	1	0	0.0175907	13	antigen processing and presentation of peptide or polysaccharide antigen via MHC class II	BP
709	GO:0002521	1	1	0.981699	1	0	0.0230032	17	leukocyte differentiation	BP
710	GO:0002526	1	1	0.984334	1	0	0.0121782	9	acute inflammatory response	BP
711	GO:0002532	1	1	0.993065	1	0	0.00541252	4	production of molecular mediator involved in inflammatory response	BP
712	GO:0002538	1	1	0.993065	1	0	0.00541252	4	arachidonic acid metabolite production involved in inflammatory response	BP
713	GO:0002539	1	1	0.993065	1	0	0.00541252	4	prostaglandin production involved in inflammatory response	BP
714	GO:0002544	1	1	0.998118	1	0	0.00405939	3	chronic inflammatory response	BP
715	GO:0002548	1	1	0.999449	1	0	0.00135313	1	monocyte chemotaxis	BP
716	GO:0002551	1	1	0.999385	1	0	0.00135313	1	mast cell chemotaxis	BP
717	GO:0002562	1	1	0.997134	1	0	0.00270626	2	somatic diversification of immune receptors via germline recombination within a single locus	BP
718	GO:0002566	1	1	0.999189	1	0	0.00135313	1	somatic diversification of immune receptors via somatic mutation	BP
719	GO:0002573	1	1	0.994433	1	0	0.00811877	6	myeloid leukocyte differentiation	BP
720	GO:0002576	1	1	0.960127	1	0	0.052772	39	platelet degranulation	BP
721	GO:0002577	1	1	0.998118	1	0	0.00405939	3	regulation of antigen processing and presentation	BP
722	GO:0002578	1	1	0.998118	1	0	0.00405939	3	negative regulation of antigen processing and presentation	BP
723	GO:0002580	1	1	0.998118	1	0	0.00405939	3	regulation of antigen processing and presentation of peptide or polysaccharide antigen via MHC class II	BP
724	GO:0002581	1	1	0.998118	1	0	0.00405939	3	negative regulation of antigen processing and presentation of peptide or polysaccharide antigen via MHC class II	BP
725	GO:0002604	1	1	0.998118	1	0	0.00405939	3	regulation of dendritic cell antigen processing and presentation	BP
726	GO:0002605	1	1	0.998118	1	0	0.00405939	3	negative regulation of dendritic cell antigen processing and presentation	BP
727	GO:0002637	1	1	0.994929	1	0	0.00405939	3	regulation of immunoglobulin production	BP
728	GO:0002639	1	1	0.997715	1	0	0.00270626	2	positive regulation of immunoglobulin production	BP
729	GO:0002643	1	1	0.99904	1	0	0.00135313	1	regulation of tolerance induction	BP
730	GO:0002673	1	1	0.998762	1	0	0.00405939	3	regulation of acute inflammatory response	BP
731	GO:0002674	1	1	0.999591	1	0	0.00135313	1	negative regulation of acute inflammatory response	BP
732	GO:0002675	1	1	0.999627	1	0	0.00135313	1	positive regulation of acute inflammatory response	BP
733	GO:0002679	1	1	0.987834	1	0	0.0148844	11	respiratory burst involved in defense response	BP
734	GO:0002682	1	1	0.69766	1	0	0.373464	276	regulation of immune system process	BP
735	GO:0002683	1	1	0.941781	1	0	0.0622439	46	negative regulation of immune system process	BP
736	GO:0002684	1	1	0.804371	1	0	0.230032	170	positive regulation of immune system process	BP
737	GO:0002685	1	1	0.991327	1	0	0.0162375	12	regulation of leukocyte migration	BP
738	GO:0002686	1	1	0.997878	1	0	0.00405939	3	negative regulation of leukocyte migration	BP
739	GO:0002687	1	1	0.994859	1	0	0.00811877	6	positive regulation of leukocyte migration	BP
740	GO:0002688	1	1	0.994499	1	0	0.0094719	7	regulation of leukocyte chemotaxis	BP
741	GO:0002689	1	1	0.999638	1	0	0.00135313	1	negative regulation of leukocyte chemotaxis	BP
742	GO:0002690	1	1	0.994859	1	0	0.00811877	6	positive regulation of leukocyte chemotaxis	BP
743	GO:0002694	1	1	0.976287	1	0	0.0338282	25	regulation of leukocyte activation	BP
744	GO:0002695	1	1	0.993558	1	0	0.00811877	6	negative regulation of leukocyte activation	BP
745	GO:0002696	1	1	0.984829	1	0	0.0257095	19	positive regulation of leukocyte activation	BP
746	GO:0002697	1	1	0.938762	1	0	0.0690096	51	regulation of immune effector process	BP
747	GO:0002698	1	1	0.989062	1	0	0.0148844	11	negative regulation of immune effector process	BP
748	GO:0002699	1	1	0.993099	1	0	0.0121782	9	positive regulation of immune effector process	BP
749	GO:0002700	1	1	0.991405	1	0	0.0094719	7	regulation of production of molecular mediator of immune response	BP
750	GO:0002701	1	1	0.99789	1	0	0.00405939	3	negative regulation of production of molecular mediator of immune response	BP
751	GO:0002702	1	1	0.997715	1	0	0.00270626	2	positive regulation of production of molecular mediator of immune response	BP
752	GO:0002703	1	1	0.98945	1	0	0.0135313	10	regulation of leukocyte mediated immunity	BP
753	GO:0002704	1	1	0.998239	1	0	0.00270626	2	negative regulation of leukocyte mediated immunity	BP
754	GO:0002705	1	1	0.995399	1	0	0.00811877	6	positive regulation of leukocyte mediated immunity	BP
755	GO:0002706	1	1	0.991195	1	0	0.010825	8	regulation of lymphocyte mediated immunity	BP
756	GO:0002708	1	1	0.995399	1	0	0.00811877	6	positive regulation of lymphocyte mediated immunity	BP
757	GO:0002709	1	1	0.99873	1	0	0.00270626	2	regulation of T cell mediated immunity	BP
758	GO:0002711	1	1	0.99873	1	0	0.00270626	2	positive regulation of T cell mediated immunity	BP
759	GO:0002712	1	1	0.993501	1	0	0.00541252	4	regulation of B cell mediated immunity	BP
760	GO:0002714	1	1	0.997715	1	0	0.00270626	2	positive regulation of B cell mediated immunity	BP
761	GO:0002715	1	1	0.998948	1	0	0.00270626	2	regulation of natural killer cell mediated immunity	BP
762	GO:0002717	1	1	0.998948	1	0	0.00270626	2	positive regulation of natural killer cell mediated immunity	BP
763	GO:0002718	1	1	0.996458	1	0	0.00541252	4	regulation of cytokine production involved in immune response	BP
764	GO:0002719	1	1	0.99789	1	0	0.00405939	3	negative regulation of cytokine production involved in immune response	BP
765	GO:0002721	1	1	0.998565	1	0	0.00135313	1	regulation of B cell cytokine production	BP
766	GO:0002752	1	1	0.999462	1	0	0.00135313	1	cell surface pattern recognition receptor signaling pathway	BP
767	GO:0002753	1	1	0.999121	1	0	0.00270626	2	cytoplasmic pattern recognition receptor signaling pathway	BP
768	GO:0002755	1	1	0.993184	1	0	0.00676565	5	MyD88-dependent toll-like receptor signaling pathway	BP
769	GO:0002756	1	1	0.99655	1	0	0.00405939	3	MyD88-independent toll-like receptor signaling pathway	BP
770	GO:0002757	1	1	0.971013	1	0	0.0297688	22	immune response-activating signal transduction	BP
771	GO:0002758	1	1	0.972894	1	0	0.0270626	20	innate immune response-activating signal transduction	BP
772	GO:0002761	1	1	0.994059	1	0	0.00541252	4	regulation of myeloid leukocyte differentiation	BP
773	GO:0002763	1	1	0.996946	1	0	0.00270626	2	positive regulation of myeloid leukocyte differentiation	BP
774	GO:0002764	1	1	0.936712	1	0	0.073069	54	immune response-regulating signaling pathway	BP
775	GO:0002768	1	1	0.976219	1	0	0.0297688	22	immune response-regulating cell surface receptor signaling pathway	BP
776	GO:0002790	1	1	0.998964	1	0	0.00270626	2	peptide secretion	BP
777	GO:0002791	1	1	0.990735	1	0	0.00811877	6	regulation of peptide secretion	BP
778	GO:0002792	1	1	0.991979	1	0	0.00541252	4	negative regulation of peptide secretion	BP
779	GO:0002793	1	1	0.997417	1	0	0.00270626	2	positive regulation of peptide secretion	BP
780	GO:0002819	1	1	0.991324	1	0	0.010825	8	regulation of adaptive immune response	BP
781	GO:0002821	1	1	0.995528	1	0	0.00811877	6	positive regulation of adaptive immune response	BP
782	GO:0002822	1	1	0.991694	1	0	0.0094719	7	regulation of adaptive immune response based on somatic recombination of immune receptors built from immunoglobulin superfamily domains	BP
783	GO:0002824	1	1	0.995899	1	0	0.00676565	5	positive regulation of adaptive immune response based on somatic recombination of immune receptors built from immunoglobulin superfamily domains	BP
784	GO:0002825	1	1	0.999449	1	0	0.00135313	1	regulation of T-helper 1 type immune response	BP
785	GO:0002827	1	1	0.999449	1	0	0.00135313	1	positive regulation of T-helper 1 type immune response	BP
786	GO:0002828	1	1	0.999101	1	0	0.00270626	2	regulation of type 2 immune response	BP
787	GO:0002829	1	1	0.999449	1	0	0.00135313	1	negative regulation of type 2 immune response	BP
788	GO:0002831	1	1	0.84148	1	0	0.147491	109	regulation of response to biotic stimulus	BP
789	GO:0002832	1	1	0.961133	1	0	0.0338282	25	negative regulation of response to biotic stimulus	BP
790	GO:0002833	1	1	0.963033	1	0	0.031122	23	positive regulation of response to biotic stimulus	BP
791	GO:0002886	1	1	0.998239	1	0	0.00270626	2	regulation of myeloid leukocyte mediated immunity	BP
792	GO:0002887	1	1	0.998239	1	0	0.00270626	2	negative regulation of myeloid leukocyte mediated immunity	BP
793	GO:0002889	1	1	0.994929	1	0	0.00405939	3	regulation of immunoglobulin mediated immune response	BP
794	GO:0002891	1	1	0.997715	1	0	0.00270626	2	positive regulation of immunoglobulin mediated immune response	BP
795	GO:0002902	1	1	0.997819	1	0	0.00270626	2	regulation of B cell apoptotic process	BP
796	GO:0002903	1	1	0.999253	1	0	0.00135313	1	negative regulation of B cell apoptotic process	BP
797	GO:0002920	1	1	0.999544	1	0	0.00135313	1	regulation of humoral immune response	BP
798	GO:0002921	1	1	0.999544	1	0	0.00135313	1	negative regulation of humoral immune response	BP
799	GO:0002931	1	1	0.989313	1	0	0.00676565	5	response to ischemia	BP
800	GO:0002935	1	1	0.996837	1	0	0.00270626	2	tRNA (adenine-C2-)-methyltransferase activity	MF
801	GO:0002938	1	1	0.998659	1	0	0.00135313	1	tRNA guanine ribose methylation	BP
802	GO:0002940	1	1	0.995579	1	0	0.00405939	3	tRNA N2-guanine methylation	BP
803	GO:0002943	1	1	0.994679	1	0	0.00676565	5	tRNA dihydrouridine synthesis	BP
804	GO:0002949	1	1	0.992811	1	0	0.00676565	5	tRNA threonylcarbamoyladenosine modification	BP
805	GO:0003002	1	1	0.772858	1	0	0.236798	175	regionalization	BP
806	GO:0003006	1	1	0.119517	1	0	1.91062	1412	developmental process involved in reproduction	BP
807	GO:0003007	1	1	0.993954	1	0	0.00541252	4	heart morphogenesis	BP
808	GO:0003008	1	1	0.899408	1	0	0.109603	81	system process	BP
809	GO:0003009	1	1	0.999649	1	0	0.00135313	1	skeletal muscle contraction	BP
810	GO:0003012	1	1	0.988356	1	0	0.0230032	17	muscle system process	BP
811	GO:0003013	1	1	0.996386	1	0	0.00676565	5	circulatory system process	BP
812	GO:0003018	1	1	0.998919	1	0	0.00135313	1	vascular process in circulatory system	BP
813	GO:0003032	1	1	0.991646	1	0	0.00811877	6	detection of oxygen	BP
814	GO:0003073	1	1	0.99962	1	0	0.00135313	1	regulation of systemic arterial blood pressure	BP
815	GO:0003084	1	1	0.99963	1	0	0.00135313	1	positive regulation of systemic arterial blood pressure	BP
816	GO:0003085	1	1	0.994278	1	0	0.00676565	5	negative regulation of systemic arterial blood pressure	BP
817	GO:0003143	1	1	0.985738	1	0	0.00811877	6	embryonic heart tube morphogenesis	BP
818	GO:0003146	1	1	0.997272	1	0	0.00135313	1	heart jogging	BP
819	GO:0003151	1	1	0.993008	1	0	0.00676565	5	outflow tract morphogenesis	BP
820	GO:0003156	1	1	0.987196	1	0	0.0121782	9	regulation of organ formation	BP
821	GO:0003179	1	1	0.998458	1	0	0.00405939	3	heart valve morphogenesis	BP
822	GO:0003181	1	1	0.998458	1	0	0.00405939	3	atrioventricular valve morphogenesis	BP
823	GO:0003197	1	1	0.998118	1	0	0.00405939	3	endocardial cushion development	BP
824	GO:0003254	1	1	0.988179	1	0	0.00676565	5	regulation of membrane depolarization	BP
825	GO:0003256	1	1	0.99923	1	0	0.00270626	2	regulation of transcription from RNA polymerase II promoter involved in myocardial precursor cell differentiation	BP
826	GO:0003257	1	1	0.99923	1	0	0.00270626	2	positive regulation of transcription from RNA polymerase II promoter involved in myocardial precursor cell differentiation	BP
827	GO:0003278	1	1	0.998458	1	0	0.00405939	3	apoptotic process involved in heart morphogenesis	BP
828	GO:0003279	1	1	0.988086	1	0	0.0135313	10	cardiac septum development	BP
829	GO:0003281	1	1	0.997284	1	0	0.00676565	5	ventricular septum development	BP
830	GO:0003283	1	1	0.990778	1	0	0.00676565	5	atrial septum development	BP
831	GO:0003330	1	1	0.99753	1	0	0.00135313	1	regulation of extracellular matrix constituent secretion	BP
832	GO:0003331	1	1	0.99753	1	0	0.00135313	1	positive regulation of extracellular matrix constituent secretion	BP
833	GO:0003333	1	1	0.873877	1	0	0.105544	78	amino acid transmembrane transport	BP
834	GO:0003337	1	1	0.99923	1	0	0.00270626	2	mesenchymal to epithelial transition involved in metanephros morphogenesis	BP
835	GO:0003341	1	1	0.991069	1	0	0.00541252	4	cilium movement	BP
836	GO:0003351	1	1	0.991069	1	0	0.00541252	4	epithelial cilium movement	BP
837	GO:0003352	1	1	0.995795	1	0	0.00270626	2	regulation of cilium movement	BP
838	GO:0003356	1	1	0.997325	1	0	0.00135313	1	regulation of cilium beat frequency	BP
839	GO:0003376	1	1	0.999281	1	0	0.00135313	1	sphingosine-1-phosphate signaling pathway	BP
840	GO:0003382	1	1	0.996673	1	0	0.00541252	4	epithelial cell morphogenesis	BP
841	GO:0003401	1	1	0.998904	1	0	0.00270626	2	axis elongation	BP
842	GO:0003417	1	1	0.998118	1	0	0.00405939	3	growth plate cartilage development	BP
843	GO:0003433	1	1	0.999519	1	0	0.00135313	1	chondrocyte development involved in endochondral bone morphogenesis	BP
847	GO:0003678	1	1	0.830942	1	0	0.136666	101	DNA helicase activity	MF
848	GO:0003680	1	1	0.981652	1	0	0.0162375	12	AT DNA binding	MF
849	GO:0003681	1	1	0.998791	1	0	0.00135313	1	bent DNA binding	MF
850	GO:0003682	1	1	0.797857	1	0	0.178613	132	chromatin binding	MF
851	GO:0003684	1	1	0.934642	1	0	0.0622439	46	damaged DNA binding	MF
852	GO:0003688	1	1	0.980259	1	0	0.0162375	12	DNA replication origin binding	MF
853	GO:0003689	1	1	0.994656	1	0	0.00270626	2	DNA clamp loader activity	MF
854	GO:0003690	1	1	0.810931	1	0	0.171847	127	double-stranded DNA binding	MF
855	GO:0003691	1	1	0.971363	1	0	0.0243563	18	double-stranded telomeric DNA binding	MF
856	GO:0003697	1	1	0.882132	1	0	0.116369	86	single-stranded DNA binding	MF
858	GO:0003705	1	1	0.99423	1	0	0.00405939	3	transcription factor activity, RNA polymerase II distal enhancer sequence-specific binding	MF
859	GO:0003712	1	1	0.80596	1	0	0.200263	148	transcription cofactor activity	MF
860	GO:0003713	1	1	0.916449	1	0	0.083894	62	transcription coactivator activity	MF
861	GO:0003714	1	1	0.945615	1	0	0.0568314	42	transcription corepressor activity	MF
862	GO:0003720	1	1	0.994051	1	0	0.00405939	3	telomerase activity	MF
863	GO:0003721	1	1	0.994051	1	0	0.00405939	3	telomeric template RNA reverse transcriptase activity	MF
865	GO:0003724	1	1	0.875371	1	0	0.104191	77	RNA helicase activity	MF
866	GO:0003725	1	1	0.960431	1	0	0.0365345	27	double-stranded RNA binding	MF
867	GO:0003726	1	1	0.997598	1	0	0.00135313	1	double-stranded RNA adenosine deaminase activity	MF
868	GO:0003727	1	1	0.911048	1	0	0.0906597	67	single-stranded RNA binding	MF
869	GO:0003729	1	1	0.880162	1	0	0.131254	97	mRNA binding	MF
870	GO:0003730	1	1	0.977378	1	0	0.0189438	14	mRNA 3'-UTR binding	MF
872	GO:0003743	1	1	0.846196	1	0	0.19891	147	translation initiation factor activity	MF
873	GO:0003746	1	1	0.909922	1	0	0.140725	104	translation elongation factor activity	MF
874	GO:0003747	1	1	0.981115	1	0	0.0202969	15	translation release factor activity	MF
875	GO:0003755	1	1	0.880353	1	0	0.1299	96	peptidyl-prolyl cis-trans isomerase activity	MF
876	GO:0003756	1	1	0.94979	1	0	0.0581846	43	protein disulfide isomerase activity	MF
877	GO:0003774	1	1	0.817051	1	0	0.178613	132	motor activity	MF
878	GO:0003777	1	1	0.868763	1	0	0.110957	82	microtubule motor activity	MF
879	GO:0003779	1	1	0.864184	1	0	0.138019	102	actin binding	MF
880	GO:0003785	1	1	0.991334	1	0	0.00676565	5	actin monomer binding	MF
881	GO:0003786	1	1	0.998886	1	0	0.00135313	1	actin lateral binding	MF
882	GO:0003796	1	1	0.996777	1	0	0.00270626	2	lysozyme activity	MF
883	GO:0003823	1	1	0.994854	1	0	0.00811877	6	antigen binding	MF
885	GO:0003825	1	1	0.992003	1	0	0.00405939	3	alpha,alpha-trehalose-phosphate synthase (UDP-forming) activity	MF
886	GO:0003827	1	1	0.997314	1	0	0.00135313	1	alpha-1,3-mannosylglycoprotein 2-beta-N-acetylglucosaminyltransferase activity	MF
887	GO:0003830	1	1	0.993479	1	0	0.00541252	4	beta-1,4-mannosylglycoprotein 4-beta-N-acetylglucosaminyltransferase activity	MF
888	GO:0003837	1	1	0.99813	1	0	0.00270626	2	beta-ureidopropionase activity	MF
889	GO:0003838	1	1	0.99697	1	0	0.00405939	3	sterol 24-C-methyltransferase activity	MF
890	GO:0003840	1	1	0.997389	1	0	0.00135313	1	gamma-glutamyltransferase activity	MF
891	GO:0003841	1	1	0.98537	1	0	0.010825	8	1-acylglycerol-3-phosphate O-acyltransferase activity	MF
892	GO:0003843	1	1	0.938905	1	0	0.0635971	47	1,3-beta-D-glucan synthase activity	MF
893	GO:0003844	1	1	0.986809	1	0	0.0135313	10	1,4-alpha-glucan branching enzyme activity	MF
894	GO:0003846	1	1	0.9766	1	0	0.0175907	13	2-acylglycerol O-acyltransferase activity	MF
895	GO:0003847	1	1	0.99964	1	0	0.00135313	1	1-alkyl-2-acetylglycerophosphocholine esterase activity	MF
896	GO:0003848	1	1	0.996793	1	0	0.00270626	2	2-amino-4-hydroxy-6-hydroxymethyldihydropteridine diphosphokinase activity	MF
897	GO:0003849	1	1	0.992043	1	0	0.00541252	4	3-deoxy-7-phosphoheptulonate synthase activity	MF
898	GO:0003850	1	1	0.99903	1	0	0.00135313	1	2-deoxyglucose-6-phosphatase activity	MF
899	GO:0003852	1	1	0.997493	1	0	0.00135313	1	2-isopropylmalate synthase activity	MF
900	GO:0003854	1	1	0.886529	1	0	0.083894	62	3-beta-hydroxy-delta5-steroid dehydrogenase activity	MF
901	GO:0003855	1	1	0.99498	1	0	0.00676565	5	3-dehydroquinate dehydratase activity	MF
902	GO:0003856	1	1	0.996319	1	0	0.00270626	2	3-dehydroquinate synthase activity	MF
903	GO:0003857	1	1	0.992848	1	0	0.00676565	5	3-hydroxyacyl-CoA dehydrogenase activity	MF
904	GO:0003858	1	1	0.995799	1	0	0.00405939	3	3-hydroxybutyrate dehydrogenase activity	MF
905	GO:0003860	1	1	0.997545	1	0	0.00135313	1	3-hydroxyisobutyryl-CoA hydrolase activity	MF
906	GO:0003861	1	1	0.99372	1	0	0.00811877	6	3-isopropylmalate dehydratase activity	MF
907	GO:0003862	1	1	0.996914	1	0	0.00405939	3	3-isopropylmalate dehydrogenase activity	MF
908	GO:0003863	1	1	0.990198	1	0	0.00676565	5	3-methyl-2-oxobutanoate dehydrogenase (2-methylpropanoyl-transferring) activity	MF
909	GO:0003864	1	1	0.996875	1	0	0.00270626	2	3-methyl-2-oxobutanoate hydroxymethyltransferase activity	MF
910	GO:0003865	1	1	0.998188	1	0	0.00135313	1	3-oxo-5-alpha-steroid 4-dehydrogenase activity	MF
911	GO:0003866	1	1	0.997572	1	0	0.00135313	1	3-phosphoshikimate 1-carboxyvinyltransferase activity	MF
912	GO:0003867	1	1	0.996581	1	0	0.00270626	2	4-aminobutyrate transaminase activity	MF
913	GO:0003868	1	1	0.997138	1	0	0.00270626	2	4-hydroxyphenylpyruvate dioxygenase activity	MF
914	GO:0003871	1	1	0.990976	1	0	0.0094719	7	5-methyltetrahydropteroyltriglutamate-homocysteine S-methyltransferase activity	MF
915	GO:0003872	1	1	0.985204	1	0	0.0094719	7	6-phosphofructokinase activity	MF
916	GO:0003873	1	1	0.990512	1	0	0.0162375	12	6-phosphofructo-2-kinase activity	MF
917	GO:0003876	1	1	0.988943	1	0	0.010825	8	AMP deaminase activity	MF
918	GO:0003878	1	1	0.994259	1	0	0.00811877	6	ATP citrate synthase activity	MF
919	GO:0003879	1	1	0.997729	1	0	0.00135313	1	ATP phosphoribosyltransferase activity	MF
920	GO:0003880	1	1	0.995828	1	0	0.00405939	3	protein C-terminal carboxyl O-methyltransferase activity	MF
921	GO:0003881	1	1	0.997355	1	0	0.00135313	1	CDP-diacylglycerol-inositol 3-phosphatidyltransferase activity	MF
922	GO:0003882	1	1	0.996964	1	0	0.00270626	2	CDP-diacylglycerol-serine O-phosphatidyltransferase activity	MF
923	GO:0003883	1	1	0.996139	1	0	0.00270626	2	CTP synthase activity	MF
924	GO:0003885	1	1	0.987606	1	0	0.00811877	6	D-arabinono-1,4-lactone oxidase activity	MF
925	GO:0003886	1	1	0.981531	1	0	0.0121782	9	DNA (cytosine-5-)-methyltransferase activity	MF
926	GO:0003887	1	1	0.875443	1	0	0.116369	86	DNA-directed DNA polymerase activity	MF
927	GO:0003896	1	1	0.987593	1	0	0.0135313	10	DNA primase activity	MF
928	GO:0003899	1	1	0.880018	1	0	0.139372	103	DNA-directed RNA polymerase activity	MF
929	GO:0003904	1	1	0.998277	1	0	0.00270626	2	deoxyribodipyrimidine photo-lyase activity	MF
930	GO:0003905	1	1	0.98936	1	0	0.0094719	7	alkylbase DNA N-glycosylase activity	MF
931	GO:0003906	1	1	0.979088	1	0	0.0216501	16	DNA-(apurinic or apyrimidinic site) lyase activity	MF
932	GO:0003909	1	1	0.987953	1	0	0.010825	8	DNA ligase activity	MF
933	GO:0003910	1	1	0.987953	1	0	0.010825	8	DNA ligase (ATP) activity	MF
934	GO:0003913	1	1	0.98555	1	0	0.0094719	7	DNA photolyase activity	MF
935	GO:0003914	1	1	0.997501	1	0	0.00135313	1	DNA (6-4) photolyase activity	MF
936	GO:0003916	1	1	0.955493	1	0	0.0433001	32	DNA topoisomerase activity	MF
937	GO:0003917	1	1	0.980655	1	0	0.0230032	17	DNA topoisomerase type I activity	MF
938	GO:0003918	1	1	0.981205	1	0	0.0175907	13	DNA topoisomerase type II (ATP-hydrolyzing) activity	MF
939	GO:0003919	1	1	0.989676	1	0	0.00676565	5	FMN adenylyltransferase activity	MF
940	GO:0003922	1	1	0.993846	1	0	0.00541252	4	GMP synthase (glutamine-hydrolyzing) activity	MF
941	GO:0003923	1	1	0.991242	1	0	0.00541252	4	GPI-anchor transamidase activity	MF
942	GO:0003924	1	1	0.746971	1	0	0.324751	240	GTPase activity	MF
943	GO:0003933	1	1	0.980105	1	0	0.0162375	12	GTP cyclohydrolase activity	MF
944	GO:0003934	1	1	0.997522	1	0	0.00135313	1	GTP cyclohydrolase I activity	MF
945	GO:0003935	1	1	0.982541	1	0	0.0148844	11	GTP cyclohydrolase II activity	MF
946	GO:0003937	1	1	0.998215	1	0	0.00270626	2	IMP cyclohydrolase activity	MF
947	GO:0003938	1	1	0.995402	1	0	0.00541252	4	IMP dehydrogenase activity	MF
948	GO:0003939	1	1	0.995924	1	0	0.00405939	3	L-iditol 2-dehydrogenase activity	MF
949	GO:0003941	1	1	0.996887	1	0	0.00270626	2	L-serine ammonia-lyase activity	MF
950	GO:0003942	1	1	0.995032	1	0	0.00676565	5	N-acetyl-gamma-glutamyl-phosphate reductase activity	MF
951	GO:0003949	1	1	0.997787	1	0	0.00135313	1	1-(5-phosphoribosyl)-5-[(5-phosphoribosylamino)methylideneamino]imidazole-4-carboxamide isomerase activity	MF
952	GO:0003950	1	1	0.979951	1	0	0.0202969	15	NAD+ ADP-ribosyltransferase activity	MF
953	GO:0003951	1	1	0.992752	1	0	0.00405939	3	NAD+ kinase activity	MF
954	GO:0003952	1	1	0.997407	1	0	0.00135313	1	NAD+ synthase (glutamine-hydrolyzing) activity	MF
955	GO:0003954	1	1	0.918688	1	0	0.113663	84	NADH dehydrogenase activity	MF
956	GO:0003955	1	1	0.978962	1	0	0.0216501	16	NAD(P)H dehydrogenase (quinone) activity	MF
957	GO:0003958	1	1	0.992273	1	0	0.00405939	3	NADPH-hemoprotein reductase activity	MF
958	GO:0003959	1	1	0.977167	1	0	0.0270626	20	NADPH dehydrogenase activity	MF
959	GO:0003960	1	1	0.994551	1	0	0.00405939	3	NADPH:quinone reductase activity	MF
960	GO:0003961	1	1	0.996803	1	0	0.00541252	4	O-acetylhomoserine aminocarboxypropyltransferase activity	MF
961	GO:0003962	1	1	0.997464	1	0	0.00135313	1	cystathionine gamma-synthase activity	MF
962	GO:0003964	1	1	0.669462	1	0	0.48442	358	RNA-directed DNA polymerase activity	MF
963	GO:0003968	1	1	0.981277	1	0	0.0148844	11	RNA-directed RNA polymerase activity	MF
964	GO:0003973	1	1	0.988816	1	0	0.0175907	13	(S)-2-hydroxy-acid oxidase activity	MF
965	GO:0003975	1	1	0.997491	1	0	0.00135313	1	UDP-N-acetylglucosamine-dolichyl-phosphate N-acetylglucosaminephosphotransferase activity	MF
966	GO:0003977	1	1	0.993242	1	0	0.00811877	6	UDP-N-acetylglucosamine diphosphorylase activity	MF
967	GO:0003978	1	1	0.983441	1	0	0.0270626	20	UDP-glucose 4-epimerase activity	MF
968	GO:0003979	1	1	0.99348	1	0	0.0121782	9	UDP-glucose 6-dehydrogenase activity	MF
969	GO:0003980	1	1	0.9972	1	0	0.00135313	1	UDP-glucose:glycoprotein glucosyltransferase activity	MF
970	GO:0003983	1	1	0.984459	1	0	0.0189438	14	UTP:glucose-1-phosphate uridylyltransferase activity	MF
971	GO:0003984	1	1	0.992553	1	0	0.00811877	6	acetolactate synthase activity	MF
972	GO:0003985	1	1	0.994327	1	0	0.00541252	4	acetyl-CoA C-acetyltransferase activity	MF
973	GO:0003986	1	1	0.995166	1	0	0.00811877	6	acetyl-CoA hydrolase activity	MF
974	GO:0003987	1	1	0.990244	1	0	0.0162375	12	acetate-CoA ligase activity	MF
975	GO:0003988	1	1	0.987273	1	0	0.0121782	9	acetyl-CoA C-acyltransferase activity	MF
976	GO:0003989	1	1	0.979148	1	0	0.0270626	20	acetyl-CoA carboxylase activity	MF
977	GO:0003991	1	1	0.996747	1	0	0.00270626	2	acetylglutamate kinase activity	MF
978	GO:0003992	1	1	0.994771	1	0	0.00811877	6	N2-acetyl-L-ornithine:2-oxoglutarate 5-aminotransferase activity	MF
979	GO:0003993	1	1	0.899228	1	0	0.0866003	64	acid phosphatase activity	MF
980	GO:0003994	1	1	0.98075	1	0	0.0230032	17	aconitate hydratase activity	MF
981	GO:0003995	1	1	0.97314	1	0	0.0378876	28	acyl-CoA dehydrogenase activity	MF
982	GO:0003997	1	1	0.986417	1	0	0.0148844	11	acyl-CoA oxidase activity	MF
983	GO:0003998	1	1	0.997287	1	0	0.00135313	1	acylphosphatase activity	MF
984	GO:0003999	1	1	0.992382	1	0	0.00676565	5	adenine phosphoribosyltransferase activity	MF
985	GO:0004000	1	1	0.990689	1	0	0.00676565	5	adenosine deaminase activity	MF
986	GO:0004001	1	1	0.992865	1	0	0.0094719	7	adenosine kinase activity	MF
987	GO:0004003	1	1	0.932881	1	0	0.052772	39	ATP-dependent DNA helicase activity	MF
988	GO:0004004	1	1	0.895414	1	0	0.0852471	63	ATP-dependent RNA helicase activity	MF
989	GO:0004008	1	1	0.997258	1	0	0.00135313	1	copper-exporting ATPase activity	MF
990	GO:0004012	1	1	0.950991	1	0	0.052772	39	phospholipid-translocating ATPase activity	MF
991	GO:0004013	1	1	0.992238	1	0	0.010825	8	adenosylhomocysteinase activity	MF
992	GO:0004014	1	1	0.990387	1	0	0.00811877	6	adenosylmethionine decarboxylase activity	MF
993	GO:0004015	1	1	0.997293	1	0	0.00135313	1	adenosylmethionine-8-amino-7-oxononanoate transaminase activity	MF
994	GO:0004016	1	1	0.999086	1	0	0.00270626	2	adenylate cyclase activity	MF
995	GO:0004017	1	1	0.977523	1	0	0.0297688	22	adenylate kinase activity	MF
996	GO:0004018	1	1	0.997062	1	0	0.00270626	2	N6-(1,2-dicarboxyethyl)AMP AMP-lyase (fumarate-forming) activity	MF
997	GO:0004019	1	1	0.993853	1	0	0.00541252	4	adenylosuccinate synthase activity	MF
998	GO:0004020	1	1	0.992394	1	0	0.010825	8	adenylylsulfate kinase activity	MF
999	GO:0004021	1	1	0.991862	1	0	0.00676565	5	L-alanine:2-oxoglutarate aminotransferase activity	MF
1000	GO:0004022	1	1	0.960116	1	0	0.0500658	37	alcohol dehydrogenase (NAD) activity	MF
1001	GO:0004026	1	1	0.996477	1	0	0.00405939	3	alcohol O-acetyltransferase activity	MF
1002	GO:0004028	1	1	0.990286	1	0	0.0121782	9	3-chloroallyl aldehyde dehydrogenase activity	MF
1003	GO:0004029	1	1	0.944306	1	0	0.0784815	58	aldehyde dehydrogenase (NAD) activity	MF
1004	GO:0004030	1	1	0.984894	1	0	0.0189438	14	aldehyde dehydrogenase [NAD(P)+] activity	MF
1005	GO:0004031	1	1	0.991328	1	0	0.00541252	4	aldehyde oxidase activity	MF
1006	GO:0004032	1	1	0.998931	1	0	0.00270626	2	alditol:NADP+ 1-oxidoreductase activity	MF
1007	GO:0004033	1	1	0.967628	1	0	0.0378876	28	aldo-keto reductase (NADP) activity	MF
1008	GO:0004034	1	1	0.990205	1	0	0.0094719	7	aldose 1-epimerase activity	MF
1009	GO:0004035	1	1	0.999304	1	0	0.00270626	2	alkaline phosphatase activity	MF
1010	GO:0004038	1	1	0.997528	1	0	0.00135313	1	allantoinase activity	MF
1011	GO:0004040	1	1	0.988896	1	0	0.0121782	9	amidase activity	MF
1012	GO:0004042	1	1	0.992037	1	0	0.0094719	7	acetyl-CoA:L-glutamate N-acetyltransferase activity	MF
1013	GO:0004043	1	1	0.999623	1	0	0.00135313	1	L-aminoadipate-semialdehyde dehydrogenase activity	MF
1014	GO:0004044	1	1	0.992307	1	0	0.00811877	6	amidophosphoribosyltransferase activity	MF
1015	GO:0004045	1	1	0.991935	1	0	0.00811877	6	aminoacyl-tRNA hydrolase activity	MF
1016	GO:0004046	1	1	0.994959	1	0	0.00270626	2	aminoacylase activity	MF
1017	GO:0004047	1	1	0.996685	1	0	0.00270626	2	aminomethyltransferase activity	MF
1018	GO:0004048	1	1	0.994862	1	0	0.00270626	2	anthranilate phosphoribosyltransferase activity	MF
1019	GO:0004049	1	1	0.994653	1	0	0.00541252	4	anthranilate synthase activity	MF
1020	GO:0004053	1	1	0.997635	1	0	0.00135313	1	arginase activity	MF
1021	GO:0004055	1	1	0.995518	1	0	0.00811877	6	argininosuccinate synthase activity	MF
1022	GO:0004056	1	1	0.997178	1	0	0.00270626	2	argininosuccinate lyase activity	MF
1023	GO:0004057	1	1	0.997386	1	0	0.00135313	1	arginyltransferase activity	MF
1024	GO:0004059	1	1	0.998967	1	0	0.00135313	1	aralkylamine N-acetyltransferase activity	MF
1025	GO:0004061	1	1	0.988073	1	0	0.0094719	7	arylformamidase activity	MF
1026	GO:0004065	1	1	0.999499	1	0	0.00135313	1	arylsulfatase activity	MF
1027	GO:0004066	1	1	0.989809	1	0	0.010825	8	asparagine synthase (glutamine-hydrolyzing) activity	MF
1028	GO:0004067	1	1	0.993135	1	0	0.00676565	5	asparaginase activity	MF
1029	GO:0004069	1	1	0.979985	1	0	0.0175907	13	L-aspartate:2-oxoglutarate aminotransferase activity	MF
1030	GO:0004070	1	1	0.998537	1	0	0.00135313	1	aspartate carbamoyltransferase activity	MF
1031	GO:0004071	1	1	0.999489	1	0	0.00135313	1	aspartate-ammonia ligase activity	MF
1032	GO:0004072	1	1	0.99286	1	0	0.00541252	4	aspartate kinase activity	MF
1033	GO:0004073	1	1	0.997438	1	0	0.00541252	4	aspartate-semialdehyde dehydrogenase activity	MF
1034	GO:0004075	1	1	0.985108	1	0	0.0243563	18	biotin carboxylase activity	MF
1035	GO:0004076	1	1	0.996948	1	0	0.00405939	3	biotin synthase activity	MF
1036	GO:0004077	1	1	0.997533	1	0	0.00135313	1	biotin-[acetyl-CoA-carboxylase] ligase activity	MF
1037	GO:0004078	1	1	0.997533	1	0	0.00135313	1	biotin-[methylcrotonoyl-CoA-carboxylase] ligase activity	MF
1038	GO:0004081	1	1	0.997667	1	0	0.00270626	2	bis(5'-nucleosyl)-tetraphosphatase (asymmetrical) activity	MF
1039	GO:0004082	1	1	0.999565	1	0	0.00135313	1	bisphosphoglycerate mutase activity	MF
1040	GO:0004083	1	1	0.999565	1	0	0.00135313	1	bisphosphoglycerate 2-phosphatase activity	MF
1041	GO:0004084	1	1	0.98579	1	0	0.0148844	11	branched-chain-amino-acid transaminase activity	MF
1042	GO:0004087	1	1	0.996852	1	0	0.00270626	2	carbamoyl-phosphate synthase (ammonia) activity	MF
1043	GO:0004088	1	1	0.993857	1	0	0.00541252	4	carbamoyl-phosphate synthase (glutamine-hydrolyzing) activity	MF
1044	GO:0004089	1	1	0.975836	1	0	0.0243563	18	carbonate dehydratase activity	MF
1045	GO:0004090	1	1	0.998124	1	0	0.00135313	1	carbonyl reductase (NADPH) activity	MF
1046	GO:0004092	1	1	0.999042	1	0	0.00270626	2	carnitine O-acetyltransferase activity	MF
1047	GO:0004096	1	1	0.989577	1	0	0.0189438	14	catalase activity	MF
1049	GO:0004099	1	1	0.99863	1	0	0.00405939	3	chitin deacetylase activity	MF
1050	GO:0004100	1	1	0.999524	1	0	0.00135313	1	chitin synthase activity	MF
1051	GO:0004103	1	1	0.992546	1	0	0.010825	8	choline kinase activity	MF
1052	GO:0004104	1	1	0.999183	1	0	0.00135313	1	cholinesterase activity	MF
1053	GO:0004105	1	1	0.994668	1	0	0.00541252	4	choline-phosphate cytidylyltransferase activity	MF
1054	GO:0004106	1	1	0.99404	1	0	0.00405939	3	chorismate mutase activity	MF
1055	GO:0004107	1	1	0.997303	1	0	0.00270626	2	chorismate synthase activity	MF
1056	GO:0004108	1	1	0.992952	1	0	0.0121782	9	citrate (Si)-synthase activity	MF
1057	GO:0004109	1	1	0.994508	1	0	0.00405939	3	coproporphyrinogen oxidase activity	MF
1058	GO:0004112	1	1	0.997187	1	0	0.00270626	2	cyclic-nucleotide phosphodiesterase activity	MF
1059	GO:0004121	1	1	0.996537	1	0	0.00405939	3	cystathionine beta-lyase activity	MF
1060	GO:0004124	1	1	0.977176	1	0	0.0230032	17	cysteine synthase activity	MF
1061	GO:0004126	1	1	0.998119	1	0	0.00135313	1	cytidine deaminase activity	MF
1062	GO:0004127	1	1	0.995423	1	0	0.00541252	4	cytidylate kinase activity	MF
1063	GO:0004128	1	1	0.990624	1	0	0.0121782	9	cytochrome-b5 reductase activity, acting on NAD(P)H	MF
1064	GO:0004129	1	1	0.974606	1	0	0.0297688	22	cytochrome-c oxidase activity	MF
1065	GO:0004132	1	1	0.9983	1	0	0.00135313	1	dCMP deaminase activity	MF
1066	GO:0004133	1	1	0.988927	1	0	0.00676565	5	glycogen debranching enzyme activity	MF
1067	GO:0004134	1	1	0.996745	1	0	0.00270626	2	4-alpha-glucanotransferase activity	MF
1068	GO:0004137	1	1	0.999119	1	0	0.00135313	1	deoxycytidine kinase activity	MF
1069	GO:0004138	1	1	0.999119	1	0	0.00135313	1	deoxyguanosine kinase activity	MF
1070	GO:0004140	1	1	0.995378	1	0	0.00405939	3	dephospho-CoA kinase activity	MF
1071	GO:0004141	1	1	0.997293	1	0	0.00135313	1	dethiobiotin synthase activity	MF
1072	GO:0004142	1	1	0.991516	1	0	0.0094719	7	diacylglycerol cholinephosphotransferase activity	MF
1073	GO:0004143	1	1	0.992041	1	0	0.0135313	10	diacylglycerol kinase activity	MF
1074	GO:0004144	1	1	0.982573	1	0	0.0189438	14	diacylglycerol O-acyltransferase activity	MF
1075	GO:0004145	1	1	0.99954	1	0	0.00135313	1	diamine N-acetyltransferase activity	MF
1076	GO:0004146	1	1	0.998052	1	0	0.00405939	3	dihydrofolate reductase activity	MF
1077	GO:0004147	1	1	0.996679	1	0	0.00405939	3	dihydrolipoamide branched chain acyltransferase activity	MF
1078	GO:0004148	1	1	0.99216	1	0	0.00676565	5	dihydrolipoyl dehydrogenase activity	MF
1079	GO:0004149	1	1	0.996188	1	0	0.00541252	4	dihydrolipoyllysine-residue succinyltransferase activity	MF
1080	GO:0004150	1	1	0.998604	1	0	0.00135313	1	dihydroneopterin aldolase activity	MF
1081	GO:0004151	1	1	0.997598	1	0	0.00135313	1	dihydroorotase activity	MF
1082	GO:0004152	1	1	0.993536	1	0	0.00541252	4	dihydroorotate dehydrogenase activity	MF
1083	GO:0004156	1	1	0.996793	1	0	0.00270626	2	dihydropteroate synthase activity	MF
1084	GO:0004157	1	1	0.996881	1	0	0.00270626	2	dihydropyrimidinase activity	MF
1085	GO:0004159	1	1	0.994838	1	0	0.00270626	2	dihydrouracil dehydrogenase (NAD+) activity	MF
1086	GO:0004160	1	1	0.996931	1	0	0.00541252	4	dihydroxy-acid dehydratase activity	MF
1087	GO:0004161	1	1	0.97047	1	0	0.0297688	22	dimethylallyltranstransferase activity	MF
1088	GO:0004163	1	1	0.993908	1	0	0.00676565	5	diphosphomevalonate decarboxylase activity	MF
1089	GO:0004164	1	1	0.998368	1	0	0.00135313	1	diphthine synthase activity	MF
1090	GO:0004165	1	1	0.984265	1	0	0.0148844	11	dodecenoyl-CoA delta-isomerase activity	MF
1091	GO:0004167	1	1	0.994434	1	0	0.00676565	5	dopachrome isomerase activity	MF
1092	GO:0004168	1	1	0.998938	1	0	0.00135313	1	dolichol kinase activity	MF
1093	GO:0004169	1	1	0.996056	1	0	0.00541252	4	dolichyl-phosphate-mannose-protein mannosyltransferase activity	MF
1094	GO:0004170	1	1	0.997352	1	0	0.00135313	1	dUTP diphosphatase activity	MF
1095	GO:0004174	1	1	0.997624	1	0	0.00541252	4	electron-transferring-flavoprotein dehydrogenase activity	MF
1097	GO:0004176	1	1	0.937699	1	0	0.0703627	52	ATP-dependent peptidase activity	MF
1098	GO:0004177	1	1	0.925408	1	0	0.0717158	53	aminopeptidase activity	MF
1100	GO:0004181	1	1	0.990198	1	0	0.00811877	6	metallocarboxypeptidase activity	MF
1102	GO:0004190	1	1	0.574228	1	0	0.675211	499	aspartic-type endopeptidase activity	MF
1103	GO:0004197	1	1	0.933958	1	0	0.0798346	59	cysteine-type endopeptidase activity	MF
1104	GO:0004198	1	1	0.994407	1	0	0.00405939	3	calcium-dependent cysteine-type endopeptidase activity	MF
1105	GO:0004222	1	1	0.865649	1	0	0.142079	105	metalloendopeptidase activity	MF
1107	GO:0004298	1	1	0.958493	1	0	0.0581846	43	threonine-type endopeptidase activity	MF
1108	GO:0004300	1	1	0.992913	1	0	0.00811877	6	enoyl-CoA hydratase activity	MF
1109	GO:0004301	1	1	0.967619	1	0	0.0284157	21	epoxide hydrolase activity	MF
1110	GO:0004303	1	1	0.998134	1	0	0.00135313	1	estradiol 17-beta-dehydrogenase activity	MF
1111	GO:0004305	1	1	0.997695	1	0	0.00135313	1	ethanolamine kinase activity	MF
1112	GO:0004306	1	1	0.995718	1	0	0.00541252	4	ethanolamine-phosphate cytidylyltransferase activity	MF
1113	GO:0004307	1	1	0.990624	1	0	0.0094719	7	ethanolaminephosphotransferase activity	MF
1114	GO:0004309	1	1	0.996528	1	0	0.00270626	2	exopolyphosphatase activity	MF
1115	GO:0004310	1	1	0.996776	1	0	0.00405939	3	farnesyl-diphosphate farnesyltransferase activity	MF
1116	GO:0004311	1	1	0.976449	1	0	0.0257095	19	farnesyltranstransferase activity	MF
1117	GO:0004312	1	1	0.935807	1	0	0.0676565	50	fatty acid synthase activity	MF
1118	GO:0004313	1	1	0.999075	1	0	0.00135313	1	[acyl-carrier-protein] S-acetyltransferase activity	MF
1119	GO:0004314	1	1	0.996169	1	0	0.00405939	3	[acyl-carrier-protein] S-malonyltransferase activity	MF
1120	GO:0004315	1	1	0.972334	1	0	0.0230032	17	3-oxoacyl-[acyl-carrier-protein] synthase activity	MF
1121	GO:0004316	1	1	0.992551	1	0	0.0121782	9	3-oxoacyl-[acyl-carrier-protein] reductase (NADPH) activity	MF
1122	GO:0004318	1	1	0.99593	1	0	0.00405939	3	enoyl-[acyl-carrier-protein] reductase (NADH) activity	MF
1123	GO:0004320	1	1	0.997068	1	0	0.00405939	3	oleoyl-[acyl-carrier-protein] hydrolase activity	MF
1124	GO:0004321	1	1	0.982509	1	0	0.0189438	14	fatty-acyl-CoA synthase activity	MF
1125	GO:0004322	1	1	0.989585	1	0	0.0135313	10	ferroxidase activity	MF
1126	GO:0004324	1	1	0.995082	1	0	0.00405939	3	ferredoxin-NADP+ reductase activity	MF
1127	GO:0004325	1	1	0.984948	1	0	0.0189438	14	ferrochelatase activity	MF
1128	GO:0004326	1	1	0.987939	1	0	0.0148844	11	tetrahydrofolylpolyglutamate synthase activity	MF
1129	GO:0004328	1	1	0.987247	1	0	0.00811877	6	formamidase activity	MF
1130	GO:0004329	1	1	0.996347	1	0	0.00405939	3	formate-tetrahydrofolate ligase activity	MF
1131	GO:0004331	1	1	0.990512	1	0	0.0162375	12	fructose-2,6-bisphosphate 2-phosphatase activity	MF
1132	GO:0004332	1	1	0.982753	1	0	0.0284157	21	fructose-bisphosphate aldolase activity	MF
1133	GO:0004333	1	1	0.993678	1	0	0.00676565	5	fumarate hydratase activity	MF
1134	GO:0004334	1	1	0.997063	1	0	0.00270626	2	fumarylacetoacetase activity	MF
1135	GO:0004335	1	1	0.992879	1	0	0.00676565	5	galactokinase activity	MF
1136	GO:0004337	1	1	0.971707	1	0	0.0324751	24	geranyltranstransferase activity	MF
1137	GO:0004338	1	1	0.993192	1	0	0.00676565	5	glucan exo-1,3-beta-glucosidase activity	MF
1138	GO:0004339	1	1	0.994937	1	0	0.00270626	2	glucan 1,4-alpha-glucosidase activity	MF
1139	GO:0004340	1	1	0.993881	1	0	0.00676565	5	glucokinase activity	MF
1140	GO:0004343	1	1	0.997873	1	0	0.00405939	3	glucosamine 6-phosphate N-acetyltransferase activity	MF
1141	GO:0004345	1	1	0.989557	1	0	0.0175907	13	glucose-6-phosphate dehydrogenase activity	MF
1142	GO:0004346	1	1	0.99903	1	0	0.00135313	1	glucose-6-phosphatase activity	MF
1143	GO:0004347	1	1	0.993862	1	0	0.00541252	4	glucose-6-phosphate isomerase activity	MF
1144	GO:0004348	1	1	0.98974	1	0	0.0094719	7	glucosylceramidase activity	MF
1145	GO:0004349	1	1	0.992919	1	0	0.0094719	7	glutamate 5-kinase activity	MF
1146	GO:0004350	1	1	0.992919	1	0	0.0094719	7	glutamate-5-semialdehyde dehydrogenase activity	MF
1147	GO:0004351	1	1	0.995436	1	0	0.00811877	6	glutamate decarboxylase activity	MF
1148	GO:0004352	1	1	0.989358	1	0	0.010825	8	glutamate dehydrogenase (NAD+) activity	MF
1149	GO:0004353	1	1	0.988765	1	0	0.0148844	11	glutamate dehydrogenase [NAD(P)+] activity	MF
1150	GO:0004354	1	1	0.996925	1	0	0.00270626	2	glutamate dehydrogenase (NADP+) activity	MF
1151	GO:0004355	1	1	0.999258	1	0	0.00270626	2	glutamate synthase (NADPH) activity	MF
1152	GO:0004356	1	1	0.9864	1	0	0.0148844	11	glutamate-ammonia ligase activity	MF
1153	GO:0004357	1	1	0.996953	1	0	0.00270626	2	glutamate-cysteine ligase activity	MF
1154	GO:0004358	1	1	0.99652	1	0	0.00405939	3	glutamate N-acetyltransferase activity	MF
1155	GO:0004359	1	1	0.99573	1	0	0.00270626	2	glutaminase activity	MF
1156	GO:0004360	1	1	0.994861	1	0	0.00676565	5	glutamine-fructose-6-phosphate transaminase (isomerizing) activity	MF
1157	GO:0004362	1	1	0.991207	1	0	0.00811877	6	glutathione-disulfide reductase activity	MF
1158	GO:0004363	1	1	0.996985	1	0	0.00270626	2	glutathione synthase activity	MF
1159	GO:0004364	1	1	0.91384	1	0	0.0987784	73	glutathione transferase activity	MF
1160	GO:0004365	1	1	0.979016	1	0	0.0324751	24	glyceraldehyde-3-phosphate dehydrogenase (NAD+) (phosphorylating) activity	MF
1161	GO:0004366	1	1	0.976493	1	0	0.0189438	14	glycerol-3-phosphate O-acyltransferase activity	MF
1162	GO:0004367	1	1	0.989276	1	0	0.010825	8	glycerol-3-phosphate dehydrogenase [NAD+] activity	MF
1163	GO:0004368	1	1	0.995479	1	0	0.00541252	4	glycerol-3-phosphate dehydrogenase activity	MF
1164	GO:0004370	1	1	0.995383	1	0	0.00811877	6	glycerol kinase activity	MF
1165	GO:0004371	1	1	0.999197	1	0	0.00270626	2	glycerone kinase activity	MF
1166	GO:0004372	1	1	0.987266	1	0	0.0148844	11	glycine hydroxymethyltransferase activity	MF
1167	GO:0004373	1	1	0.984017	1	0	0.0121782	9	glycogen (starch) synthase activity	MF
1168	GO:0004375	1	1	0.997298	1	0	0.00135313	1	glycine dehydrogenase (decarboxylating) activity	MF
1169	GO:0004376	1	1	0.986648	1	0	0.0162375	12	glycolipid mannosyltransferase activity	MF
1170	GO:0004377	1	1	0.989374	1	0	0.0135313	10	GDP-Man:Man3GlcNAc2-PP-Dol alpha-1,2-mannosyltransferase activity	MF
1171	GO:0004378	1	1	0.997246	1	0	0.00270626	2	GDP-Man:Man1GlcNAc2-PP-Dol alpha-1,3-mannosyltransferase activity	MF
1172	GO:0004379	1	1	0.997124	1	0	0.00270626	2	glycylpeptide N-tetradecanoyltransferase activity	MF
1173	GO:0004383	1	1	0.993574	1	0	0.00541252	4	guanylate cyclase activity	MF
1174	GO:0004385	1	1	0.995384	1	0	0.00405939	3	guanylate kinase activity	MF
1175	GO:0004386	1	1	0.574802	1	0	0.434354	321	helicase activity	MF
1176	GO:0004392	1	1	0.992352	1	0	0.00811877	6	heme oxygenase (decyclizing) activity	MF
1177	GO:0004395	1	1	0.998791	1	0	0.00135313	1	hexaprenyldihydroxybenzoate methyltransferase activity	MF
1178	GO:0004396	1	1	0.979586	1	0	0.0175907	13	hexokinase activity	MF
1179	GO:0004399	1	1	0.996599	1	0	0.00405939	3	histidinol dehydrogenase activity	MF
1180	GO:0004400	1	1	0.995435	1	0	0.00270626	2	histidinol-phosphate transaminase activity	MF
1181	GO:0004401	1	1	0.998626	1	0	0.00135313	1	histidinol-phosphatase activity	MF
1182	GO:0004402	1	1	0.919426	1	0	0.0676565	50	histone acetyltransferase activity	MF
1183	GO:0004407	1	1	0.981126	1	0	0.0135313	10	histone deacetylase activity	MF
1184	GO:0004410	1	1	0.998876	1	0	0.00270626	2	homocitrate synthase activity	MF
1185	GO:0004411	1	1	0.997334	1	0	0.00541252	4	homogentisate 1,2-dioxygenase activity	MF
1186	GO:0004412	1	1	0.995928	1	0	0.00270626	2	homoserine dehydrogenase activity	MF
1187	GO:0004413	1	1	0.998105	1	0	0.00135313	1	homoserine kinase activity	MF
1188	GO:0004415	1	1	0.99931	1	0	0.00270626	2	hyalurononglucosaminidase activity	MF
1189	GO:0004416	1	1	0.989201	1	0	0.0121782	9	hydroxyacylglutathione hydrolase activity	MF
1190	GO:0004417	1	1	0.998028	1	0	0.00135313	1	hydroxyethylthiazole kinase activity	MF
1191	GO:0004418	1	1	0.998951	1	0	0.00270626	2	hydroxymethylbilane synthase activity	MF
1192	GO:0004419	1	1	0.997363	1	0	0.00135313	1	hydroxymethylglutaryl-CoA lyase activity	MF
1193	GO:0004420	1	1	0.997422	1	0	0.00135313	1	hydroxymethylglutaryl-CoA reductase (NADPH) activity	MF
1194	GO:0004421	1	1	0.997637	1	0	0.00135313	1	hydroxymethylglutaryl-CoA synthase activity	MF
1195	GO:0004422	1	1	0.998545	1	0	0.00135313	1	hypoxanthine phosphoribosyltransferase activity	MF
1196	GO:0004424	1	1	0.999412	1	0	0.00135313	1	imidazoleglycerol-phosphate dehydratase activity	MF
1197	GO:0004425	1	1	0.994611	1	0	0.00541252	4	indole-3-glycerol-phosphate synthase activity	MF
1198	GO:0004427	1	1	0.974544	1	0	0.0297688	22	inorganic diphosphatase activity	MF
1199	GO:0004430	1	1	0.972707	1	0	0.031122	23	1-phosphatidylinositol 4-kinase activity	MF
1200	GO:0004435	1	1	0.982858	1	0	0.0148844	11	phosphatidylinositol phospholipase C activity	MF
1201	GO:0004436	1	1	0.997328	1	0	0.00135313	1	phosphatidylinositol diacylglycerol-lyase activity	MF
1202	GO:0004438	1	1	0.997253	1	0	0.00135313	1	phosphatidylinositol-3-phosphatase activity	MF
1203	GO:0004439	1	1	0.981708	1	0	0.0121782	9	phosphatidylinositol-4,5-bisphosphate 5-phosphatase activity	MF
1204	GO:0004441	1	1	0.998833	1	0	0.00135313	1	inositol-1,4-bisphosphate 1-phosphatase activity	MF
1205	GO:0004445	1	1	0.993771	1	0	0.00811877	6	inositol-polyphosphate 5-phosphatase activity	MF
1206	GO:0004446	1	1	0.995004	1	0	0.00270626	2	inositol-hexakisphosphate phosphatase activity	MF
1207	GO:0004448	1	1	0.980841	1	0	0.0230032	17	isocitrate dehydrogenase activity	MF
1208	GO:0004449	1	1	0.992776	1	0	0.0094719	7	isocitrate dehydrogenase (NAD+) activity	MF
1209	GO:0004450	1	1	0.98798	1	0	0.0135313	10	isocitrate dehydrogenase (NADP+) activity	MF
1210	GO:0004451	1	1	0.987746	1	0	0.0135313	10	isocitrate lyase activity	MF
1211	GO:0004452	1	1	0.99819	1	0	0.00135313	1	isopentenyl-diphosphate delta-isomerase activity	MF
1212	GO:0004454	1	1	0.997428	1	0	0.00135313	1	ketohexokinase activity	MF
1213	GO:0004455	1	1	0.997473	1	0	0.00135313	1	ketol-acid reductoisomerase activity	MF
1214	GO:0004457	1	1	0.98758	1	0	0.0202969	15	lactate dehydrogenase activity	MF
1215	GO:0004458	1	1	0.998018	1	0	0.00405939	3	D-lactate dehydrogenase (cytochrome) activity	MF
1216	GO:0004459	1	1	0.989958	1	0	0.0148844	11	L-lactate dehydrogenase activity	MF
1217	GO:0004460	1	1	0.99958	1	0	0.00135313	1	L-lactate dehydrogenase (cytochrome) activity	MF
1218	GO:0004462	1	1	0.984317	1	0	0.0189438	14	lactoylglutathione lyase activity	MF
1219	GO:0004463	1	1	0.996717	1	0	0.00270626	2	leukotriene-A4 hydrolase activity	MF
1220	GO:0004466	1	1	0.998961	1	0	0.00270626	2	long-chain-acyl-CoA dehydrogenase activity	MF
1221	GO:0004467	1	1	0.975119	1	0	0.0243563	18	long-chain fatty acid-CoA ligase activity	MF
1222	GO:0004468	1	1	0.998659	1	0	0.00135313	1	lysine N-acetyltransferase activity, acting on acetyl phosphate as donor	MF
1223	GO:0004470	1	1	0.979751	1	0	0.0216501	16	malic enzyme activity	MF
1224	GO:0004471	1	1	0.979751	1	0	0.0216501	16	malate dehydrogenase (decarboxylating) (NAD+) activity	MF
1225	GO:0004473	1	1	0.985836	1	0	0.0162375	12	malate dehydrogenase (decarboxylating) (NADP+) activity	MF
1226	GO:0004474	1	1	0.994402	1	0	0.00811877	6	malate synthase activity	MF
1227	GO:0004475	1	1	0.983446	1	0	0.0148844	11	mannose-1-phosphate guanylyltransferase activity	MF
1228	GO:0004476	1	1	0.99535	1	0	0.00676565	5	mannose-6-phosphate isomerase activity	MF
1229	GO:0004477	1	1	0.990956	1	0	0.0121782	9	methenyltetrahydrofolate cyclohydrolase activity	MF
1230	GO:0004478	1	1	0.99115	1	0	0.0135313	10	methionine adenosyltransferase activity	MF
1231	GO:0004479	1	1	0.998576	1	0	0.00135313	1	methionyl-tRNA formyltransferase activity	MF
1232	GO:0004482	1	1	0.993477	1	0	0.010825	8	mRNA (guanine-N7-)-methyltransferase activity	MF
1233	GO:0004484	1	1	0.997418	1	0	0.00135313	1	mRNA guanylyltransferase activity	MF
1234	GO:0004485	1	1	0.993233	1	0	0.0094719	7	methylcrotonoyl-CoA carboxylase activity	MF
1235	GO:0004487	1	1	0.999653	1	0	0.00135313	1	methylenetetrahydrofolate dehydrogenase (NAD+) activity	MF
1236	GO:0004488	1	1	0.990956	1	0	0.0121782	9	methylenetetrahydrofolate dehydrogenase (NADP+) activity	MF
1237	GO:0004489	1	1	0.994725	1	0	0.00405939	3	methylenetetrahydrofolate reductase (NAD(P)H) activity	MF
1238	GO:0004491	1	1	0.995131	1	0	0.00541252	4	methylmalonate-semialdehyde dehydrogenase (acylating) activity	MF
1239	GO:0004493	1	1	0.998713	1	0	0.00135313	1	methylmalonyl-CoA epimerase activity	MF
1240	GO:0004496	1	1	0.997383	1	0	0.00135313	1	mevalonate kinase activity	MF
1242	GO:0004499	1	1	0.960295	1	0	0.0514189	38	N,N-dimethylaniline monooxygenase activity	MF
1243	GO:0004503	1	1	0.999344	1	0	0.00135313	1	monophenol monooxygenase activity	MF
1244	GO:0004506	1	1	0.992214	1	0	0.00405939	3	squalene monooxygenase activity	MF
1245	GO:0004512	1	1	0.994286	1	0	0.00541252	4	inositol-3-phosphate synthase activity	MF
1246	GO:0004514	1	1	0.994823	1	0	0.00270626	2	nicotinate-nucleotide diphosphorylase (carboxylating) activity	MF
1247	GO:0004515	1	1	0.997696	1	0	0.00135313	1	nicotinate-nucleotide adenylyltransferase activity	MF
1248	GO:0004516	1	1	0.997399	1	0	0.00135313	1	nicotinate phosphoribosyltransferase activity	MF
1249	GO:0004517	1	1	0.997551	1	0	0.00135313	1	nitric-oxide synthase activity	MF
1250	GO:0004518	1	1	0.358519	1	0	1.00267	741	nuclease activity	MF
1251	GO:0004519	1	1	0.457613	1	0	0.794287	587	endonuclease activity	MF
1252	GO:0004520	1	1	0.910396	1	0	0.0974253	72	endodeoxyribonuclease activity	MF
1253	GO:0004521	1	1	0.726476	1	0	0.270626	200	endoribonuclease activity	MF
1254	GO:0004523	1	1	0.829443	1	0	0.170494	126	RNA-DNA hybrid ribonuclease activity	MF
1255	GO:0004525	1	1	0.977323	1	0	0.0148844	11	ribonuclease III activity	MF
1256	GO:0004526	1	1	0.95304	1	0	0.0338282	25	ribonuclease P activity	MF
1257	GO:0004527	1	1	0.819422	1	0	0.185379	137	exonuclease activity	MF
1258	GO:0004528	1	1	0.991126	1	0	0.00541252	4	phosphodiesterase I activity	MF
1259	GO:0004529	1	1	0.974226	1	0	0.0243563	18	exodeoxyribonuclease activity	MF
1260	GO:0004532	1	1	0.933546	1	0	0.0717158	53	exoribonuclease activity	MF
1261	GO:0004534	1	1	0.983722	1	0	0.0135313	10	5'-3' exoribonuclease activity	MF
1262	GO:0004535	1	1	0.965556	1	0	0.0338282	25	poly(A)-specific ribonuclease activity	MF
1263	GO:0004536	1	1	0.891377	1	0	0.117722	87	deoxyribonuclease activity	MF
1264	GO:0004540	1	1	0.671636	1	0	0.353167	261	ribonuclease activity	MF
1265	GO:0004549	1	1	0.948108	1	0	0.0378876	28	tRNA-specific ribonuclease activity	MF
1266	GO:0004550	1	1	0.990555	1	0	0.0121782	9	nucleoside diphosphate kinase activity	MF
1267	GO:0004551	1	1	0.973874	1	0	0.0216501	16	nucleotide diphosphatase activity	MF
1269	GO:0004555	1	1	0.988303	1	0	0.0135313	10	alpha,alpha-trehalase activity	MF
1270	GO:0004556	1	1	0.98743	1	0	0.0121782	9	alpha-amylase activity	MF
1271	GO:0004557	1	1	0.987773	1	0	0.0135313	10	alpha-galactosidase activity	MF
1272	GO:0004558	1	1	0.979596	1	0	0.0175907	13	alpha-1,4-glucosidase activity	MF
1273	GO:0004559	1	1	0.964055	1	0	0.0433001	32	alpha-mannosidase activity	MF
1274	GO:0004560	1	1	0.974021	1	0	0.0297688	22	alpha-L-fucosidase activity	MF
1275	GO:0004561	1	1	0.996045	1	0	0.00270626	2	alpha-N-acetylglucosaminidase activity	MF
1276	GO:0004563	1	1	0.994922	1	0	0.0094719	7	beta-N-acetylhexosaminidase activity	MF
1279	GO:0004566	1	1	0.979871	1	0	0.0175907	13	beta-glucuronidase activity	MF
1280	GO:0004567	1	1	0.977827	1	0	0.0175907	13	beta-mannosidase activity	MF
1281	GO:0004568	1	1	0.940044	1	0	0.0649502	48	chitinase activity	MF
1282	GO:0004571	1	1	0.99053	1	0	0.0094719	7	mannosyl-oligosaccharide 1,2-alpha-mannosidase activity	MF
1283	GO:0004572	1	1	0.990689	1	0	0.010825	8	mannosyl-oligosaccharide 1,3-1,6-alpha-mannosidase activity	MF
1284	GO:0004573	1	1	0.995008	1	0	0.00270626	2	mannosyl-oligosaccharide glucosidase activity	MF
1286	GO:0004576	1	1	0.983546	1	0	0.0148844	11	oligosaccharyl transferase activity	MF
1287	GO:0004577	1	1	0.997312	1	0	0.00270626	2	N-acetylglucosaminyldiphosphodolichol N-acetylglucosaminyltransferase activity	MF
1288	GO:0004579	1	1	0.984982	1	0	0.0135313	10	dolichyl-diphosphooligosaccharide-protein glycotransferase activity	MF
1289	GO:0004581	1	1	0.998542	1	0	0.00135313	1	dolichyl-phosphate beta-glucosyltransferase activity	MF
1290	GO:0004582	1	1	0.996296	1	0	0.00405939	3	dolichyl-phosphate beta-D-mannosyltransferase activity	MF
1291	GO:0004583	1	1	0.99888	1	0	0.00135313	1	dolichyl-phosphate-glucose-glycolipid alpha-glucosyltransferase activity	MF
1292	GO:0004584	1	1	0.997526	1	0	0.00135313	1	dolichyl-phosphate-mannose-glycolipid alpha-mannosyltransferase activity	MF
1293	GO:0004585	1	1	0.999047	1	0	0.00270626	2	ornithine carbamoyltransferase activity	MF
1294	GO:0004586	1	1	0.997661	1	0	0.00135313	1	ornithine decarboxylase activity	MF
1295	GO:0004587	1	1	0.998117	1	0	0.00405939	3	ornithine-oxo-acid transaminase activity	MF
1296	GO:0004588	1	1	0.996608	1	0	0.00405939	3	orotate phosphoribosyltransferase activity	MF
1297	GO:0004590	1	1	0.997606	1	0	0.00135313	1	orotidine-5'-phosphate decarboxylase activity	MF
1298	GO:0004591	1	1	0.996323	1	0	0.00676565	5	oxoglutarate dehydrogenase (succinyl-transferring) activity	MF
1299	GO:0004592	1	1	0.997312	1	0	0.00135313	1	pantoate-beta-alanine ligase activity	MF
1300	GO:0004594	1	1	0.995686	1	0	0.00405939	3	pantothenate kinase activity	MF
1301	GO:0004595	1	1	0.996946	1	0	0.00270626	2	pantetheine-phosphate adenylyltransferase activity	MF
1302	GO:0004596	1	1	0.986779	1	0	0.0135313	10	peptide alpha-N-acetyltransferase activity	MF
1303	GO:0004597	1	1	0.999016	1	0	0.00270626	2	peptide-aspartate beta-dioxygenase activity	MF
1304	GO:0004601	1	1	0.769279	1	0	0.303101	224	peroxidase activity	MF
1305	GO:0004602	1	1	0.975723	1	0	0.0338282	25	glutathione peroxidase activity	MF
1306	GO:0004604	1	1	0.997861	1	0	0.00405939	3	phosphoadenylyl-sulfate reductase (thioredoxin) activity	MF
1307	GO:0004605	1	1	0.990329	1	0	0.0135313	10	phosphatidate cytidylyltransferase activity	MF
1308	GO:0004607	1	1	0.994477	1	0	0.00676565	5	phosphatidylcholine-sterol O-acyltransferase activity	MF
1309	GO:0004609	1	1	0.992833	1	0	0.00676565	5	phosphatidylserine decarboxylase activity	MF
1310	GO:0004610	1	1	0.998816	1	0	0.00135313	1	phosphoacetylglucosamine mutase activity	MF
1311	GO:0004611	1	1	0.985541	1	0	0.0257095	19	phosphoenolpyruvate carboxykinase activity	MF
1312	GO:0004612	1	1	0.991212	1	0	0.0162375	12	phosphoenolpyruvate carboxykinase (ATP) activity	MF
1313	GO:0004614	1	1	0.985474	1	0	0.0162375	12	phosphoglucomutase activity	MF
1314	GO:0004615	1	1	0.993646	1	0	0.0094719	7	phosphomannomutase activity	MF
1315	GO:0004616	1	1	0.947901	1	0	0.041947	31	phosphogluconate dehydrogenase (decarboxylating) activity	MF
1316	GO:0004617	1	1	0.990491	1	0	0.00676565	5	phosphoglycerate dehydrogenase activity	MF
1317	GO:0004618	1	1	0.99263	1	0	0.0094719	7	phosphoglycerate kinase activity	MF
1318	GO:0004619	1	1	0.988711	1	0	0.0121782	9	phosphoglycerate mutase activity	MF
1319	GO:0004620	1	1	0.855298	1	0	0.169141	125	phospholipase activity	MF
1320	GO:0004622	1	1	0.974216	1	0	0.0216501	16	lysophospholipase activity	MF
1321	GO:0004623	1	1	0.988987	1	0	0.010825	8	phospholipase A2 activity	MF
1322	GO:0004629	1	1	0.978528	1	0	0.0175907	13	phospholipase C activity	MF
1323	GO:0004630	1	1	0.964786	1	0	0.0473595	35	phospholipase D activity	MF
1324	GO:0004632	1	1	0.998798	1	0	0.00405939	3	phosphopantothenate--cysteine ligase activity	MF
1325	GO:0004633	1	1	0.998595	1	0	0.00135313	1	phosphopantothenoylcysteine decarboxylase activity	MF
1326	GO:0004634	1	1	0.983606	1	0	0.0243563	18	phosphopyruvate hydratase activity	MF
1327	GO:0004635	1	1	0.99758	1	0	0.00135313	1	phosphoribosyl-AMP cyclohydrolase activity	MF
1328	GO:0004636	1	1	0.99758	1	0	0.00135313	1	phosphoribosyl-ATP diphosphatase activity	MF
1329	GO:0004637	1	1	0.999603	1	0	0.00135313	1	phosphoribosylamine-glycine ligase activity	MF
1330	GO:0004638	1	1	0.993347	1	0	0.00811877	6	phosphoribosylaminoimidazole carboxylase activity	MF
1331	GO:0004639	1	1	0.998568	1	0	0.00135313	1	phosphoribosylaminoimidazolesuccinocarboxamide synthase activity	MF
1332	GO:0004640	1	1	0.997601	1	0	0.00270626	2	phosphoribosylanthranilate isomerase activity	MF
1333	GO:0004641	1	1	0.9986	1	0	0.00135313	1	phosphoribosylformylglycinamidine cyclo-ligase activity	MF
1334	GO:0004642	1	1	0.995938	1	0	0.00405939	3	phosphoribosylformylglycinamidine synthase activity	MF
1335	GO:0004643	1	1	0.998215	1	0	0.00270626	2	phosphoribosylaminoimidazolecarboxamide formyltransferase activity	MF
1336	GO:0004644	1	1	0.997993	1	0	0.00135313	1	phosphoribosylglycinamide formyltransferase activity	MF
1337	GO:0004645	1	1	0.983949	1	0	0.0162375	12	phosphorylase activity	MF
1338	GO:0004647	1	1	0.99023	1	0	0.00676565	5	phosphoserine phosphatase activity	MF
1339	GO:0004648	1	1	0.99755	1	0	0.00135313	1	O-phospho-L-serine:2-oxoglutarate aminotransferase activity	MF
1340	GO:0004649	1	1	0.99752	1	0	0.00135313	1	poly(ADP-ribose) glycohydrolase activity	MF
1341	GO:0004650	1	1	0.928137	1	0	0.0703627	52	polygalacturonase activity	MF
1342	GO:0004651	1	1	0.997418	1	0	0.00135313	1	polynucleotide 5'-phosphatase activity	MF
1343	GO:0004652	1	1	0.978139	1	0	0.0148844	11	polynucleotide adenylyltransferase activity	MF
1344	GO:0004654	1	1	0.993291	1	0	0.00811877	6	polyribonucleotide nucleotidyltransferase activity	MF
1345	GO:0004655	1	1	0.996689	1	0	0.00405939	3	porphobilinogen synthase activity	MF
1346	GO:0004656	1	1	0.981242	1	0	0.0162375	12	procollagen-proline 4-dioxygenase activity	MF
1347	GO:0004657	1	1	0.988167	1	0	0.0135313	10	proline dehydrogenase activity	MF
1348	GO:0004659	1	1	0.934993	1	0	0.0703627	52	prenyltransferase activity	MF
1349	GO:0004660	1	1	0.996871	1	0	0.00270626	2	protein farnesyltransferase activity	MF
1350	GO:0004661	1	1	0.991252	1	0	0.010825	8	protein geranylgeranyltransferase activity	MF
1351	GO:0004662	1	1	0.996001	1	0	0.00405939	3	CAAX-protein geranylgeranyltransferase activity	MF
1352	GO:0004663	1	1	0.995232	1	0	0.00676565	5	Rab geranylgeranyltransferase activity	MF
1353	GO:0004664	1	1	0.99104	1	0	0.00676565	5	prephenate dehydratase activity	MF
1354	GO:0004665	1	1	0.997322	1	0	0.00135313	1	prephenate dehydrogenase (NADP+) activity	MF
1355	GO:0004668	1	1	0.997135	1	0	0.00270626	2	protein-arginine deiminase activity	MF
1356	GO:0004671	1	1	0.99688	1	0	0.00270626	2	protein C-terminal S-isoprenylcysteine carboxyl O-methyltransferase activity	MF
1358	GO:0004673	1	1	0.921941	1	0	0.0757752	56	protein histidine kinase activity	MF
1359	GO:0004674	1	1	0.107582	1	0	2.02293	1495	protein serine/threonine kinase activity	MF
1360	GO:0004675	1	1	0.941861	1	0	0.0514189	38	transmembrane receptor protein serine/threonine kinase activity	MF
1361	GO:0004683	1	1	0.924762	1	0	0.0798346	59	calmodulin-dependent protein kinase activity	MF
1362	GO:0004693	1	1	0.965741	1	0	0.0270626	20	cyclin-dependent protein serine/threonine kinase activity	MF
1363	GO:0004697	1	1	0.996029	1	0	0.00405939	3	protein kinase C activity	MF
1364	GO:0004698	1	1	0.996029	1	0	0.00405939	3	calcium-dependent protein kinase C activity	MF
1365	GO:0004702	1	1	0.867301	1	0	0.124488	92	receptor signaling protein serine/threonine kinase activity	MF
1366	GO:0004706	1	1	0.998055	1	0	0.00135313	1	JUN kinase kinase kinase activity	MF
1367	GO:0004707	1	1	0.972487	1	0	0.0284157	21	MAP kinase activity	MF
1368	GO:0004708	1	1	0.987845	1	0	0.0148844	11	MAP kinase kinase activity	MF
1369	GO:0004709	1	1	0.928942	1	0	0.0595377	44	MAP kinase kinase kinase activity	MF
1370	GO:0004712	1	1	0.895824	1	0	0.101485	75	protein serine/threonine/tyrosine kinase activity	MF
1371	GO:0004713	1	1	0.899512	1	0	0.105544	78	protein tyrosine kinase activity	MF
1372	GO:0004714	1	1	0.948546	1	0	0.0460064	34	transmembrane receptor protein tyrosine kinase activity	MF
1373	GO:0004715	1	1	0.984002	1	0	0.0216501	16	non-membrane spanning protein tyrosine kinase activity	MF
1374	GO:0004719	1	1	0.990039	1	0	0.0094719	7	protein-L-isoaspartate (D-aspartate) O-methyltransferase activity	MF
1375	GO:0004720	1	1	0.998797	1	0	0.00270626	2	protein-lysine 6-oxidase activity	MF
1378	GO:0004723	1	1	0.998541	1	0	0.00270626	2	calcium-dependent protein serine/threonine phosphatase activity	MF
1379	GO:0004725	1	1	0.948786	1	0	0.0365345	27	protein tyrosine phosphatase activity	MF
1380	GO:0004729	1	1	0.993727	1	0	0.00541252	4	oxygen-dependent protoporphyrinogen oxidase activity	MF
1381	GO:0004730	1	1	0.997803	1	0	0.00135313	1	pseudouridylate synthase activity	MF
1382	GO:0004731	1	1	0.999633	1	0	0.00135313	1	purine-nucleoside phosphorylase activity	MF
1383	GO:0004733	1	1	0.991767	1	0	0.00676565	5	pyridoxamine-phosphate oxidase activity	MF
1384	GO:0004735	1	1	0.996761	1	0	0.00270626	2	pyrroline-5-carboxylate reductase activity	MF
1385	GO:0004736	1	1	0.998727	1	0	0.00405939	3	pyruvate carboxylase activity	MF
1386	GO:0004737	1	1	0.992246	1	0	0.00811877	6	pyruvate decarboxylase activity	MF
1387	GO:0004738	1	1	0.989893	1	0	0.0135313	10	pyruvate dehydrogenase activity	MF
1388	GO:0004739	1	1	0.989893	1	0	0.0135313	10	pyruvate dehydrogenase (acetyl-transferring) activity	MF
1389	GO:0004740	1	1	0.99753	1	0	0.00135313	1	pyruvate dehydrogenase (acetyl-transferring) kinase activity	MF
1390	GO:0004742	1	1	0.98884	1	0	0.00676565	5	dihydrolipoyllysine-residue acetyltransferase activity	MF
1391	GO:0004743	1	1	0.971418	1	0	0.0257095	19	pyruvate kinase activity	MF
1392	GO:0004745	1	1	0.99858	1	0	0.00135313	1	retinol dehydrogenase activity	MF
1393	GO:0004746	1	1	0.997141	1	0	0.00270626	2	riboflavin synthase activity	MF
1394	GO:0004747	1	1	0.987452	1	0	0.0094719	7	ribokinase activity	MF
1395	GO:0004748	1	1	0.98763	1	0	0.0094719	7	ribonucleoside-diphosphate reductase activity, thioredoxin disulfide as acceptor	MF
1396	GO:0004749	1	1	0.988699	1	0	0.00811877	6	ribose phosphate diphosphokinase activity	MF
1397	GO:0004750	1	1	0.990837	1	0	0.010825	8	ribulose-phosphate 3-epimerase activity	MF
1398	GO:0004751	1	1	0.992624	1	0	0.00541252	4	ribose-5-phosphate isomerase activity	MF
1399	GO:0004753	1	1	0.9973	1	0	0.00135313	1	saccharopine dehydrogenase activity	MF
1400	GO:0004758	1	1	0.993804	1	0	0.00676565	5	serine C-palmitoyltransferase activity	MF
1401	GO:0004760	1	1	0.997814	1	0	0.00135313	1	serine-pyruvate transaminase activity	MF
1402	GO:0004764	1	1	0.995472	1	0	0.00541252	4	shikimate 3-dehydrogenase (NADP+) activity	MF
1403	GO:0004765	1	1	0.997679	1	0	0.00135313	1	shikimate kinase activity	MF
1404	GO:0004766	1	1	0.987826	1	0	0.0175907	13	spermidine synthase activity	MF
1405	GO:0004767	1	1	0.999612	1	0	0.00135313	1	sphingomyelin phosphodiesterase activity	MF
1406	GO:0004768	1	1	0.997115	1	0	0.00405939	3	stearoyl-CoA 9-desaturase activity	MF
1407	GO:0004774	1	1	0.992048	1	0	0.0175907	13	succinate-CoA ligase activity	MF
1408	GO:0004775	1	1	0.993301	1	0	0.0135313	10	succinate-CoA ligase (ADP-forming) activity	MF
1409	GO:0004776	1	1	0.996726	1	0	0.0094719	7	succinate-CoA ligase (GDP-forming) activity	MF
1410	GO:0004777	1	1	0.997918	1	0	0.00405939	3	succinate-semialdehyde dehydrogenase (NAD+) activity	MF
1411	GO:0004779	1	1	0.995106	1	0	0.00811877	6	sulfate adenylyltransferase activity	MF
1412	GO:0004781	1	1	0.995106	1	0	0.00811877	6	sulfate adenylyltransferase (ATP) activity	MF
1413	GO:0004784	1	1	0.974255	1	0	0.0324751	24	superoxide dismutase activity	MF
1414	GO:0004788	1	1	0.996015	1	0	0.00405939	3	thiamine diphosphokinase activity	MF
1415	GO:0004789	1	1	0.994881	1	0	0.00270626	2	thiamine-phosphate diphosphorylase activity	MF
1416	GO:0004791	1	1	0.991629	1	0	0.00811877	6	thioredoxin-disulfide reductase activity	MF
1417	GO:0004792	1	1	0.990178	1	0	0.010825	8	thiosulfate sulfurtransferase activity	MF
1418	GO:0004793	1	1	0.997582	1	0	0.00405939	3	threonine aldolase activity	MF
1419	GO:0004794	1	1	0.993856	1	0	0.00541252	4	L-threonine ammonia-lyase activity	MF
1420	GO:0004795	1	1	0.99702	1	0	0.00270626	2	threonine synthase activity	MF
1421	GO:0004797	1	1	0.99564	1	0	0.00405939	3	thymidine kinase activity	MF
1422	GO:0004798	1	1	0.998119	1	0	0.00135313	1	thymidylate kinase activity	MF
1423	GO:0004799	1	1	0.998052	1	0	0.00405939	3	thymidylate synthase activity	MF
1424	GO:0004801	1	1	0.991772	1	0	0.010825	8	sedoheptulose-7-phosphate:D-glyceraldehyde-3-phosphate glyceronetransferase activity	MF
1425	GO:0004802	1	1	0.988209	1	0	0.0162375	12	transketolase activity	MF
1426	GO:0004803	1	1	0.988163	1	0	0.0094719	7	transposase activity	MF
1427	GO:0004805	1	1	0.982239	1	0	0.0148844	11	trehalose-phosphatase activity	MF
1428	GO:0004806	1	1	0.954525	1	0	0.0473595	35	triglyceride lipase activity	MF
1429	GO:0004807	1	1	0.991885	1	0	0.0094719	7	triose-phosphate isomerase activity	MF
1430	GO:0004808	1	1	0.998688	1	0	0.00135313	1	tRNA (5-methylaminomethyl-2-thiouridylate)-methyltransferase activity	MF
1431	GO:0004809	1	1	0.986257	1	0	0.0121782	9	tRNA (guanine-N2-)-methyltransferase activity	MF
1432	GO:0004810	1	1	0.997497	1	0	0.00135313	1	tRNA adenylyltransferase activity	MF
1433	GO:0004812	1	1	0.875917	1	0	0.116369	86	aminoacyl-tRNA ligase activity	MF
1434	GO:0004813	1	1	0.992515	1	0	0.00405939	3	alanine-tRNA ligase activity	MF
1435	GO:0004814	1	1	0.991751	1	0	0.00541252	4	arginine-tRNA ligase activity	MF
1436	GO:0004815	1	1	0.996462	1	0	0.00270626	2	aspartate-tRNA ligase activity	MF
1437	GO:0004816	1	1	0.992747	1	0	0.00811877	6	asparagine-tRNA ligase activity	MF
1438	GO:0004817	1	1	0.996187	1	0	0.00270626	2	cysteine-tRNA ligase activity	MF
1439	GO:0004818	1	1	0.993959	1	0	0.00541252	4	glutamate-tRNA ligase activity	MF
1440	GO:0004819	1	1	0.996355	1	0	0.00270626	2	glutamine-tRNA ligase activity	MF
1441	GO:0004820	1	1	0.991636	1	0	0.0094719	7	glycine-tRNA ligase activity	MF
1442	GO:0004821	1	1	0.994778	1	0	0.00270626	2	histidine-tRNA ligase activity	MF
1443	GO:0004822	1	1	0.992995	1	0	0.00811877	6	isoleucine-tRNA ligase activity	MF
1444	GO:0004823	1	1	0.994618	1	0	0.00405939	3	leucine-tRNA ligase activity	MF
1445	GO:0004824	1	1	0.992257	1	0	0.0094719	7	lysine-tRNA ligase activity	MF
1446	GO:0004825	1	1	0.987923	1	0	0.00811877	6	methionine-tRNA ligase activity	MF
1447	GO:0004826	1	1	0.990821	1	0	0.0094719	7	phenylalanine-tRNA ligase activity	MF
1448	GO:0004827	1	1	0.994965	1	0	0.00270626	2	proline-tRNA ligase activity	MF
1449	GO:0004828	1	1	0.994371	1	0	0.00541252	4	serine-tRNA ligase activity	MF
1450	GO:0004829	1	1	0.993474	1	0	0.00541252	4	threonine-tRNA ligase activity	MF
1451	GO:0004830	1	1	0.99661	1	0	0.00270626	2	tryptophan-tRNA ligase activity	MF
1452	GO:0004831	1	1	0.988906	1	0	0.0121782	9	tyrosine-tRNA ligase activity	MF
1453	GO:0004832	1	1	0.993657	1	0	0.00541252	4	valine-tRNA ligase activity	MF
1454	GO:0004834	1	1	0.990412	1	0	0.010825	8	tryptophan synthase activity	MF
1455	GO:0004837	1	1	0.997045	1	0	0.00270626	2	tyrosine decarboxylase activity	MF
1456	GO:0004838	1	1	0.992296	1	0	0.0094719	7	L-tyrosine:2-oxoglutarate aminotransferase activity	MF
1457	GO:0004842	1	1	0.456579	1	0	0.652208	482	ubiquitin-protein transferase activity	MF
1458	GO:0004843	1	1	0.96349	1	0	0.0351814	26	ubiquitin-specific protease activity	MF
1459	GO:0004844	1	1	0.997546	1	0	0.00270626	2	uracil DNA N-glycosylase activity	MF
1460	GO:0004845	1	1	0.99396	1	0	0.0121782	9	uracil phosphoribosyltransferase activity	MF
1461	GO:0004846	1	1	0.994112	1	0	0.00541252	4	urate oxidase activity	MF
1462	GO:0004848	1	1	0.996926	1	0	0.00405939	3	ureidoglycolate hydrolase activity	MF
1463	GO:0004849	1	1	0.984335	1	0	0.0189438	14	uridine kinase activity	MF
1464	GO:0004851	1	1	0.995998	1	0	0.00541252	4	uroporphyrin-III C-methyltransferase activity	MF
1465	GO:0004852	1	1	0.997567	1	0	0.00135313	1	uroporphyrinogen-III synthase activity	MF
1466	GO:0004853	1	1	0.995614	1	0	0.00270626	2	uroporphyrinogen decarboxylase activity	MF
1467	GO:0004854	1	1	0.985872	1	0	0.00811877	6	xanthine dehydrogenase activity	MF
1468	GO:0004856	1	1	0.995573	1	0	0.00405939	3	xylulokinase activity	MF
1470	GO:0004859	1	1	0.997625	1	0	0.00270626	2	phospholipase inhibitor activity	MF
1471	GO:0004860	1	1	0.982541	1	0	0.0243563	18	protein kinase inhibitor activity	MF
1472	GO:0004861	1	1	0.993663	1	0	0.00811877	6	cyclin-dependent protein serine/threonine kinase inhibitor activity	MF
1473	GO:0004864	1	1	0.975645	1	0	0.0230032	17	protein phosphatase inhibitor activity	MF
1474	GO:0004865	1	1	0.997437	1	0	0.00135313	1	protein serine/threonine phosphatase inhibitor activity	MF
1475	GO:0004866	1	1	0.946195	1	0	0.0811877	60	endopeptidase inhibitor activity	MF
1476	GO:0004867	1	1	0.965448	1	0	0.0554783	41	serine-type endopeptidase inhibitor activity	MF
1477	GO:0004869	1	1	0.983562	1	0	0.0135313	10	cysteine-type endopeptidase inhibitor activity	MF
1479	GO:0004872	1	1	0.649511	1	0	0.400526	296	receptor activity	MF
1480	GO:0004873	1	1	0.999504	1	0	0.00135313	1	asialoglycoprotein receptor activity	MF
1481	GO:0004879	1	1	0.997397	1	0	0.00135313	1	RNA polymerase II transcription factor activity, ligand-activated sequence-specific DNA binding	MF
1482	GO:0004887	1	1	0.997397	1	0	0.00135313	1	thyroid hormone receptor activity	MF
1483	GO:0004888	1	1	0.794688	1	0	0.215148	159	transmembrane signaling receptor activity	MF
1484	GO:0004896	1	1	0.999627	1	0	0.00135313	1	cytokine receptor activity	MF
1485	GO:0004897	1	1	0.999627	1	0	0.00135313	1	ciliary neurotrophic factor receptor activity	MF
1486	GO:0004921	1	1	0.999627	1	0	0.00135313	1	interleukin-11 receptor activity	MF
1487	GO:0004930	1	1	0.99176	1	0	0.00676565	5	G-protein coupled receptor activity	MF
1488	GO:0004970	1	1	0.965228	1	0	0.0365345	27	ionotropic glutamate receptor activity	MF
1489	GO:0004984	1	1	0.999621	1	0	0.00135313	1	olfactory receptor activity	MF
1490	GO:0004998	1	1	0.999609	1	0	0.00135313	1	transferrin receptor activity	MF
1491	GO:0005010	1	1	0.999442	1	0	0.00135313	1	insulin-like growth factor-activated receptor activity	MF
1492	GO:0005024	1	1	0.999256	1	0	0.00135313	1	transforming growth factor beta-activated receptor activity	MF
1493	GO:0005034	1	1	0.997276	1	0	0.00135313	1	osmosensor activity	MF
1494	GO:0005044	1	1	0.994889	1	0	0.00405939	3	scavenger receptor activity	MF
1495	GO:0005046	1	1	0.996264	1	0	0.00405939	3	KDEL sequence binding	MF
1496	GO:0005047	1	1	0.988604	1	0	0.0094719	7	signal recognition particle binding	MF
1497	GO:0005048	1	1	0.934642	1	0	0.0595377	44	signal sequence binding	MF
1498	GO:0005049	1	1	0.996204	1	0	0.00270626	2	nuclear export signal receptor activity	MF
1499	GO:0005052	1	1	0.99738	1	0	0.00135313	1	peroxisome matrix targeting signal-1 binding	MF
1500	GO:0005055	1	1	0.998441	1	0	0.00270626	2	laminin receptor activity	MF
1501	GO:0005057	1	1	0.779039	1	0	0.22056	163	receptor signaling protein activity	MF
1502	GO:0005068	1	1	0.999649	1	0	0.00135313	1	transmembrane receptor protein tyrosine kinase adaptor activity	MF
1503	GO:0005080	1	1	0.993387	1	0	0.0135313	10	protein kinase C binding	MF
1504	GO:0005083	1	1	0.993015	1	0	0.0094719	7
1505	GO:0005085	1	1	0.891289	1	0	0.0866003	64	guanyl-nucleotide exchange factor activity	MF
1506	GO:0005086	1	1	0.970766	1	0	0.0216501	16	ARF guanyl-nucleotide exchange factor activity	MF
1507	GO:0005088	1	1	0.956321	1	0	0.0365345	27	Ras guanyl-nucleotide exchange factor activity	MF
1508	GO:0005089	1	1	0.97239	1	0	0.0230032	17	Rho guanyl-nucleotide exchange factor activity	MF
1509	GO:0005092	1	1	0.993015	1	0	0.0094719	7	GDP-dissociation inhibitor activity	MF
1510	GO:0005093	1	1	0.995737	1	0	0.00676565	5	Rab GDP-dissociation inhibitor activity	MF
1511	GO:0005094	1	1	0.997267	1	0	0.00270626	2	Rho GDP-dissociation inhibitor activity	MF
1512	GO:0005096	1	1	0.866696	1	0	0.10825	80	GTPase activator activity	MF
1513	GO:0005102	1	1	0.798911	1	0	0.258448	191	receptor binding	MF
1514	GO:0005109	1	1	0.999559	1	0	0.00135313	1	frizzled binding	MF
1515	GO:0005125	1	1	0.996545	1	0	0.00405939	3	cytokine activity	MF
1516	GO:0005126	1	1	0.994186	1	0	0.0121782	9	cytokine receptor binding	MF
1517	GO:0005127	1	1	0.999627	1	0	0.00135313	1	ciliary neurotrophic factor receptor binding	MF
1518	GO:0005131	1	1	0.999641	1	0	0.00135313	1	growth hormone receptor binding	MF
1519	GO:0005137	1	1	0.999559	1	0	0.00135313	1	interleukin-5 receptor binding	MF
1520	GO:0005152	1	1	0.998758	1	0	0.00405939	3	interleukin-1 receptor antagonist activity	MF
1521	GO:0005154	1	1	0.999258	1	0	0.00270626	2	epidermal growth factor receptor binding	MF
1522	GO:0005158	1	1	0.994534	1	0	0.00405939	3	insulin receptor binding	MF
1523	GO:0005159	1	1	0.998756	1	0	0.00405939	3	insulin-like growth factor receptor binding	MF
1524	GO:0005160	1	1	0.997303	1	0	0.00135313	1	transforming growth factor beta receptor binding	MF
1525	GO:0005165	1	1	0.999649	1	0	0.00135313	1	neurotrophin receptor binding	MF
1526	GO:0005167	1	1	0.999649	1	0	0.00135313	1	neurotrophin TRK receptor binding	MF
1527	GO:0005168	1	1	0.999649	1	0	0.00135313	1	neurotrophin TRKA receptor binding	MF
1528	GO:0005172	1	1	0.999638	1	0	0.00135313	1	vascular endothelial growth factor receptor binding	MF
1529	GO:0005178	1	1	0.964314	1	0	0.0514189	38	integrin binding	MF
1530	GO:0005179	1	1	0.98535	1	0	0.0135313	10	hormone activity	MF
1531	GO:0005184	1	1	0.999655	1	0	0.00135313	1	neuropeptide hormone activity	MF
1532	GO:0005198	1	1	0.322822	1	0	1.54392	1141	structural molecule activity	MF
1533	GO:0005199	1	1	0.965855	1	0	0.0378876	28	structural constituent of cell wall	MF
1534	GO:0005200	1	1	0.928206	1	0	0.0960722	71	structural constituent of cytoskeleton	MF
1535	GO:0005201	1	1	0.975967	1	0	0.0473595	35	extracellular matrix structural constituent	MF
1536	GO:0005212	1	1	0.997715	1	0	0.00135313	1	structural constituent of eye lens	MF
1537	GO:0005213	1	1	0.999009	1	0	0.00270626	2	structural constituent of chorion	MF
1539	GO:0005216	1	1	0.794921	1	0	0.216501	160	ion channel activity	MF
1540	GO:0005217	1	1	0.993203	1	0	0.00405939	3	intracellular ligand-gated ion channel activity	MF
1541	GO:0005221	1	1	0.993203	1	0	0.00405939	3	intracellular cyclic nucleotide activated cation channel activity	MF
1542	GO:0005222	1	1	0.997361	1	0	0.00135313	1	intracellular cAMP activated cation channel activity	MF
1543	GO:0005223	1	1	0.995831	1	0	0.00270626	2	intracellular cGMP activated cation channel activity	MF
1544	GO:0005227	1	1	0.992189	1	0	0.00811877	6	calcium activated cation channel activity	MF
1545	GO:0005229	1	1	0.999559	1	0	0.00135313	1	intracellular calcium activated chloride channel activity	MF
1546	GO:0005230	1	1	0.965228	1	0	0.0365345	27	extracellular ligand-gated ion channel activity	MF
1547	GO:0005231	1	1	0.982168	1	0	0.010825	8	excitatory extracellular ligand-gated ion channel activity	MF
1548	GO:0005234	1	1	0.982168	1	0	0.010825	8	extracellular-glutamate-gated ion channel activity	MF
1549	GO:0005242	1	1	0.98682	1	0	0.010825	8	inward rectifier potassium channel activity	MF
1550	GO:0005244	1	1	0.899784	1	0	0.0974253	72	voltage-gated ion channel activity	MF
1551	GO:0005245	1	1	0.997372	1	0	0.00135313	1	voltage-gated calcium channel activity	MF
1552	GO:0005247	1	1	0.985544	1	0	0.0094719	7	voltage-gated chloride channel activity	MF
1553	GO:0005249	1	1	0.938147	1	0	0.0608908	45	voltage-gated potassium channel activity	MF
1554	GO:0005253	1	1	0.964103	1	0	0.031122	23	anion channel activity	MF
1555	GO:0005254	1	1	0.982087	1	0	0.0135313	10	chloride channel activity	MF
1556	GO:0005261	1	1	0.861491	1	0	0.140725	104	cation channel activity	MF
1557	GO:0005262	1	1	0.939627	1	0	0.0581846	43	calcium channel activity	MF
1558	GO:0005267	1	1	0.925958	1	0	0.0757752	56	potassium channel activity	MF
1559	GO:0005272	1	1	0.999556	1	0	0.00135313	1	sodium channel activity	MF
1560	GO:0005274	1	1	0.997148	1	0	0.00270626	2	allantoin uptake transmembrane transporter activity	MF
1562	GO:0005283	1	1	0.995991	1	0	0.00270626	2	sodium:amino acid symporter activity	MF
1563	GO:0005290	1	1	0.988273	1	0	0.0121782	9	L-histidine transmembrane transporter activity	MF
1564	GO:0005302	1	1	0.985251	1	0	0.010825	8	L-tyrosine transmembrane transporter activity	MF
1565	GO:0005310	1	1	0.949973	1	0	0.0392407	29	dicarboxylic acid transmembrane transporter activity	MF
1566	GO:0005313	1	1	0.977732	1	0	0.0148844	11	L-glutamate transmembrane transporter activity	MF
1567	GO:0005315	1	1	0.960339	1	0	0.0500658	37	inorganic phosphate transmembrane transporter activity	MF
1568	GO:0005319	1	1	0.892284	1	0	0.106897	79	lipid transporter activity	MF
[truncated: 11,572 more rows]
